# Supplementary material for: Detecting microsatellite instability in colorectal cancer using Transformer-based colonoscopy image classification and retrieval
Source: PLoS One. 2024 Jan 25;19(1):e0292277. doi: 10.1371/journal.pone.0292277 (PMC10810505; doi:10.1371/journal.pone.0292277)
Supplement: S1 File — (ZIP) [file pone.0292277.s002.zip]

Archive with 5 entries (4 files):
- ImageFeatures/
- ImageFeatures/DenseNet_finetune_20.csv
- ImageFeatures/densenet_pretrain_feature.csv
- ImageFeatures/ViT_finetune_20.csv
- ImageFeatures/vit_pretrain_feature.csv
