# Supplementary material for: Detecting microsatellite instability in colorectal cancer using Transformer-based colonoscopy image classification and retrieval
Source: PLoS One. 2024 Jan 25;19(1):e0292277. doi: 10.1371/journal.pone.0292277 (PMC10810505; doi:10.1371/journal.pone.0292277)
Supplement: S1 File — (ZIP) [file pone.0292277.s002.zip › ImageFeatures/DenseNet_finetune_20.csv]

0	-4.04E-05	0.000183163	0.000907166	0.000232246	0.000480297	-5.68E-05	-2.46E-05	9.78E-05	5.49E-05	0.013393614	0.000555827	-0.000658443	7.66E-05	0.000120817	0.00240186	0.000121328	0.000144415	1.82E-05	-0.000153308	-0.000109747	-8.68E-05	0.000126435	0.000232567	0.006035536	0.000330341	-0.000174621	-1.13E-05	4.73E-05	0.000203041	7.59E-05	5.07E-05	0.000171845	-8.06E-05	0.002132625	0.002364122	0.001096595	-0.000155639	0.001328326	-9.50E-06	5.30E-05	0.000166964	1.47E-05	1.69E-05	0.00521399	0.000107529	3.75E-05	0.001256008	0.000240258	-3.40E-05
0	-0.000123304	0.001138968	0.000830834	-0.001792932	0.000431912	-0.000123803	6.04E-05	0.000261588	0.000109695	-0.000721741	-7.58E-05	0.002928007	-2.92E-05	0.000962489	0.000355338	-5.21E-05	-0.000474345	6.13E-05	8.61E-05	0.000370888	-8.12E-05	-0.000149124	7.74E-05	0.004669264	-1.67E-05	-0.000155521	-1.13E-05	5.82E-05	5.18E-05	7.11E-05	0.000413219	8.11E-05	-0.000177033	0.000878301	-0.004922529	0.000504746	-8.18E-05	0.001233379	-6.07E-05	0.000195848	0.000183646	-3.54E-05	-1.45E-05	0.00562223	7.99E-05	0.00032575	-0.000241882	0.00042234	3.97E-05
0	-0.000171592	0.001166128	-6.92E-05	-0.003027808	0.000113743	-0.000204571	9.45E-05	2.39E-05	9.27E-05	-0.001187508	-3.11E-05	0.001381574	0.00012199	0.00198309	-0.001841883	5.11E-05	8.43E-05	7.25E-05	0.000113804	0.000340312	-8.13E-05	-0.000351767	-0.000228766	0.009080102	-0.000319698	-0.000168639	-1.14E-05	-3.22E-05	-0.000188058	-3.56E-05	0.000829279	-1.11E-05	-0.000326793	-0.001105864	-0.000116845	-0.000374581	-0.0003393	0.000730685	-0.000108347	4.34E-05	8.70E-05	7.82E-06	-1.56E-05	0.002031661	-2.86E-05	0.000213379	-0.001600624	-0.000167169	0.000193958
0	-0.000156292	0.001432093	-0.000349	-0.003360357	-0.000550894	-8.09E-05	-9.87E-05	3.96E-05	0.00013998	0.01127281	0.000174922	0.000199469	-8.01E-05	0.001806634	0.001904714	7.95E-05	0.000235037	3.63E-05	-0.00011793	0.000141819	-8.48E-05	4.75E-05	0.000166191	0.00362298	-0.000169488	-0.000170948	-1.12E-05	-5.37E-06	-1.70E-05	-3.14E-05	0.000487141	-0.000140585	-0.000288461	-0.001047544	-0.003820891	0.000323176	-0.000148367	0.001106512	-0.000122414	5.63E-05	0.000125442	-9.88E-05	-2.06E-05	0.001927246	5.57E-05	0.000223864	-0.002054907	-4.33E-05	-9.90E-05
0	-0.000218434	0.001382988	-0.000295711	-0.001914753	-0.0001113	6.37E-05	-0.00011684	-0.000181787	0.000129989	0.004694381	0.000653755	-0.000109331	7.06E-05	0.002756281	-3.79E-05	7.10E-05	-0.000124805	-2.67E-05	-3.62E-06	0.000173165	-8.52E-05	-5.94E-05	2.99E-05	0.003526083	-0.000231752	-0.000165745	-1.14E-05	-1.66E-05	-3.36E-05	-5.19E-05	7.81E-05	0.000106812	-0.000233195	0.000544152	-0.001526743	0.000498973	-1.90E-05	0.00071979	-0.000134353	0.000185673	6.02E-05	-7.43E-05	-1.97E-05	0.005095588	6.32E-05	0.000300891	-0.001360981	-0.000129066	-4.33E-05
0	-0.000139183	0.001502369	-0.000688777	-0.001161938	-4.12E-05	-3.12E-05	-6.45E-05	-0.000110464	0.000132415	-0.004705703	-0.000212158	0.000351181	-1.97E-05	0.00270462	-0.001645315	-4.48E-05	0.000658266	3.71E-06	-0.000110856	0.000161622	-8.18E-05	-0.000139903	-0.000160663	0.002540798	-4.73E-05	-0.000164302	-1.12E-05	3.10E-05	0.000116388	-7.05E-05	0.000968559	-0.000112396	-0.000286028	-0.001911679	-0.002689784	0.000232246	-0.000283867	0.001741031	-0.000124972	0.000127228	2.43E-05	-6.12E-05	-3.86E-05	0.002389066	0.000152274	0.000320499	-0.000839161	3.86E-05	-0.000114363
0	-0.000145243	0.000662227	0.000920187	-0.002943823	-0.000473541	-8.15E-05	0.000105777	-2.58E-05	9.80E-05	0.000443194	0.000303429	-0.000374179	4.06E-05	0.001431622	0.002914828	4.46E-05	0.000728961	0.00010785	-0.000335019	0.000134057	-8.66E-05	4.36E-05	0.000332013	0.000423278	0.000120072	-0.000172322	-1.12E-05	-8.85E-07	-0.000368893	-7.63E-05	-0.000181968	-3.33E-05	-0.000156089	-0.000866749	-0.003213023	0.001061119	-5.74E-05	0.000890923	0.000209403	0.000325471	5.95E-05	-5.09E-05	-3.19E-05	0.001976609	-1.35E-05	-3.38E-06	0.001383553	-0.00022866	-2.69E-05
0	-2.69E-05	0.000118826	5.31E-06	0.001643274	5.37E-05	1.11E-05	9.23E-05	-0.000121717	-1.26E-05	0.010007083	0.000208181	-0.000381168	0.000118185	0.002596919	0.002724058	-0.000169207	0.000535219	-2.29E-05	0.000143732	-5.72E-05	-8.50E-05	-5.32E-06	-0.000139632	0.008900357	5.98E-05	-0.000129451	-1.13E-05	0.000115217	-0.000105158	6.21E-05	0.000292386	0.000159135	-0.000105224	0.00247816	0.003278154	0.000113634	-0.000174011	0.0026056	0.000137797	0.00040709	0.000255038	3.05E-05	6.66E-05	0.005052804	-5.49E-05	0.000213372	0.00181381	-0.000137491	2.18E-05
0	-8.61E-05	0.000272833	9.24E-05	0.00069402	2.90E-05	-6.88E-05	-5.03E-06	-0.000190183	4.67E-05	0.01598331	0.000738976	0.000144524	-1.20E-05	0.002322827	0.004398061	7.56E-05	0.000389551	-5.20E-06	7.01E-05	-2.61E-05	-8.25E-05	0.000135094	7.79E-05	0.004330754	6.01E-05	-0.000142899	-1.14E-05	0.000118724	-8.50E-05	4.82E-05	0.000353127	7.86E-05	-0.000209134	0.004324322	0.00296966	0.000285122	-0.000127852	0.001316724	4.30E-05	0.000277243	0.000295022	2.52E-05	7.64E-05	0.001224733	5.05E-05	0.000686008	0.002174621	4.90E-06	6.95E-05
0	-5.59E-05	0.000320886	0.000300225	0.001334504	-1.53E-06	-5.72E-05	1.15E-05	-0.000176649	2.22E-05	0.006514687	0.000398228	-0.000557241	9.98E-05	0.001302889	0.000872814	-3.04E-05	7.09E-06	3.88E-05	-0.000194905	5.11E-06	-8.44E-05	0.000125126	-0.000206869	0.00531638	0.000332155	-0.000143254	-1.13E-05	-1.73E-06	3.28E-05	4.34E-05	0.000293324	7.58E-05	-0.000177445	0.003313915	0.002927157	0.00028451	4.29E-07	0.000596235	2.24E-05	0.000304979	0.000175132	4.63E-05	1.02E-05	0.002633732	2.53E-05	0.000479378	0.001698355	0.000134504	-1.79E-06
0	-4.78E-05	-5.46E-05	0.000493451	0.002367077	0.000216184	-6.97E-05	0.000144341	-0.000207292	3.37E-05	0.017791387	0.000482812	-0.000514941	4.92E-05	0.002464258	0.00257476	9.96E-05	0.000429402	4.49E-05	-1.47E-05	7.62E-05	-7.88E-05	0.000112377	8.27E-05	0.001696668	5.00E-05	-0.000142886	-1.13E-05	0.000121881	-6.51E-05	1.52E-05	6.99E-05	0.000214001	-0.000277231	0.004782456	0.002039363	0.000766639	-0.000266814	0.002575447	0.000122005	0.0002224	0.000249445	7.03E-05	6.20E-05	0.001554429	0.00012609	0.000850594	0.003038419	0.000256449	8.78E-05
0	-5.26E-05	0.000434517	0.000350496	0.001557682	-7.90E-05	0.000145181	-5.35E-05	0.000205838	0.000152576	0.009663809	0.000586095	-0.000916448	6.30E-06	0.001170825	0.002277999	7.02E-06	0.000546172	-0.000122129	0.000113404	-0.000134256	-8.13E-05	0.000132199	4.38E-05	0.008246364	-2.13E-05	-0.00012653	-1.13E-05	0.000150725	-8.29E-05	3.02E-05	5.12E-05	5.96E-06	-0.000191444	0.000529623	0.002772046	0.0003037	-0.000219077	0.002660084	0.000164885	0.000703014	0.000141005	-2.84E-05	6.52E-05	0.001758858	-4.94E-05	0.000137374	0.000964201	-8.50E-05	0.000101966
0	-0.000113278	0.000703073	0.000807927	0.000523155	2.35E-05	-0.000139149	5.64E-05	-0.00010348	9.98E-05	0.020379808	0.001219288	-0.000120875	-2.24E-05	0.003738931	-0.002825379	0.000110872	4.64E-06	5.66E-05	-0.000198579	-4.00E-05	-8.66E-05	0.000232421	0.000615628	0.003894845	0.000562501	-0.000134753	-1.12E-05	-6.40E-05	0.000164594	9.59E-05	0.000209089	1.66E-05	-3.75E-05	0.002010378	0.004337389	0.00105044	-0.000117097	0.000761415	0.000194444	0.000206965	0.000123567	-1.04E-05	2.89E-05	0.004865827	3.91E-05	0.000455015	0.001116384	0.00035845	0.000140149
0	-5.43E-05	0.00035907	-0.000155682	0.001422968	-8.23E-05	-0.000106957	0.000196623	-8.19E-05	0.000143476	0.011120139	0.000639383	0.00079127	5.05E-05	0.002039815	-0.001142101	9.95E-05	0.00029629	-8.28E-05	-6.07E-05	7.87E-05	-8.04E-05	1.72E-05	-6.57E-05	0.004038855	-0.000163224	-0.000144891	-1.12E-05	0.000135732	3.14E-05	6.89E-05	0.000444714	3.81E-05	-0.000171205	0.000799424	0.0012286	-0.000123234	-0.000180666	0.00245661	-1.16E-05	0.000343124	0.000143757	-4.73E-05	3.81E-05	0.004691032	0.000136792	0.000417587	0.000420302	0.000382106	4.21E-05
0	-0.000162184	0.000830822	0.000875406	-0.000472903	-5.20E-05	-0.000194372	0.000402748	-0.000258423	0.000179758	0.004337157	6.64E-06	0.000331998	6.59E-05	0.001737706	-0.003549742	0.000123654	3.58E-05	7.79E-05	-0.000150245	0.000245218	-8.07E-05	-0.000104705	0.000666131	0.00337066	0.000486967	-0.000154483	-1.10E-05	4.03E-05	1.19E-05	0.000100608	0.000930974	-4.96E-05	-6.40E-06	0.000179652	-0.002364894	0.000513626	-0.000287661	0.000123226	4.38E-07	0.000251957	-9.46E-06	1.31E-05	-4.12E-05	0.002181002	5.08E-05	0.00020997	0.000713989	0.000146463	6.38E-05
0	-0.000148645	0.000288116	-0.000397164	-0.001057396	-0.00024282	-6.25E-06	0.000201509	-0.000175812	0.000159662	-0.000329197	0.000585195	0.000952611	0.000240082	0.002012448	-0.00081089	0.000133072	-0.000192967	0.000112117	-0.000120102	0.000147439	-7.88E-05	3.31E-05	0.000379615	0.002975687	0.000175925	-0.000161924	-1.11E-05	2.17E-05	6.29E-05	5.94E-05	0.000544154	1.70E-05	-0.000180555	-0.001643629	-0.000366275	0.000637736	-0.000140399	0.002241403	5.26E-05	0.000401253	-6.56E-06	3.93E-05	-1.75E-05	0.004317183	-2.58E-05	-0.00014578	0.00126359	0.000166565	-2.97E-06
0	-7.57E-05	-0.00018612	0.000460128	0.000168704	0.000867003	9.87E-06	9.11E-05	0.000307571	0.000140882	0.012700793	0.000843728	0.001727075	-7.75E-05	0.000789089	-0.001333427	0.00010431	0.000425001	0.000110935	8.18E-05	0.000136336	-8.12E-05	8.43E-05	0.000146605	0.003661499	0.00026074	-0.000159373	-1.13E-05	0.000100396	0.000264626	-3.37E-05	-7.07E-05	0.000211197	-0.000355002	0.002481493	0.001723145	0.00066009	-0.000298822	0.000149039	-9.26E-05	0.000158921	8.69E-05	-2.79E-05	6.50E-05	0.004636123	-2.72E-05	0.000229113	0.000311512	0.000134981	7.78E-05
0	-6.39E-05	0.000509025	-0.000148728	-0.000931165	-0.00023018	5.16E-06	-0.00023416	0.000367721	0.000111071	0.008032051	-7.88E-05	-6.89E-05	-7.06E-05	-2.11E-05	-0.001355295	0.000113555	0.000172064	1.06E-05	-0.000105354	7.18E-05	-8.33E-05	2.72E-05	0.000189844	0.003274843	0.000716852	-0.000149458	-1.12E-05	-7.62E-06	0.000376765	4.89E-05	0.000423737	0.000187511	-0.000220295	0.000117276	5.42E-05	0.001184684	-0.000318304	0.000148288	-2.92E-05	-0.000123614	2.38E-05	2.93E-05	-3.39E-05	0.002642054	0.000127827	-2.74E-05	0.001149256	0.00034302	-7.07E-05
0	-0.000157839	0.000388587	0.000149928	0.003274535	0.000247506	-0.000122175	-0.000180791	-0.000129781	0.000118425	0.004233343	0.000504123	0.001194519	2.71E-05	0.002410217	-0.000815917	5.93E-05	0.000672395	-8.22E-05	6.43E-05	-0.000167085	-7.85E-05	0.000167852	-0.000142974	0.004496289	0.000328617	-0.000136061	-1.10E-05	0.000201289	0.000106845	7.10E-05	0.000107506	-0.000134356	-3.85E-05	0.00033457	0.005065791	-4.03E-05	-0.000157888	0.001337945	-5.57E-05	0.000385801	0.000169451	-4.25E-05	-4.13E-05	0.002842964	-5.80E-05	0.000553627	0.000427398	0.000150514	2.68E-05
0	-0.000156105	0.000262806	5.81E-06	0.0003139	-5.00E-05	7.25E-05	2.37E-05	3.21E-05	0.000113909	0.009516095	5.58E-05	0.000171948	-2.27E-05	0.001851152	-0.000801269	0.000174707	-1.16E-05	-8.75E-05	-0.000113462	-8.34E-05	-7.90E-05	5.91E-05	9.68E-05	0.006500009	0.000451504	-0.000150538	-1.15E-05	-2.83E-05	0.000416319	0.000118262	0.00015581	-7.78E-05	-2.14E-05	0.000442629	0.003479644	0.000749253	-0.00022591	-0.000278784	0.00014544	0.000369149	7.46E-05	0.000103112	-3.48E-05	0.001573429	2.01E-05	0.0004579	0.00090589	0.000217494	-5.18E-05
0	-0.000103126	0.000215466	-5.84E-05	0.003004099	0.000377385	-2.73E-05	-0.000157001	-0.000199767	7.22E-05	0.008034845	0.00080531	0.000862115	-3.06E-05	0.001015568	0.000621066	0.000129009	0.000230311	-4.63E-05	-0.000194116	-0.000178822	-8.65E-05	-3.93E-05	-0.000487811	0.004487762	0.000153184	-0.000155197	-1.13E-05	0.000159063	6.71E-05	5.40E-05	0.000614915	-2.31E-05	-0.000232698	-0.001598005	-0.000983165	-0.000377344	-0.000238025	0.002296071	-4.07E-05	0.000301547	0.00010339	-1.14E-05	4.33E-05	0.002139001	-3.25E-05	-0.000364245	-0.000168506	-6.03E-05	-0.000103125
0	-0.000152276	0.000277352	3.40E-05	0.003995009	-5.78E-06	7.58E-05	0.000145908	-9.20E-05	-4.20E-07	0.004312952	0.000348566	0.000906362	2.89E-05	0.001881787	0.002836664	7.91E-05	0.000248899	-3.55E-06	-0.000193579	-6.55E-05	-8.22E-05	0.000189841	-0.000429544	0.006104211	0.000127806	-0.000139014	-1.11E-05	9.56E-05	0.000114992	3.01E-05	0.000943672	0.00014075	-3.06E-05	-0.000288567	0.000242626	0.000124424	-0.000158604	0.002671489	-3.84E-05	0.000166424	3.25E-05	5.21E-06	3.36E-05	0.002742935	-3.00E-06	-0.000275658	0.001584703	2.69E-05	-2.45E-05
0	-9.41E-05	0.000108978	-9.79E-05	0.003854553	0.000100221	-2.99E-05	0.000104152	3.91E-05	7.19E-05	0.01603443	0.000554535	0.000109642	-1.89E-05	0.002931886	0.00252919	1.28E-05	0.000669847	-4.65E-05	-0.000258721	-1.78E-05	-7.76E-05	9.39E-05	-0.000281708	0.004999808	0.000192023	-0.000132292	-1.10E-05	0.000141128	7.32E-05	0.000108943	0.000800667	0.000171948	-4.04E-05	0.000873029	0.000734332	0.00024359	-0.000176019	0.003517607	1.88E-05	0.000130892	7.99E-05	5.53E-05	5.91E-05	0.003151288	-5.20E-05	-0.000187487	0.00321217	-0.000129161	-5.70E-05
0	-0.000113701	0.000408661	-5.01E-05	0.002234563	0.000356084	-1.47E-05	-0.00011431	4.86E-06	0.000183131	0.011821516	0.000548269	-0.000331221	5.17E-05	0.001916815	0.002943827	8.15E-05	7.43E-05	-7.08E-05	-9.06E-05	-8.52E-05	-7.79E-05	0.000215198	-6.35E-05	0.006545989	0.000233653	-0.000149399	-1.13E-05	0.00012525	0.00014089	5.05E-05	-4.78E-05	0.000152962	-0.000165372	0.000149243	0.000688112	0.001330772	-0.000136499	0.002698471	6.74E-06	0.000250707	5.65E-05	3.87E-05	2.06E-05	-0.001017285	2.88E-05	-0.000122803	0.001213602	1.15E-05	1.39E-05
0	-0.000152091	0.000457063	-0.000607902	0.000998589	0.001038459	7.08E-05	-0.000202285	9.44E-05	0.000206692	0.009503456	0.000280929	0.001048167	7.30E-05	0.000590985	0.001246286	-7.65E-05	-0.000963736	-7.83E-05	0.000221804	7.36E-05	-7.75E-05	-6.18E-05	-0.000211352	0.007420816	0.000193395	-0.000161971	-1.12E-05	3.27E-05	4.00E-05	0.000113185	0.000311898	-0.000118584	-0.000156015	0.000129125	0.003477613	-1.44E-05	-0.000263763	-0.000145834	-3.50E-05	1.67E-05	0.000117846	9.00E-05	-4.92E-05	0.003269594	-1.72E-05	0.000209075	-0.001166244	-0.000236537	-7.93E-05
0	-0.000169179	0.000980971	-0.001092479	-5.73E-05	0.000353951	0.000108116	-0.000341739	0.000120159	0.000153242	0.008158709	0.00030482	9.61E-05	4.09E-05	0.000127302	0.002689302	-9.28E-05	-0.000778048	-0.000160291	0.000242189	7.19E-06	-8.04E-05	1.90E-05	-0.000111269	0.009364797	9.75E-05	-0.000161654	-1.12E-05	-4.52E-05	0.000109283	5.04E-05	0.001018197	-0.000128236	-0.000260545	0.000155681	0.002743668	-0.000120471	-0.000296354	-0.000227935	9.65E-05	0.000166608	0.00012173	6.20E-05	-1.12E-05	0.003459131	-3.11E-06	5.66E-05	-0.001594809	-0.00024865	-9.78E-05
0	5.96E-06	0.000329163	-0.000226616	0.000735044	0.000318526	0.000113504	-9.02E-05	-2.92E-06	0.000103866	0.005327207	6.54E-07	0.001163883	-7.55E-05	-0.000549508	0.000361694	8.00E-05	0.000378625	4.63E-05	7.09E-05	-9.23E-05	-8.63E-05	1.83E-07	8.42E-05	0.009162948	0.000288459	-0.000131727	-1.14E-05	0.000126104	0.00022346	2.86E-05	-8.10E-05	0.000345577	-0.000289974	-0.000171097	0.003904083	0.001537829	-0.000121809	0.000304977	8.09E-05	0.000221644	8.26E-05	0.000114675	1.47E-05	0.000716923	4.11E-05	7.76E-05	-7.52E-05	0.000153081	5.60E-05
0	-6.18E-05	0.000486814	2.78E-05	0.000208228	0.000737237	3.23E-06	-0.000125528	-2.57E-05	0.000139582	0.00380487	-0.000633615	0.001196226	-0.000157601	0.00087527	0.003094514	-6.89E-06	0.000155365	-4.58E-06	5.02E-05	5.97E-05	-8.63E-05	-6.12E-05	-0.000143283	0.011418003	0.00013269	-0.000136762	-1.14E-05	0.000110109	2.73E-05	1.08E-05	-0.000102437	8.18E-07	-0.00029796	-0.000770338	0.005302271	8.43E-05	-0.000337914	-0.000273773	5.27E-05	8.04E-05	0.000180622	6.35E-05	-1.14E-05	0.001369266	5.36E-05	0.000589036	5.43E-05	0.000159344	3.08E-05
0	-8.66E-05	0.000264222	0.000161291	0.000774794	0.000420948	7.59E-05	-0.000374573	0.000573128	5.66E-05	0.010024224	0.000576472	-0.001729107	-5.79E-05	-4.69E-05	-0.002859291	0.00017248	0.000476884	5.57E-05	-0.000304413	4.93E-05	-8.24E-05	-0.000112643	8.20E-05	0.006675204	0.00057727	-0.000166386	-1.14E-05	-2.19E-05	-6.86E-05	-6.12E-06	0.000475587	0.000522275	-0.000297387	0.000696413	0.000213758	0.001507088	-2.44E-05	-0.000271484	4.03E-05	0.000105401	1.89E-05	1.52E-05	7.15E-06	0.00200761	-3.44E-05	-2.55E-05	0.000691907	-0.000158221	-9.36E-05
0	-5.30E-05	-0.000289929	0.000867023	7.71E-05	1.42E-05	-3.16E-05	-4.44E-05	0.000341295	0.000121827	0.006995612	0.000858699	-0.000517197	-5.43E-05	0.000588665	0.00094645	0.000154313	-4.91E-05	6.80E-05	-0.00026952	0.000249327	-8.27E-05	1.48E-05	0.000239597	0.004202337	0.000603124	-0.000176132	-1.14E-05	-1.30E-05	3.81E-05	5.61E-05	0.000392203	0.000346213	-0.000128158	0.00137588	0.000518516	0.001570794	3.25E-05	0.001139815	4.81E-05	-3.94E-05	4.48E-05	1.26E-05	-8.02E-05	0.004263704	4.65E-05	-2.34E-05	0.001430323	0.00020567	-5.45E-05
0	-6.87E-05	0.000394139	0.001172629	-0.000751596	6.27E-05	5.62E-05	5.99E-06	0.000355358	0.000117735	0.001436571	0.0006153	-0.000644658	-4.88E-05	0.0002101	0.000138835	0.000130586	-4.73E-05	-8.64E-06	-0.000150497	0.000258722	-8.02E-05	-2.03E-06	0.000589294	0.00643513	0.000546633	-0.000166732	-1.12E-05	-9.16E-05	4.39E-05	3.61E-05	0.000241718	0.000355982	1.52E-06	0.0015134	-0.000769924	0.001247877	9.49E-05	0.000933973	4.23E-05	6.29E-05	0.000121849	6.94E-05	-5.16E-05	0.003056191	6.07E-05	-0.000193553	0.001435877	5.95E-05	-7.27E-05
0	-6.60E-05	6.13E-05	-3.65E-05	0.002523865	0.000407719	3.83E-05	-9.57E-05	-2.83E-06	-3.57E-05	0.018313946	2.42E-05	-0.000654232	-0.000141298	0.000313243	-0.001343476	2.39E-05	0.000389798	2.71E-05	-0.000365585	7.35E-05	-8.30E-05	3.32E-05	0.000145186	0.006260442	0.000474276	-0.000146332	-1.15E-05	0.000134372	5.39E-05	2.55E-05	0.00032895	0.000193415	-0.000109003	0.001674971	0.000420756	0.000579617	-0.00020434	0.000480911	7.77E-05	0.000200814	0.000165052	1.67E-06	0.000113129	0.001977574	6.93E-05	0.000808055	0.001726476	0.000476463	-5.44E-05
0	-8.75E-05	0.000913553	-0.000159194	-0.000788019	0.000433663	-2.25E-05	-2.81E-05	-0.00022873	9.16E-05	0.010987775	-0.000131861	0.001735951	-4.43E-05	0.001283146	0.002264194	-2.13E-05	-0.000197549	6.81E-05	0.000374791	0.000177119	-7.80E-05	2.70E-05	0.000103691	0.005306834	0.000169676	-0.000135391	-1.12E-05	0.000147385	-0.000101387	-9.62E-06	-1.76E-05	0.000204615	-0.000317966	0.002982216	0.002598667	0.000728738	-0.000366841	0.001074215	5.81E-05	0.000118694	0.000189573	9.58E-05	7.99E-05	0.005745871	7.06E-05	0.000685946	0.000971401	0.000450298	0.000158037
0	-1.21E-05	-6.89E-05	3.85E-05	0.001029348	0.00028687	-1.91E-05	0.000168268	0.000100248	0.000158714	0.01454943	1.00E-05	0.001299916	-1.45E-05	0.001688868	0.001768862	1.18E-06	-0.000231126	1.25E-05	2.33E-05	-7.97E-05	-8.36E-05	0.000213122	0.000123277	0.005115589	0.000422947	-0.000151311	-1.12E-05	0.000171453	5.02E-05	6.22E-05	0.000115232	0.000288026	-5.92E-05	0.002207782	0.002652937	0.000915414	-0.000223619	0.000471454	0.00011949	0.000368689	0.000171411	4.46E-05	1.73E-05	0.004755464	6.70E-05	0.000440676	-0.000205443	0.00062027	0.00020578
0	3.80E-06	-1.74E-05	-0.000142237	0.002818815	0.000440357	4.58E-05	-0.000246281	0.000111912	9.28E-05	0.003769882	0.000342401	-0.000671678	0.000127768	0.002526614	-0.000677324	0.000116133	0.000518913	3.19E-05	0.000186106	-7.60E-05	-8.66E-05	0.00016742	-0.000168198	0.00469977	0.00034817	-0.000136906	-1.13E-05	0.000177528	0.000200988	0.000118858	0.000477794	0.000144701	-0.000123732	0.002043403	0.004137879	0.000691027	9.88E-05	0.001760083	8.72E-05	0.000359073	0.000102326	4.53E-05	6.27E-05	0.003038779	2.07E-05	-2.28E-05	0.000749376	-0.000120955	4.06E-05
0	-8.76E-05	-0.000368764	-0.000440092	0.000816773	0.000462618	-3.26E-05	-0.000129384	2.89E-05	0.00010952	0.012770057	0.000440757	0.001224296	-4.32E-05	0.000913511	6.82E-05	-1.12E-05	0.00047766	1.60E-05	0.000242383	0.000126782	-8.13E-05	3.11E-05	6.43E-05	0.003433552	8.40E-05	-0.000138974	-1.11E-05	4.67E-05	9.93E-05	6.00E-05	8.38E-05	0.000214222	-0.000247326	0.001432519	0.001055723	0.000820236	-0.000262024	0.002654653	7.64E-05	0.000519918	0.000164688	6.42E-05	4.16E-05	0.002963247	-3.54E-05	0.000474794	0.001284114	0.000128063	1.87E-05
0	-2.13E-05	-0.000157033	-0.00013117	-0.000213037	0.000405466	-0.000147919	0.000107087	-0.000174618	8.29E-05	0.017500514	-3.48E-05	0.00039409	-4.61E-05	0.001182358	0.002580264	-9.06E-05	0.000400811	5.48E-05	-0.00020407	-5.24E-06	-8.06E-05	2.05E-05	-0.000141922	0.00622877	0.00029208	-0.000141452	-1.12E-05	0.00014725	-0.000160154	3.14E-05	0.000108504	0.000489947	-0.000209016	0.000747797	0.002759879	0.000103602	-0.000226463	0.002874803	5.13E-05	5.05E-05	0.000203768	8.63E-05	9.68E-05	0.001517568	0.00014528	0.00055068	0.001510845	0.000319428	8.38E-05
0	-9.27E-05	0.000182939	0.000984401	-0.001168708	0.000295295	-6.93E-05	-5.19E-05	-1.87E-05	-2.96E-05	0.009589442	-0.000219139	-0.000659832	-3.00E-05	-0.000223131	0.002473105	3.53E-06	0.000927737	0.000173596	3.69E-05	0.000142294	-7.48E-05	-3.11E-05	-9.83E-05	0.002398381	-0.000131806	-0.000169028	-1.14E-05	-1.68E-05	-0.000157026	-3.28E-05	-0.00071288	0.00011783	-0.000343929	0.001185715	-0.001583871	0.000788738	-0.000212324	0.002468449	0.000100683	0.000144116	0.000129239	-2.51E-05	3.72E-05	0.000346125	0.000109628	-6.67E-05	0.001732699	0.00034946	-4.52E-05
0	-4.53E-05	0.000295193	0.000871136	0.000761951	0.000333122	-0.000103311	0.000138999	-0.000137416	6.97E-05	0.010091748	-0.000195165	0.001456938	-3.27E-06	0.000867232	0.001648668	-8.33E-05	-3.99E-05	0.000113091	0.000142979	0.000218881	-7.21E-05	4.17E-06	-0.000282656	0.003059583	1.24E-05	-0.000133326	-1.13E-05	0.000195482	-8.43E-05	-5.99E-05	-0.00058127	0.000173299	-0.000298065	0.000269801	0.000624676	6.36E-05	-0.000387045	0.002911377	4.13E-05	0.000196751	0.000208008	1.02E-05	9.33E-05	0.001225985	5.57E-05	0.000392535	0.001405603	0.000171499	6.00E-05
0	-6.76E-05	0.001164038	0.000146763	-0.000222554	0.000562821	0.00012524	2.28E-05	1.84E-06	9.05E-05	0.002407583	0.000142804	0.000820689	0.000142887	0.002139963	-0.001270917	8.53E-05	0.000714168	5.78E-05	0.000199469	0.000249406	-7.63E-05	-6.74E-05	-8.52E-05	0.002136127	-4.07E-05	-0.000140157	-1.14E-05	0.000146017	-1.51E-05	-0.00010186	-1.56E-05	0.000170219	-0.000329489	0.001086361	-0.000311291	-0.000113208	-0.000213893	0.002237887	-0.000121813	0.000192874	0.000168965	-6.91E-05	3.80E-05	0.001944501	9.31E-05	0.000601124	0.000250189	1.82E-05	0.000146901
0	-1.23E-05	-0.000412715	0.000236162	0.003232444	0.001053637	0.000193756	4.34E-05	7.64E-05	0.000130227	-0.00288645	0.00015031	0.000358035	-7.03E-05	4.55E-05	-5.83E-05	6.35E-05	6.16E-05	-7.99E-05	0.000224897	2.44E-05	-8.19E-05	-6.02E-05	-7.60E-05	0.0049367	0.000160814	-0.000147245	-1.12E-05	7.62E-05	-5.25E-05	5.70E-05	0.000664041	8.81E-05	-0.000160115	-0.000598349	0.00355724	0.000429847	-0.000310656	0.00134501	5.14E-05	3.53E-05	8.22E-05	7.08E-05	-5.02E-06	0.004417031	3.04E-05	0.000190759	7.60E-05	7.96E-05	-1.49E-05
0	-9.57E-06	-0.000359053	0.000862444	0.001891674	0.000401207	5.17E-05	8.47E-05	0.000120664	9.43E-05	0.003218698	0.001016685	0.000499382	-0.000131791	-0.000839739	-0.001358625	9.78E-05	-6.23E-05	8.72E-05	0.000143447	0.000183762	-8.06E-05	2.80E-05	6.25E-05	0.00644824	0.000325767	-0.000168262	-1.13E-05	6.23E-05	-0.000248213	0.000108243	0.000294862	0.000240015	-0.0002052	0.000676626	0.007256306	0.000510607	-0.000457844	0.000812911	0.000218164	0.000185225	3.24E-06	4.81E-05	3.06E-05	0.006104031	-4.01E-05	0.000703668	0.000117532	0.000208007	3.04E-05
0	-0.000137237	-0.000191152	0.000799075	0.001433168	0.000268243	-5.40E-05	-0.000147518	0.00019384	0.000163193	0.001531289	0.000577043	-0.001207375	-2.25E-05	-0.000725866	0.002305735	3.36E-05	0.000679469	-7.24E-05	-0.000212619	-3.37E-05	-7.82E-05	-4.06E-05	0.000449802	0.003380351	0.000368085	-0.0001736	-1.14E-05	9.11E-06	-7.51E-05	7.68E-05	0.000134431	-3.74E-05	-4.01E-05	-0.000517927	0.002759129	0.0007896	-0.000223148	0.000254878	8.75E-05	0.000102643	1.20E-05	9.99E-06	-5.89E-07	0.003888691	-5.34E-05	0.000280876	0.000682074	0.000286265	-7.13E-05
0	-0.000108573	0.000333991	-8.61E-05	0.00202377	0.000386739	4.30E-05	-0.000221814	8.27E-05	9.31E-05	0.014448362	0.000137508	0.001098118	5.47E-05	0.000660698	0.002092145	1.15E-05	-8.02E-05	-6.32E-05	-9.93E-05	-4.41E-05	-7.96E-05	7.37E-06	0.000299462	0.006627186	0.000400026	-0.000138482	-1.16E-05	0.000114205	0.000219448	5.64E-06	0.000483344	0.000168737	-9.52E-05	0.001332799	0.003107467	0.000244686	-0.000218716	0.00104332	7.39E-05	5.36E-05	8.88E-05	7.95E-05	3.18E-05	0.004057279	6.01E-05	3.84E-05	0.000833318	-0.000119373	2.51E-05
0	-9.79E-05	0.000131473	0.000161708	0.000268857	0.000491298	-0.00015466	-0.000136168	0.000124535	6.78E-05	0.02199162	0.000194935	0.00034366	-0.000134764	0.001436302	0.001355029	5.67E-06	0.000279535	1.02E-05	-0.000220878	1.72E-05	-7.91E-05	5.22E-05	-2.43E-05	0.006256225	0.000147298	-0.000146438	-1.14E-05	0.000115874	0.000140063	6.25E-05	8.82E-05	-0.000262392	-0.00010483	0.002185942	0.002298693	0.000448571	-0.00022591	0.002274922	-4.86E-05	0.000204556	0.000256579	-3.03E-05	-2.53E-06	0.003934268	8.61E-05	0.000597468	0.002209177	0.000209462	3.97E-05
0	-9.96E-05	0.000291734	-0.000296368	-0.001238219	0.000607332	-1.44E-05	-0.000127749	0.00026664	0.000158792	0.020020679	3.09E-05	0.000704079	4.88E-05	0.004132695	0.00049035	-9.31E-05	-5.87E-05	6.24E-05	-1.46E-06	0.000126265	-7.70E-05	-0.000122831	-9.45E-06	0.001697564	9.91E-06	-0.000128887	-1.14E-05	0.000178417	-6.53E-05	-6.88E-05	0.000132618	-1.41E-05	-8.82E-05	0.002889274	0.001106451	0.000603786	-0.000223684	0.003286791	1.80E-07	0.000198955	0.000290742	-4.77E-05	8.89E-05	0.004274941	8.73E-05	0.000436742	0.002749533	9.53E-05	-7.48E-06
0	-7.78E-05	5.10E-05	0.001015981	0.001850357	0.000770096	1.20E-05	-3.13E-05	-0.000292581	7.81E-05	0.005632232	-3.13E-05	0.001266479	-6.73E-05	0.003168459	-0.000723287	-0.000125808	0.000769204	8.55E-05	0.000199654	5.91E-05	-8.62E-05	4.82E-05	-4.55E-05	0.007993559	0.000152243	-0.000145925	-1.14E-05	0.000177905	-0.000336617	-1.07E-05	-0.000668153	0.000216078	-0.000216464	0.002432554	0.000197671	0.001113057	-0.000313047	0.001159392	0.000177909	9.81E-05	6.47E-05	-4.18E-05	3.82E-05	0.008691527	0.000100131	0.000688883	0.003736642	0.000180602	-5.50E-06
0	-9.02E-05	0.000492581	0.000561447	-0.000273305	0.000206836	-4.31E-05	3.14E-05	0.000340524	5.90E-05	0.013265972	-9.23E-05	0.001055202	1.85E-05	0.000579553	0.001321235	5.84E-06	0.000971591	-1.36E-06	-8.33E-06	0.000128617	-8.08E-05	-0.000157564	0.000589739	0.002590942	2.23E-05	-0.000148827	-1.11E-05	8.37E-05	-8.13E-05	2.11E-05	0.000499083	0.000138172	-0.000153001	0.002091422	-0.001600821	0.000706928	0.00012135	-0.00072818	4.98E-05	0.000468595	0.000135698	-2.75E-05	4.09E-05	0.000954209	0.000134057	0.000136311	0.000772185	-7.84E-05	5.20E-05
0	-5.45E-05	0.000177964	0.000452613	-0.002672487	-0.000419533	-0.000127202	-1.41E-05	5.31E-05	-1.77E-05	0.008544862	2.97E-05	0.001560763	-0.000182154	0.001019946	0.003119902	-5.69E-05	0.000798098	7.57E-05	9.06E-05	0.000350307	-8.67E-05	-1.55E-05	0.000432418	0.003929113	2.31E-05	-0.00013844	-1.11E-05	3.16E-05	-0.000152186	4.15E-05	0.000568831	-0.000191771	-0.000157423	0.000944585	-0.003564073	0.000160144	0.000123919	0.000984258	4.99E-05	0.000431655	0.000243605	-2.09E-05	-2.91E-05	-0.001287528	4.36E-06	2.41E-05	0.000324897	-0.000189587	-2.75E-05
0	-0.000106517	0.000845666	0.000554346	0.000557215	0.000882546	5.03E-05	0.000379537	0.000109642	2.62E-05	-0.000204929	0.001002772	0.001085142	-4.87E-05	0.00308045	0.001670182	1.91E-05	0.000320618	9.30E-05	0.000100852	-1.02E-06	-8.41E-05	-1.80E-06	-0.000139551	0.003733001	6.16E-05	-0.000140191	-1.14E-05	0.0002865	-3.05E-05	3.21E-05	0.0001028	-0.000199861	-0.000118496	0.000622336	0.000355712	-9.12E-05	0.000162928	-9.96E-05	-5.94E-05	0.000233835	0.000221949	-8.54E-05	-3.68E-05	0.008971808	0.000114773	-0.0001767	0.001127511	1.72E-05	9.71E-05
0	-0.00017449	0.000324449	0.000968141	0.001262852	0.000788178	4.23E-05	0.000142716	2.36E-05	-8.99E-05	0.009016988	0.000395382	-0.000561118	-0.000113413	0.001329461	0.002537148	1.38E-05	0.000926345	2.27E-05	-2.00E-05	6.86E-05	-8.01E-05	2.66E-05	0.000220385	0.005952389	0.000406117	-0.000147546	-1.12E-05	1.38E-05	7.65E-05	2.75E-05	-0.00022671	-0.000170777	-8.90E-06	-0.00042149	0.002175432	0.000440645	-4.65E-05	-0.000169855	5.12E-06	0.000203381	9.44E-06	5.98E-05	-6.21E-05	0.002404497	6.26E-06	-7.69E-05	0.001813419	1.39E-05	-2.83E-05
0	-2.98E-05	0.000662705	0.00089199	0.000712878	0.000520591	-5.93E-07	0.000195717	0.000421055	0.000137005	0.006588762	0.000325006	0.00138995	-0.000140712	0.002377954	0.000854299	3.84E-05	-6.72E-05	6.05E-06	0.000120789	0.000186964	-7.84E-05	1.68E-05	0.000222558	0.001848563	4.26E-05	-0.000154257	-1.12E-05	0.000227506	-0.000181983	9.24E-05	0.000351408	-8.32E-05	-0.000221777	0.001220811	0.001409982	0.000294543	-7.82E-05	1.51E-05	5.33E-05	0.000235616	5.02E-05	3.06E-05	-2.52E-05	0.00376506	-2.99E-05	-4.16E-05	0.002053523	-4.09E-05	6.69E-05
0	-0.000219478	0.000774676	0.000638887	-0.000282778	-0.000167784	-8.50E-05	-0.000334542	0.000302564	4.43E-05	0.012206763	0.000157233	-0.001436466	-0.000129511	-0.000465679	-0.002265576	5.08E-06	0.000897812	-6.79E-05	-0.000610454	1.08E-05	-9.13E-05	-6.44E-05	1.04E-05	0.000294203	0.00038514	-0.000164254	-1.13E-05	0.000148008	-5.84E-06	6.01E-05	0.00073621	-2.93E-05	-8.86E-05	-0.002046153	-0.002462011	0.001401709	-0.000170283	-0.002236692	-5.49E-05	2.23E-05	-3.14E-05	1.02E-05	1.05E-05	0.001505572	-0.000125256	-0.000528998	0.001037774	1.26E-05	-0.000143248
0	-8.37E-05	0.000419857	0.000870208	0.000868989	0.000255742	3.46E-06	0.000166341	0.000219501	0.000148389	0.011459002	0.000699546	0.000168138	-5.84E-05	0.002406071	-0.000243256	3.96E-05	0.000725827	-8.56E-07	-0.000275968	9.69E-05	-7.95E-05	9.21E-05	0.000152283	0.001291786	0.000197934	-0.0001412	-1.14E-05	6.72E-05	-5.75E-05	6.23E-05	-9.45E-06	-6.22E-05	-0.00015235	0.000983434	-0.000470131	0.000727816	8.25E-05	0.000564132	-3.13E-06	0.00021099	6.70E-05	-4.57E-05	-1.17E-06	0.002443957	8.52E-05	-0.000425523	0.002577375	-0.000167124	1.40E-06
0	-0.000217237	0.000604818	0.000182381	0.000976816	-0.000489229	-7.27E-06	0.000138028	-1.40E-05	2.10E-05	0.001566754	-0.000254561	0.000115172	-6.62E-05	0.000732053	-0.001204782	3.56E-05	0.001157874	-0.000187095	-0.00046714	-0.000104133	-8.07E-05	-5.88E-06	-0.000191865	0.001113581	0.000213168	-0.000134052	-1.13E-05	0.000196985	8.85E-05	-4.15E-05	0.001279685	-0.000248588	-0.000170273	-0.001491155	8.66E-05	0.00013704	-0.000103259	-0.001543468	-2.21E-05	0.000379775	-6.65E-05	1.46E-05	-1.72E-05	0.002070832	-1.25E-05	-0.000359664	0.000627154	-0.000263944	-0.000155595
0	-0.000144624	0.00069464	0.000283829	0.001679678	0.000747198	0.000161214	-6.37E-05	-0.000192939	4.93E-05	-0.002838578	0.000260971	0.001011385	-0.000181659	0.000187385	0.004205639	-4.16E-06	0.000346269	-8.17E-05	0.000162429	-5.49E-06	-8.61E-05	6.15E-05	0.000280821	0.009154551	0.000203167	-0.000149413	-1.13E-05	0.000162543	-1.84E-05	4.83E-05	0.000364382	-1.10E-05	-0.000233286	0.001653527	0.003515695	0.000513909	-8.89E-05	0.000365876	0.000156431	0.000465826	5.17E-05	6.93E-05	-4.54E-05	0.005607596	-1.90E-05	0.000315698	0.000449172	-1.89E-05	8.16E-05
0	-0.000222942	0.000772253	0.000145515	0.001826962	0.000208821	0.000137767	-0.000129395	-2.70E-05	-6.28E-05	-0.010549494	0.000493053	-0.001357581	1.56E-05	0.00164506	0.001694645	-6.97E-06	0.000676152	-6.56E-05	0.000164381	-2.70E-05	-8.39E-05	3.11E-05	0.000131159	-0.000138127	-0.000227349	-0.000123985	-1.13E-05	5.17E-05	-8.67E-05	-5.75E-05	-0.000305603	-0.000106129	-0.000256171	-0.000221183	0.003836511	-0.001025885	-0.000219863	0.002248799	-4.59E-05	0.000265077	0.000109723	1.22E-05	2.49E-06	0.006082466	-5.42E-05	-0.00042975	0.00055353	-9.44E-05	2.89E-05
0	-0.00014988	0.000526508	0.000434219	0.000949442	0.000274501	0.000129287	-0.000160533	8.44E-07	-3.68E-05	0.00074125	0.000341948	0.000748013	-4.26E-05	0.00232913	0.000154825	4.30E-08	0.001193723	-5.55E-05	2.13E-05	0.000100337	-8.74E-05	-2.88E-05	-0.000443026	0.000697041	-7.14E-05	-0.000120193	-1.15E-05	5.69E-05	0.000131583	-9.03E-05	-0.00060255	-8.87E-05	-0.000170361	7.62E-07	0.000498474	-0.000385094	0.000113963	0.002729097	-8.73E-05	0.000210007	8.50E-05	-4.12E-06	-8.28E-06	0.001546335	-7.66E-05	-0.000234094	-5.22E-05	-0.000188824	-8.57E-05
0	-0.000224947	0.000797689	4.27E-05	0.002702267	0.00022603	0.000110961	-3.16E-05	-0.000107944	-2.72E-05	-0.001262672	0.000486932	-0.000177081	1.28E-05	0.002444774	0.001356619	-3.22E-06	0.000660419	-8.22E-05	0.000489652	1.52E-06	-7.86E-05	1.18E-05	0.000482455	0.001252714	-0.000335678	-0.000125181	-1.14E-05	0.000207411	0.000131475	-0.000124219	-0.000147401	3.10E-05	-0.000366476	-0.000818355	0.001195393	-0.000395817	-0.000347263	0.002710932	-7.85E-05	0.000479752	0.000171978	4.40E-07	3.29E-05	2.48E-05	-8.97E-05	-3.08E-05	-0.001348744	-0.000197496	7.58E-05
0	-0.000161395	0.000548444	0.000234959	0.002951622	0.000692105	4.06E-05	-5.46E-06	-0.000113903	-1.03E-05	0.002785298	0.00056836	0.00063532	-0.000133706	0.001789225	0.003229336	-1.55E-05	0.000709989	-7.44E-05	5.27E-05	-1.96E-05	-8.64E-05	0.000198289	-0.000109821	0.007276024	0.0002249	-0.000134404	-1.11E-05	0.00020619	-0.000214338	6.37E-05	0.000563627	0.000122484	-0.000148938	0.002265713	0.002327059	-0.000374908	7.47E-05	0.001792628	0.000147138	0.000277172	4.42E-05	5.15E-05	-2.53E-05	0.000632869	-7.98E-05	0.000133707	0.001332493	0.000143314	2.17E-05
0	-0.00011381	0.00051676	-0.000125137	0.001388588	0.000471103	4.35E-05	-7.72E-05	-8.93E-06	-7.76E-05	0.006824414	6.82E-05	3.05E-05	1.61E-05	0.001608157	0.00018542	-1.66E-05	0.000606197	1.00E-04	0.000113975	4.66E-05	-8.79E-05	6.62E-05	-0.000308274	0.00136634	-0.000254285	-0.000125689	-1.16E-05	0.000207158	0.000139917	-9.56E-05	0.0003985	-6.46E-05	-0.000227117	0.002202904	0.002921616	-0.000964651	-3.98E-06	0.002885659	-2.98E-05	0.000318607	0.000315014	-3.58E-05	5.10E-05	0.000639237	-2.49E-05	-7.80E-05	0.001767281	0.000289208	-5.35E-05
0	-8.13E-05	-8.08E-05	-0.000345063	-2.36E-05	-0.000145087	9.81E-05	7.13E-05	0.000245545	0.000115706	0.005418951	0.00051902	0.000422059	-6.70E-05	-0.000797212	0.000974836	0.000195537	-0.000230831	0.000144384	1.10E-05	0.000327373	-8.05E-05	2.62E-05	5.64E-05	0.003268193	1.02E-05	-0.000180692	-1.12E-05	4.48E-05	0.000147156	5.11E-05	0.001182742	0.00045762	-0.00034516	0.000210087	0.002652052	0.000879754	-0.000373791	0.001142198	0.00016324	0.000223918	0.000106822	6.11E-05	9.67E-05	0.00274183	-2.12E-05	-0.000181687	-0.000811857	0.000353999	-8.49E-06
0	-6.79E-05	-1.71E-05	5.28E-05	-9.62E-05	0.000394607	9.38E-06	-9.28E-05	0.000320853	0.000259932	0.001772217	0.000121961	-0.000742437	-7.09E-05	-0.001223165	0.000928582	0.000210147	-0.000465532	0.000106032	1.97E-05	0.000322635	-7.96E-05	-2.23E-05	0.00041476	0.002375868	0.000115571	-0.000170137	-1.13E-05	-2.39E-05	4.54E-05	3.34E-05	0.000526858	0.000333807	-0.000462736	0.001219779	0.001959838	0.000661965	-0.000397751	0.001576759	6.48E-05	3.61E-05	0.000191603	0.000136168	0.000107116	0.001777654	0.000145598	0.000209445	0.0002853	0.000414548	-0.000104092
0	-0.00010479	-7.45E-05	-6.96E-05	-0.000203326	3.30E-05	2.90E-05	2.75E-05	-0.000107815	8.30E-05	-0.000214927	0.00012387	0.00050761	-7.73E-05	-0.001433835	0.004496985	-4.88E-05	-0.000426402	-0.000103381	-8.50E-05	7.54E-05	-7.93E-05	0.000104204	0.000590905	0.003853867	0.000201512	-0.000144591	-1.11E-05	2.81E-05	9.59E-05	-3.69E-06	0.000387664	0.00029171	-0.000226389	-0.000382958	0.001948947	0.000977664	-0.000223952	0.000212277	2.87E-05	0.00012258	0.000277375	0.000122381	3.14E-05	-0.002575337	0.000156123	2.56E-05	0.000829634	0.000242778	-6.06E-05
0	-8.49E-06	-0.000878189	5.80E-05	0.000831156	0.00034524	-3.10E-05	5.59E-05	0.000117297	9.55E-05	0.012821341	0.000258644	0.000209487	3.28E-05	-0.000340176	0.003830739	5.58E-05	-0.000462967	7.66E-05	-1.23E-05	0.000114587	-7.73E-05	0.000117658	0.000363927	0.004037136	0.000429309	-0.000165651	-1.11E-05	3.95E-05	-0.000154928	7.59E-05	0.000472711	0.000296656	-0.000156844	0.001774691	0.003769682	9.36E-05	-0.000199522	0.00216586	8.20E-05	0.000242427	0.000177608	0.000108376	4.46E-05	3.96E-05	0.000137072	-5.60E-05	0.000230821	0.00032865	7.86E-06
0	-3.05E-05	-0.000554597	0.000517403	9.74E-05	0.000226444	6.66E-06	1.47E-05	0.000130396	9.44E-05	0.009144176	0.000514222	0.000842975	4.68E-05	-0.002567258	0.005594924	0.00017773	0.000131545	3.71E-05	-8.73E-05	9.66E-05	-7.43E-05	4.77E-05	0.000166641	0.004451198	0.000539066	-0.000154801	-1.13E-05	4.39E-05	0.000162167	3.44E-05	0.000132579	0.000266226	-0.000265996	0.001447301	0.005803089	0.000706511	-0.00013199	0.000974196	0.000143018	-8.06E-05	0.000102955	8.97E-05	5.64E-05	0.004007765	3.00E-05	-0.000172372	0.00048416	0.000446956	1.84E-05
0	-0.000138434	0.000561702	0.000308042	0.002137437	0.000191321	0.00011498	0.000241343	-0.000152784	6.18E-06	0.009748849	0.000449936	7.27E-05	-0.000128702	0.000622083	-0.00219151	4.63E-06	0.000628217	6.07E-05	-2.18E-05	0.000178503	-8.88E-05	-2.10E-05	0.000270577	-0.001283468	-0.000124225	-0.000110696	-1.12E-05	0.000113863	-5.98E-05	-1.44E-05	-4.96E-05	0.000294417	-0.000270588	-0.000123282	-0.003029576	0.000906153	4.28E-05	-0.000257696	-4.38E-05	0.000337033	-8.49E-05	7.80E-06	-3.08E-05	0.000965369	0.000137564	-0.000205005	6.29E-06	0.000174539	6.33E-06
0	-0.000121546	0.00037179	-0.000430357	-0.000959325	0.000179881	9.01E-05	0.000228598	0.000194943	-7.33E-05	0.009720648	0.000619925	0.000891001	-0.000167155	0.001141951	-0.001232401	4.73E-05	0.000690731	0.000177236	0.000131228	0.000294039	-8.43E-05	6.62E-05	1.15E-05	0.004910946	-0.000146558	-0.000133013	-1.13E-05	0.000143376	7.02E-05	-0.000112205	5.09E-05	0.000126453	-0.000387062	0.001820105	-0.002861761	0.000793143	8.72E-05	0.001177328	8.67E-05	0.00051542	9.46E-05	1.08E-05	5.23E-05	0.001205644	0.000123711	0.000146392	0.001062918	-7.26E-05	5.85E-05
0	3.98E-06	0.000602834	0.000123044	-0.001118032	0.000332009	-1.41E-05	0.000166678	0.000170344	4.38E-05	-0.005642397	-0.000418456	0.003299279	-0.000207059	-0.00048941	0.002008959	-2.09E-05	8.82E-05	2.27E-05	3.49E-05	0.000114627	-7.65E-05	-6.51E-06	0.000155522	0.004949219	-0.00012192	-0.000139118	-1.14E-05	1.68E-05	0.000335858	-8.78E-05	-1.88E-05	-0.000121343	-0.000335876	4.75E-05	-0.002622341	0.000158943	-8.81E-06	-0.000289177	2.75E-05	9.34E-05	0.000156499	6.81E-05	1.79E-05	0.003256472	-4.52E-05	0.000314657	-0.000337772	0.000399185	-0.000132986
0	-4.46E-05	0.000291294	8.85E-05	0.000848038	0.000497361	3.10E-05	0.000171021	0.000121187	0.000118993	-0.006267688	0.000888232	0.000826641	-0.000224199	-0.00040013	0.001803438	-5.57E-05	-0.000173644	-3.93E-05	1.74E-05	7.47E-05	-8.13E-05	9.97E-05	0.000121616	0.009146808	0.00044279	-0.000145378	-1.10E-05	5.33E-05	0.0005396	8.28E-05	0.000515493	-0.000121474	-0.000182536	-0.001326202	0.001999231	0.000775589	4.04E-05	-5.85E-05	9.88E-05	0.000216711	1.61E-05	6.02E-05	4.74E-06	0.0018507	6.93E-05	-0.000287901	0.000545155	0.000371726	5.04E-06
0	-1.92E-05	0.000545314	-0.0001402	0.000234734	0.000362087	-8.82E-05	0.000130601	0.00015356	6.83E-05	-0.011285331	1.04E-05	0.000930576	-0.00018104	-0.000437264	0.005103183	-5.98E-05	-0.000410527	-0.000116258	0.000338957	-6.54E-05	-8.47E-05	0.000154023	0.000610564	0.008313078	0.000448827	-0.000125777	-1.11E-05	1.50E-05	0.000437982	4.49E-05	0.000700572	5.35E-05	-0.000142818	-0.000118514	-0.002465053	0.000867247	-5.25E-05	-0.002344774	4.94E-05	0.000144583	6.89E-05	0.000164352	1.90E-05	0.000346138	-2.91E-06	0.00014336	-0.000760819	0.000195075	2.01E-05
0	-8.13E-05	1.64E-05	-0.000856172	-0.000109317	-3.97E-05	-3.23E-05	-0.000180028	0.000248023	7.80E-05	0.007343655	0.000612063	-0.000277319	-8.68E-05	0.000687429	-0.002041643	-4.80E-05	0.000310853	6.32E-05	-0.00012152	0.000119797	-7.78E-05	5.49E-05	0.00023723	0.004882878	0.000275927	-0.000142071	-1.14E-05	0.000156608	8.35E-05	-6.40E-06	-3.98E-05	6.82E-05	-0.000115075	-9.55E-05	-0.002310853	0.000610961	-0.000286112	0.001654562	3.60E-05	0.000111866	0.00019349	7.30E-05	3.10E-05	0.004061814	6.38E-05	6.28E-05	0.001598851	0.00032381	-6.69E-05
0	-3.67E-06	0.000255483	0.000452145	-0.001413133	0.00043789	-4.11E-05	6.34E-05	0.000277331	0.000177777	0.008737209	-0.00025586	0.000620273	-4.77E-05	0.001612562	0.001247243	8.35E-05	0.00087478	6.64E-05	-3.87E-05	1.28E-06	-7.42E-05	5.14E-05	0.000137686	0.004046998	9.08E-05	-0.000154651	-1.12E-05	0.000149615	6.41E-05	-5.08E-05	0.000419887	-1.05E-05	-0.000236513	-0.000187945	-0.000350957	0.000346973	-0.00032377	0.002144506	5.07E-05	0.000240227	0.000261504	6.65E-05	6.43E-05	0.003265362	0.000156771	7.37E-05	0.001894763	0.000437149	-6.96E-05
0	-6.91E-05	0.000448306	-0.000142662	-0.000480998	4.29E-05	5.51E-05	0.000168103	-0.000113603	3.97E-05	0.009822	0.000289967	0.001237747	-4.15E-05	0.003627626	0.001256945	-8.68E-06	-6.22E-05	0.000136792	0.000178897	0.000213443	-7.72E-05	-7.30E-05	-0.000103213	0.007319768	-0.000139037	-0.000149314	-1.16E-05	0.00014146	6.93E-05	-4.85E-06	0.000391735	0.000112973	-0.000373208	-4.69E-05	0.000414817	0.000240638	-0.000290789	0.002671778	-4.73E-05	0.000283755	0.000283058	3.35E-05	9.14E-05	0.003996807	9.16E-05	0.000459456	0.000804382	3.95E-05	1.35E-05
0	2.11E-05	0.00074543	-0.000646938	-0.001568691	0.000411054	4.62E-06	2.43E-05	-3.09E-05	0.000199977	0.017681474	-0.000179439	-0.000129437	7.83E-07	0.002299064	0.001046043	6.01E-05	0.000135393	3.76E-05	0.000187047	0.000164784	-7.94E-05	-5.48E-05	-0.000107353	0.002435359	-0.000154999	-0.000157633	-1.16E-05	0.000209277	-0.000195813	2.24E-05	0.000141321	-5.92E-05	-0.000342373	0.001830573	-8.37E-05	-0.000215737	-4.38E-06	0.004494221	6.96E-05	0.000418521	0.000372989	4.19E-05	8.32E-05	0.003812059	9.40E-06	0.000428639	0.001788496	0.000214927	-2.96E-05
0	-2.63E-06	0.000409765	0.000381249	-7.41E-05	5.51E-05	-8.94E-06	-0.000104299	9.72E-05	5.37E-05	0.013485574	0.000102354	0.001135019	-7.66E-05	0.002773234	0.00458789	1.02E-05	-6.17E-05	9.63E-05	0.000186321	0.000240223	-8.05E-05	7.05E-05	-0.000265606	0.002904991	-9.22E-05	-0.000147512	-1.15E-05	0.0001684	-0.000286805	2.83E-05	3.86E-05	8.59E-06	-0.000190943	0.001667142	-0.001199015	-0.000672222	0.000162157	0.003898053	0.000105317	0.000417673	0.000280073	-1.56E-05	7.73E-05	0.002086591	9.42E-05	0.000888473	0.00201662	1.81E-05	-3.01E-06
0	-2.50E-05	0.00081504	4.97E-06	0.00108176	0.000172875	-3.58E-05	-3.75E-05	0.000226685	9.73E-07	0.001628819	0.000321329	0.001813067	-2.27E-05	0.002441478	0.002424057	2.24E-05	0.000383437	7.63E-06	7.78E-05	0.000193854	-7.43E-05	-2.30E-06	-0.000169301	0.002878799	-0.000145267	-0.0001645	-1.13E-05	0.000260041	-6.04E-05	1.97E-05	-5.28E-05	-6.15E-05	-9.95E-05	0.001252546	-0.002327535	0.000187011	-0.000101564	0.002863498	-5.36E-05	0.000341843	0.000313814	-1.38E-05	7.56E-05	0.00387824	-5.10E-05	0.001035819	0.001902574	5.12E-05	-5.51E-05
0	-6.41E-05	-0.000562751	0.000474895	0.000421466	9.55E-05	4.55E-05	0.000107251	0.000127832	-2.90E-05	0.002616525	0.000454549	4.54E-05	-2.50E-05	0.002508491	0.001455178	8.82E-05	0.000778691	0.000140835	-0.000148914	0.000151911	-8.14E-05	0.000162807	7.33E-05	0.006011547	0.000113337	-0.00018741	-1.12E-05	0.000203196	3.57E-05	-3.32E-05	-0.000598294	0.000186106	-0.000308067	0.001141282	-0.001303442	0.000397883	-0.000180693	0.003228692	0.000126423	0.000369578	0.000251743	-4.63E-05	9.95E-05	0.004113799	0.000189724	0.000430264	0.002535848	9.23E-05	-5.65E-05
0	-7.34E-05	-0.000195782	-0.000291901	0.000605553	0.000130822	-5.25E-05	-0.00018495	0.00019404	0.000115383	0.001531327	0.000234019	-6.10E-05	-0.000112829	-0.000614461	-0.000545535	5.98E-05	0.00034346	-2.84E-05	-0.000151748	-1.90E-06	-8.83E-05	3.13E-05	-0.00028376	0.007340899	0.00030355	-0.000120603	-1.13E-05	7.27E-05	3.72E-05	6.85E-05	-4.53E-05	0.00013562	-0.000303978	6.84E-05	0.00434936	0.001057803	1.66E-05	0.00102965	-8.28E-05	0.000460985	-8.85E-05	6.27E-05	3.43E-05	-0.002822841	-0.000152622	-0.000349107	7.52E-05	0.000127957	3.11E-05
0	-6.74E-05	0.000487242	0.000305366	0.001108139	-0.000183311	-5.42E-05	0.000121225	-0.000178375	0.000111595	0.00462836	-4.35E-05	-0.000784789	-9.59E-05	-0.000281764	-0.000610908	2.61E-05	0.000204466	3.90E-07	-0.000391568	-0.000118785	-9.05E-05	0.00011023	0.000813199	0.00306868	0.000364404	-0.000132477	-1.13E-05	0.000125268	0.000241116	0.000100525	0.00086762	0.000199853	-0.00017266	-0.000223015	-0.000810393	0.000742183	-3.45E-05	6.38E-05	-1.25E-05	0.000210266	0.000115094	0.000142796	-2.21E-05	-0.001955915	4.20E-06	-0.000326253	0.002062944	0.000377392	6.73E-05
0	-0.000144083	0.000770895	-3.07E-05	-0.001777408	-0.000351485	-2.59E-05	-8.11E-05	-6.20E-05	7.18E-05	0.011798948	-0.000109087	0.000648537	-0.00014004	-0.000592537	0.000534561	0.000101071	0.000785468	0.000106182	-7.22E-05	0.000227689	-8.57E-05	-0.00010623	-0.000140914	0.004696393	-9.73E-05	-0.000142108	-1.13E-05	3.29E-05	0.000209179	-9.00E-05	-0.000345896	-0.000113227	-0.00049267	-0.00128766	-0.003436722	0.000952345	-0.000222809	0.001522427	1.51E-06	0.000129271	-3.63E-05	-1.79E-05	9.05E-06	0.001442911	4.63E-05	0.000287319	-0.001079161	-1.26E-05	-3.13E-05
0	-2.01E-06	-0.000427072	0.000489257	0.002002662	0.000155417	3.40E-05	0.000343092	-0.00017688	8.81E-05	0.001269766	0.000474759	0.001600081	-9.30E-05	0.000526191	0.000804062	7.08E-05	0.000644507	4.58E-05	3.03E-05	0.000173027	-7.77E-05	-6.13E-05	-1.29E-05	0.005433173	9.85E-05	-0.000125348	-1.12E-05	0.000217049	-0.000134589	-3.45E-05	-0.000193305	3.46E-05	-0.000549976	0.000742694	0.001156604	-2.89E-05	-0.000240339	0.001259662	-0.00012143	0.000520002	7.54E-05	3.41E-05	5.04E-05	-0.000363561	2.19E-05	9.72E-05	0.000344294	2.25E-05	-4.58E-06
0	-1.81E-05	0.000476677	0.001013287	0.002169618	0.000605014	-0.000110125	1.91E-05	7.38E-06	0.000102159	0.003971665	0.00018172	0.001182189	-3.43E-05	0.001488913	0.002246453	3.53E-06	0.000509585	-6.22E-05	0.000223542	2.67E-05	-8.38E-05	-0.000103577	-8.70E-05	0.005181424	0.000147154	-0.000129527	-1.11E-05	0.000137704	-0.000162615	-5.24E-05	-0.000194662	0.000121164	-0.000354496	0.002022267	0.004256829	-0.00014471	-0.000323154	-0.000613079	-0.000135672	0.000468355	0.00013495	5.16E-06	8.10E-05	-0.003505989	-0.000102533	-6.97E-07	0.000285713	6.47E-05	7.62E-05
0	-5.95E-05	0.000442845	0.000307639	0.000835734	0.000855721	-4.18E-05	6.62E-05	-0.000136989	9.26E-05	0.001605628	-0.00016628	0.001265979	-0.000211772	0.000850109	0.003414219	2.91E-07	6.71E-05	-8.66E-06	0.00032774	0.000169377	-8.02E-05	-0.000118464	0.000142761	0.004214206	2.81E-05	-0.000111807	-1.11E-05	-1.22E-05	-9.25E-05	-2.24E-05	0.000585085	0.000102311	-0.000393054	0.002003208	0.004610915	-0.000113583	-9.27E-05	-0.001891677	-7.67E-05	0.000318332	0.00011197	-1.95E-05	6.97E-05	-0.003504727	7.97E-06	0.000270827	0.000377657	-2.82E-05	7.12E-05
0	-0.000166015	0.000145371	0.000222939	0.001008698	-2.69E-05	-8.00E-05	7.59E-05	-0.000252038	0.000140936	0.011607092	-0.000401873	-0.000279994	-0.000246442	0.000390446	0.001800899	-1.25E-05	0.000519996	5.72E-05	5.52E-05	1.91E-05	-8.53E-05	-5.01E-05	0.000140401	0.003621312	7.68E-05	-0.000110758	-1.13E-05	6.07E-05	0.000154504	1.94E-05	0.001316082	0.000165194	-0.00024904	0.000857539	0.003059065	0.000823942	-0.000213936	-8.84E-05	-7.28E-05	0.000511853	2.63E-05	6.41E-05	7.02E-05	-0.004847978	6.25E-05	-0.000327236	0.000455221	-7.12E-05	-2.29E-05
0	-6.05E-05	4.06E-05	0.000380224	0.000435732	-4.82E-05	-0.000136135	-1.01E-05	9.52E-05	8.86E-05	0.012117971	-0.000254238	4.55E-06	-0.000246822	-0.000253051	0.00248639	-2.12E-06	0.000696695	4.94E-05	0.000176053	0.000110744	-8.33E-05	0.000108384	-8.37E-05	0.005813279	0.000351112	-0.000111094	-1.12E-05	9.75E-05	-5.77E-05	3.44E-05	0.000752712	0.000136302	-0.000238847	0.001441316	0.000757492	0.000655569	-0.000115671	0.000306561	0.00010583	0.00048329	9.06E-05	4.91E-05	8.49E-05	-0.003781845	8.54E-05	-0.000189677	0.000255836	0.000248127	4.63E-05
0	-0.000111882	0.000448911	0.00013406	0.000209337	8.02E-05	-0.000209032	-3.05E-05	7.28E-06	0.000128701	-0.003919161	-0.000103161	0.000397684	-9.71E-05	0.001050654	-0.000278781	7.50E-05	0.000704446	9.72E-06	0.000234946	0.000272202	-8.43E-05	-2.20E-05	0.000443998	0.00457835	0.000244849	-0.000139539	-1.09E-05	3.56E-05	-0.000240977	-8.25E-06	0.000662954	-1.20E-06	-0.000221342	-1.16E-05	0.000832875	0.000416913	-0.000244639	0.000828925	-0.000103819	0.000286909	4.97E-05	-4.16E-05	3.60E-05	-0.001223475	0.000148118	0.000418467	-0.000853437	-6.37E-05	7.43E-05
0	-0.00010178	-0.000136392	0.000425205	5.70E-05	5.49E-05	-8.00E-05	1.55E-05	-0.000129797	0.000164113	0.002766837	-1.38E-05	0.000134036	1.54E-05	0.001405563	-5.45E-05	7.24E-05	0.000472636	0.000117755	0.000284542	0.000214079	-8.72E-05	4.46E-05	0.000323145	0.004370318	-3.73E-05	-0.000138719	-1.10E-05	0.000177662	-0.000105107	-4.16E-05	0.00041444	0.000160079	-0.000358948	-0.000997249	-0.000493185	0.000326173	-7.10E-05	0.000841358	2.96E-05	0.000387309	-4.80E-05	-3.40E-05	6.62E-05	0.001354795	0.000130451	0.000114357	-0.000447667	-7.23E-05	5.71E-05
0	-0.000129211	-0.000192021	0.000369443	-0.00061464	-0.000330392	0.000246612	-3.58E-05	0.000323744	9.96E-05	0.003818769	-0.000115961	-0.000852513	-0.000111629	-0.001133252	0.001754672	5.68E-05	0.000727456	-5.23E-05	-5.72E-05	-5.65E-05	-8.51E-05	-2.11E-05	8.85E-05	0.005300199	-0.000233918	-0.000173852	-1.14E-05	-3.02E-05	0.00041635	-4.23E-05	0.000854209	0.000254759	-6.89E-05	-0.00109108	-0.003170304	0.001914146	-0.000230119	0.000676071	8.11E-05	0.000105466	0.000166676	4.03E-05	1.21E-05	-0.000269625	0.000116529	0.000158427	0.001469535	-2.89E-05	-0.000199222
0	-0.000130537	0.000437384	0.001321322	-0.002086322	-0.000269582	-7.96E-05	0.00023466	9.78E-05	0.000139593	0.005488231	-0.000689647	-7.83E-05	-7.97E-05	-0.000780855	0.001550443	-4.62E-07	0.000725837	2.41E-05	-0.000209091	0.000102546	-8.23E-05	-5.68E-05	0.000212218	0.003905151	9.36E-06	-0.000167934	-1.12E-05	3.88E-05	2.08E-05	2.88E-05	0.000316734	-5.02E-05	-0.000101249	-0.000936379	-0.003498503	0.001067346	-0.00035971	0.000231154	6.62E-05	0.000202363	0.000158073	9.44E-05	-3.08E-06	0.004343668	7.94E-05	6.24E-05	0.001956334	5.95E-06	-1.24E-05
0	-5.76E-05	-0.000282484	0.000587933	-0.001027449	-7.57E-05	-3.89E-05	0.000155462	0.000268388	6.79E-05	0.02162625	-0.000713485	-0.001302619	-4.16E-05	-0.001252917	0.001410049	3.78E-05	0.000821417	5.85E-05	-0.000285502	2.84E-05	-7.97E-05	-9.30E-05	0.000427574	0.000891805	0.000239962	-0.000160338	-1.12E-05	8.25E-05	2.26E-05	-2.27E-05	0.00088763	0.000103584	-9.84E-05	-0.001425489	-0.005052792	0.001220995	-0.00013613	0.00161154	0.000129042	0.000224892	9.82E-05	2.94E-05	2.87E-05	0.000816107	0.000205577	0.000210704	0.003428597	0.000242044	-7.73E-05
0	-0.00018218	0.000972097	0.001022106	0.000913046	0.000116744	0.000138727	-0.000233791	-0.000270264	-2.04E-05	-0.007428955	0.000132488	-0.000990639	-0.000172885	0.003275963	0.004639749	-4.82E-05	0.000833929	-0.000155204	0.000160208	-5.22E-05	-8.87E-05	3.85E-05	0.000158327	0.003464297	-1.41E-05	-0.000125001	-1.12E-05	-9.84E-05	3.69E-05	-0.000100998	0.000184708	5.64E-05	-0.000310852	0.000377822	0.004908614	0.000250402	-0.000122252	-0.001707404	-3.64E-05	0.000309974	0.00021904	6.42E-05	-2.20E-05	-0.003091976	-6.37E-05	4.77E-05	0.001358197	-0.000186205	-0.000127499
0	-0.000154299	0.001056599	-0.001125633	0.001524039	0.000179878	9.11E-05	-0.000284479	-1.68E-06	5.67E-05	-0.009755846	0.00144985	-0.000269748	-6.33E-05	0.001372215	-0.002892096	0.000150137	0.000229787	-0.000113816	0.000166128	1.12E-07	-9.10E-05	0.000220447	0.000192602	0.008017128	0.00011173	-0.000131449	-1.12E-05	0.00014131	0.000262932	2.93E-05	-0.000515466	0.000237559	-0.00064439	-0.000741255	0.008631316	0.000403745	-4.42E-05	0.001472065	-6.00E-05	0.000396732	-2.50E-05	-5.96E-05	9.08E-06	-0.001392198	-0.000101661	-0.000368748	-0.000230637	0.000566559	0.000141416
0	-0.000200417	0.00042458	0.000467594	-0.000283719	6.53E-05	7.12E-05	-0.000142838	8.94E-05	1.38E-05	-0.001797702	0.00099224	-0.001469975	2.12E-05	0.001806768	0.001300534	0.000106399	0.000346732	9.58E-05	-0.000180806	-3.21E-05	-8.43E-05	0.000158719	0.000251241	0.001228058	0.000176365	-0.00015746	-1.14E-05	-7.80E-05	7.43E-05	1.63E-05	-0.000333795	0.000187661	-0.000432143	-0.000108901	0.005834212	0.000629736	-0.00010245	0.001687455	5.06E-05	0.000380604	0.000105224	2.85E-05	1.98E-05	0.00302642	-9.34E-06	-0.00032846	0.000535561	0.000316008	-1.68E-05
0	-0.00024434	0.00050767	-0.000613633	-0.000124602	0.000162178	-5.82E-05	-0.000319511	-0.000135635	1.99E-05	0.011279071	0.000753043	-0.001782949	-0.000209837	0.00078245	0.000516021	9.15E-05	0.000308059	-4.97E-05	0.000257428	9.63E-05	-8.36E-05	0.000200577	4.08E-05	0.003748443	-8.66E-05	-0.000135529	-1.13E-05	1.34E-05	0.000103033	3.24E-05	0.000702141	-3.15E-05	-0.000405482	0.001387198	-0.000304702	0.000859024	-4.16E-05	0.000562109	5.06E-05	0.000253477	0.000131511	-6.45E-05	-4.59E-05	0.001184498	5.53E-05	0.000168816	0.000851038	0.00020819	8.74E-06
0	-0.000159218	0.000839451	0.000189808	0.001261907	0.000547686	0.000169563	-0.000250424	0.000157883	8.16E-05	-0.001168635	0.000649024	-0.001400429	-6.03E-05	0.000597391	0.003356196	8.59E-05	5.41E-05	-0.00012065	0.000231928	5.59E-05	-8.11E-05	0.00028981	0.00039936	0.003354774	0.000107227	-0.000128692	-1.12E-05	2.94E-05	0.000150553	1.29E-05	0.000444478	-0.000115849	-7.70E-05	0.000422438	0.003602805	6.19E-05	-5.98E-05	0.001305677	7.16E-05	0.000381232	0.0002508	-2.03E-05	1.27E-05	0.002616506	-5.20E-05	0.000651659	0.000784537	3.71E-05	-4.72E-05
0	-4.36E-05	0.000345286	-0.000278353	0.00125442	0.00020755	-3.83E-06	-1.39E-05	3.32E-05	4.56E-06	0.006488849	0.000729231	-0.00030962	-0.000154614	0.001179804	0.000937297	-8.15E-05	0.000269517	5.03E-05	-0.000189112	-7.10E-05	-8.22E-05	2.37E-05	-0.000177836	0.001588539	0.000367308	-0.000141296	-1.13E-05	3.56E-05	0.000136295	1.09E-05	-0.000117138	4.91E-06	-0.000105641	0.00111173	-0.000980724	0.00068917	-0.000116072	0.000948787	3.15E-05	0.000111816	6.16E-05	9.78E-05	4.68E-05	0.005443089	7.66E-05	0.000294195	0.001333908	-3.44E-05	-3.39E-05
0	-2.62E-05	0.000421746	-0.000416738	-0.000352967	2.25E-05	-0.00011196	0.00014945	-5.80E-05	-6.39E-06	0.024563925	0.000179585	0.001286167	-9.03E-05	-0.002272533	5.72E-05	6.72E-05	0.000646964	0.000139032	-8.88E-06	2.33E-05	-8.35E-05	0.000132536	-0.000105415	0.006443551	0.000229689	-0.000148481	-1.12E-05	8.52E-05	1.27E-05	-4.75E-06	8.10E-05	7.74E-05	-0.000271207	-0.000324329	0.000434754	0.000441556	-0.000136756	0.000866475	7.13E-05	0.000319127	2.01E-05	0.000102897	-2.52E-05	0.00289083	1.90E-05	-0.000215681	0.001170965	0.000437973	1.38E-05
0	-4.93E-05	0.000320872	0.000264252	-0.000762209	6.15E-05	7.01E-05	5.21E-05	9.24E-06	3.98E-05	0.018280318	0.000252039	0.00056239	-6.40E-05	0.0004268	-0.000204805	2.29E-05	0.000425395	5.06E-05	-8.89E-05	-0.000115687	-8.40E-05	6.13E-05	-5.38E-05	0.005107697	0.000314248	-0.00016289	-1.13E-05	0.000204076	0.00020522	-7.63E-07	7.86E-05	0.000102994	-0.000120368	0.000172061	-0.00065478	0.000703358	-0.00014023	-0.000399212	-4.77E-05	0.000389631	0.000140542	2.98E-05	-1.06E-05	0.003295642	4.58E-05	0.000126597	0.001837106	0.000261853	5.83E-05
0	-1.38E-05	-0.000144598	-0.000114286	-0.000407414	3.40E-05	-5.01E-05	8.60E-05	4.81E-05	2.31E-05	0.027352793	0.000620142	0.000577826	-5.77E-05	0.001736374	0.001418535	5.48E-05	0.00045854	7.26E-05	-0.000198816	-0.000125703	-8.83E-05	7.60E-05	-0.000128124	0.000176252	0.000493335	-0.000166959	-1.11E-05	0.000153897	0.000221549	-4.02E-06	0.000209577	0.000105402	-0.000164328	0.000253848	-0.000957529	0.000534839	6.64E-05	0.000701885	9.50E-06	0.000396318	0.000162653	3.99E-05	3.28E-05	0.001791473	5.17E-05	-3.30E-05	0.00240883	0.000236637	4.44E-05
0	6.77E-06	-0.000223201	0.00021239	0.000331355	0.000244244	3.96E-05	0.000126427	0.000202364	3.96E-05	0.0229862	0.000574698	0.000656435	-9.13E-05	0.001163688	0.000612935	4.76E-05	0.000327706	6.66E-05	-8.06E-05	-3.02E-05	-8.19E-05	0.000203016	4.75E-05	0.003331662	0.000370329	-0.000162335	-1.13E-05	0.000206459	0.000320401	3.55E-05	0.000476127	0.000110155	-0.000189677	0.000309929	-0.00044356	2.70E-05	7.54E-05	0.002461175	3.59E-05	0.000331231	0.000200053	3.55E-05	2.74E-05	0.002483098	0.000120067	0.000125908	0.000840736	0.000166084	7.81E-05
0	-7.36E-05	-0.000224125	-2.15E-05	8.22E-05	-0.000134816	7.72E-05	0.000152171	0.000322298	-4.42E-05	0.013878465	0.000204465	0.000370206	-0.000137116	0.000839203	0.000192258	1.92E-05	0.000264676	0.000128988	-0.000266433	2.41E-05	-8.35E-05	0.000132189	-0.000314223	0.002018106	8.82E-05	-0.000167885	-1.15E-05	0.000147913	0.000393582	-6.45E-05	0.000445876	0.000111264	-0.000401696	-0.0006145	-0.002971694	0.000300171	-0.000138165	0.000610703	0.000101954	0.000299234	0.000139942	-2.76E-06	2.94E-05	0.003554833	0.000103771	9.63E-05	0.00025601	0.000129682	2.52E-05
0	-4.31E-05	0.000344153	4.39E-05	-0.002597415	0.000192636	-1.96E-05	9.40E-05	0.000361338	9.79E-05	0.012872321	9.54E-05	0.000572545	6.81E-06	-0.000471147	-0.000307243	5.45E-05	0.000479176	0.000158511	-0.000188702	-2.56E-05	-8.37E-05	2.82E-05	-9.08E-05	-0.001477242	4.56E-05	-0.000164758	-1.14E-05	0.000117946	0.000144696	-5.91E-05	-0.000413974	-0.000177779	-0.000247393	-0.001653858	-0.003204532	0.000974789	-0.000143503	-0.000577264	-4.32E-05	0.000431569	8.02E-05	-1.94E-05	-1.03E-05	0.004441836	0.000113401	-0.000157046	0.000285883	0.000137543	-1.87E-05
0	-7.55E-05	2.41E-05	0.000298784	-0.001228899	-0.000207725	0.000106718	0.000114006	0.000247589	-1.75E-05	0.023233134	0.000480911	0.000686432	-7.43E-05	0.000390984	0.001952727	0.000112027	0.001048325	0.000199214	-0.000201009	0.000241934	-7.93E-05	0.000216004	-0.000132174	-0.003233601	-8.09E-05	-0.000167405	-1.13E-05	0.000238765	0.000301943	-6.37E-05	-0.000244449	0.000147375	-0.000395424	-0.00124638	-0.003825199	0.000548736	-2.62E-05	0.001646658	3.60E-05	0.000245534	0.000195204	-5.63E-05	3.93E-05	0.002183916	0.000201139	0.000529954	0.00215872	0.000319466	1.40E-05
0	7.83E-06	0.000223506	-0.001039998	-0.000192103	7.52E-05	0.000150034	2.08E-05	0.000123222	0.00013914	0.004563475	0.000110746	0.000253388	-8.81E-05	0.000247094	0.001793274	6.62E-05	-0.000190001	2.68E-06	3.31E-05	-5.52E-05	-8.31E-05	6.78E-06	-0.00043561	0.006903462	0.000201239	-0.000143591	-1.15E-05	-5.37E-06	0.000528725	3.46E-05	0.001095873	-5.49E-05	-9.94E-05	0.000244952	3.02E-05	0.000589451	-4.82E-06	-0.000832994	2.27E-05	0.000186924	0.000193922	0.000141679	-6.14E-05	0.000370759	6.25E-05	0.000272836	0.001541656	4.55E-05	-7.38E-05
0	5.22E-05	-0.000142613	-0.000755625	-0.001050343	0.000268082	1.56E-05	-2.95E-05	0.000248825	7.25E-05	0.008921625	-6.66E-05	0.000481385	-0.000194836	0.000264879	0.002200531	-2.83E-05	0.000198306	-5.88E-05	0.000145149	6.68E-05	-7.75E-05	-5.30E-06	-0.00015181	0.004303297	6.05E-06	-0.000152612	-1.12E-05	7.87E-05	0.000305105	3.77E-05	0.001263688	2.06E-05	-0.000179696	0.000459968	0.001926815	0.000506237	-5.36E-05	0.00141743	6.58E-05	0.000159847	0.000221929	0.000139123	1.02E-05	0.001672887	0.000131533	8.10E-05	0.001194256	-3.77E-05	5.50E-06
0	-3.44E-05	-0.00018642	-0.000329912	0.000128139	-0.00018856	-1.19E-05	0.000279858	-3.13E-05	-1.88E-05	0.019551365	-5.86E-05	0.000393528	-2.57E-05	0.00034663	0.002071791	2.77E-05	0.000584962	0.000136171	-0.000166689	2.33E-05	-8.10E-05	4.22E-05	-0.000273747	-0.000107991	0.0002381	-0.000148487	-1.12E-05	0.000163445	0.000174963	4.05E-05	0.000451666	-0.000159757	-0.000217554	0.000393289	-0.002452125	0.000119907	-7.02E-05	0.000828807	-7.21E-05	0.000423285	0.000111065	9.89E-05	-4.73E-06	0.001892277	6.84E-05	-0.000141808	0.001732058	0.000128896	3.41E-06
0	2.61E-05	0.00018454	-0.000537227	-0.000908799	3.53E-05	1.04E-05	9.97E-05	0.000190139	3.38E-05	0.018696982	7.61E-05	0.000333647	-0.000221323	1.36E-05	0.002060299	3.78E-05	0.00049128	0.000165757	-5.11E-05	0.000110096	-8.16E-05	0.000125279	-2.71E-05	0.001560707	0.00022056	-0.000160901	-1.12E-05	0.000103449	0.000312347	-3.01E-05	0.000519559	0.000230618	-0.000328665	5.53E-05	-0.003989893	0.00070707	-0.000111876	0.001159072	0.00010831	0.00019793	0.000188885	0.000101873	4.53E-05	4.84E-05	0.000102495	0.000312683	0.002467663	0.000193424	-3.46E-05
0	-6.95E-05	0.000439111	-6.52E-05	3.89E-05	2.61E-05	-0.000137098	0.000238373	-0.000333188	0.000162129	0.020910667	0.000205904	0.002015748	-0.000108359	-0.001449976	0.001158972	6.67E-05	0.000628144	6.13E-05	9.33E-05	0.000112894	-7.94E-05	9.03E-05	-2.70E-05	0.003451448	-6.01E-05	-0.000131295	-1.10E-05	5.50E-05	5.45E-05	2.93E-05	-0.000137798	4.15E-05	-0.000356453	-0.001846722	-0.0013366	0.000146149	-7.66E-05	0.002164241	-3.73E-05	0.000308683	4.03E-05	5.77E-05	-1.03E-05	0.000610045	-3.03E-05	-0.000110964	0.000986202	0.000224479	5.37E-05
0	1.29E-05	0.000753897	0.000533799	0.000599236	-7.43E-06	-2.46E-06	0.000157761	4.27E-05	3.49E-05	0.020196322	0.000989122	0.00123288	1.98E-05	0.002646582	-6.88E-06	9.41E-05	0.000802508	3.41E-05	-5.86E-05	0.000100109	-7.55E-05	1.39E-05	-0.000289727	0.002178584	-5.80E-05	-0.00015483	-1.10E-05	0.000213974	-0.000202915	-4.56E-05	-0.000331414	0.000281742	-0.000185168	-6.35E-05	-0.001636888	0.000314105	-0.00022219	0.002444912	0.000142058	0.000193363	0.000131645	3.86E-05	9.02E-05	0.005360441	1.78E-05	0.000164857	0.003141496	3.59E-05	-0.000118386
0	-7.82E-05	0.000773623	0.000978119	0.001771954	0.000534563	8.88E-05	5.43E-05	4.78E-05	2.49E-05	0.01485541	0.000278222	0.001606885	-9.24E-05	0.001208247	-0.000972634	2.89E-05	0.000656736	3.92E-05	-0.000270308	0.000199913	-8.04E-05	-9.82E-06	-6.77E-05	-0.002231048	0.000369267	-0.000140861	-1.09E-05	0.000261028	-0.000194657	5.23E-05	0.000387485	0.000324009	-1.77E-05	0.000734912	0.00139001	0.000334393	-0.000117459	0.000927548	-5.34E-06	1.67E-05	9.57E-05	-7.61E-05	1.78E-05	0.005020486	-4.11E-05	0.000285397	0.002396017	-6.88E-05	-2.54E-05
0	-0.000135049	0.000134951	0.001520641	0.000454678	0.000175777	0.000140403	0.00019179	-6.57E-05	0.000137885	0.007465643	0.000455216	0.00063369	-7.12E-05	-0.000199589	0.003061255	3.66E-05	0.000812283	-4.49E-05	0.000163654	2.58E-05	-8.59E-05	-0.000114768	1.89E-05	0.001799732	-1.15E-05	-0.000142432	-1.12E-05	7.30E-05	0.000151658	-1.54E-05	5.84E-05	0.000103412	-0.000233845	4.47E-05	0.004296214	0.000884825	-0.000174208	0.001807321	4.35E-05	0.000256293	0.000147196	-5.08E-05	4.79E-05	-0.002079362	-6.31E-06	-0.000598852	0.001422324	-3.94E-05	4.32E-05
0	-6.97E-05	0.000267964	0.000738695	0.000683688	8.75E-05	-9.68E-05	-0.000137459	0.000317507	-1.98E-06	0.012347116	0.001302921	-0.000488705	-0.000174377	0.001028521	8.73E-05	8.92E-05	0.00047617	0.000234307	-0.000108895	7.43E-05	-8.74E-05	0.000164799	-2.82E-05	-0.000451674	0.000187703	-0.000159477	-1.10E-05	2.51E-05	6.51E-05	4.31E-05	0.00015184	0.000192023	-0.000275941	0.000762011	0.001655203	0.000103424	0.000114782	0.001900504	7.09E-05	0.00026893	0.000155671	-4.37E-05	8.48E-05	0.00402903	-4.96E-05	5.74E-05	0.000661886	0.000316783	2.22E-07
0	-4.56E-05	-0.000195203	0.001096342	0.000583	-0.000136029	0.000114722	6.65E-05	0.000273148	6.62E-05	0.004676617	0.000577986	-0.00196572	-7.16E-05	0.00055154	0.003747378	8.14E-05	0.000445616	1.09E-05	-0.000127854	-5.39E-05	-8.61E-05	8.27E-05	0.000328093	0.005296132	0.000222719	-0.000147098	-1.12E-05	-8.55E-05	0.000146329	7.38E-05	3.20E-05	0.000287937	-9.21E-05	2.60E-05	0.00117615	0.000628402	5.47E-05	0.001172497	0.000207864	0.000293551	8.66E-05	4.40E-05	1.10E-05	0.001978537	4.96E-05	-0.000314932	0.002031609	0.000204504	-8.69E-05
0	-7.62E-05	0.00063554	0.000534904	0.001243372	-0.000182334	5.29E-06	6.27E-05	0.000282711	8.73E-05	0.001396152	0.000603128	-0.000634202	-5.96E-05	0.00082077	0.001709314	3.14E-06	-9.82E-05	3.62E-05	-0.000119226	8.37E-06	-8.00E-05	0.000115929	0.000212386	0.004341999	0.000192414	-0.00014337	-1.13E-05	-0.000112193	0.000134078	0.000112511	6.74E-06	0.000350955	-0.000216209	-0.001455334	0.002779353	0.00033475	-0.000104438	0.002074963	0.000203917	0.000232879	0.0001685	0.000104991	-7.35E-06	-0.001356652	-5.81E-05	-0.000532618	0.002007172	0.000280676	2.64E-05
0	-3.89E-05	0.000517983	0.001552241	-0.000138512	-0.000111189	4.40E-05	8.15E-05	8.93E-06	6.75E-05	0.00988999	0.000514785	0.000321425	8.03E-05	0.000677456	0.006162681	5.26E-05	0.00055414	5.75E-05	-0.000261175	0.000201857	-8.05E-05	0.000132038	0.000176627	0.004720875	3.73E-05	-0.000154955	-1.15E-05	0.000104025	7.64E-06	-1.04E-05	0.000719194	4.73E-05	-0.000167593	0.00018139	0.00236464	0.000725504	0.000277018	0.001162847	0.000209465	0.000290467	0.000264539	4.50E-05	3.28E-05	0.003189825	5.60E-05	-1.60E-05	0.002896559	0.000123204	-1.03E-05
0	-0.000123877	0.000501866	0.001231478	-0.001080338	0.000253941	9.01E-06	0.000217356	0.00025775	-2.52E-05	0.00893952	0.000592635	-0.001084017	-0.000181447	0.000290014	0.004402148	3.13E-05	0.000843677	8.28E-05	-0.000239153	3.74E-06	-8.21E-05	-5.62E-05	0.000270973	0.002347799	0.00017476	-0.000138337	-1.13E-05	-8.79E-05	9.31E-05	6.78E-05	0.000553039	0.000232407	-0.000174786	-0.00131281	0.004577045	0.00080278	-0.000101675	7.86E-05	9.91E-05	0.000107133	0.000135066	5.22E-05	9.68E-06	0.000389992	-2.55E-05	-0.000299329	0.001507365	0.000294557	-1.96E-05
0	-0.000108381	-5.90E-05	0.000748507	-0.001077658	-0.000156586	2.94E-05	0.000100654	0.000155446	6.70E-06	0.003382379	0.000522669	-0.00116089	-5.61E-05	0.00084495	0.004277633	6.46E-05	0.000360612	4.50E-05	-0.000324204	0.000157474	-8.03E-05	3.52E-05	0.000310513	0.00112548	0.000282918	-0.00015254	-1.13E-05	-0.000173813	-1.87E-06	4.11E-06	0.000330445	0.000318781	-0.000187993	0.000929737	0.003967425	0.000497001	-0.000255274	0.003554461	0.000122852	0.000211894	0.000235535	-6.84E-06	1.28E-05	-0.000442417	5.74E-05	-0.000358738	0.002058642	0.000425354	-1.79E-05
0	-5.89E-05	-0.000524482	0.001130853	-0.000193334	0.00014807	0.000150891	-0.000100864	0.000154522	8.26E-05	0.008253815	0.000509969	0.000656041	-8.00E-05	0.001700878	0.000893974	9.87E-05	0.000662035	5.23E-05	-0.000149395	0.000108761	-7.87E-05	0.000132052	-0.000146397	0.006446566	0.000418437	-0.000169501	-1.10E-05	0.000128851	0.000181837	2.27E-05	0.000262793	0.000105519	-0.000141456	0.001072662	0.001296626	0.001244709	-2.69E-05	0.000951734	0.00011549	7.05E-05	9.29E-05	4.77E-05	4.06E-07	0.002323703	0.000144571	0.000395826	0.000430897	0.000124145	7.55E-05
0	-5.51E-06	-0.000387523	0.001135211	-0.000103826	0.000595768	9.37E-05	-8.72E-05	0.000280892	0.000142565	0.008340305	0.000308753	0.000271887	-0.000132256	0.001561099	0.001762427	0.000165876	0.000514654	6.06E-05	-0.000138583	0.000158389	-7.84E-05	2.74E-05	8.26E-05	0.002998435	0.000379886	-0.000155833	-1.11E-05	0.000161613	5.02E-05	5.44E-05	0.000216276	0.000273421	-0.000186953	0.000740211	-0.000864281	0.000956159	1.54E-05	0.001370423	0.000120316	0.000179001	8.48E-05	5.16E-05	8.33E-06	0.003963317	0.000183724	0.000292311	0.000421664	0.000204676	2.37E-05
0	-9.56E-05	0.000197357	0.000496445	-9.35E-05	0.000349314	5.07E-05	-0.000104054	0.000272383	0.000109311	0.015697204	-3.80E-05	0.000455868	-8.89E-05	0.000638902	-0.000837867	0.000159348	0.000443999	5.60E-05	-0.000248016	4.89E-05	-8.21E-05	5.59E-05	0.000129043	0.006870649	0.000479977	-0.000154636	-1.11E-05	0.000167863	0.00028871	9.22E-06	7.18E-05	0.000142177	-0.00027172	0.000310575	0.001345732	0.000946081	-5.15E-05	-0.000517828	-9.76E-05	0.000306004	0.000117721	3.96E-05	6.57E-06	0.006378132	0.000143161	0.000147164	0.000126297	0.000288468	1.07E-05
0	-0.000140188	-0.000444311	0.000121875	-0.00038345	0.000248707	8.33E-05	-0.000230222	0.000207292	0.000164722	0.006311965	0.000416449	0.00125645	-2.75E-05	0.000849062	0.00196633	0.000108929	0.000548287	6.02E-05	4.97E-05	4.41E-05	-7.93E-05	0.000116435	-8.97E-05	0.006999583	0.000201509	-0.000176519	-1.15E-05	0.000154077	0.000316457	1.53E-05	0.000239951	0.000102213	-0.000204503	0.001464971	0.001568076	0.000509006	-8.50E-05	0.001628517	7.83E-05	0.000269184	0.000314452	1.83E-05	4.26E-05	0.001022556	9.31E-05	4.18E-05	0.000819794	0.000297428	-3.74E-06
0	-9.25E-05	0.0001703	0.000214368	-8.86E-05	0.000581918	8.71E-05	-0.000233406	0.00044812	0.000215593	0.006010964	-0.000139703	0.001208164	-7.41E-05	0.001864514	0.001351122	4.63E-05	0.000196358	3.41E-05	0.00021897	9.49E-05	-7.74E-05	3.59E-05	0.000164118	0.009769231	0.000260401	-0.000163561	-1.16E-05	7.37E-05	0.000317073	0.000103069	0.000301627	0.000170537	-0.000164819	-5.54E-05	0.002544914	0.000873538	-0.000187254	0.00135535	9.68E-05	7.27E-05	0.000144056	6.67E-05	-7.30E-06	0.003499054	0.000117302	0.000315088	2.64E-05	0.000256357	1.54E-05
0	-9.12E-05	-0.000109019	0.000464336	-0.000122026	0.000480516	4.53E-05	-0.000199045	0.000377311	0.000185035	0.016416034	0.000233707	0.001079625	-2.81E-05	0.000885755	0.001759919	8.69E-05	0.000145345	-4.39E-05	0.00027402	4.51E-05	-7.98E-05	2.90E-05	0.000127817	0.008136185	0.00024357	-0.000157653	-1.13E-05	2.66E-05	0.000260068	8.69E-05	0.000953955	0.000266948	-0.00029555	0.000391728	-0.000945102	0.000616604	-0.000131671	0.002334803	-1.88E-05	-0.000111847	0.000230432	-4.88E-05	3.38E-05	0.003623331	0.000198143	0.000325365	0.000599867	0.000133555	-8.45E-05
0	-0.000199989	0.000410426	-0.000128337	0.001952797	0.000784516	5.06E-05	-0.000206082	0.000295884	0.000184776	0.004437021	0.000670594	0.00158003	-4.04E-06	0.00097501	-0.001356055	6.37E-05	5.37E-05	3.81E-05	0.000163679	4.62E-05	-7.56E-05	-1.95E-05	4.37E-05	0.006195203	0.000269927	-0.000156775	-1.11E-05	0.000143356	0.000235577	2.80E-05	-0.000203046	0.000144896	-0.000187162	0.000820718	0.003515818	0.000315093	-0.000273935	0.000867153	-4.06E-05	0.000292819	0.000135719	3.88E-06	2.35E-05	0.006799106	8.86E-05	0.00042771	-0.000121168	0.000140293	2.53E-05
0	-3.71E-05	-0.000155085	-0.000510475	0.003003174	1.73E-05	-2.95E-05	-0.000123738	0.000159116	0.000153314	0.00199482	0.000444794	-0.000460554	-0.000112157	-7.16E-05	0.001796772	6.73E-05	-3.19E-05	-0.000148534	0.000259551	-0.000128495	-8.05E-05	-4.24E-05	-4.96E-05	0.012116115	0.000227507	-0.00012985	-1.12E-05	6.48E-05	0.000266081	6.43E-05	-5.75E-05	0.000190182	-0.000313167	0.00116413	0.006965342	0.000457648	-0.000397108	-0.000152892	-1.09E-05	0.000289163	5.93E-05	0.000109733	4.31E-05	-0.001595705	-6.27E-05	0.000230359	0.000919215	-5.26E-05	0.000105817
0	-8.89E-05	-0.00033041	0.000109053	0.002578776	0.000228035	-3.79E-05	-3.14E-05	-0.000284158	0.000144514	-0.002672036	0.000579864	0.000851697	-0.000106385	0.000566316	0.000576226	-6.41E-05	-0.000200606	-0.000109756	0.000495841	7.13E-05	-7.74E-05	1.33E-05	0.000189339	0.011850131	0.000319527	-0.000145913	-1.13E-05	0.000148771	0.00010224	8.28E-05	-0.000259663	0.000138789	-0.000344007	0.001758389	0.007019331	0.000293147	-0.00052953	-0.000147088	-1.83E-05	0.000230884	5.03E-05	0.000143476	5.45E-05	0.001585248	4.12E-05	-9.50E-07	-0.001286447	2.69E-05	0.000118558
0	-1.82E-05	-0.000225205	-0.001099483	0.002861928	0.0009376	-9.99E-05	8.03E-05	-0.000200391	0.000145405	-0.000544063	0.000356051	0.002333612	-0.000123143	0.001499711	0.002964756	-3.15E-05	-0.000245161	-9.43E-05	0.000498463	-0.000117463	-7.92E-05	-3.44E-05	-0.000127092	0.012191174	0.000217815	-0.000108583	-1.12E-05	0.000199615	0.000183573	0.000100103	-7.82E-05	0.000211304	-0.000310984	0.003440041	0.004205333	0.000154498	-0.000330806	0.001718378	-1.13E-05	0.000380305	0.00024546	9.50E-05	1.86E-05	0.00071551	-1.92E-05	0.000575814	-0.000207177	-9.09E-05	7.36E-05
0	-0.000100909	0.000299228	-0.000880949	0.001825994	0.000680359	0.000100581	-0.000410079	-4.53E-05	0.000135646	0.003058136	0.000110036	0.000426587	4.57E-05	0.001424439	0.001969477	-0.000110212	-0.000463376	-0.000102553	0.000341234	-0.000137005	-8.05E-05	-4.42E-05	-6.00E-05	0.01269628	0.000277403	-0.000134568	-1.11E-05	0.000118935	0.00027912	5.50E-06	1.74E-05	7.74E-05	-0.000251284	0.002199405	0.005775816	0.000227568	-0.000419849	0.003847312	-4.47E-05	0.000188769	7.47E-05	5.26E-05	-3.76E-05	0.003860453	-0.000109265	0.00033549	-0.000767756	-1.24E-05	0.000107998
0	-7.25E-05	0.000419292	-0.000285581	0.000482357	8.82E-05	-1.04E-05	-0.000131846	-6.22E-05	3.22E-05	0.007717207	0.000308207	0.000737022	-7.30E-06	0.000350694	0.002687052	1.72E-05	0.000473695	-2.17E-05	0.000410866	6.80E-05	-7.46E-05	0.000172057	0.000221321	0.00846931	0.000261533	-0.000126818	-1.11E-05	7.25E-05	0.000135438	-4.73E-05	-0.000116091	0.000336217	-0.00024954	0.000901655	0.001408871	0.001435696	-0.000252224	-8.06E-05	0.000122705	0.000311992	0.000127342	0.000121035	0.000103835	0.002879262	-1.76E-05	0.000357829	0.000711649	0.000267131	0.000174619
0	-4.68E-05	0.000387921	0.000594074	0.000118939	0.000193421	5.12E-05	-0.00022216	-0.000158154	0.000114997	0.015941631	4.02E-05	0.002097998	8.68E-05	0.000522408	0.003480629	-6.92E-06	0.000136188	-6.72E-05	0.000146318	-3.32E-05	-8.10E-05	3.19E-05	-1.21E-05	0.007619226	0.000360548	-0.00012085	-1.13E-05	0.000111607	0.000175227	4.49E-05	-0.000141491	0.000330685	-0.000107631	0.000849952	0.005463059	0.00058964	-0.000163751	0.001649222	4.72E-05	0.000214868	6.41E-05	0.000141127	1.60E-05	0.005365492	0.000129674	-1.75E-05	-0.000178179	0.000365731	0.000122818
0	-0.000123433	0.000378583	-0.000362466	0.001600292	-0.000125634	-5.38E-05	-0.000102961	-0.000111187	0.000123249	-0.0060517	0.000617155	0.000995901	-6.05E-05	0.001375209	0.002257317	0.000122966	0.00015945	4.34E-05	0.000286246	0.000114354	-7.56E-05	0.000214739	0.000610768	0.001303801	0.000290894	-0.000133721	-1.12E-05	4.87E-05	-9.52E-05	6.37E-05	0.000645328	0.0002881	-0.000397443	8.00E-05	0.002892197	0.000695589	1.82E-05	0.00160994	4.55E-05	0.000514482	8.15E-05	7.46E-05	3.33E-05	-0.002847875	1.21E-05	-0.000227474	-0.00044042	0.000241372	1.83E-05
0	-8.69E-05	0.000537384	0.000654189	0.001424566	0.000402942	-7.40E-05	7.23E-05	7.35E-05	3.16E-05	0.009405474	8.44E-05	0.001292402	4.13E-05	0.002019836	0.003468892	-7.76E-05	0.000478833	2.37E-05	2.27E-05	-7.96E-05	-7.70E-05	0.000183664	4.95E-05	0.001550226	-4.45E-05	-0.00013374	-1.13E-05	0.0003324	-0.000182929	-1.63E-05	0.000607447	0.000230952	-0.000224814	0.001313697	0.002221924	-0.000721876	4.61E-06	0.001781889	3.39E-05	0.000430959	0.000284035	2.90E-05	0.000108263	0.001874321	3.76E-05	0.000480541	0.002116577	0.000306059	3.99E-05
0	-5.48E-06	0.000885717	0.000764049	0.001213325	0.00013163	9.61E-05	-1.56E-06	-0.000136884	4.36E-05	0.003856054	0.000363504	-0.000601213	6.73E-05	0.001984428	0.003102549	-5.49E-06	0.000286995	0.000175659	0.000135242	0.000139385	-7.77E-05	8.62E-05	0.000351419	0.005052923	-0.000266657	-0.000142351	-1.12E-05	0.000146773	-9.82E-05	-1.71E-05	0.000587215	0.00026146	-0.000477937	0.00131615	0.001146828	-3.32E-05	4.01E-05	0.001718468	4.06E-05	0.000362535	0.000251405	-9.87E-06	9.03E-05	0.001235717	-8.88E-05	0.0002947	0.000519959	0.00035183	6.39E-05
0	-0.000111064	0.000604686	-0.000501074	0.003174816	-4.57E-06	-7.10E-06	-0.000126896	-0.000292662	8.73E-06	0.007102765	0.000654247	0.000586641	0.000177785	0.00133419	-0.001364119	-7.29E-05	0.000197025	-9.97E-05	-0.000152212	-1.99E-05	-8.02E-05	0.000162556	-4.72E-05	0.00368443	0.000490789	-0.000118205	-1.15E-05	0.000207933	0.000183157	2.59E-05	-0.000497393	0.000120892	-0.000158441	0.001176794	0.002998548	0.000378167	-0.000183288	0.002994172	9.80E-05	0.0003986	0.000153809	-2.56E-06	1.82E-05	0.001847096	6.89E-05	0.000430368	0.00083449	0.000278007	3.36E-05
0	-3.23E-05	-0.000565118	-0.000376405	0.000407629	7.17E-05	-2.11E-05	5.25E-06	-5.62E-05	3.72E-05	0.014359077	0.00069989	0.001081636	4.93E-05	0.000452672	0.00177013	1.92E-05	6.15E-05	0.000149405	-1.98E-05	5.07E-05	-8.38E-05	0.000195715	-3.42E-05	0.007157301	0.000217017	-0.00016261	-1.13E-05	0.000263746	0.000198708	5.15E-05	-0.0002767	0.000292729	-0.000231269	0.000648206	0.001262924	0.001222004	-0.000171416	0.002944314	4.54E-05	0.000413586	0.000215005	2.90E-05	6.28E-05	0.000789932	0.000131131	-0.000191336	-2.78E-05	0.000261831	0.000122587
0	-5.17E-05	0.000316719	-0.00028426	0.001408355	-0.00015266	-0.000126911	-0.000359894	0.000237645	-1.95E-05	-0.002518598	0.000927676	-0.001610891	-0.000164879	0.002327666	0.001016785	-3.92E-05	0.000509363	3.16E-05	-2.04E-06	-0.000104344	-8.72E-05	0.000263412	-0.000130811	0.005018142	0.000451162	-0.000144005	-1.15E-05	0.000168203	0.000281679	8.32E-05	-0.000150074	6.00E-05	-0.000331862	0.00164275	-0.000168146	0.000271394	-0.000143659	0.001032143	-9.95E-05	0.000434031	0.000205764	6.19E-05	3.45E-05	-0.004193012	-2.50E-05	-0.000176309	0.000648415	0.000162038	-4.94E-06
0	-8.74E-05	0.000145512	0.000406952	0.001533497	3.33E-05	0.000234946	-0.000177931	0.000302016	-3.06E-05	0.002194236	0.000316922	-0.002597541	-0.000115112	0.001668845	0.002815658	6.48E-05	0.000437415	1.64E-05	-0.000109921	3.02E-05	-8.69E-05	0.00029768	0.000330098	0.005299639	0.00034423	-0.000112589	-1.15E-05	7.88E-05	0.000305768	7.95E-05	0.000595628	0.000316506	-0.000131057	0.00111336	0.001623494	0.00063316	0.000220996	0.001586903	4.33E-05	0.000318274	0.000317732	0.000115282	1.14E-05	-0.001742016	-1.14E-05	0.000327666	0.001752971	7.56E-05	-6.05E-06
0	-8.04E-05	0.00023974	-5.42E-05	7.28E-05	9.45E-05	3.66E-06	-0.000123324	8.58E-06	0.000198024	0.009170594	0.000294663	-0.000127084	7.69E-05	-0.000606118	0.000788182	0.000130975	0.000519344	2.47E-05	-0.000145278	-0.000132271	-7.67E-05	3.24E-05	6.03E-05	0.004581192	0.000400237	-0.00015438	-1.12E-05	4.75E-05	9.33E-05	3.81E-05	0.000460255	0.000105666	-5.76E-05	0.000518383	0.002450374	0.000927929	-0.000335363	0.00122284	0.000124726	0.00038352	0.000113699	4.42E-05	4.65E-05	0.003645177	1.87E-05	8.53E-05	0.00029453	0.000245888	-7.37E-05
0	-5.39E-06	-0.000109185	-0.000151742	-0.000754457	0.000283199	7.78E-05	-0.00017015	0.000225351	0.000145008	0.009100046	0.000274217	-0.000355865	-0.000189953	0.000254288	0.000291988	6.64E-05	0.000321222	-7.88E-05	-0.000184113	-0.000151436	-8.37E-05	1.08E-05	1.17E-06	0.010826445	0.000469756	-0.000131897	-1.15E-05	-0.000117537	0.000316369	2.04E-05	-0.000541507	0.000376174	-0.000264656	-0.001241431	0.001563346	0.001362659	-0.000237629	1.96E-05	0.000105765	0.00020048	-1.10E-06	0.000155503	5.93E-05	-0.001688128	7.56E-06	-0.000341627	-0.000433443	-4.23E-06	-6.62E-05
0	-8.91E-05	0.00063552	0.000171119	-0.000115826	-0.000113407	-3.93E-05	-6.70E-05	4.59E-05	9.17E-05	0.009301373	0.000334033	2.55E-06	7.12E-05	0.001588372	0.001331042	0.000122225	0.000506371	-2.18E-05	5.93E-06	-9.33E-05	-8.37E-05	0.000121778	0.000314676	0.009527951	0.00038933	-0.000156096	-1.15E-05	8.69E-05	0.000200245	7.38E-05	0.000132051	-2.54E-05	-8.00E-05	0.000781606	0.00257141	0.000425627	-0.000292434	0.00159545	0.000243589	0.000322089	0.000266132	4.69E-05	-7.48E-06	0.005037777	-2.71E-05	-8.85E-05	8.09E-05	0.000273236	7.34E-05
0	-0.000127156	0.000769328	0.000763205	0.001046778	5.62E-05	5.33E-05	0.000139377	-0.000208308	4.17E-05	0.006507383	0.00031691	0.000662964	6.13E-05	0.002775	0.001550171	9.31E-05	0.000269035	2.70E-05	5.78E-05	-4.99E-05	-8.44E-05	0.000212763	0.000139873	0.008457717	-8.36E-05	-0.000157969	-1.13E-05	0.000194037	-6.43E-05	1.75E-05	-6.62E-05	-0.000204371	-9.02E-05	0.00062327	0.006266888	-0.000170944	-0.000360613	0.002661775	0.000233842	0.000408684	0.000230768	-5.33E-05	1.09E-05	0.004346402	6.21E-06	-0.000143136	-6.03E-05	0.000210554	7.64E-05
0	-2.10E-05	-1.92E-06	-0.000464349	-0.000450137	0.000377176	-5.50E-05	1.73E-05	-5.15E-05	0.000140725	0.004112391	0.000561056	0.002829939	-0.000102587	-0.000625944	0.001263667	0.00011557	0.000177108	0.000109113	0.00020107	8.74E-05	-8.18E-05	2.32E-05	-0.000239727	0.007815305	0.000185707	-0.00015345	-1.13E-05	6.47E-05	-0.000137509	1.80E-05	-0.000517115	0.00040514	-0.000426337	0.00196492	0.003070412	0.000639245	-0.000405893	0.001996885	0.000149542	0.000162659	6.72E-05	5.83E-05	5.47E-05	-0.001621513	4.03E-05	0.00010479	-7.21E-05	0.000513152	0.000110002
0	-8.49E-05	4.20E-05	-0.000125505	0.001660792	-3.29E-05	-0.0001133	-0.000308275	-0.000259257	0.000111824	0.015035868	0.000855258	0.000855087	9.38E-05	0.00178772	0.004619674	-2.36E-06	0.000246622	-6.15E-06	-6.17E-05	-2.44E-05	-8.35E-05	0.000237893	-0.000102837	0.004408134	0.000295488	-0.000146654	-1.14E-05	0.000121034	0.000179524	4.92E-05	0.000467086	-7.67E-05	6.67E-05	0.001713318	0.001932387	0.000152482	-0.000279986	0.001445035	6.85E-05	0.000370433	0.000264894	7.91E-05	8.92E-05	0.003457662	5.76E-05	0.000602248	0.00149026	6.86E-05	-4.64E-05
0	-7.25E-05	0.000115642	0.000860347	0.000240597	0.000414568	-0.000115252	3.95E-05	-2.35E-05	9.90E-05	0.01539631	-0.000135958	0.002087865	-0.000160301	0.000435105	0.001693287	-6.32E-06	0.000621514	5.44E-05	-0.000169415	5.76E-05	-7.95E-05	-0.000102197	6.70E-06	0.005191619	0.000292581	-0.000148999	-1.14E-05	9.85E-05	-8.02E-05	1.55E-05	-0.00044389	7.75E-05	-0.000229899	0.002258011	-0.001890751	0.000401887	-0.00026207	0.00061195	6.33E-05	7.16E-05	8.97E-05	-2.78E-05	1.71E-05	0.00430656	0.000127263	0.000279656	0.00169713	8.60E-05	-0.000128372
0	-4.91E-05	6.72E-05	-0.000401483	0.000772706	0.00021698	-9.84E-05	-0.00010231	-7.79E-05	0.000114048	0.005998346	0.000117084	0.000831892	-1.26E-05	0.000310544	0.002896749	3.67E-05	0.000225938	4.99E-05	0.000169021	8.35E-05	-8.16E-05	3.23E-05	-0.00024023	0.006307129	0.000329821	-0.000144144	-1.13E-05	-1.46E-05	6.85E-05	9.55E-05	0.000311249	0.000414419	-0.000469747	0.000421965	-0.001958894	-0.000121103	-3.71E-05	0.00210599	1.17E-06	0.000115476	-2.52E-06	-2.02E-05	2.66E-05	0.000181221	0.000167485	0.000253244	7.20E-05	9.92E-06	-7.41E-05
0	-5.24E-05	0.000826692	-0.000794101	-0.000975842	0.000162235	-6.34E-05	-0.000164111	-0.000155287	0.000110968	0.008444084	0.00015706	0.001584789	-9.85E-06	0.001701543	-0.000469189	3.44E-05	0.000153074	-6.60E-05	-6.64E-05	4.35E-05	-8.27E-05	-1.12E-07	-1.70E-05	0.00564315	5.15E-05	-0.000149466	-1.14E-05	6.22E-05	0.000177297	-1.63E-05	0.000534284	6.10E-05	-0.000243648	0.000924725	-0.003174902	0.001004104	-0.000138238	0.001365638	6.44E-05	0.000115622	0.000165486	-2.93E-06	6.62E-05	0.001730523	0.000104898	0.00058994	0.000575842	-6.33E-05	-7.84E-05
0	-0.000119171	0.000191836	-0.000747487	0.00183865	-0.000169963	7.46E-05	-0.000159986	-4.23E-06	4.40E-05	0.012181711	0.000391222	-0.000279379	-0.000115872	0.000948591	0.001788911	0.000175431	0.000455075	-2.27E-05	-0.000460562	-0.000170646	-9.07E-05	0.000104107	-0.000413914	0.004008278	0.000532851	-0.00012822	-1.12E-05	0.000109889	0.000506785	6.76E-05	-0.0001997	0.000190819	-0.000280632	0.001374227	0.003614303	0.000709734	-0.000299743	0.001071968	6.30E-05	0.000116577	7.05E-05	0.000114945	-1.07E-05	0.004890209	-8.19E-06	-6.98E-05	0.000833262	0.000148025	-7.68E-05
0	-0.000116958	0.000713428	-0.000951751	0.002079825	0.000918885	0.000104897	-0.000198997	8.78E-05	0.000198113	0.00119142	0.000762131	0.000550396	-7.50E-05	0.001271573	-0.001542222	0.000205667	0.000485273	-4.83E-05	-2.19E-05	-0.000162792	-8.55E-05	-3.33E-05	8.03E-05	0.004545672	0.00019043	-0.000138452	-1.14E-05	0.000145362	0.000126146	5.00E-05	0.00010469	0.000157148	-0.000267396	0.00204144	0.00283582	2.54E-06	-0.000217954	0.002352249	-6.00E-05	0.000362949	0.000102715	-9.19E-06	-2.17E-05	0.003337573	-1.93E-05	-0.000211068	0.000890059	0.000417957	-2.11E-07
0	-0.000130275	0.000221691	0.001257561	0.00236229	0.000682921	6.76E-05	1.28E-05	-0.000193804	3.09E-05	0.009867108	0.000312033	0.000913503	3.68E-05	0.003129535	0.004513208	5.13E-05	0.000811262	6.52E-05	-0.000109769	-0.00010511	-8.47E-05	0.000146293	-0.000215701	0.00128027	8.74E-05	-0.00013766	-1.12E-05	0.000300319	0.000103055	-3.39E-05	-0.000418219	-1.15E-05	-0.000108912	0.000479794	0.000963114	0.000107806	-3.72E-05	0.003768683	5.27E-05	0.000150716	0.00019738	1.33E-05	3.67E-06	0.006639371	5.54E-05	0.000299212	0.001673698	0.000115931	0.000104063
0	-2.84E-05	0.000130516	1.73E-05	0.002750701	9.38E-07	6.52E-05	-0.000100143	2.50E-05	2.16E-05	0.008835895	0.000113458	-0.000123344	-1.24E-05	0.001047862	0.001447342	7.87E-05	-0.000168601	-9.30E-05	-0.000150714	-5.79E-05	-8.44E-05	0.000100037	-3.77E-05	0.002601274	0.000832266	-0.000125917	-1.12E-05	5.55E-05	0.000375682	8.68E-05	0.000344444	0.000260812	-2.61E-05	0.000829461	0.00233308	0.001033282	-0.000114544	-0.001399725	0.000129644	0.000218517	3.15E-05	3.47E-05	2.93E-05	-2.15E-05	8.81E-06	3.54E-05	0.001027725	7.27E-05	-1.57E-05
0	-6.47E-05	-0.000129147	0.000536621	0.000116103	0.00048482	-3.84E-05	-2.67E-05	4.99E-05	9.29E-05	0.018783243	9.64E-05	0.001813937	-8.38E-05	0.000650335	-0.001575596	-2.64E-05	0.000273305	-3.91E-05	-7.28E-05	2.79E-05	-7.97E-05	0.000147654	0.000315511	0.003180512	0.000630562	-0.000136135	-1.12E-05	0.000108154	0.00023783	0.00011363	-0.00024819	0.000358233	-0.000230944	0.003570003	0.002983852	0.000345423	-0.000222323	-0.001463206	-0.00010631	0.00014343	3.84E-05	7.67E-05	-4.33E-07	0.002418343	0.000181764	9.62E-05	0.000168449	0.000254262	5.86E-05
0	-7.04E-05	0.000417944	0.00102271	-5.37E-05	0.000458045	-5.73E-05	-6.86E-05	0.000197761	0.000139389	0.015152442	2.40E-06	0.002852097	-9.31E-05	0.000896203	0.000410484	-5.33E-05	-0.000105669	-3.17E-05	0.000499914	0.000189714	-7.62E-05	9.80E-05	0.000322929	0.008540392	0.000555959	-0.000135515	-1.16E-05	0.000162373	6.54E-06	7.77E-05	0.000166758	0.000248435	-0.000201219	0.001873447	0.002772174	0.000546982	-0.000311915	0.001612828	0.000118965	9.55E-05	0.00017525	5.51E-05	2.85E-05	0.004982676	6.24E-05	0.00033685	0.000293224	0.000151472	0.00011321
0	-0.000177087	-1.96E-05	0.001029275	0.000990668	0.000451119	-0.00010497	-0.000194897	0.000233303	7.04E-05	0.015983088	0.000113803	0.000707307	-7.32E-05	1.41E-05	-0.001882605	5.40E-05	0.000672065	4.04E-05	-0.000270477	0.0001191	-7.70E-05	-1.31E-05	1.25E-05	0.006886064	0.000661627	-0.000143123	-1.13E-05	9.63E-05	0.000191821	5.78E-05	-0.000265747	0.000151106	-0.000127329	0.001994182	-0.000135046	0.000830483	-0.000341875	0.000409311	-7.42E-05	8.17E-05	3.34E-05	-8.02E-05	6.44E-05	0.004471978	0.00016102	0.000859265	-0.000454849	0.000308063	-5.36E-05
0	-7.62E-05	0.000359709	0.000204958	0.001823131	0.000415556	-4.31E-05	-0.000182497	0.000204064	3.42E-05	0.024345575	-9.47E-05	9.14E-05	-7.58E-05	0.001222095	-0.002654244	4.77E-05	0.000277773	-0.000100913	-3.22E-05	5.48E-05	-8.35E-05	-5.25E-05	-4.15E-05	0.00093258	0.000453829	-0.000138131	-1.13E-05	0.000122145	4.12E-05	2.02E-05	-0.000295818	7.68E-05	0.000218167	0.001352644	0.001510877	0.000354498	-0.000242296	-0.000726359	-4.02E-06	0.000111041	6.64E-05	-3.79E-05	1.17E-06	0.002724311	-2.05E-05	0.000732097	0.001532899	5.76E-05	-7.59E-05
0	-8.49E-05	2.29E-05	0.000302624	0.001727641	1.32E-05	-0.000104711	-0.000178038	8.01E-05	-1.85E-05	-0.001920186	0.001072215	0.000717689	-0.000109693	0.002335224	-0.001930574	-2.83E-06	0.000196203	6.74E-05	-0.000174985	0.000252187	-8.21E-05	5.20E-05	-0.000276912	0.006260087	0.000432212	-0.000121859	-1.11E-05	8.12E-05	0.000432906	-1.36E-05	0.000299118	-3.62E-05	-0.000279148	0.002194932	0.002428894	0.000163058	2.27E-05	0.002193995	-0.000100084	2.07E-05	2.98E-06	4.41E-05	8.84E-05	0.003218367	-0.000142805	0.000521201	7.58E-05	-6.54E-05	-3.66E-05
0	-4.92E-05	-0.000171165	9.17E-05	0.001253202	0.000101141	1.32E-05	3.10E-05	-0.000125873	4.76E-05	0.001085936	0.001019594	0.000774105	-0.000146668	0.001605709	-0.001692084	-4.25E-05	-0.000311075	4.99E-06	-0.000159944	-0.000118491	-8.54E-05	6.96E-05	-0.000208156	0.005332789	0.000680738	-0.000123918	-1.10E-05	4.08E-05	0.000342773	0.000110858	0.000337462	0.000140752	-0.000167705	0.0010775	-0.000903113	0.000910974	1.99E-05	0.001851664	0.000186861	0.000247226	7.62E-05	0.000120522	1.73E-05	0.001205502	-2.53E-05	0.000490807	0.000264049	-2.40E-05	-4.06E-05
0	-5.02E-05	-0.000144494	0.000229248	-0.000984397	0.000237161	-0.000262074	0.000289449	-2.23E-05	9.21E-05	-0.003008814	0.000606009	0.001556661	-8.65E-05	0.000116571	-0.000770887	3.94E-05	-0.00031815	9.30E-05	7.36E-05	0.000170841	-8.38E-05	8.20E-05	0.000270471	0.006640534	0.000561621	-0.000124694	-1.11E-05	1.00E-05	0.000119425	2.96E-05	0.000440298	9.02E-05	-0.000309963	0.00079948	0.004011751	0.000402209	-0.000320609	0.000284278	-4.96E-05	0.000248383	2.96E-05	8.25E-05	9.88E-05	0.000632999	0.000149348	0.000365361	-0.001376981	0.000553747	0.000132667
0	-7.07E-05	-1.82E-05	9.47E-05	-0.000827926	-0.000616255	1.73E-05	0.000257002	-3.58E-05	8.25E-05	0.004475265	0.000750016	0.000473091	-0.000133364	0.00103378	-0.002168782	-5.18E-06	-7.02E-05	3.75E-05	-2.92E-06	0.000191071	-8.38E-05	0.000280459	0.000190369	0.006375532	0.000247945	-0.000136926	-1.11E-05	1.16E-06	0.000534736	7.34E-05	0.000657732	2.12E-06	-0.000312551	-0.000735984	-0.000467792	0.000707455	6.00E-05	0.000166977	4.49E-05	0.000291521	-5.20E-05	-1.35E-05	-2.83E-05	0.002959418	6.37E-05	0.000130991	-2.61E-05	0.000214718	9.29E-05
0	-4.84E-05	-0.000172347	0.000548545	-0.001325767	4.18E-07	-0.000104766	0.000258658	8.17E-05	0.000133126	-0.000320079	0.00076811	0.000350682	-0.000132987	4.04E-05	-0.001103556	0.00011222	-0.000394296	-2.31E-05	-4.85E-05	0.000173674	-8.28E-05	0.000103635	0.000131519	0.002732698	0.000439882	-0.000142119	-1.10E-05	1.98E-05	0.000146617	-1.01E-05	0.000413223	9.23E-05	-0.000434909	0.001113103	-0.000125901	0.000939028	2.31E-05	0.00028811	7.99E-05	0.000143832	-5.66E-05	-3.06E-05	3.91E-05	0.0018344	1.79E-05	0.000369407	7.89E-06	0.000377403	-9.32E-06
0	-0.00012678	0.000630467	-0.000228208	-0.001402492	0.000436375	3.39E-05	0.000266184	9.60E-05	0.00012921	0.004302814	-2.91E-06	0.001938454	2.27E-05	0.001906261	0.000767948	0.000148375	0.000608903	3.19E-05	-4.93E-05	-2.36E-05	-7.43E-05	6.65E-05	0.00016914	0.003685372	-1.56E-05	-0.000130969	-1.15E-05	0.000122457	-5.45E-05	-1.27E-05	0.000446554	-0.000118113	9.14E-05	0.002668384	-0.001833181	0.000569832	-0.000237889	0.003459201	2.96E-05	0.000445528	0.000150389	-4.16E-05	-2.06E-05	0.003584875	0.000105359	0.000268051	0.001776486	0.000156963	8.39E-05
0	-1.57E-05	-0.000366368	6.89E-05	-0.000498105	0.000116515	-3.50E-05	0.000195942	-8.89E-05	0.000152641	0.014378552	-0.000227809	0.001702295	-8.19E-05	0.001026372	0.000191115	4.71E-05	0.000228963	8.57E-05	-0.000290316	2.09E-05	-7.93E-05	6.71E-05	-0.000108062	0.006364252	0.000205582	-0.000137481	-1.14E-05	0.000129989	8.68E-05	7.99E-05	0.000473046	9.59E-05	-0.000248942	0.001592255	-0.000813796	0.00057988	7.78E-05	0.00120378	-5.42E-05	0.000270862	0.000122749	3.79E-06	4.19E-05	0.003179919	0.000199512	0.000253476	0.000487873	6.76E-05	3.99E-06
0	-1.81E-05	0.00042971	-2.01E-05	-0.000882053	0.000610245	6.87E-06	0.000108979	1.97E-05	0.000190498	0.009206497	-6.22E-05	0.001458008	-6.27E-05	0.000706668	0.001088245	3.90E-05	-7.72E-05	3.10E-05	-0.000170372	6.91E-05	-8.40E-05	-0.00010167	-0.000102055	0.005808686	-6.02E-06	-0.000144264	-1.17E-05	0.000150974	-2.95E-05	3.24E-05	0.000167063	9.37E-05	-8.90E-05	0.002089053	-0.001397966	0.000656238	-0.000195288	0.001040647	-6.60E-05	0.000230387	0.000211444	4.30E-05	-1.64E-05	0.0055145	0.000112049	0.000486884	0.000342731	0.000132656	6.96E-05
0	-6.16E-05	4.65E-05	1.90E-05	0.000365691	0.000565631	-4.72E-05	0.000131457	0.000151358	0.00016879	0.013038347	0.000150337	0.002127053	-6.20E-05	-5.64E-05	0.000728542	7.35E-05	0.000611544	4.82E-05	-7.33E-05	-6.07E-06	-8.22E-05	1.25E-05	-0.000254683	0.010974743	-6.73E-05	-0.000139315	-1.13E-05	9.73E-05	-9.63E-05	1.28E-05	9.84E-05	-9.74E-05	-3.11E-05	0.001224572	0.002551054	0.000395032	-0.000262093	0.002273969	4.69E-05	7.84E-05	0.000162499	-4.06E-05	-8.64E-06	0.005676149	8.09E-05	0.000554103	0.0007796	0.000156254	0.000131283
0	-8.85E-05	0.000127161	-0.000213901	0.001416636	0.000786242	3.43E-05	-0.000202273	0.000495826	0.000143365	0.004033005	0.000453844	0.000554489	-4.08E-05	0.001530394	0.001583034	3.98E-05	-0.000756101	2.59E-05	0.000214997	0.000132775	-7.62E-05	-3.55E-05	-0.00019387	0.010280969	-7.54E-05	-0.000133309	-1.13E-05	0.000162133	0.000192983	-7.34E-06	0.000360526	-6.25E-05	-0.000118218	0.003083057	0.001362547	-8.64E-06	-0.000219067	0.001723886	1.82E-06	8.00E-05	0.000198836	-2.44E-05	7.37E-05	0.006723879	3.17E-05	0.000334378	0.000410569	-0.000143333	5.15E-05
0	-7.95E-05	0.000282934	0.000631682	9.46E-05	0.000224787	7.27E-05	0.000201715	-4.21E-05	-7.07E-05	-0.000410548	-1.06E-05	0.00083972	-0.000186848	4.12E-05	0.000855741	3.11E-05	0.000864982	2.93E-05	-3.95E-05	0.000189241	-8.54E-05	9.59E-05	0.000312465	0.002061064	0.000281461	-0.000141511	-1.11E-05	0.000144847	0.000103182	4.26E-05	0.000662904	0.000185634	-0.000452382	-0.001145443	-0.001048066	0.000366375	0.0002399	0.001012454	-2.28E-05	0.000385697	0.000109438	4.85E-05	-1.47E-06	0.002752807	5.76E-05	6.70E-05	0.000285648	0.000252122	1.81E-05
0	7.73E-05	-6.45E-06	0.000730045	0.000681968	0.000110176	-5.70E-05	0.000180988	0.000205325	-1.33E-05	-0.005870298	-5.74E-05	-0.000260275	-0.000162411	-0.001022533	-0.000820136	-9.24E-06	0.000873766	-2.91E-05	-0.000312501	4.31E-06	-9.00E-05	-2.63E-05	0.000722554	0.004331063	0.000462679	-0.000136846	-1.16E-05	8.01E-05	-0.000122461	-3.55E-05	0.000881697	7.44E-05	-5.79E-05	0.000143783	-0.000875445	0.001074008	-1.19E-05	-0.000902343	1.12E-05	0.000311317	0.000126416	3.01E-06	2.30E-05	-0.001639345	2.95E-05	-0.000258474	0.001004795	-3.32E-05	-5.92E-05
0	-1.72E-05	-0.000233834	-0.000180424	-0.000733719	-8.78E-05	8.18E-05	0.000219985	-4.35E-05	0.000165344	0.01907201	-0.00050298	-0.000612973	4.26E-05	-0.001418779	0.000940246	0.000129119	0.000474167	-4.07E-05	-5.86E-05	6.80E-05	-8.41E-05	-5.32E-06	-0.000174	0.005709229	0.000133416	-0.000136738	-1.11E-05	-1.74E-06	0.000176025	5.34E-05	7.14E-05	0.00034538	-0.000164931	-0.000199363	-0.001051969	0.001430764	-4.30E-05	0.002658641	0.000116956	0.000359017	-1.49E-05	0.000142673	7.40E-05	-0.002508587	0.000125392	0.000134298	0.001727861	0.000218487	-7.82E-05
0	-7.41E-05	0.000375369	-0.0004046	0.000537782	-9.24E-06	8.00E-05	-0.000113276	7.66E-05	0.000122759	0.01097193	-0.000629944	0.000287931	-6.92E-05	-0.00064227	0.002024681	8.54E-05	0.000160502	4.42E-05	0.000120656	9.57E-05	-8.14E-05	-0.000131033	-0.000229495	0.00734112	0.000318102	-0.000142893	-1.14E-05	9.29E-05	0.000232481	3.20E-05	-5.18E-05	0.000167826	-0.000395742	-0.001650401	-0.002426701	0.00127735	-9.75E-05	0.003317612	0.000107389	0.000289866	-5.19E-05	6.76E-05	3.91E-05	0.001004535	6.45E-05	0.000379509	0.000368364	0.000175436	-0.000116481
0	-7.87E-05	-0.000324436	0.000467981	-0.000208678	0.000273756	-5.37E-05	0.000132413	-9.96E-05	2.65E-05	0.006519787	-0.000443653	0.001310387	-0.000127667	-0.000745104	0.002132978	0.000156617	0.000631228	7.33E-05	-3.10E-05	9.47E-05	-7.74E-05	-4.39E-05	-0.000200518	0.009788277	0.000230869	-0.000158509	-1.12E-05	0.000147693	-0.000179869	-2.76E-05	8.90E-06	5.96E-05	-0.000241524	0.001118736	0.000598207	0.000515045	-0.000270092	0.002526252	0.000147517	0.000257975	6.43E-05	0.000121182	7.16E-06	0.002500332	-9.61E-06	6.48E-05	0.000944958	3.45E-05	9.87E-05
0	-1.82E-05	-8.42E-05	0.000851946	-0.000497127	0.000515152	-9.61E-05	0.000286732	-0.000216425	8.41E-05	-0.001073874	-0.000182632	0.002455914	-9.49E-05	-0.001859102	0.001585185	0.000111684	0.000130084	3.96E-05	5.16E-05	9.69E-05	-7.47E-05	-7.73E-05	0.000206196	0.006038685	0.000256568	-0.000143366	-1.12E-05	7.99E-05	-6.86E-05	-4.75E-05	-0.000298289	0.000285031	-0.000577567	-6.09E-05	0.002709137	-5.55E-06	-0.000463137	0.001749414	0.000108226	7.86E-05	-1.70E-05	0.000104393	2.99E-05	-0.000586257	0.000176854	0.000171402	-0.00035555	0.000379469	0.000113179
0	-3.52E-05	-0.000159918	0.000484037	0.000570084	-4.68E-05	-3.17E-05	0.00033132	-0.000168898	8.21E-05	0.008072959	0.000129438	0.001311133	-9.58E-05	-0.000715502	0.003555496	2.68E-05	9.58E-05	5.28E-05	-1.44E-05	0.000114019	-7.99E-05	3.68E-05	1.42E-05	0.005835746	0.000461093	-0.00013107	-1.11E-05	5.82E-05	0.000138168	-6.58E-06	-0.000143308	0.000452135	-0.000202138	0.001169634	0.002841588	0.00053583	-0.000263279	0.002475977	8.15E-05	0.000288506	9.31E-06	0.000191454	0.00010784	0.001053184	0.000206925	0.000458721	5.13E-05	0.000239582	0.000128704
0	-5.05E-05	-9.74E-05	0.00032538	0.000547089	0.000220174	-7.75E-05	2.17E-05	1.53E-05	0.000124091	0.006820808	-0.000261745	0.001968192	-8.28E-05	-0.001133165	0.002267215	5.34E-05	0.000386418	-9.85E-05	0.000365579	0.000146459	-7.84E-05	0.000111453	-0.000196632	0.005900729	0.000193652	-0.000138345	-1.10E-05	0.000100867	6.85E-05	-3.50E-06	0.000145694	0.000404404	-0.000293603	0.00116426	0.002258761	0.000462157	-0.000288642	0.000290178	5.61E-05	0.000235438	7.58E-05	8.73E-05	9.54E-05	-0.002080659	0.000259447	0.000271098	0.000544398	-4.37E-05	6.42E-05
0	-1.01E-05	-0.000236771	0.000592694	0.000557511	3.09E-05	1.90E-05	0.000303393	-0.00013621	6.94E-05	0.014002478	-0.000184971	0.00184001	-7.78E-05	-0.000668823	0.004170756	9.40E-05	0.000429411	0.000108663	-3.90E-05	5.18E-05	-7.80E-05	-9.82E-07	-0.000197974	0.012318112	0.000387028	-0.000127923	-1.13E-05	3.21E-05	0.000162413	-7.57E-06	8.26E-05	3.72E-05	-0.000299935	0.000399288	0.000865554	0.000723243	-0.000158019	0.001247878	0.000156568	0.000170293	5.68E-05	0.000147025	6.25E-05	0.001672785	0.000105478	-0.000281152	0.000827127	0.000355884	3.56E-05
0	-1.02E-05	0.000218895	0.00074703	-0.000822602	-7.74E-05	-0.000162528	0.00023663	-8.00E-05	0.000102584	0.020754552	-0.000297063	0.001984322	-0.000155112	0.000289238	0.001617156	3.11E-05	0.0007019	2.36E-05	-0.000100443	0.000193948	-7.92E-05	-0.000156475	-0.000282002	0.006005083	0.000289098	-0.000148707	-1.10E-05	8.46E-05	2.48E-05	1.89E-05	0.000416834	9.33E-05	-0.00039506	-3.06E-05	-0.000960825	0.000457234	-0.000136887	0.00191395	-3.22E-05	0.000194954	2.49E-05	7.79E-05	7.75E-05	-0.005301116	6.90E-05	9.25E-05	0.001476869	0.000386134	8.98E-05
0	-7.03E-05	0.000266371	0.000158403	-0.000780572	-7.52E-05	-7.24E-05	0.00015552	0.000214546	0.000120273	0.021201113	0.000331767	0.001066031	-1.64E-05	-0.000282143	0.001169481	0.000114532	0.00027316	-7.94E-06	-2.10E-05	0.000123432	-7.97E-05	-0.000160295	-0.000158648	0.005172354	-4.34E-06	-0.000148027	-1.15E-05	0.000118137	9.44E-06	5.97E-05	0.000582309	-6.70E-05	-0.000347979	0.00099299	0.001272975	0.000743411	-0.000131463	0.002068216	-5.37E-05	0.000361187	0.000200308	8.71E-05	9.59E-05	-0.003612015	2.37E-05	0.000209517	0.001092921	0.000190473	9.55E-05
0	-0.000159796	0.000353565	-0.00046645	0.000430472	5.10E-05	9.10E-05	-0.000128003	3.18E-05	9.04E-05	0.010205239	-0.000143554	0.001671417	-0.000104281	0.001303345	0.000672441	-1.16E-05	-0.00017998	4.74E-05	0.000129374	0.000203358	-8.01E-05	-0.000100296	0.000317134	0.008487962	0.000417782	-0.000159486	-1.11E-05	0.000163019	0.000290802	8.92E-05	0.001025527	-0.000108084	-0.000373606	0.000712183	0.001058584	0.000521508	-0.000242665	0.001528733	-4.12E-05	0.000305534	0.000156196	1.35E-06	-1.59E-05	-0.001524772	5.63E-05	0.000275093	0.000111383	0.000248971	-7.71E-07
0	-0.000120681	0.000366298	0.000654768	-0.000204629	0.00040259	-0.000152493	0.000207362	0.000145083	0.000122891	0.00117415	0.000908652	0.000525004	-0.000212796	0.000297673	0.000459185	0.000122363	0.000773142	9.06E-05	0.000300544	0.000128734	-8.26E-05	6.57E-05	0.000137423	0.009813555	-9.02E-05	-0.000172002	-1.11E-05	9.03E-05	-0.000120331	7.83E-05	0.001506454	-0.000146119	-0.000392804	0.000180942	0.002449702	-3.45E-05	-4.94E-05	-0.001780863	-5.65E-05	0.000395121	0.000103421	-6.93E-05	1.66E-05	0.001540931	6.32E-05	-7.91E-05	-0.000781517	-3.30E-05	3.90E-05
0	-2.78E-05	0.000576834	-9.75E-05	0.0004544	-0.00041644	0.000126268	9.29E-05	0.000326336	0.000137665	-0.007797174	0.001066273	0.000347147	2.88E-05	0.000527949	0.000645052	0.00015	0.000456724	0.000118651	0.000122336	0.000121446	-8.04E-05	7.83E-05	0.000264068	0.002082507	-3.54E-05	-0.000158333	-1.12E-05	4.34E-05	0.000134347	6.13E-05	0.000901325	-1.45E-06	-0.000318234	-0.001387519	0.001238819	0.000771171	-9.35E-05	0.001045266	0.000116515	0.000328686	0.000102456	-3.88E-05	5.54E-05	0.002174282	-6.53E-05	3.57E-05	0.000550651	0.000165524	4.52E-05
0	-2.42E-05	0.000403077	-0.000550762	-0.001339324	-6.91E-05	-3.18E-05	7.97E-05	0.000237845	3.98E-05	0.005074042	0.000147233	-0.000187835	-7.83E-05	-0.001624629	-0.000983128	9.79E-05	0.00036196	4.25E-06	-8.00E-05	7.57E-05	-8.37E-05	-6.05E-06	-0.000198163	0.005533634	0.000100153	-0.000179561	-1.13E-05	-5.53E-05	0.000350339	4.18E-05	0.000812143	2.50E-05	-0.000231268	-0.002134843	-0.003996664	0.001267239	0.00012282	0.000423666	0.000124694	0.000266703	3.19E-05	6.59E-05	3.39E-05	-0.001274136	-1.65E-05	-0.000438381	-0.000299729	-0.000115753	-0.000142013
0	-0.000113669	0.000323658	0.000298052	-0.000834316	0.000160277	-1.74E-05	-0.000303141	0.000640382	7.46E-05	0.006234753	0.00045746	-0.000111083	-0.000289585	-0.000733996	-8.98E-06	0.000101237	0.000351846	1.10E-05	0.000107147	2.18E-05	-8.12E-05	-0.000144855	3.17E-05	0.004797073	0.000436895	-0.000186852	-1.12E-05	-8.86E-05	0.000249886	1.50E-05	-2.40E-05	9.83E-05	-0.000272808	-0.000403143	0.000857161	0.001298363	-0.000197644	5.94E-05	4.36E-05	5.51E-05	-1.73E-05	7.06E-05	-2.29E-06	-0.000159398	-3.74E-05	-0.000301576	0.000799251	0.000119366	-2.54E-05
0	-7.77E-05	0.000103517	-0.000209234	0.001108504	4.31E-05	1.93E-05	-3.54E-05	0.000121118	6.09E-05	0.003084626	0.000271164	0.000822795	0.000129601	0.001914998	0.004038879	-7.09E-05	0.000354818	-3.63E-05	-5.76E-05	2.99E-05	-7.65E-05	0.000100331	0.000172908	0.006029888	0.000411449	-0.000127927	-1.18E-05	9.00E-05	0.000199529	-4.70E-05	-0.000408664	0.000224793	-0.00025248	0.000581244	0.00147565	0.000588502	1.25E-05	0.002517438	9.29E-05	0.000196705	0.000242285	5.75E-05	8.36E-05	0.003558985	-1.34E-05	0.000142834	0.001879482	-9.91E-05	9.63E-06
0	-7.04E-05	-0.000156378	0.000369915	0.002629443	0.00037318	-9.90E-05	-4.09E-05	0.000166749	1.58E-06	0.007869526	0.000344814	0.000752494	1.54E-05	0.001499716	0.002826564	-0.000109971	0.000594975	-5.99E-05	0.000271123	0.00015581	-7.76E-05	6.58E-05	0.000213166	0.005626699	0.000436532	-0.000140264	-1.15E-05	0.000107548	-1.90E-05	-3.43E-05	-0.000235997	0.000180333	-0.000365198	0.001039458	0.002843735	-0.000372381	-6.14E-05	0.001904267	6.89E-05	0.000419685	0.000118624	-1.09E-05	6.18E-05	0.003969173	-2.05E-05	0.000163719	0.001654855	9.18E-05	-4.84E-05
0	-0.00013909	-0.000528417	-0.000378893	0.001841248	0.000225754	-7.69E-06	2.66E-05	0.00015071	9.65E-05	0.013603064	-0.000115999	0.001413835	-8.38E-05	0.000437974	0.002248551	-0.000106869	0.000147084	-8.32E-05	7.29E-05	0.000116684	-8.20E-05	3.60E-05	0.000113519	0.003088737	0.00022504	-0.000147293	-1.13E-05	3.51E-05	0.000131886	-5.91E-05	0.000184291	5.85E-05	-0.000136977	0.000314541	0.002291452	0.000162009	-0.000125183	0.000937376	0.00010619	7.43E-05	0.000156955	3.26E-05	5.46E-06	0.002882581	3.96E-05	0.000207591	0.001387824	-1.44E-05	-0.000159816
0	-9.46E-05	0.000410998	4.72E-05	0.000332985	0.000119617	7.95E-06	0.000195334	7.11E-05	4.10E-05	0.007015867	0.000205331	0.001218626	-1.27E-05	0.000693748	0.00031963	-0.000101753	0.000218367	-2.45E-05	0.000338722	0.000253908	-7.83E-05	-5.99E-05	-0.000100981	0.004110421	-5.86E-06	-0.000144897	-1.13E-05	0.000132858	3.42E-05	-7.99E-06	0.000270991	5.76E-05	-0.000144074	0.000313288	0.001612742	-8.61E-05	-0.00030542	0.003149047	-1.63E-05	5.50E-05	0.000211979	8.19E-05	1.10E-05	0.003664077	4.24E-05	0.000661536	0.000677767	-0.000175727	3.33E-05
0	-5.95E-05	0.000638859	-0.000761321	0.001285425	0.000348937	3.52E-05	-0.00026079	-6.74E-06	3.64E-05	0.001059884	0.000587983	-0.000669177	3.07E-06	0.002976556	3.96E-05	-3.86E-06	3.64E-05	-6.55E-05	-7.64E-05	3.05E-05	-8.29E-05	0.000132998	-7.37E-05	0.005151673	0.000371299	-0.000135552	-1.12E-05	8.13E-06	-9.71E-07	2.70E-05	0.000426561	0.000189503	-0.000205889	0.002654634	0.004174614	0.000585444	-0.000166751	0.002268104	-0.000126541	0.000144169	0.000233821	3.33E-05	-4.96E-05	0.001342566	-0.000110766	-1.14E-05	0.001331796	0.00043443	0.0001371
0	-0.000170677	0.000845631	0.00036573	0.00337327	0.000365211	0.000130477	-0.000264138	1.16E-05	5.99E-05	-0.009914366	0.000147852	-0.001420112	-4.40E-05	0.002681719	0.000623244	7.80E-05	0.000908487	-0.000212555	-5.75E-05	-0.000219487	-9.24E-05	-9.11E-05	6.63E-05	0.002126648	-0.000134325	-0.000115253	-1.12E-05	3.28E-05	-0.000110892	3.01E-05	-9.50E-05	3.24E-05	-7.70E-05	2.97E-05	0.004408177	8.11E-05	-2.94E-05	0.001516541	0.000141903	0.000385748	9.90E-05	8.70E-05	-1.16E-05	-0.002063568	-0.00013716	-0.00026998	0.001608623	-0.000311584	3.34E-05
0	-0.00022347	0.000549427	-0.000142104	0.00147625	0.000464995	4.81E-05	-0.000201856	0.00014874	-3.88E-05	-0.003186601	0.000453399	-0.002418409	-6.24E-05	0.001678967	-0.001637095	3.92E-05	0.001001496	-8.57E-05	-0.000164641	-3.56E-05	-8.40E-05	3.01E-05	0.000129946	0.006154541	-2.07E-05	-0.000111562	-1.14E-05	-5.72E-06	7.97E-05	-2.39E-05	1.87E-05	0.000103466	-0.000520891	-0.001615601	0.00296904	0.000697075	-6.00E-05	0.000249068	-0.000181517	0.000357811	-9.09E-06	-2.87E-05	1.76E-05	-0.000667839	-6.66E-05	-0.00072293	0.000101326	-0.000121909	-4.13E-05
0	-0.000170901	0.000820843	-0.00072039	0.003776719	3.68E-05	8.44E-05	-0.000129394	-0.000168128	-8.61E-06	-0.006030783	6.45E-05	-0.000906548	-8.82E-06	9.08E-06	0.00057498	-1.76E-05	0.000270859	-0.000143465	4.72E-06	-6.38E-05	-8.70E-05	4.14E-05	-8.38E-05	0.0039226	-0.000263656	-9.02E-05	-1.13E-05	-4.70E-05	0.000175439	5.62E-05	9.47E-05	-3.70E-05	-0.000366821	0.000338376	0.002239406	0.000419468	-0.000100107	0.001301885	-5.07E-05	0.000403527	0.000110295	7.05E-05	-4.44E-06	-0.002907989	-4.28E-05	-0.000409368	0.000143831	-0.000118443	-1.46E-05
0	-0.000172514	0.001405165	2.99E-05	0.001596715	4.88E-06	0.000294842	-0.000361425	0.000319676	-1.45E-07	-0.001578979	0.000367179	-0.002719841	0.000104932	0.002874991	-0.000191556	4.70E-05	0.000723696	-0.000117757	0.00011936	-0.000130036	-9.03E-05	0.000138203	0.000106317	0.00579209	-0.000317224	-0.000122193	-1.17E-05	-9.66E-05	0.000182354	-5.96E-05	0.000189218	9.88E-06	-0.000572881	9.87E-05	0.004065244	-0.000491805	1.73E-05	-0.000526541	-0.000106808	0.000368192	8.93E-05	1.22E-05	9.85E-06	-0.00176375	-9.18E-05	0.000189793	-0.000782927	-0.000315953	-4.75E-05
0	-0.000161884	0.001190658	0.000641513	0.002704694	0.000614587	0.000122794	2.89E-05	3.06E-05	2.87E-05	-0.003580547	-0.000112659	-0.001871173	-1.51E-05	0.00078725	0.004588314	0.000148299	0.001129874	-0.000115323	-0.000172981	-2.06E-05	-9.24E-05	0.000198749	0.000195789	0.009225795	-1.22E-05	-0.00010207	-1.16E-05	8.83E-05	6.78E-05	5.79E-05	0.000886826	-3.97E-05	-4.59E-05	0.001422959	0.001965811	0.000159127	0.000111057	-0.000277846	6.49E-06	0.000523698	0.00023354	9.20E-05	1.91E-05	0.001755924	-4.22E-05	-0.000309735	0.001163166	0.000106666	4.87E-06
0	-9.72E-05	0.000810495	-9.20E-05	0.003445826	0.000394583	7.78E-05	-0.000171072	-6.21E-05	-2.74E-05	-0.003866229	0.000615355	-0.001464612	-1.62E-05	0.002131746	0.000233967	3.18E-05	0.000413631	-0.00015501	-0.000122198	-8.71E-05	-8.84E-05	0.000188594	0.000222762	0.004250533	0.000328009	-0.000107393	-1.14E-05	0.000126518	0.000103956	8.69E-05	0.001135621	-3.95E-05	-1.40E-05	0.002005131	0.004712053	-0.000126551	3.55E-05	-6.12E-05	-6.82E-05	0.000429242	0.000212919	9.98E-05	4.39E-05	-0.000418696	-6.22E-05	-1.05E-05	-4.79E-05	-2.81E-05	1.76E-05
0	-0.000163407	0.000856602	-0.000405553	0.002106473	0.000683653	6.52E-05	5.30E-05	6.87E-05	0.000119126	-0.008698175	-0.000329814	-0.000614885	0.000147291	0.002729071	0.000419957	8.74E-05	0.000560655	-8.51E-05	-6.87E-05	-0.000101788	-8.65E-05	-3.34E-05	0.000309283	0.006645978	9.05E-05	-0.000133231	-1.15E-05	2.39E-05	0.000298695	1.36E-06	0.000971612	-0.000147586	8.55E-05	0.002180876	0.00084581	-0.000248616	0.000100095	0.000231453	0.000109733	0.000326716	0.000116373	5.91E-05	1.14E-05	0.000670216	-8.61E-05	-0.000195428	0.00141383	-0.000261516	-3.24E-05
0	-5.56E-05	0.000183355	0.000182287	0.000788489	0.000362549	-7.87E-05	5.54E-05	4.97E-05	0.000123047	0.005241448	-0.000299383	1.80E-05	-9.10E-05	0.000562251	0.000460289	-8.88E-05	0.000328908	3.59E-06	7.61E-05	0.000126136	-7.96E-05	-4.77E-05	0.000127012	0.001565203	0.000134963	-0.000134412	-1.11E-05	0.000134621	-0.000120078	5.91E-05	0.000627887	7.60E-05	-0.000182636	0.00024852	0.001262262	0.00017557	-4.04E-05	0.000921968	-7.42E-05	0.000326147	0.000204298	4.95E-05	0.000102719	0.00169939	9.95E-05	0.000447863	0.000749259	0.000275583	-8.92E-06
0	-0.00016697	0.00019534	0.000693705	0.004292609	0.000598015	8.64E-05	0.000102609	-5.55E-05	4.53E-05	-0.010389288	0.000111717	-0.002056246	-8.36E-05	0.000546814	-0.001175575	-1.51E-05	0.000854649	-0.000138734	-0.000102037	-4.65E-05	-8.98E-05	-3.49E-05	0.000496987	0.007557236	0.000315896	-0.00013132	-1.11E-05	-2.78E-05	-3.94E-05	9.35E-05	0.000689176	0.000184444	-0.000123169	-0.001320814	0.004681457	0.000158947	-0.000104544	0.000625925	3.72E-05	0.000304821	-0.000102548	0.000111959	-1.31E-05	-0.005954504	-2.45E-05	-0.000678418	0.001571667	-2.30E-05	-6.59E-05
0	-0.000104059	0.000105927	0.000603434	0.00343506	0.000234096	5.84E-05	9.14E-05	-0.000104776	7.89E-05	-0.006216402	0.000682038	-0.001011792	-2.90E-05	-0.000834126	-0.00071382	9.09E-07	0.000658	-0.000158039	-0.000140083	-2.52E-05	-9.46E-05	-7.22E-05	0.000324707	0.008050418	0.000346201	-0.000135867	-1.12E-05	9.45E-06	5.39E-05	8.88E-05	0.000774452	0.000228395	-0.000162488	-0.000553586	0.002567478	0.001014396	6.19E-05	0.000673532	3.52E-05	0.000307943	-7.77E-05	0.000123141	1.74E-05	-0.006389996	9.41E-06	-0.000622988	0.000672952	-1.37E-05	-7.87E-05
0	-0.000169308	0.000533258	0.000578066	0.002362524	6.88E-05	-9.49E-06	0.000156553	-0.000110494	9.99E-05	-0.009654666	0.000249979	-0.001756162	2.57E-05	-6.50E-05	-0.000259888	2.23E-05	0.000725803	-0.000131792	-0.00019559	-9.78E-05	-9.27E-05	-2.12E-05	0.000229257	0.007345778	0.000207521	-0.000127708	-1.11E-05	2.13E-05	-6.28E-05	0.000111228	0.000394651	0.000193495	-0.000146591	0.000614376	0.003785614	0.000818882	3.29E-05	1.12E-05	0.000100866	0.000491044	-4.07E-05	0.000213407	-2.17E-05	-0.004770089	-8.35E-05	-0.000361546	0.001884245	-8.30E-05	4.93E-05
0	-0.000118806	0.000646827	0.000225744	-0.000813903	-0.000265075	6.17E-05	0.000179528	-4.33E-06	0.000115661	0.010034715	0.000175688	0.000732125	-4.20E-05	0.002164598	-0.001088546	-6.57E-07	0.000330142	-1.73E-05	5.96E-05	4.99E-05	-8.14E-05	2.47E-05	0.000273038	0.000315056	-7.79E-06	-0.000114509	-1.14E-05	8.50E-05	0.000158016	3.80E-06	0.000987734	-1.56E-05	-0.000202676	-0.00018218	-6.53E-05	0.000778934	-3.09E-05	0.000331984	-8.75E-05	0.000543314	0.000222525	-8.82E-05	0.00012905	-0.002145435	-9.15E-06	-0.000341155	0.001448158	4.44E-05	-3.19E-06
0	-6.92E-05	0.000522551	-0.000786708	0.001768334	0.000477466	-0.000159632	-0.00012134	1.44E-05	7.42E-05	0.003362241	0.000454118	0.000903028	-1.40E-05	0.001073128	-0.001904703	1.39E-05	0.000449409	-3.91E-05	-0.000142343	8.63E-05	-7.74E-05	-3.57E-05	-0.000349767	0.002218255	0.00016021	-0.000144249	-1.12E-05	0.00016313	-0.000111728	2.06E-05	-5.38E-05	-0.000114816	-0.000140999	0.001296234	0.001264664	-0.000173663	-6.52E-05	0.001842917	-0.000112726	0.000147475	0.000193077	4.42E-05	-1.13E-05	0.003855646	-0.000128901	0.000414603	-0.000438084	0.000162078	-4.98E-05
0	3.44E-05	-0.000159265	-0.000522927	-0.00024005	0.000385587	-0.000131334	3.40E-06	7.84E-05	6.31E-05	0.004064459	0.000315703	-4.27E-05	-3.21E-05	0.002159131	-0.002643372	0.000112978	1.01E-05	0.000148617	-1.99E-05	0.000132855	-8.05E-05	-9.98E-05	-0.000174485	-0.001185798	0.000198745	-0.000152639	-1.11E-05	8.92E-05	-9.36E-05	-7.11E-06	0.00017125	0.000193802	-0.000176584	0.002305407	-0.001739567	-2.10E-05	-0.000227288	0.00242487	9.82E-06	0.000313297	0.000151433	8.21E-05	7.66E-05	0.00353474	4.15E-05	0.000568424	0.002194597	0.000131833	-0.000103929
0	-9.82E-05	0.000987045	0.000643123	3.14E-05	0.000281733	8.88E-05	0.000144546	0.000242493	-3.14E-05	0.005520112	0.000707997	0.000432121	-0.000100778	0.001521114	0.002491851	6.63E-06	0.000162018	0.000110789	1.32E-05	0.0002074	-7.90E-05	0.000140347	0.000102747	0.003548659	3.56E-05	-0.000149721	-1.15E-05	0.000183595	-4.37E-05	8.95E-07	0.000128391	-4.76E-05	-0.000351557	0.001627357	0.00033203	-0.000270304	1.36E-06	0.000883758	-8.59E-06	0.000380154	0.000166117	-6.43E-05	-6.36E-06	0.007224263	0.000187183	0.00038707	0.000102487	0.000322883	-1.66E-05
0	-0.000214873	0.001321765	0.000380026	-0.001069687	-0.000152353	5.39E-05	-5.42E-05	0.000148688	7.06E-05	0.007994509	0.000834456	0.000786719	4.09E-05	0.002120005	0.000532778	5.64E-05	0.000819206	5.77E-07	-0.000106878	0.000193571	-7.86E-05	9.92E-05	0.000151118	-0.000237268	6.73E-05	-0.000145728	-1.13E-05	0.00010866	-0.00010824	-4.71E-06	0.000348297	-0.000139806	-6.85E-05	0.001262888	-0.002389986	0.000280256	2.56E-05	0.000325344	1.81E-05	0.000238699	0.000123141	-9.78E-05	-4.33E-05	0.004677364	7.07E-05	0.000384075	0.000901073	-7.30E-05	-6.37E-05
0	-4.81E-05	6.81E-06	0.000547556	0.003427277	0.000422119	-5.33E-05	-0.000145113	0.000105214	-1.45E-05	-0.002073456	0.001393252	-0.000317194	-3.59E-05	0.002487939	0.000400602	-8.68E-05	0.000148551	0.000106799	-0.000175214	8.38E-05	-8.78E-05	4.30E-05	-1.92E-05	0.004678457	0.000430816	-0.000127162	-1.12E-05	0.000203868	0.000131434	7.00E-05	-0.000457938	0.000212573	-0.000200252	0.001081588	0.005447059	-0.000122295	8.80E-05	0.002240936	-4.09E-05	6.70E-05	7.45E-05	-3.60E-05	3.11E-07	0.005079629	-8.41E-05	-0.000287918	0.001478908	0.000187866	5.52E-06
0	-3.99E-05	-2.66E-05	-0.000199295	0.002701537	0.000708625	-4.03E-05	0.000100958	-0.000170406	6.82E-05	0.004298343	0.000353174	-0.00027244	-0.000135927	0.002276868	-0.003934185	-5.25E-05	0.000695185	8.68E-05	-0.000578491	8.85E-05	-8.91E-05	-0.000100827	0.000116715	0.004918219	0.000349395	-0.000137792	-1.15E-05	0.00013331	1.98E-05	4.96E-05	0.000379305	6.88E-05	-0.000206279	0.000419196	0.003441632	0.000352396	9.35E-05	0.000719154	-0.000183822	3.60E-05	-0.000134994	-3.95E-05	-1.60E-05	-0.000895258	-6.60E-05	-0.000247224	0.001089113	-7.43E-05	-6.30E-05
0	-0.000135658	5.71E-05	-0.000355366	0.00101793	-0.000161761	9.12E-05	2.48E-06	-1.25E-05	5.17E-05	0.007172869	0.000471638	0.001239043	1.32E-05	0.004338041	0.000825512	-1.17E-06	0.000187994	0.000153454	-0.000167536	8.17E-05	-8.51E-05	0.000186817	-0.000303255	0.003627325	0.000166543	-0.000136944	-1.16E-05	0.000231333	5.48E-05	7.62E-05	0.000492128	2.78E-05	-0.000182389	0.001482311	6.35E-05	-0.000469995	0.000133665	0.00165275	-2.17E-05	0.000203636	0.000141586	-1.38E-05	1.69E-05	0.001879953	6.93E-05	5.73E-05	0.001180523	-0.000161239	3.41E-06
0	-2.50E-05	-2.43E-05	-2.86E-05	9.12E-05	0.000425098	5.01E-05	-8.46E-05	2.19E-05	7.44E-05	-0.010749055	0.000776115	-0.000342277	-7.02E-05	-8.56E-05	0.001291854	-3.05E-05	-4.62E-06	-7.24E-05	-9.89E-05	4.80E-05	-8.23E-05	3.41E-05	0.000224992	0.009250492	0.000484353	-0.000133471	-1.12E-05	-5.70E-05	0.000173487	8.61E-05	0.000130551	0.000428334	-0.000119918	0.000598088	0.005218847	0.000845758	-0.000131207	0.000914625	0.000170298	0.000140225	0.000140041	0.000212909	9.21E-05	0.001754908	-3.83E-07	-0.000422661	0.000341985	0.000195744	-9.29E-05
0	-1.01E-05	0.000468288	0.000674514	-0.00019952	0.000770515	-5.48E-05	0.000119603	-6.03E-05	0.000179306	-0.000466401	-0.000100778	0.00239466	0.000109838	-0.001234701	0.005607361	0.000130201	0.000351402	5.92E-05	5.45E-05	0.000163847	-7.40E-05	0.000133155	9.11E-05	0.010022851	-4.29E-05	-0.000146785	-1.16E-05	0.000109767	-0.000101493	2.68E-05	0.000299755	8.87E-05	-0.000269674	0.000944993	0.00029593	-9.77E-05	-5.77E-05	0.003803518	0.000152283	0.000215034	0.000289736	9.33E-05	4.57E-05	-0.000970299	0.000156193	0.000197824	0.000428766	0.000418006	5.36E-05
0	-3.35E-05	0.000140022	0.000240483	-0.001127921	0.000841844	2.86E-05	9.13E-05	6.08E-05	0.000138269	0.011667397	-0.000554904	0.000708301	1.91E-05	-0.001703562	0.003308213	2.11E-05	0.000416408	4.95E-05	-1.92E-05	3.75E-05	-7.99E-05	5.14E-05	2.71E-05	0.010807816	-2.67E-05	-0.00013319	-1.13E-05	6.34E-05	2.79E-05	1.73E-05	-0.000452192	0.000259609	-0.000262091	0.002443448	0.003929331	0.000819572	-0.000311608	0.000985433	5.49E-05	-4.85E-05	0.00011875	0.000163425	4.96E-05	0.002406925	0.000142345	-0.000177033	0.000532159	0.000111691	1.88E-05
0	-0.000147406	0.000316851	0.001256925	0.001834051	0.000281833	-5.40E-05	0.000129896	9.99E-05	5.32E-05	-0.002082977	0.000121813	-0.000351877	0.000111753	-0.000451025	0.000249105	7.94E-05	0.000796321	-2.49E-05	-0.000261528	4.18E-05	-8.53E-05	-7.79E-05	0.000936931	0.003513961	0.000410999	-0.000139398	-1.14E-05	8.39E-06	5.60E-05	7.98E-05	0.001231862	0.000129245	-8.64E-05	0.000675975	0.00126448	0.000231925	-0.000133937	-0.001563865	9.06E-06	0.000300366	7.96E-05	6.18E-05	4.15E-05	-0.004962808	9.48E-05	3.14E-05	-0.000192303	-9.78E-05	4.23E-05
0	-0.000180501	0.000333078	0.001512464	0.001491668	0.000654321	2.33E-05	9.99E-05	0.00022317	9.52E-05	0.009501282	0.000118644	-0.00046019	-0.000119302	-0.001585019	0.004198913	3.68E-05	0.000945635	-4.94E-05	2.03E-05	2.13E-05	-8.53E-05	-0.000142271	0.00034922	0.007778673	0.000399948	-0.000137118	-1.10E-05	4.00E-06	1.12E-05	8.89E-05	0.001094156	0.000333235	-0.000264973	0.00047812	-0.000244721	0.000270386	-0.000133995	-0.000992052	4.44E-05	0.000218863	-6.81E-05	0.000108352	1.62E-05	-0.002774927	9.52E-05	-0.000144076	-0.000321679	8.25E-05	-2.61E-05
0	3.35E-06	0.000316765	0.000456744	-0.000964724	0.000355516	-5.97E-05	0.000169826	-0.000132998	3.31E-05	-0.002873134	1.22E-05	0.001411255	-0.000165897	0.003329892	0.001567373	1.33E-05	-0.000116714	6.01E-05	8.09E-05	0.00027065	-8.17E-05	-3.48E-05	6.61E-06	0.006624971	-0.000341152	-0.000138401	-1.11E-05	0.000234819	-0.000159299	-1.83E-05	0.0004179	-0.000287368	-0.000409262	0.000327485	-0.001132273	-0.000341055	7.23E-06	0.001493683	4.17E-05	0.000598671	0.000266581	-9.16E-05	3.86E-05	0.001992326	2.08E-06	0.000390214	0.001329018	0.000254335	-8.82E-06
0	-4.18E-05	0.000121197	0.000277663	0.001814001	-0.000270117	1.91E-05	-9.73E-07	-0.000143574	2.87E-05	0.003453583	0.000501591	-0.001012881	-0.000119873	0.002470223	0.002085587	6.72E-05	0.000187863	0.000148862	-0.000406882	-6.07E-06	-8.71E-05	0.000271321	0.000113204	0.005461096	0.000366172	-0.000138255	-1.13E-05	0.000165595	0.000142537	7.12E-05	0.000547131	0.000167324	-0.000186635	-0.000965843	-0.000473853	0.000618931	-5.89E-05	0.002380881	0.000107969	0.000541305	0.000179261	-3.78E-05	8.08E-05	0.002462788	-1.86E-05	-0.00020934	0.001534296	3.71E-05	-6.41E-05
0	-0.000120712	0.000346683	-1.85E-06	0.002259158	0.000844661	-4.62E-05	-0.000190507	8.52E-05	6.59E-05	-0.003012814	0.00082917	-0.000945301	-0.00014225	0.000100492	0.000727585	-7.68E-05	0.00080474	-8.74E-05	-5.13E-05	-9.52E-05	-8.72E-05	2.18E-05	0.000348717	0.00749724	0.000342206	-0.000121148	-1.10E-05	3.09E-05	0.000103874	9.60E-05	0.000794492	0.000125528	-0.000164905	-0.000491513	0.001185287	0.001046706	-3.09E-05	-0.000383397	-3.42E-05	0.000157458	5.35E-05	6.51E-05	-1.09E-05	-0.000443114	1.91E-05	-0.000188326	0.000164857	-2.13E-05	-1.52E-05
0	-0.000111713	0.000630545	0.00029763	7.03E-05	0.00084186	-0.000145037	0.000134311	0.000135717	0.000212791	0.00862267	-0.000127754	0.001553392	-4.79E-05	0.00076947	0.001102121	-4.38E-05	1.94E-05	3.98E-05	0.000461137	0.00026194	-7.94E-05	-5.52E-05	0.000216953	0.008274881	-0.000155086	-0.000148491	-1.09E-05	4.52E-05	-0.000158629	2.59E-05	0.000486645	5.91E-05	-0.000222071	0.000982256	0.002960081	0.000407585	6.32E-05	0.000213579	4.27E-05	0.000306521	0.000154619	-7.22E-05	9.57E-06	0.002250038	-4.04E-05	0.000329055	-1.36E-06	-2.57E-05	8.65E-05
0	-6.15E-05	-2.60E-06	0.001497374	0.001880475	0.000731111	6.77E-06	0.000478043	1.93E-05	6.61E-05	0.013982213	0.000750639	0.002494933	-0.000165913	0.001497378	0.002426541	5.48E-05	0.000657655	-9.23E-05	8.43E-05	5.84E-05	-8.95E-05	0.000208373	0.000327429	0.006791146	0.000377231	-0.000141763	-1.10E-05	0.000207625	-0.000188544	0.000124533	0.000493934	0.000161309	-3.22E-05	0.001492767	0.003684772	-0.000396585	0.000278248	0.002254683	0.000103778	0.000641095	0.000190756	-9.58E-05	2.47E-05	0.004881932	9.85E-05	5.42E-05	0.000937066	4.81E-05	6.69E-05
0	3.49E-05	0.000196071	0.001090509	-0.000708625	0.000294809	-0.000180145	0.000334548	-0.000148061	3.32E-05	0.004314213	0.000360848	0.00233272	-8.57E-05	-0.00056864	0.001127494	0.000135893	0.000358466	-0.000102547	-0.000104434	2.31E-05	-8.51E-05	-8.18E-05	-0.000229774	0.007939069	0.000191936	-0.000114583	-1.09E-05	3.52E-05	-3.95E-05	2.67E-05	0.000544382	0.000264968	-0.000153139	0.002787809	0.008169804	0.000377972	0.000264462	0.001740683	0.000216357	0.000465254	0.000149195	7.00E-05	0.000120775	0.002333076	2.02E-05	-0.000138193	-8.46E-05	9.33E-05	0.000108891
0	-5.12E-05	-0.000254666	-0.000153361	-0.001024906	0.000328746	-0.000102072	0.000190184	-2.06E-05	1.90E-05	0.009108139	0.00018717	0.002389711	1.41E-06	0.000883681	0.00284937	0.000165075	0.000874458	-3.70E-05	0.000202905	7.25E-05	-8.39E-05	0.000118692	-7.16E-05	0.009339774	0.000169726	-0.000114333	-1.11E-05	3.11E-05	1.28E-05	3.63E-05	0.000373058	0.000131501	-0.000272436	0.001858123	0.005279355	0.000343448	0.000310036	0.000842196	0.000127589	0.000542115	0.000161659	8.10E-05	8.01E-05	0.001004577	7.25E-05	-7.34E-05	-0.000267694	-4.57E-06	9.76E-05
0	-6.03E-05	0.00014714	0.000502462	-0.000994631	-0.000134708	-1.53E-06	0.000232108	2.51E-05	7.51E-06	0.010823561	0.000223796	0.002222647	2.53E-05	0.000904459	0.001699922	0.000140482	0.000948896	-4.38E-05	8.63E-05	5.82E-07	-8.18E-05	6.67E-05	-0.000147153	0.006582629	5.60E-05	-0.000110914	-1.10E-05	5.05E-05	0.000101576	1.16E-05	0.000392368	0.000208921	-0.000162218	0.001602175	0.002923736	0.000792944	0.000276274	0.001438228	0.000174724	0.000501548	0.000113809	7.05E-05	6.48E-05	-3.17E-06	6.99E-05	-0.000161715	0.000345946	-0.000233809	0.00010064
0	-8.42E-05	-0.000162219	0.000505623	-0.000434181	0.000224003	-7.39E-05	0.000270064	-0.000128641	6.85E-05	0.002577473	0.000474239	0.00206574	-3.40E-05	0.000709887	0.0023945	0.000105482	0.000187461	-7.88E-05	7.90E-05	-1.67E-05	-8.74E-05	2.76E-05	-5.11E-05	0.008890469	-3.95E-05	-0.000128107	-1.12E-05	8.47E-05	9.79E-05	2.93E-05	0.000328188	0.00012817	-0.000219202	0.002045422	0.004550727	0.000166009	0.00011646	0.002393503	8.40E-05	0.000393241	0.000216618	-9.29E-06	5.87E-05	0.002651761	0.000142495	-0.000460339	-0.000389335	0.000163978	9.14E-05
0	-8.29E-05	3.83E-05	0.000307439	-0.001004865	-5.16E-05	-1.19E-05	0.000317909	-7.11E-05	9.50E-05	0.004568979	0.000228498	0.001779434	2.98E-05	0.000158685	0.001282532	0.000146887	0.000639171	-3.61E-05	-0.000227047	-6.20E-05	-8.72E-05	5.17E-05	0.000175789	0.010244442	8.07E-05	-0.00013087	-1.12E-05	0.000110572	0.000222491	4.87E-05	0.000691571	0.000361761	-0.000200759	0.002245511	0.002504797	0.000443678	0.00025145	0.00151043	0.000155841	0.000350432	0.000146601	-8.78E-06	8.77E-05	0.00240733	8.89E-05	-0.00034283	-0.000105574	0.000209644	9.57E-05
0	-0.000135746	-0.00021812	0.000515953	0.002686874	0.000300341	-0.000135386	0.000138288	0.000355399	4.90E-05	0.000606036	0.001444053	-0.00156981	-0.000133413	-6.11E-05	0.000824045	-2.85E-06	-0.000176241	-1.55E-06	0.000103534	0.000194415	-8.25E-05	0.000125893	0.000154027	-0.000100132	0.000526715	-0.000129136	-1.12E-05	5.34E-05	2.89E-05	0.000160715	0.00038187	-0.000222472	0.000124127	0.000729887	0.00127978	0.001435933	-3.06E-05	0.000400893	7.78E-05	0.000239684	-6.48E-05	5.03E-05	3.61E-05	0.000494697	-1.54E-05	0.000303328	0.001799724	-0.000349081	6.58E-05
0	-0.000153094	-0.000210154	0.001623866	0.0017128	0.000358153	2.24E-05	0.000190219	0.000358112	-4.51E-05	0.02388506	0.000774968	-0.000352999	-0.000191022	0.000261305	0.00381906	-3.33E-05	0.000649031	-4.48E-05	-7.29E-05	0.000292312	-7.66E-05	6.07E-05	0.000157449	-1.31E-05	0.000350206	-0.000135515	-1.13E-05	7.11E-05	8.75E-05	6.10E-05	0.000950689	-1.47E-06	-0.000138416	-0.001069663	-0.000559487	0.000275429	7.85E-05	0.001688723	4.68E-05	0.000310594	-1.73E-05	1.37E-05	6.36E-05	0.000859628	6.19E-05	-0.000208233	0.002247766	-0.000175362	-5.38E-06
0	-5.93E-05	-0.000377821	0.00107431	0.00136295	0.000235432	4.34E-05	-0.00018477	0.000403574	2.31E-05	0.007648171	0.001082741	0.000323838	-0.00017883	0.0026888	0.001239469	5.41E-05	0.000539936	4.20E-05	0.00012662	0.000214131	-8.11E-05	0.000154121	-5.16E-05	0.002592576	0.000521329	-0.000163246	-1.11E-05	0.00020011	2.54E-06	4.76E-05	0.00028968	0.000169044	-0.000317438	-0.001325158	-0.0006483	-0.000198533	-0.000144976	0.002147789	9.10E-05	0.000271346	1.68E-05	-2.43E-05	8.41E-06	0.002258492	7.65E-05	0.000539346	-0.000924573	0.000123825	8.96E-05
0	-0.000139986	-5.28E-05	0.001471298	-0.000812715	0.000167605	-5.41E-05	6.83E-05	8.30E-05	0.000110531	0.006130093	0.000656831	0.001335186	-0.000159842	0.000356539	0.003121755	0.00013614	0.000576514	8.68E-05	-6.80E-05	0.000110583	-7.91E-05	8.93E-05	0.00012013	-0.000485733	-0.000111308	-0.000147581	-1.13E-05	0.000172712	9.50E-05	-5.07E-06	-0.000116622	0.000148052	-0.000399294	-0.001056845	0.000319864	0.000370313	-7.54E-05	0.001445403	-4.90E-05	0.000414571	0.000123706	-5.00E-05	3.90E-05	-0.000394915	0.000157899	3.72E-05	0.000725425	0.000366888	3.39E-06
0	-6.29E-05	-6.52E-05	0.001113499	-0.000164095	-0.000220345	-8.52E-05	6.50E-05	0.000412458	-1.17E-05	0.022376906	0.000209474	-0.000771964	-0.000130626	0.000687455	0.003009098	-1.25E-05	0.000630751	3.09E-05	2.98E-05	0.000200444	-6.87E-05	0.000112475	-0.000114718	-0.00105728	2.03E-05	-0.000145116	-1.12E-05	0.00025069	-0.000208996	3.85E-05	0.000192198	-6.21E-05	-0.000311498	0.000713386	-0.001453928	-0.000369262	0.000140872	0.003078003	9.17E-05	0.000413225	0.000233157	2.60E-05	0.000171374	0.002173736	7.31E-05	2.76E-07	0.00268133	0.000160685	-6.68E-06
0	-3.80E-05	-0.000147212	0.00080814	-0.000430519	-7.72E-05	3.87E-05	0.000155399	0.00035904	8.04E-06	0.015688155	-3.34E-05	0.002030629	-0.00011511	0.001121543	0.001453368	-1.74E-05	0.000404395	5.35E-05	9.81E-05	0.000295516	-7.27E-05	0.000170215	9.22E-05	-3.56E-05	0.000165807	-0.000137983	-1.12E-05	0.000247882	0.000139092	-3.31E-07	0.000219816	3.61E-05	-0.000363481	0.000476212	-0.006542798	-0.000329811	5.31E-05	0.003846102	-3.34E-05	0.000554761	0.000119545	-4.23E-05	0.000136008	0.000836405	0.000169718	0.000526801	0.001273943	0.000185994	2.96E-05
0	-5.34E-06	8.88E-05	0.000500871	0.000634614	0.000174561	-0.000121606	5.50E-05	0.000419059	0.000107644	0.002121736	-7.53E-05	0.000565194	-0.000142408	0.001181511	0.001348018	-8.85E-05	0.000168597	6.13E-05	8.00E-05	0.000295922	-7.37E-05	0.000160696	1.42E-05	0.00267072	0.000257857	-0.000154891	-1.10E-05	0.000279179	0.00014523	1.68E-05	0.001115787	-0.000119537	-0.000325104	0.000192223	-0.001228728	-0.000216561	9.52E-05	0.002091283	-6.18E-05	0.000359643	0.000213763	5.40E-06	5.81E-05	0.000540845	0.000117607	0.00059172	0.000991683	0.000222738	-1.26E-05
0	-0.000192956	0.000827896	-6.35E-05	-0.001372267	0.000282056	0.000116643	-0.000222659	0.000173389	0.000126248	0.004754518	0.000349115	0.000689054	-7.50E-05	0.001368807	0.00036055	-1.10E-05	-7.34E-05	-9.70E-06	0.000227181	2.86E-05	-8.58E-05	-0.000155413	0.000532911	0.005132586	-0.000259077	-0.000169406	-1.14E-05	4.48E-07	0.000201452	-4.77E-05	0.00097348	-3.38E-05	-0.000262871	-0.001357568	0.001189528	0.000137694	-0.000338112	0.00022583	-6.51E-05	0.000237893	5.25E-05	-1.61E-05	-1.31E-05	0.000511812	0.000109973	9.63E-05	-0.001484344	-0.000216019	6.00E-05
0	-7.54E-05	0.000556059	-1.94E-05	0.002316393	0.000440303	8.64E-06	0.000101804	2.41E-05	5.71E-05	0.014255512	0.000184895	0.001799848	-0.000118981	0.002299058	0.003009491	3.25E-05	0.000535356	1.54E-05	0.000326529	5.49E-05	-8.32E-05	0.000139717	0.000324961	0.0056724	0.000229391	-0.00011259	-1.11E-05	0.000141673	-4.98E-06	9.57E-05	0.000164846	0.000443961	-0.000259444	0.00259759	0.001999457	0.000521561	-7.25E-05	0.000563408	9.22E-05	0.000397045	0.000120489	0.000128669	6.85E-05	-0.000320487	5.39E-05	0.000147346	-0.000103784	0.000108825	6.19E-05
0	-4.89E-05	0.000402387	4.42E-05	0.001454116	0.00055085	-0.000120243	0.000206263	-4.55E-05	3.82E-05	0.005732451	0.000118363	0.001469177	-5.04E-05	0.002371897	0.00031575	4.02E-05	0.000413381	6.48E-05	0.000247394	0.00017165	-8.77E-05	2.43E-05	0.00026072	0.007152824	0.000170032	-0.00011293	-1.11E-05	5.68E-05	-6.90E-06	7.76E-05	0.000735585	0.000295377	-0.000301518	0.001884847	0.002773286	1.58E-05	-0.000103538	-0.000246043	4.73E-05	0.000539533	0.000131089	0.000148967	0.000128076	-0.001138881	6.11E-05	0.000237239	-0.000292252	-6.14E-05	7.32E-05
0	-0.000106265	0.000526894	0.000431296	0.001805246	0.000595105	-0.000133683	-0.000204885	0.00015676	8.05E-05	-0.003241882	0.000119142	0.000637302	-9.30E-05	0.000229086	0.002773192	2.68E-05	-7.14E-05	-8.72E-06	0.000265516	0.000311253	-8.68E-05	8.20E-05	0.000263722	0.007831249	0.000256017	-0.000123976	-1.11E-05	-1.34E-07	6.76E-05	5.40E-05	0.001305116	4.45E-05	-0.000251837	0.001810771	0.0036874	-0.00035904	-4.40E-05	0.001300565	5.50E-05	0.000440617	0.000166742	0.000150025	4.41E-05	0.001898915	2.08E-05	0.000134606	-8.17E-05	1.13E-05	5.96E-05
0	-6.78E-05	0.000416363	0.000218914	-0.000898313	6.71E-05	-0.00023314	3.40E-05	7.91E-05	0.000124598	0.012228606	-6.50E-05	0.001038787	-5.01E-05	0.000239025	0.000133205	3.50E-05	0.000123358	2.48E-05	9.62E-05	0.000242332	-8.58E-05	-9.67E-05	-0.000113419	0.005733765	7.38E-05	-0.000110141	-1.09E-05	-1.96E-05	-4.06E-07	-1.99E-05	0.001101333	-4.38E-05	-0.000268929	0.001698047	0.00017691	0.000270979	0.000170221	0.000340559	8.88E-05	0.000389345	0.000133076	0.000112678	9.15E-05	-0.002366384	-3.84E-05	9.56E-06	-0.001008286	-0.000209104	-3.16E-05
0	-5.87E-05	0.000330213	0.000835577	-9.59E-05	-0.000143994	-0.000116421	-3.98E-05	2.89E-05	7.18E-05	0.003012844	0.00077702	-0.000180789	-6.10E-05	0.000702307	0.001225591	2.44E-05	0.000255113	0.000109936	-6.39E-05	6.51E-05	-8.61E-05	6.19E-05	0.00028804	0.00686196	0.000539753	-0.000121807	-1.13E-05	3.52E-05	0.000178148	0.000100495	0.000193971	7.79E-05	-0.00023749	0.000419118	-0.001499722	0.00062135	-0.000114762	0.000247999	-3.09E-05	0.000304369	2.52E-05	2.79E-05	0.000129179	-0.001251028	0.000168447	0.000152343	-0.000312615	0.000450498	3.32E-05
0	-7.46E-05	0.000913892	0.00039423	-0.000957744	0.000208948	-4.56E-05	-4.59E-06	0.000133179	3.45E-05	-0.004528224	0.000196594	0.000307212	1.98E-05	0.001468281	-0.00050821	-4.65E-05	0.000698378	-1.55E-06	5.66E-05	0.000227401	-8.02E-05	5.83E-05	3.21E-05	0.007106849	-0.000156022	-0.000142768	-1.12E-05	-2.25E-05	-2.88E-05	4.65E-05	0.000671809	-8.14E-05	-0.000127436	0.001955701	0.000921727	0.001060999	-7.98E-05	-0.000559122	0.000109137	0.000419877	0.000252306	4.74E-05	7.15E-06	0.002302024	-5.84E-06	0.000389181	0.001250685	5.13E-05	3.33E-05
0	-4.07E-05	0.000168492	0.000655333	0.000732958	0.000455524	-7.40E-05	-8.51E-05	0.000427625	0.000125054	0.013522014	0.000915327	0.000388002	-3.07E-05	0.001832117	0.001212171	-8.25E-06	0.000226424	6.65E-05	-6.98E-05	0.000152171	-7.54E-05	1.00E-05	0.000257992	0.007544039	0.000402959	-0.00014917	-1.14E-05	4.93E-05	0.000188993	7.29E-05	0.00040935	4.69E-05	-2.21E-05	0.000709129	0.001289143	0.000649745	-7.69E-05	0.001759488	7.84E-05	0.000142832	0.000283029	8.43E-05	4.74E-05	0.003118677	1.29E-07	-0.000122237	0.00107341	0.000512718	-8.01E-05
0	-5.00E-05	3.27E-05	0.000758953	4.93E-05	0.000225632	-6.28E-05	-0.000155769	0.00023686	0.000165043	0.016521238	0.000680793	-0.000554602	-0.000130712	0.002226676	0.004273017	7.54E-06	0.000466057	4.77E-05	-0.000128219	8.87E-05	-7.92E-05	0.000120468	0.000399607	0.00463058	0.000325304	-0.000163865	-1.13E-05	-8.42E-06	-6.70E-07	6.67E-05	0.000578627	5.93E-05	-1.10E-05	0.000521837	0.000544441	0.000980842	7.39E-05	0.001817199	0.000185066	8.86E-05	0.000315179	5.13E-05	2.55E-05	0.003725651	9.25E-05	0.000107167	0.001867733	0.000575362	-7.52E-05
0	-7.35E-05	0.000233703	0.000121497	0.000407197	0.000225584	-9.51E-05	-0.000236934	0.000211995	0.000108373	0.001580071	0.000621671	0.000421595	2.04E-06	-0.000404765	0.001092173	3.79E-05	0.000404758	-5.55E-05	-0.000185085	9.15E-05	-8.48E-05	-2.45E-05	-7.01E-05	0.007932366	0.000293744	-0.000155027	-1.15E-05	2.20E-05	-8.14E-05	9.61E-05	-0.000139474	-2.71E-05	-0.000116973	-0.000254055	0.000655976	0.000752796	-9.16E-06	0.000632364	-0.000174715	0.000104076	0.000135226	-4.68E-05	3.88E-05	0.002654266	9.74E-06	0.000420435	0.000156795	0.000157898	-8.54E-05
0	-7.33E-06	0.000482511	0.001103286	-1.37E-06	0.000458021	0.000172513	0.000223149	0.000213719	3.27E-05	0.022944616	0.00024447	0.000858308	-4.27E-05	0.00073909	0.002878455	5.84E-05	0.000342792	0.000118715	-0.000199096	0.00026904	-8.54E-05	9.91E-05	2.75E-06	0.007387429	0.000404662	-0.000146717	-1.15E-05	0.000220695	-0.000101112	0.000100308	0.000571887	0.000134166	9.89E-06	0.00214646	0.000211941	0.001339042	-0.000157917	0.00065144	1.63E-05	0.000284742	0.000192477	-3.13E-05	2.40E-06	0.004345013	0.00017257	0.000804455	0.002466814	5.60E-05	-2.60E-05
0	-4.72E-05	0.000153274	0.000928106	-0.002744987	7.77E-05	-3.12E-05	0.000183693	-2.42E-05	2.74E-05	0.021286339	-0.000121792	0.002044585	-0.000115688	0.000259113	0.000963225	2.06E-05	8.97E-05	0.000159952	-0.000399776	0.000252318	-7.89E-05	9.24E-05	-0.000108043	0.005722731	0.000430303	-0.000150734	-1.14E-05	0.000137934	-3.73E-05	4.54E-05	0.00065578	2.05E-05	-8.39E-05	0.000276096	-0.002051383	0.001517355	-8.33E-05	0.00099205	-3.80E-05	0.00021925	0.00016778	-9.33E-05	2.15E-05	0.002510083	0.000158879	0.000443299	0.000624931	0.000361959	1.29E-05
0	-0.000168262	0.000296941	0.00062948	-0.000899544	0.00019254	-3.10E-05	9.38E-05	-0.000114719	0.000144915	0.004477221	0.000445441	0.002640208	-0.000177584	-0.000699686	0.001758634	9.68E-06	0.000131513	6.27E-06	0.000263697	2.78E-06	-7.56E-05	-0.000107504	6.66E-05	0.006173655	0.000128013	-0.000159833	-1.12E-05	0.000103896	-1.30E-05	9.57E-05	0.001596471	0.000134983	-0.000453176	0.000151702	0.000159699	0.00028115	-0.000259242	-0.000325952	-5.69E-05	0.000297963	7.75E-05	3.00E-05	3.99E-05	-0.001308258	4.31E-06	-0.000108871	-0.001275813	6.67E-05	9.27E-05
0	-0.000164413	0.000324915	0.000244041	0.000465013	-6.73E-05	-8.39E-05	0.000282082	-0.00030333	9.52E-05	-0.001693829	0.000555253	0.001789045	-2.62E-05	-0.000925041	0.001619118	2.24E-05	0.000427944	-4.01E-05	0.000150472	-6.56E-07	-7.69E-05	-1.18E-05	0.000135576	0.005059271	6.67E-05	-0.00014804	-1.12E-05	1.48E-05	4.36E-05	9.54E-05	0.001492141	4.56E-05	-0.000374351	-0.000365906	-0.000317314	0.000240918	-0.000205087	-0.00140282	-6.02E-05	0.00037992	4.84E-05	0.000125795	6.79E-05	-0.005593571	1.13E-05	-0.000420434	-9.71E-05	-0.00011036	2.07E-05
0	-0.000163526	0.000702895	0.000982691	-0.000813351	0.000132937	-0.000247111	0.000144453	-0.000235839	0.000120997	-0.001600989	0.000262868	0.001835755	-9.31E-05	0.000303121	0.001357067	6.45E-05	0.000333341	6.49E-05	0.00017441	0.000185626	-8.06E-05	-0.00011029	0.000119701	0.003691627	0.000228669	-0.000148553	-1.12E-05	4.95E-05	-2.98E-05	4.06E-05	0.001191924	-6.01E-05	-0.000396794	0.000221652	0.001166767	0.000160212	-0.000302869	0.000552346	-9.76E-05	0.000301854	0.000165882	5.10E-06	8.46E-05	-0.004601817	-2.83E-05	9.04E-05	-0.000205782	0.000205572	7.25E-05
0	-9.59E-05	0.001181078	0.000935313	-0.00138925	2.27E-05	-0.000131963	-0.000103129	-0.000187036	0.00011897	0.002112732	8.00E-05	-0.000272262	-0.000176289	-0.001113427	-0.001013854	3.92E-05	0.000324084	-1.30E-06	-0.000108408	0.000148991	-8.84E-05	0.000110398	0.000130762	0.000464848	5.02E-05	-0.000126616	-1.12E-05	8.10E-06	3.71E-05	1.14E-06	0.000970305	-8.39E-05	-0.000434389	-0.000598064	0.001518065	0.000544294	-9.58E-05	0.000678516	-0.000219281	0.000330145	8.84E-05	-7.91E-05	3.38E-05	-0.002978007	-6.43E-05	0.000337208	-0.000309512	8.80E-05	-2.64E-05
0	-2.25E-05	0.000542571	0.000574619	-0.00132554	0.000260452	-0.000132562	0.000353671	4.17E-06	0.000120801	0.009092818	-1.22E-05	0.001167563	-3.32E-05	3.96E-05	0.002547128	-6.48E-05	0.00026059	0.000142313	-5.42E-05	0.000250881	-8.34E-05	-0.000114369	0.000432812	0.004024401	2.00E-05	-0.000118025	-1.12E-05	5.35E-05	-0.000105346	-6.53E-07	0.00084821	0.000435128	-0.000276712	0.001228319	-0.001329866	0.000306788	-8.03E-05	-0.000731761	4.06E-05	0.000134123	0.000150985	9.14E-05	0.000119465	-0.002040133	9.74E-05	-0.000456895	0.000422592	0.00028561	3.67E-05
0	-0.000104189	0.000765778	0.000469739	0.001128868	0.000238966	2.21E-05	-0.000187025	-4.81E-06	-7.81E-06	0.009266855	0.000634695	0.000521389	-4.51E-05	7.61E-05	0.003441794	-1.28E-05	0.000298145	1.17E-06	-0.000133457	-0.000142829	-8.98E-05	0.000235932	0.000260882	0.003716578	0.000558184	-0.000146404	-1.14E-05	9.92E-05	0.000530863	7.27E-05	0.000750108	8.75E-05	4.02E-05	0.000498777	0.0028327	0.000877958	6.63E-05	0.001551048	-3.90E-05	0.000322261	0.00019508	-0.000129528	4.89E-06	0.00244086	-0.000163274	-0.000248487	0.001213776	-5.87E-06	-2.39E-05
0	-7.67E-05	0.00023698	0.001003238	0.000247176	0.00026247	1.87E-05	0.000182491	0.000434446	8.54E-05	-0.008169319	0.000506592	0.000498506	-0.000140271	-0.000492748	0.002962216	2.71E-05	0.000455847	-1.18E-05	0.000134614	0.000224986	-7.73E-05	-1.58E-05	0.000398203	0.000957616	0.0002442	-0.000165911	-1.11E-05	0.00010921	0.000163022	6.00E-05	0.000500816	-5.43E-05	-0.000240596	-0.002059432	0.000543045	0.000470224	-0.000165264	0.001249881	0.000121191	9.83E-05	3.63E-06	-3.28E-05	1.31E-05	0.005214484	5.34E-05	-2.65E-05	-6.59E-05	0.000186615	4.55E-05
0	-4.39E-05	9.86E-07	-0.000223145	0.00053679	-0.000535134	4.18E-05	-1.45E-05	4.18E-05	0.000216647	0.009636948	0.001191497	0.000325145	-3.56E-05	0.000454269	0.002545984	0.000130207	0.000203027	2.51E-05	0.000150297	-3.96E-05	-8.26E-05	-1.10E-05	-0.000103407	0.001450319	0.0002433	-0.00018407	-1.13E-05	6.73E-05	0.000360209	0.000100832	0.000986842	-8.11E-05	-0.000115718	-0.000835934	-0.001149136	0.000792954	-0.000284197	0.003718867	5.27E-05	0.000377092	0.000216328	3.82E-05	7.31E-05	0.000868649	-3.49E-05	-0.000143292	0.000639948	0.000253834	1.88E-05
0	-3.67E-05	-0.000385757	8.15E-06	-1.87E-06	-0.000757928	2.02E-05	3.07E-05	0.000122364	0.000181022	0.011669969	0.000875176	-2.34E-05	-4.80E-05	0.001028335	-0.000264336	5.41E-05	0.000409454	7.27E-05	-2.12E-05	6.74E-05	-8.14E-05	9.08E-05	0.000236947	0.002152353	0.000441815	-0.000171541	-1.15E-05	0.000124729	0.000274001	4.16E-05	0.000530028	-4.66E-06	-0.000192011	-0.001032083	0.001131028	0.000810449	-0.00015036	0.0016525	0.000160603	0.000522004	0.000166659	-1.64E-05	0.000101555	-0.000205026	-8.27E-05	-0.000158865	0.000254135	0.000314102	7.13E-06
0	-0.000116551	0.000790308	0.000935468	0.00102339	0.000392246	-4.52E-05	0.000298732	6.70E-05	0.000143269	0.003925745	-0.000299154	0.001933489	-1.16E-05	0.0016929	-0.000484759	-1.40E-05	0.000882447	-4.41E-07	0.00015872	0.000319038	-8.20E-05	-3.43E-06	0.000364319	0.005737051	0.00021916	-0.000138176	-1.10E-05	0.000143937	-0.000314332	2.78E-06	0.001079108	-0.000117573	-4.89E-05	0.000470538	-0.001673277	0.000433919	0.000281578	-8.32E-05	-0.00010116	0.000512854	3.24E-05	-1.45E-05	1.88E-05	0.00022435	-4.71E-06	-0.000265884	0.000394522	-0.000498911	6.47E-06
0	-6.88E-05	0.000533096	0.000441234	0.000209983	7.66E-05	-9.71E-05	0.000281116	-2.83E-05	2.02E-05	0.01771427	-0.000508841	0.0009713	8.21E-06	0.001060517	-0.001167398	6.15E-05	0.000404088	7.50E-05	7.27E-05	0.000178185	-8.27E-05	2.05E-05	-6.78E-05	0.006677964	-5.10E-05	-0.000123061	-1.11E-05	0.000185239	-0.000209076	-2.67E-05	0.000101483	9.45E-05	-0.000383629	0.001787543	-0.002321646	0.000295703	-0.000134608	-0.000207843	-7.55E-05	0.000451039	3.90E-05	3.14E-05	6.23E-05	-0.002554139	4.99E-05	0.00017023	-0.000771092	-0.000114899	7.10E-05
0	-0.000157452	0.000664019	-4.24E-05	-0.000401941	-0.00015348	2.17E-05	4.79E-05	4.55E-05	4.56E-05	0.014359527	9.54E-06	-0.000973456	2.43E-05	-0.000282254	-0.002885531	1.85E-05	0.000765924	-5.81E-05	1.68E-05	9.37E-06	-8.16E-05	6.02E-05	0.000116835	0.004961785	6.33E-05	-0.000117856	-1.11E-05	0.000140422	0.000131636	5.06E-05	5.49E-05	0.000241022	-0.000228793	0.000775787	0.000524793	0.00064487	-0.000122598	-0.000117917	1.26E-05	0.000561555	-4.74E-05	6.51E-05	4.15E-05	-0.001276427	-2.86E-05	-0.000314977	-0.000206688	-0.000107069	-1.05E-05
0	-0.000153161	0.00041696	0.000653252	-0.000114858	-9.06E-05	9.10E-05	0.000485702	3.11E-05	-1.27E-06	0.003554984	-0.00022586	0.000907591	2.93E-05	-0.00012842	-0.000346653	2.37E-05	0.000941045	-1.64E-05	-2.77E-05	0.000181818	-7.88E-05	-6.13E-06	0.000335019	0.003680623	9.68E-05	-0.000139903	-1.10E-05	9.52E-05	-0.000122799	-8.61E-05	-2.80E-05	0.000189591	-0.000281008	8.66E-05	0.001838225	0.000515628	-0.000292676	-0.000651419	5.28E-05	0.000335897	-4.67E-05	1.48E-05	2.52E-05	0.000918025	0.000157145	-0.000129085	-0.001066908	0.00015762	0.000144058
0	-0.00019785	0.000965296	0.000131414	-0.001511349	0.000182457	8.29E-06	-0.000297658	0.000160625	0.000185358	0.000506027	0.000634	-0.000458194	5.32E-05	0.001325876	-0.001059528	4.36E-05	-0.00037482	-4.50E-05	7.48E-05	0.000193378	-7.73E-05	-0.000150598	-0.000167407	0.003743946	0.000290017	-0.000171284	-1.11E-05	4.33E-05	3.11E-05	2.94E-05	0.000845828	-4.68E-05	-0.000106436	0.000187035	0.000235987	0.000220824	-0.000279633	-0.000448866	-9.32E-05	2.74E-05	0.000119579	-7.35E-05	-1.30E-05	0.008382257	-6.65E-06	0.000452739	-0.000771397	2.59E-05	-1.18E-05
0	-0.000114023	0.000717623	-9.80E-05	6.50E-05	0.00012413	1.02E-05	3.35E-05	9.47E-05	5.59E-05	1.04E-05	0.000510129	0.000623883	1.07E-05	0.000808641	-0.000512449	1.01E-05	-0.000396224	-3.07E-05	0.000169971	0.000141128	-7.16E-05	3.47E-05	-1.37E-05	0.006837391	-4.55E-06	-0.000173887	-1.12E-05	0.000134156	0.000166108	6.03E-05	0.000516024	1.75E-05	-0.000127388	0.000189867	0.001684524	-0.000154905	-0.000463146	0.000792543	1.63E-05	0.000204523	0.000198605	-4.42E-05	2.39E-06	0.007367563	0.000105831	0.000805843	0.00099746	0.000284855	5.94E-05
0	-0.000102139	0.000242288	0.000677965	0.000941929	0.000567417	-8.95E-05	0.000243199	-0.000158932	-3.76E-05	0.006245248	0.000470511	0.002209883	-5.82E-05	0.000619371	-0.000830098	-3.24E-05	0.00070215	2.76E-05	-7.52E-05	0.000240185	-7.73E-05	9.38E-05	4.01E-05	0.007233792	0.000132461	-0.000139279	-1.15E-05	6.62E-05	-0.000114659	4.95E-06	-0.000210691	0.000219221	-0.000272068	0.001444797	0.004510002	0.000338959	-0.000137262	0.001628732	-2.94E-05	0.000139822	5.41E-05	2.36E-05	4.48E-05	0.002123362	4.06E-05	0.000401574	0.000528146	0.000191848	9.91E-05
0	-0.000178469	8.24E-05	0.000549405	0.001787562	4.31E-06	8.53E-05	3.87E-05	-4.05E-05	7.55E-05	0.0169409	0.000298756	3.32E-05	0.000120636	0.001680034	0.003105575	5.05E-05	0.000217202	-5.11E-05	-0.00042436	-1.25E-05	-7.94E-05	0.000272411	7.34E-06	-0.002426466	-6.68E-05	-0.000145978	-1.13E-05	0.000104879	0.000130962	6.69E-05	-5.28E-05	-5.17E-05	4.53E-05	-8.30E-05	0.002596132	0.000643003	-0.000199044	0.002459982	9.80E-05	0.000378494	0.000104244	2.88E-05	-1.35E-05	0.000985552	6.15E-05	-0.000425612	0.00088213	-0.00018977	9.52E-06
0	-0.00013968	1.42E-05	0.000809152	0.001389367	0.000209866	5.24E-05	0.00027053	-3.84E-05	0.000100791	0.007615662	0.00094894	0.001893979	0.000156015	0.001328188	-0.000213956	-1.06E-05	-0.000154157	-1.04E-05	-0.000262251	-7.29E-05	-8.01E-05	5.92E-05	3.36E-05	0.003084701	0.000297362	-0.000155805	-1.13E-05	2.02E-05	0.000109079	-3.29E-05	0.000417225	-4.87E-06	-1.28E-05	0.001190102	0.002029574	0.000259218	-7.71E-06	0.002836185	7.73E-05	0.000202047	-2.25E-05	1.49E-05	-2.27E-05	-0.000373373	-1.27E-05	-0.000159776	0.001332516	-0.000253505	-3.23E-05
0	5.11E-06	0.000404857	-0.00011677	0.001149276	0.000344492	4.60E-05	0.000189623	-3.25E-05	-6.40E-06	0.017893638	5.35E-05	-6.51E-06	2.81E-05	-0.000510483	0.001704956	5.48E-05	0.000131029	0.000120373	-8.34E-05	8.55E-05	-8.04E-05	0.000133975	7.30E-05	0.007242352	7.50E-05	-0.000131076	-1.13E-05	2.14E-05	0.000246953	9.46E-05	-4.32E-05	0.00034345	-4.98E-05	0.002562966	0.00195682	0.001281987	-0.000110474	0.00223442	0.000112106	0.000194239	0.000240135	0.000237398	4.93E-05	0.001691354	9.24E-05	0.000279735	0.002055988	0.000233886	2.45E-05
0	-0.000136574	0.000618214	0.00013448	0.001956154	0.000495157	6.01E-05	-0.000108577	-9.39E-05	5.46E-05	0.011859876	0.000460131	-0.000653928	0.000155281	-0.000230915	0.002010905	2.99E-05	0.000443943	-2.29E-06	-0.000183332	-8.57E-05	-8.41E-05	0.000175863	0.00021495	0.004511869	0.000309077	-0.000127382	-1.15E-05	0.000156017	0.000178133	2.33E-05	0.000256947	1.73E-05	-2.24E-05	0.003728256	0.007651677	0.000712774	-0.000328523	0.000281193	-4.66E-05	0.000156846	0.00024084	5.84E-05	3.44E-05	0.002409717	4.13E-05	0.000536128	0.001708515	0.000471381	2.55E-05
0	-8.73E-05	0.000438321	-0.000274601	0.001701421	0.000505194	0.000156312	-0.000111936	0.000188403	5.78E-05	0.002171851	0.000107009	-0.001191499	-0.000152114	0.000877295	0.000747699	-4.51E-05	0.000514384	-8.34E-05	-4.29E-06	-7.96E-05	-8.87E-05	7.92E-05	0.000122663	0.008454605	0.000236776	-0.000121315	-1.15E-05	6.96E-05	0.000185279	3.14E-05	0.000606924	0.000173095	-7.26E-05	0.001087164	0.002243059	0.000986541	-7.37E-05	0.000817381	9.15E-05	0.000196798	0.000218023	0.000129043	3.58E-05	0.002561843	-1.63E-05	0.000769619	0.001609189	-4.27E-05	-2.19E-05
0	-0.000126286	0.000179219	0.000954054	-0.000480622	0.000526678	4.02E-05	2.63E-05	0.000202325	-3.59E-05	0.018945025	0.00053033	0.001153004	-6.38E-05	0.001541505	0.001004182	-9.26E-05	0.000807744	-5.06E-06	7.33E-05	-4.74E-05	-7.75E-05	7.08E-05	0.000246102	0.003718678	9.25E-06	-0.000154137	-1.13E-05	9.45E-05	-9.24E-05	3.65E-05	0.000378782	5.70E-05	-7.88E-05	0.002195749	0.001400932	0.000850943	-0.000106704	0.002298484	3.39E-05	0.000400623	0.000295037	-8.58E-05	3.72E-05	0.00423554	9.05E-05	0.000405822	0.001616968	0.000401027	-3.61E-05
0	-0.00015007	-0.000360196	0.000636627	0.000596309	0.00045877	2.02E-05	0.000175864	0.00012206	1.20E-05	0.01498875	0.000333127	0.00053043	7.87E-06	0.000931907	0.000551847	-5.07E-06	0.001014272	5.32E-05	-1.21E-05	1.96E-05	-7.51E-05	0.000164634	0.000201348	0.000513748	0.000185374	-0.000143464	-1.11E-05	0.000194099	0.000126383	8.23E-07	0.000584859	5.28E-05	-0.000234973	0.002659373	0.001393593	0.000571032	-0.000111544	0.002164906	0.000116703	0.000303456	0.000219067	-9.28E-06	5.86E-05	0.00406171	0.000135215	7.37E-05	0.001584519	0.000467482	1.63E-05
0	-2.51E-05	-0.000307026	0.000227474	0.000704033	-1.86E-05	3.53E-05	-0.000104059	0.000255288	3.45E-05	0.009510865	0.000624666	0.000111673	-6.63E-05	0.000741782	-0.001087893	7.94E-05	3.78E-05	2.15E-05	2.52E-05	2.03E-05	-8.37E-05	0.000155756	-0.000111656	0.006288059	0.000501694	-0.000154982	-1.09E-05	3.73E-05	0.000203	3.88E-05	-0.000114184	0.000203861	-0.000105559	0.000108227	0.002941378	0.001148461	-7.47E-05	0.0005378	0.000168269	0.000178791	0.000181311	0.000130027	3.26E-05	0.002397395	7.58E-06	0.000310392	0.000189161	0.000391348	-2.21E-05
0	-3.53E-05	6.21E-05	-0.000555423	0.002209479	0.000410371	9.05E-05	-0.000107772	0.000128508	0.00013155	0.006370374	0.000103138	-9.20E-05	-3.26E-05	0.000835768	0.000124771	9.49E-05	-6.50E-05	-0.000109276	-0.000210276	-0.000108684	-8.96E-05	0.000114692	0.000130861	0.000926578	0.000464099	-0.000138429	-1.11E-05	5.95E-05	0.000153392	0.000102138	0.000142591	0.000110087	-4.65E-05	0.000851657	0.003183534	0.000993227	-0.000254402	-0.000941415	0.000129466	0.000227399	0.000237254	2.95E-05	6.45E-06	0.003917003	4.61E-05	0.000330114	0.000237146	0.00031906	2.03E-05
0	-1.14E-05	0.000216096	1.82E-05	0.001789007	0.000486677	7.17E-05	-0.000320499	0.000214903	5.20E-05	-0.000965131	-1.79E-05	8.41E-05	-0.000110654	0.000841502	0.002402868	6.53E-06	0.000210773	-7.11E-05	-0.000121601	-0.000113077	-8.59E-05	3.36E-05	0.000170543	0.010182541	0.000513066	-0.000117894	-1.13E-05	2.85E-05	0.000275881	8.60E-05	0.000688393	0.000243084	-8.39E-06	0.001290768	0.003200826	0.000576056	-0.000164181	0.000677227	6.62E-05	0.000236975	0.000131596	6.74E-05	1.79E-05	0.004754813	-5.95E-05	0.000833943	0.000703609	0.000145304	-5.01E-05
0	-9.19E-05	0.000286379	-3.67E-05	-0.001129305	-0.000100358	4.62E-05	0.000102053	-1.89E-05	-1.15E-05	0.004185907	-0.000434013	0.000180445	-0.000139057	-0.002160371	0.003187173	4.63E-05	-9.07E-05	-2.98E-06	5.10E-05	-2.58E-05	-8.20E-05	9.12E-05	0.000167801	0.007246374	-9.51E-05	-0.00014709	-1.12E-05	3.59E-05	0.00011308	-1.22E-05	0.000102641	0.000138279	-0.000283846	-0.000171621	-0.001712552	0.001213868	-0.000227723	-0.000159122	0.000193801	0.000257775	0.00019422	7.12E-05	2.49E-05	-0.000870485	5.18E-05	0.000526273	0.00081879	0.000192657	1.81E-05
0	6.66E-06	0.0004029	-4.49E-05	-0.001719447	-0.000209199	-3.11E-05	-8.74E-06	2.78E-05	6.10E-05	0.013165315	-0.000600259	0.000659574	-5.26E-05	-0.001090248	0.006894675	7.44E-05	0.000403704	5.02E-05	5.47E-05	3.38E-05	-8.04E-05	4.55E-05	-0.000193748	0.004747686	0.00020003	-0.000127862	-1.12E-05	1.50E-05	0.000134514	-3.19E-05	0.000374782	0.000344724	-0.000178826	0.001947313	-0.000978448	0.001583807	-0.00019242	0.001894268	9.00E-05	0.000227748	0.000199188	0.000237863	7.35E-05	0.001451627	1.69E-05	0.000364179	0.001413849	8.93E-05	1.87E-05
0	-7.02E-05	-0.000204849	0.000230124	-0.001361804	0.000355662	-2.80E-06	-2.93E-05	0.000177423	3.00E-05	0.015013572	0.000177979	-0.000550301	-0.000114309	3.18E-05	0.003545667	4.52E-05	0.000295047	-6.61E-05	7.17E-05	7.49E-05	-7.19E-05	-6.56E-05	7.98E-05	0.004494459	0.00019592	-0.000117691	-1.13E-05	4.55E-05	0.000245486	-2.95E-05	-0.000350163	0.000110014	-0.000225075	0.001625358	0.002561432	0.000481333	-0.000425623	2.99E-05	7.91E-05	9.50E-05	0.00012177	0.000211896	0.000104478	0.003159286	-3.11E-05	-0.000187525	-9.87E-05	-0.000172988	-4.84E-05
0	-4.16E-05	0.000289278	0.000172569	-0.001019393	0.000205769	-3.02E-05	0.00013552	-6.54E-06	7.05E-05	0.011550582	-0.000209651	0.000487675	-0.000114986	-0.000204002	0.001269432	3.79E-05	-8.93E-05	8.05E-05	0.000227163	0.000138984	-7.96E-05	0.000136574	0.000128336	0.006290874	0.000271652	-0.000126808	-1.12E-05	9.65E-05	3.90E-05	3.44E-05	0.000528626	0.000351004	-0.000165759	0.000664651	0.000295893	0.000738641	-0.00035929	0.000521738	0.000122794	0.000236434	0.000170635	0.000144649	2.28E-05	0.000394275	0.000136906	-5.97E-06	0.000643469	0.000136245	8.08E-05
0	-8.58E-05	0.000561534	3.75E-05	6.80E-05	5.91E-05	8.68E-07	-7.60E-05	0.000125279	0.000180621	-0.002835254	0.000198177	-0.000259764	-3.61E-05	0.000547194	0.002723475	9.15E-06	0.000670054	-2.14E-06	-6.17E-05	1.79E-05	-8.65E-05	0.00012034	0.000638299	0.0073506	0.000242683	-0.000119765	-1.13E-05	5.97E-05	0.000360977	4.91E-05	0.00054138	0.000131036	-0.000137403	0.000893209	8.25E-05	0.000987724	-6.50E-05	-0.000216091	4.62E-05	0.000200428	0.000159335	7.99E-05	2.07E-05	-0.000189648	0.000114754	8.50E-05	0.000923753	-4.32E-05	-4.07E-05
0	-0.000114525	0.000417848	0.000697515	-0.000269158	0.000323119	-2.20E-05	-5.08E-05	0.000401924	2.96E-05	0.004012194	0.000341175	9.16E-06	-0.000145236	0.000932554	0.003743788	-4.50E-05	0.000676808	0.000205613	2.30E-06	0.000161629	-8.36E-05	0.000110829	0.000146724	0.005215611	5.34E-05	-0.000153445	-1.17E-05	5.42E-05	-0.000264367	3.04E-05	-0.00025177	0.000202151	-0.000192499	0.001050566	0.001534091	0.000684745	-4.56E-05	0.00145118	0.000108314	0.000337782	0.000174791	6.74E-05	0.000109421	0.000792181	1.19E-05	-2.80E-05	0.002679191	8.05E-05	2.46E-05
0	2.28E-06	-0.000263662	0.000601201	-0.000724257	0.000399853	3.27E-06	6.42E-05	0.000456033	-2.76E-06	-0.003793924	-0.000161158	-0.001473016	-0.00019555	-0.000180315	0.000426856	-1.10E-05	0.000555564	0.000120189	-0.000237814	0.000107872	-8.72E-05	8.46E-05	0.000349172	0.006423442	0.000225926	-0.000143474	-1.14E-05	7.08E-06	-0.000163345	2.10E-05	0.000231763	0.000327076	-0.000397536	0.001050714	0.003433442	0.000596936	0.000146225	0.000525215	0.000126394	0.000167905	0.000108569	7.60E-05	4.58E-05	0.001222393	-4.96E-05	0.000236689	0.000347301	-0.000149543	-2.59E-05
0	-0.000109516	-0.000298998	0.001013927	-0.000776939	0.000672706	0.000107795	-4.92E-06	0.000404451	4.84E-05	0.007627099	-5.38E-05	-5.46E-05	-0.00011556	0.000951781	0.003574235	6.28E-05	0.000746021	0.000143433	3.14E-06	0.000137807	-7.90E-05	8.01E-05	8.17E-05	0.000920143	-2.10E-05	-0.000130733	-1.13E-05	5.71E-05	-0.000136087	-5.28E-05	0.000277275	0.00026049	-0.000473664	-0.000249028	0.001092169	0.000429061	-3.89E-05	0.001236787	0.000141794	0.000189682	0.000159073	8.48E-05	0.000120565	-0.000712612	2.84E-05	0.000151193	0.000747016	-0.000154485	1.70E-05
0	-8.05E-05	0.000110937	-0.000196533	0.000216041	6.77E-05	-1.44E-05	-6.96E-05	0.000100045	8.75E-05	-0.004845973	0.000460115	-0.001353283	-0.000166386	0.001331105	-0.002008318	4.21E-06	0.000911438	2.23E-05	1.59E-05	0.000185842	-8.51E-05	1.35E-05	0.000110709	0.005093184	5.71E-05	-0.000135176	-1.14E-05	0.000102858	3.95E-05	7.05E-06	0.000763175	0.000165674	-0.000416357	0.000864376	0.000212211	0.000285105	-0.000100886	0.000877197	-2.27E-05	0.000501217	0.000133209	2.73E-05	7.32E-05	-0.001446338	2.14E-05	-9.10E-05	-0.000492066	-0.000115778	5.06E-05
0	-6.79E-05	-0.000397145	0.000184147	0.000841884	0.000342698	-1.86E-05	0.00010616	0.000114217	3.26E-05	0.004019058	0.000407362	-0.000640308	-0.000256217	0.00083489	-0.001597349	6.01E-05	0.000521804	-2.05E-05	-5.36E-05	0.000208217	-8.94E-05	1.49E-05	0.000353616	0.002159066	0.000116035	-0.000128556	-1.13E-05	-6.77E-06	-5.02E-05	3.90E-05	0.0008059	3.04E-05	-0.000435067	0.000402162	-0.000246516	0.000739292	8.22E-06	0.000437213	7.05E-05	0.000320538	4.03E-06	1.48E-06	2.06E-05	-0.001800454	2.53E-05	0.000561236	0.000390278	1.75E-05	5.68E-06
0	-5.11E-05	-5.15E-05	0.000179431	-0.000591269	-0.000233326	4.83E-05	1.42E-05	0.000250979	2.59E-05	0.003091484	0.000208036	-0.002313518	-0.000162623	0.001506671	-0.002027497	0.000104555	0.000978638	2.95E-06	-0.000271881	0.000163166	-8.73E-05	8.92E-05	0.000311469	0.00033088	0.000108198	-0.00013948	-1.13E-05	0.00011233	3.26E-05	1.57E-05	0.000332364	0.000345181	-0.000443988	-0.000141646	-0.002008949	0.000249778	6.43E-05	0.000163087	8.11E-05	0.000497966	8.25E-05	5.73E-07	4.89E-05	-0.001229609	2.61E-05	-0.00023231	0.000959204	0.000183047	6.11E-06
0	-8.11E-05	0.000396002	0.00110226	-7.07E-05	0.000362114	-6.48E-05	4.35E-05	-8.53E-05	4.32E-05	-0.001065044	0.000339501	4.73E-05	-4.38E-06	0.000205415	0.002243777	5.51E-05	0.000838117	1.47E-05	-0.00017569	9.50E-05	-8.89E-05	0.000111972	0.000404048	0.002811442	0.000307314	-0.000148808	-1.12E-05	-5.27E-06	-0.000199594	2.18E-05	-0.000417007	0.000105307	-0.000182202	0.001633562	0.003322103	0.000660138	-0.000297197	0.000673447	5.15E-05	0.000449327	3.64E-05	-1.51E-05	-1.57E-05	-0.002473807	-4.00E-05	0.000222157	0.001667343	0.000341086	1.26E-05
0	-0.000103467	0.000158231	0.000405729	-0.000637457	1.41E-05	5.61E-05	0.000329748	0.000110789	-1.48E-05	-0.002184604	-0.000305688	0.000285011	-0.000142977	-0.000984223	-0.001205761	-2.97E-05	0.000910393	2.44E-05	-0.000525807	7.29E-05	-8.93E-05	-5.27E-05	0.000356938	-0.002016209	2.48E-05	-0.000148902	-1.11E-05	5.78E-05	-2.77E-06	-1.49E-05	0.000180951	6.31E-05	-0.000112701	-0.00085114	-0.002261607	0.001040372	2.51E-05	0.000872659	4.92E-06	0.000552836	4.95E-05	-2.03E-05	1.33E-05	-0.002160798	3.69E-05	1.52E-05	0.001800956	-2.64E-06	-9.35E-06
0	-7.71E-05	0.000322671	0.000457029	-0.000707965	1.89E-05	-1.79E-05	0.000208805	-0.000124634	-1.52E-05	-0.003881601	0.000329271	0.000886614	-9.20E-05	-0.000177807	0.001233576	-4.00E-05	0.000670284	2.24E-05	-0.000156804	0.000313474	-8.85E-05	8.26E-05	0.000238944	-0.001684023	-4.81E-05	-0.000132812	-1.13E-05	7.13E-05	1.55E-05	5.55E-05	0.001078493	-6.40E-05	-0.000279331	-0.001040975	-0.001146875	0.000668734	-2.02E-05	-3.64E-05	-0.000193547	0.000281881	0.000241814	-1.21E-06	4.93E-05	-0.003353675	-3.29E-05	0.000268325	0.000523339	0.000151792	3.72E-05
0	-4.80E-05	0.000216277	0.000662273	0.001008818	0.000402206	-0.000113873	0.00014348	0.000103478	9.96E-05	0.013769118	-0.000146195	-0.00082356	-7.77E-05	0.000580151	0.0016806	2.42E-05	0.000380541	1.70E-06	-0.000278848	-3.55E-05	-8.54E-05	-7.45E-05	7.67E-05	0.005497196	0.000123281	-0.00012627	-1.11E-05	8.73E-05	-0.000350362	7.59E-07	0.000416257	5.66E-05	-0.000221646	0.000127715	0.003981825	0.000482078	6.10E-05	0.00025178	-2.77E-05	0.000341109	9.92E-05	4.83E-05	4.32E-05	-0.002049034	-3.98E-05	-0.000588205	0.001632724	0.000246521	-5.31E-06
0	-1.79E-05	0.000189657	0.00117739	-0.000278271	0.000910526	2.81E-06	0.000111481	0.000308188	4.22E-05	0.000845182	0.000205335	-0.00025806	-0.000183052	-0.000594239	0.000946213	6.01E-05	0.000412546	7.22E-05	-6.61E-05	-2.66E-05	-8.79E-05	-4.89E-05	0.000348317	0.004168448	0.000232739	-0.000131761	-1.14E-05	2.24E-05	-5.27E-05	1.93E-05	0.000538664	0.00012177	-0.000379767	-3.60E-05	0.00353171	0.000254153	-9.13E-05	-0.000628687	4.71E-05	0.000237786	0.000161529	9.12E-05	6.80E-05	0.001579672	4.42E-05	0.000314539	0.000481936	7.08E-05	2.09E-05
0	-4.95E-06	0.000245774	0.000106155	0.000967076	2.85E-07	0.000110307	0.000264984	6.62E-06	2.90E-06	0.000177419	0.000589441	0.000475021	-0.000214787	0.000272155	0.001084898	-6.63E-05	-8.74E-05	-1.85E-05	-0.000103824	-0.00014384	-8.63E-05	0.000108022	0.000438365	0.006554335	0.000378053	-0.00012977	-1.13E-05	-3.82E-05	0.000285896	6.80E-05	0.000402044	0.00017736	-0.000217001	-0.000624702	0.001178781	0.001103256	3.26E-05	0.000946745	2.18E-05	0.000385644	1.96E-06	7.10E-05	-6.03E-06	0.001262754	-3.38E-05	-1.01E-05	0.001022382	0.000134807	9.47E-05
0	-0.000106515	0.000715406	0.000220816	-0.001164027	0.000296962	4.67E-05	3.37E-05	0.000313831	9.82E-05	0.000873417	0.000134511	8.84E-05	-5.16E-05	-0.001635889	5.02E-05	6.68E-06	-0.000371307	-0.000218233	-6.03E-05	-0.000193209	-8.10E-05	3.33E-05	0.000486544	0.005974582	0.000127329	-0.00013921	-1.14E-05	-5.09E-05	0.000676888	0.000119016	0.000480186	0.000135791	-0.000173189	9.62E-05	0.001488797	0.001623877	-0.000126086	-0.002745909	-5.35E-05	0.000309364	0.000195051	0.000144749	-5.54E-05	-0.002435996	5.52E-06	-0.000216128	0.001160195	0.000135431	3.98E-05
0	-6.37E-05	-3.88E-05	0.000691482	0.00056708	-0.000153447	5.24E-05	0.000262987	1.84E-05	-3.79E-05	0.020087	7.63E-05	-0.000335548	-7.56E-05	0.001397796	-0.000518631	-3.65E-06	0.000876144	6.18E-05	-0.000177038	-7.69E-05	-8.51E-05	-3.37E-05	0.00038433	0.002564909	0.000291981	-0.000115902	-1.14E-05	5.29E-05	-1.25E-05	4.40E-05	0.000638604	0.000134245	-4.95E-05	0.000433137	0.000132531	0.000870023	0.000201884	-0.000400141	4.31E-05	0.000336226	0.000111505	0.000108447	5.50E-05	-0.001459187	5.29E-05	-0.000160778	0.00162375	-7.03E-05	4.54E-05
0	-2.40E-05	0.000578747	0.000525757	-0.000931167	-0.000112738	-4.27E-05	0.000161462	0.000102749	-5.44E-05	0.015520904	5.25E-06	-0.000196496	-0.000177719	-0.00096038	0.002174097	5.93E-05	0.000844994	4.18E-05	-0.000226208	7.74E-05	-8.51E-05	0.000133348	5.93E-05	0.002199491	2.83E-05	-0.000115573	-1.13E-05	-6.79E-06	8.48E-05	-3.33E-05	0.000836477	0.000194269	-0.000214352	0.000936146	4.78E-05	0.001520673	0.000159617	-0.001087724	-4.93E-05	0.000229026	0.000135002	0.000156503	5.00E-05	-0.000166407	-4.26E-05	-5.64E-05	0.001154215	0.000198152	7.93E-06
0	-5.73E-05	0.000319437	0.000864827	-0.000842439	-9.41E-05	0.0001134	0.000268643	9.31E-05	-6.18E-05	0.016291251	-0.000560248	-0.000278913	-7.27E-05	-7.43E-05	0.004248642	5.92E-05	0.001024813	8.95E-05	-0.000222484	3.91E-05	-8.36E-05	9.77E-05	0.000341101	0.00409387	3.70E-05	-0.000115712	-1.12E-05	5.16E-05	-8.93E-05	-8.72E-06	0.000946284	0.000316383	-0.000179098	0.001636575	0.000630662	0.001599073	0.000163476	-0.001055964	-1.88E-05	0.000350286	0.000111989	0.000151378	3.94E-05	-0.002415589	-8.90E-05	-9.88E-06	0.00147555	3.20E-05	2.49E-05
0	4.11E-05	0.000456862	0.000769506	0.00033955	0.000224656	-9.71E-05	0.000219656	9.05E-05	-7.50E-05	0.005611184	0.000113677	0.000240851	-0.000126781	-9.43E-05	0.003311288	-3.35E-05	0.000111761	7.50E-05	-0.000105824	3.44E-05	-8.59E-05	-6.27E-07	0.000287588	0.010536634	0.000210709	-0.00010749	-1.14E-05	-1.38E-05	0.000277998	1.67E-05	0.000537804	0.000408125	-0.000366974	0.000733853	0.003668468	0.000485777	0.000112371	2.10E-05	-5.87E-05	2.26E-05	5.56E-05	0.000118813	5.27E-05	0.000899572	-5.05E-05	-0.000587641	0.000256766	0.000140222	5.22E-05
0	-0.000170344	0.000561203	0.000943271	-0.001208429	0.000445138	-2.74E-05	-0.000185289	0.000134231	0.000115348	0.022862613	0.000603101	0.000213134	5.56E-05	0.001430868	-0.000615049	-5.95E-06	0.00038318	-8.24E-05	-0.000222725	0.000198665	-8.35E-05	9.69E-05	-1.23E-05	0.00542474	0.000311459	-0.000156108	-1.15E-05	0.000108617	-8.42E-05	1.83E-05	0.00020904	-0.0002349	0.000126056	0.000754974	0.00038548	0.000850265	-3.51E-05	-9.64E-05	7.88E-07	0.00030991	0.000100562	-8.40E-05	-2.76E-06	0.007907376	9.49E-05	0.000401353	0.001765912	-0.000259176	-1.72E-05
0	-9.91E-05	0.000576571	0.000364377	-0.000844095	0.000327132	1.76E-05	-3.84E-05	0.000437647	0.000154889	0.011879895	0.000646746	0.000751595	0.000106466	0.004459576	-0.002511344	-1.07E-05	0.000236011	-3.91E-05	8.24E-05	0.000119046	-7.83E-05	4.98E-05	-2.59E-05	0.001160023	9.75E-05	-0.000133516	-1.14E-05	0.0002013	-0.000116126	-4.30E-06	0.000104917	-0.000235611	5.72E-06	0.001778049	0.000999128	0.000187278	0.000123198	0.000913026	7.09E-05	0.000505632	0.000242089	4.01E-06	5.38E-05	0.003262071	-6.60E-06	0.000187938	0.001274089	-0.000280492	6.82E-05
0	-0.000127434	0.000709935	0.000263386	0.001185603	0.000521792	4.00E-05	-0.000261749	0.000578524	0.0001571	0.025239423	0.000417418	-0.001224075	-5.18E-05	0.004607959	-0.002112399	1.01E-05	-4.47E-06	-1.87E-05	1.29E-05	6.40E-05	-7.70E-05	-6.77E-05	-7.07E-05	0.001348559	0.000444538	-0.000127758	-1.13E-05	0.000206726	-9.04E-06	7.65E-05	-0.000288872	-9.28E-06	3.54E-05	0.003060873	2.52E-05	-7.99E-05	-9.49E-05	0.00155945	9.15E-05	0.000172789	0.000180168	-4.63E-05	3.91E-05	0.004781328	4.01E-05	0.000341223	0.001039155	-0.000273452	-5.70E-05
0	-2.36E-05	-0.00015993	0.000506465	0.001193132	0.000224031	-2.13E-05	5.40E-05	6.01E-05	3.13E-05	0.003807196	0.000134346	0.000647222	-0.000200343	-0.00073973	-0.003151781	8.35E-05	0.000645623	0.000122367	-0.000108629	7.19E-05	-7.95E-05	4.25E-05	0.000105097	0.005709058	0.000551069	-0.000152739	-1.13E-05	0.000141314	0.000204198	7.00E-05	1.22E-05	0.000403353	-0.000280943	0.001066876	-0.000903546	0.001115119	-0.000376589	0.000745252	5.62E-05	1.74E-05	6.07E-05	1.74E-05	2.38E-05	0.003952177	0.000109844	0.000495076	0.000375505	0.000131585	-5.55E-05
0	-0.000162065	0.000550188	-0.000207563	0.000354929	0.000759004	7.93E-05	0.000106507	-7.20E-05	2.60E-05	0.010910881	-9.29E-05	0.000444063	1.94E-05	0.002368776	-0.001328755	-9.64E-06	-0.000154768	-1.97E-05	-0.000260505	2.27E-05	-8.32E-05	-2.83E-05	-6.81E-05	0.006061543	-0.000163628	-0.000134198	-1.12E-05	0.000134754	-0.000146919	2.91E-06	0.000253801	-6.96E-05	-0.000114352	0.000303684	-0.001812165	0.00045523	-0.000197099	0.001188903	-3.08E-05	0.000183953	0.000114739	-2.87E-05	2.51E-05	0.006772335	-2.13E-05	0.000340534	0.001978985	-4.94E-06	-9.10E-05
0	-0.000160238	0.00069324	0.000172361	-0.000650324	0.000312714	9.09E-05	4.59E-05	-9.58E-05	3.28E-07	0.023850903	0.000252803	0.000267884	1.99E-05	0.003193902	0.000611685	-2.79E-05	0.000190927	0.000101944	-3.95E-05	1.56E-05	-8.37E-05	0.000100176	-0.000129418	0.005684214	-5.63E-05	-0.000141825	-1.13E-05	0.000244618	-2.71E-05	-3.14E-05	0.00031471	3.02E-05	-0.000204404	0.001564975	0.000163969	0.000252753	-0.000199234	1.14E-05	3.97E-05	9.69E-05	0.000129213	-5.21E-06	4.84E-05	0.007638935	0.000177992	0.000490771	0.002398714	0.000182699	-4.23E-05
0	-9.54E-05	-0.000185772	0.001016266	-0.000391685	0.000453916	-5.98E-05	0.000224078	0.000421803	5.89E-05	0.001839464	0.000377609	0.000178177	-0.000142663	0.002697338	-0.002168812	-2.06E-05	0.000194214	0.00012633	9.79E-05	0.000168024	-7.99E-05	-9.37E-05	0.000535185	0.00403354	0.000245946	-0.000169945	-1.11E-05	6.04E-05	9.04E-05	-1.60E-05	0.000365431	0.000106523	-0.00032889	0.001325743	-0.000433695	0.000167062	-0.000138525	-0.000275934	8.30E-05	0.000384221	2.04E-05	-3.99E-05	-1.75E-05	0.004811455	7.80E-05	2.50E-05	-0.000720738	0.000315703	-4.92E-05
0	-0.000118854	5.13E-05	-0.000464135	0.001229084	0.000439246	-6.81E-05	-6.21E-05	0.000275388	7.90E-05	0.004919516	0.000727421	0.001305075	-1.62E-05	-0.000526805	0.00074634	7.14E-05	0.000341374	-0.000100725	-0.000204182	5.09E-05	-7.47E-05	-4.43E-05	1.04E-05	0.004101875	0.000162358	-0.000167248	-1.12E-05	2.94E-05	0.000183772	4.32E-06	2.56E-05	-3.72E-07	-0.000268527	-0.000130256	0.001912568	-0.00024451	0.000158595	0.000150566	-0.000120984	0.000317862	1.57E-05	1.70E-05	-2.23E-06	0.002363535	-7.76E-05	0.000152813	-0.000967009	8.92E-05	-0.000177648
0	-3.84E-05	-4.11E-05	0.000833055	-0.001380932	-0.000395394	-0.000103194	0.000228777	0.000212874	0.000124897	0.008277445	0.000391206	0.000597899	-0.000103738	0.002355923	-0.001254829	-5.31E-05	5.96E-05	0.000105787	1.37E-05	0.000129474	-8.03E-05	-1.35E-05	0.000529764	0.000694999	0.000149603	-0.000158261	-1.11E-05	6.93E-05	-1.92E-06	-4.31E-05	0.000893091	0.000338542	-0.000492893	-0.000180043	-0.001688269	0.000340421	3.63E-05	0.000588697	4.14E-05	0.00036083	0.000147211	1.98E-05	6.57E-05	0.002810738	9.36E-05	0.000265303	0.002028574	0.000234599	-5.91E-05
0	7.75E-06	-0.00014927	-7.98E-05	0.001293233	-7.24E-05	2.48E-06	-0.000197651	5.84E-05	4.16E-05	0.00512357	0.000229284	0.0015762	0.000120308	0.00312702	0.000885263	-4.69E-06	0.000210303	7.49E-05	0.000230084	-6.13E-05	-8.50E-05	9.61E-05	7.42E-05	0.00691076	0.000334494	-0.000144381	-1.14E-05	8.07E-05	0.00048151	1.91E-05	4.06E-05	0.00030322	-0.000194045	0.001799692	0.002954878	0.000597683	-0.000228928	0.001248246	5.80E-05	0.000260705	0.000240179	1.07E-05	0.000117571	0.001466165	3.97E-05	0.000574874	0.000356407	0.000523837	5.01E-05
0	-8.06E-05	1.72E-05	0.000507665	0.001300994	0.000129619	3.69E-05	5.77E-05	2.81E-05	4.88E-05	0.024423448	0.000285774	0.000339052	0.000155686	0.001958495	-0.000676742	3.68E-05	0.000238872	-2.67E-05	-0.000264685	-0.000242479	-7.57E-05	0.000123597	0.000279489	-0.001470394	0.000578396	-0.000148157	-1.13E-05	0.000241054	1.29E-05	2.27E-05	0.000317246	0.000169824	-4.86E-05	0.002421164	0.001124118	7.79E-05	-8.50E-05	0.001282696	0.000106444	0.00026748	0.000215937	3.01E-05	9.09E-05	0.004826922	4.70E-05	0.000551399	0.002272047	0.000199144	6.84E-05
0	-4.84E-05	0.000270273	0.000401212	0.002344681	0.000214291	-1.39E-05	-0.000103671	0.000110954	-3.10E-06	0.01943581	0.000415337	0.001046519	0.000122376	0.001986799	0.001842734	-7.95E-06	0.000682584	-1.15E-05	-0.000181615	-0.000108003	-7.96E-05	0.000138763	-3.74E-05	0.002077571	0.00041373	-0.000144895	-1.12E-05	0.000207056	6.37E-05	7.49E-05	0.000217858	0.000262939	-8.15E-05	0.001698687	0.001832826	-0.000201456	2.59E-05	0.001314626	5.56E-06	0.000357118	0.000143294	-2.29E-05	2.41E-05	0.006364989	6.05E-05	0.000375235	0.000357115	0.000520121	6.11E-05
0	-6.56E-05	5.01E-05	0.000253326	0.001526925	0.000351851	-0.000104705	3.96E-05	-0.000336635	4.74E-05	0.014386165	-3.94E-05	0.000395843	1.93E-05	0.001918524	0.001670122	-6.37E-05	0.00025851	-6.24E-05	-0.000130296	-0.000221626	-8.38E-05	4.73E-05	-0.000328208	0.006056488	0.000175494	-0.000115491	-1.13E-05	0.000133651	-6.81E-05	5.59E-05	0.00020849	7.12E-05	-2.63E-05	0.001653289	0.001941181	0.000630852	-0.00018976	0.000541403	0.000153286	0.000303251	0.000157435	0.000119851	-3.08E-06	0.000843313	-1.34E-06	0.000549636	0.001241407	-6.79E-05	1.38E-05
0	-4.51E-05	0.000325844	-0.001484277	-0.00010406	-8.89E-05	-2.70E-06	-6.11E-05	0.000231153	4.70E-05	0.010445314	-2.37E-05	0.001745521	0.000134659	0.002346126	-0.000485363	-4.14E-05	-0.000143771	0.000104534	0.000336397	9.66E-06	-7.80E-05	7.28E-05	0.000172546	0.010399801	0.000232695	-0.000169524	-1.12E-05	0.000106013	0.000380869	-5.37E-05	0.000282943	0.000102946	-0.000232328	0.000525405	0.000392036	0.000332304	-0.000204883	0.001381616	3.63E-05	0.000155127	0.000156172	6.04E-05	6.11E-05	0.000916776	3.82E-05	0.000551513	-0.000327592	0.000234472	-6.80E-05
0	-6.60E-05	0.000271464	0.000275139	0.000333242	-0.000203706	3.52E-05	4.17E-05	1.69E-05	9.29E-05	0.013112161	7.20E-06	0.002156763	6.58E-05	0.00179531	-0.000578955	-2.76E-05	0.000168408	0.000104044	0.000192192	7.80E-05	-8.19E-05	3.29E-05	0.000126678	0.008099625	0.000215307	-0.000154945	-1.14E-05	0.000115667	0.000480421	-1.29E-05	-0.000101577	0.000275863	-0.000317303	0.001226129	0.002608719	0.000296451	-0.000191698	0.001323209	0.000105005	0.000248643	0.000161699	9.48E-05	6.15E-05	0.002893248	9.21E-05	0.000523791	0.00051929	0.000264695	2.27E-05
0	-0.000108837	0.000257283	-0.000250017	0.000858007	-0.00037953	9.31E-05	0.000103748	-0.000172084	6.26E-05	0.01830795	-0.000113172	0.001568209	-0.00010883	0.000645245	-0.000813512	4.07E-05	0.000307404	-1.92E-05	-3.47E-05	-9.84E-05	-8.32E-05	3.59E-05	-0.000156673	0.00621759	7.86E-05	-0.000134175	-1.15E-05	0.000184353	0.000612845	1.05E-05	0.000806942	0.000213126	-0.000260406	0.00228571	0.001334983	0.000879589	-8.18E-05	0.001626053	0.000103112	0.000359639	9.65E-05	3.89E-05	0.000105418	0.001787643	9.69E-05	0.000410396	0.001033137	0.000164366	-4.58E-05
0	7.68E-06	-4.96E-05	-0.000383188	0.002368723	0.000264785	1.92E-05	2.86E-05	-0.000150542	-4.71E-06	0.006963301	-8.70E-05	0.000928652	4.48E-05	0.000449058	0.002310586	8.60E-05	4.00E-05	-5.21E-05	-0.000298886	-0.000317573	-8.51E-05	0.00015438	3.53E-05	0.010499725	0.00035209	-0.000129682	-1.14E-05	0.000158347	0.000164779	6.99E-05	0.000440744	0.000113445	-0.00011283	0.001540883	0.005298389	-0.000130981	0.000143812	0.00139767	6.72E-05	0.000356345	0.000169072	4.52E-05	2.88E-05	0.003026793	1.38E-05	-2.35E-05	0.000858605	0.000288022	9.73E-05
0	-8.33E-05	-1.84E-05	-0.000103628	0.000413001	7.51E-06	7.68E-05	-0.000101155	8.95E-05	5.91E-05	0.007400729	0.000204943	-0.0003965	6.42E-05	0.001934378	0.001091135	9.76E-05	0.000214076	-4.25E-05	-9.14E-05	-0.000172587	-8.12E-05	0.000224452	0.000147129	0.010042247	0.000295944	-0.000130815	-1.15E-05	0.000174434	0.000284425	-2.48E-05	0.000356019	6.04E-05	-0.000257326	0.000386014	0.001945319	9.79E-05	-0.000187928	-0.000579024	-9.10E-06	0.000325728	0.000123951	3.17E-05	2.81E-05	0.00347452	2.07E-05	0.000352781	-0.000260982	0.000630558	3.08E-05
0	1.70E-05	-4.80E-05	0.000229374	0.002584889	0.000351157	1.56E-05	0.000162558	-0.000158505	0.000101844	0.012420513	-0.000319698	0.001209336	9.30E-05	0.000973943	-0.001107499	-3.16E-06	0.000355447	-7.75E-05	-0.000267137	-0.000244389	-8.32E-05	6.13E-05	1.47E-05	0.007234361	0.000483735	-0.000129895	-1.13E-05	0.000182014	0.000248476	-1.02E-05	-0.000159444	0.000112434	1.41E-05	0.000331113	0.002419682	-0.000235175	-9.00E-05	0.001667054	3.66E-05	0.000333312	0.00012008	4.53E-05	3.71E-05	0.006508877	0.000111993	0.000455815	0.0011685	0.00037528	5.64E-06
0	-4.56E-05	-0.000184017	-0.000100784	0.00199908	0.000574678	-2.39E-05	-7.26E-05	2.56E-06	4.70E-05	0.01116576	0.000171213	0.000646339	-9.41E-06	0.000854514	0.001581325	2.35E-05	0.000119431	-2.36E-05	-0.000339789	-0.000270733	-8.56E-05	0.000125198	-8.95E-05	0.007351081	0.000513946	-0.00011922	-1.14E-05	0.00013978	0.000186054	8.46E-05	-0.000129913	0.000116035	-3.16E-05	0.00132683	0.003999832	0.000270014	1.10E-05	0.001541571	9.66E-05	0.000294802	0.000214103	4.93E-05	3.02E-05	0.005338138	8.18E-05	0.000548563	0.001214489	0.000437525	-6.10E-07
0	-4.28E-05	6.90E-05	-0.000170654	0.002624232	9.40E-05	-9.55E-05	-0.000185119	-7.82E-05	-1.98E-05	0.012801074	0.000395557	0.001003185	3.70E-06	8.11E-05	0.00208544	-4.34E-05	0.000495261	3.09E-05	-0.000281471	-0.000179995	-8.39E-05	0.000167079	-5.99E-05	0.006865501	0.000671787	-0.000135923	-1.14E-05	0.000221403	0.000177545	2.14E-05	2.36E-06	0.000143075	-9.75E-05	0.0018055	0.003514824	-0.000199649	-2.64E-05	0.002124052	-4.97E-05	9.54E-05	9.57E-05	-7.01E-06	4.76E-05	0.005465631	3.27E-05	0.00048455	0.000676523	0.000375149	6.18E-05
0	-6.89E-06	0.000748846	-0.000452047	0.00192869	4.25E-05	-4.88E-05	-0.00025139	3.13E-06	0.000111882	0.005363098	0.000214849	-0.000593387	6.52E-07	0.001376273	0.000261725	9.50E-06	0.000765201	-7.12E-05	-0.000261537	-0.00024582	-8.49E-05	6.85E-05	-4.98E-05	0.003489053	0.000311289	-0.000124644	-1.14E-05	0.000180332	0.000165757	0.000111564	-0.000182548	0.000198513	-0.000239949	0.00138242	0.000576918	0.000247928	-3.66E-05	0.001301186	-4.41E-05	0.000304775	0.000122331	4.01E-05	-5.95E-05	0.003451932	-8.61E-05	2.67E-05	0.000855967	0.000134449	5.91E-05
0	-0.000135805	0.001085514	0.001164081	-0.000791003	-8.47E-05	-0.000109919	-8.72E-05	9.82E-05	1.75E-05	0.008018338	0.000148348	0.001317889	-3.52E-06	0.002323155	0.004515607	2.91E-05	0.001366933	6.88E-05	-0.000162702	0.000214029	-8.67E-05	2.28E-05	0.000174532	-0.003688455	0.000245084	-0.000146078	-1.12E-05	0.000175731	-0.000131967	-3.61E-05	-0.000106902	-0.000100712	-0.000357262	0.001097605	0.000258167	0.000279063	-0.000110678	-0.000495881	2.74E-06	0.000216343	0.000114647	-5.84E-05	-2.54E-05	0.003273273	6.15E-05	0.000598526	0.000476287	-0.000239613	7.01E-05
0	-5.07E-05	0.000149535	0.001545053	0.001133103	0.000485525	-0.000161518	0.00024442	0.00014082	0.000126751	0.009335369	0.001142443	0.001100991	-8.44E-05	0.0013824	0.001526605	-5.17E-05	0.000268193	1.07E-05	4.53E-05	0.00014939	-8.13E-05	-9.48E-05	0.000175588	0.003716253	0.000634341	-0.000154119	-1.12E-05	0.000184251	-0.000210127	4.86E-05	8.52E-05	-3.03E-05	-0.000203533	0.00033658	0.002671851	0.000242683	-0.000146578	-0.002403229	1.40E-05	0.000195478	0.000107393	8.10E-06	-1.82E-05	0.00331807	-1.85E-05	-0.000136385	0.000944494	6.43E-05	1.97E-05
0	-0.0001214	0.000755891	0.001095177	-0.000868922	0.000440904	-3.36E-05	0.00012166	0.00013965	1.34E-05	-0.005028846	0.000511507	0.000111933	-7.92E-05	0.002043872	0.00181946	-3.50E-05	0.000724348	-1.56E-06	-0.000389321	1.21E-05	-8.65E-05	-2.46E-05	0.000490128	0.001107185	0.000299104	-0.000154522	-1.13E-05	0.000155045	3.85E-05	-3.54E-05	1.36E-05	-0.000147593	-0.000193218	0.001032193	0.002206757	-2.49E-05	-0.000248461	9.55E-05	-0.00017948	0.00012198	9.33E-05	-0.000176575	-6.20E-05	0.002051126	5.70E-05	0.0001012	-0.000651743	0.000235467	-2.53E-05
0	-0.000120108	0.001057108	0.001867464	0.002033135	0.000912436	5.18E-05	0.000178845	0.000129565	-3.44E-05	0.017584644	0.000430835	-0.000277302	-6.49E-06	0.001663682	0.001428761	4.15E-05	0.000592855	0.000127992	-0.000135337	6.15E-05	-7.95E-05	8.08E-05	0.00027881	0.001658243	6.15E-05	-0.000159013	-1.12E-05	0.000266963	-0.000153888	9.63E-06	0.000512886	4.19E-05	-0.000150694	0.001953878	0.004367401	-0.000160594	-0.000151616	-5.62E-06	1.02E-05	0.000228342	0.000145732	-3.90E-05	-1.29E-05	0.007699722	-9.25E-06	0.000332174	0.001613877	0.000212964	5.34E-05
0	1.13E-05	0.000435829	0.001286752	0.001644459	0.000906046	-6.28E-05	0.00019657	0.000436211	-4.04E-05	0.008329453	0.000276781	-0.000641393	-0.000174404	0.001672754	-0.001664459	1.77E-05	0.000621373	0.000115895	-0.000140117	0.000103984	-8.16E-05	4.11E-05	0.000141343	0.000708294	0.000113197	-0.000137761	-1.12E-05	0.000157564	-8.04E-05	-2.41E-05	0.000226368	-6.02E-05	-0.000282598	0.002038329	0.002324553	-0.000154776	-0.000285566	-2.87E-05	-1.41E-05	0.000268219	0.000176728	-9.88E-06	8.98E-05	0.00597443	-1.43E-05	0.000226035	0.000623027	0.00034633	2.00E-05
0	-0.000107497	0.000694997	0.000654069	0.000856844	0.000159664	3.24E-05	0.000239096	0.000143716	4.13E-05	0.006611386	0.000332772	0.001357	4.80E-05	0.00417207	-0.000477074	2.55E-05	0.000828308	5.24E-05	0.000119544	0.000147817	-8.15E-05	6.56E-05	0.000293683	0.00234455	-2.82E-05	-0.000153782	-1.10E-05	0.000214419	-0.00013279	-3.80E-05	0.000883945	-0.000101846	-0.000147861	0.002138709	-0.000108492	-0.000763795	-8.52E-05	0.00077441	-3.48E-05	0.000362112	9.76E-05	-2.48E-05	2.88E-05	0.000919142	3.66E-05	0.000413487	0.000984206	-6.64E-05	0.000150896
1	-0.000164983	0.000439164	0.001338455	0.00231398	0.000214636	-4.07E-05	0.000101923	-3.87E-05	-4.90E-05	0.000433809	0.000488383	0.001438135	-5.79E-05	0.001069023	0.004207413	3.20E-05	0.00026596	-0.000106626	7.79E-06	-6.72E-08	-8.51E-05	0.000107772	-0.000219122	0.00490257	7.15E-05	-0.000130647	-1.13E-05	0.000253805	-0.000175089	1.94E-05	-1.39E-06	6.96E-06	-0.000341971	0.00303952	0.006341213	-0.001120085	-9.96E-05	0.002891453	-4.54E-05	0.000312446	6.56E-05	-0.000151678	2.11E-05	0.004099717	-3.81E-05	0.000209457	-0.000991126	0.000157764	0.000161557
1	-0.000199044	0.000422027	0.001025034	0.004253573	0.000245958	-0.000120337	7.58E-05	-5.84E-05	-6.66E-05	-0.007858834	0.00069798	0.000405075	-7.91E-05	0.001709784	0.002808749	-9.42E-05	0.001312976	-0.000150133	-0.00014235	2.00E-05	-8.74E-05	3.65E-05	-0.000299773	0.003942624	-4.59E-06	-0.000114507	-1.13E-05	0.000203347	-0.000123854	4.42E-05	-0.00049273	1.43E-05	-8.83E-05	0.000665299	0.006570853	-0.000667174	-0.000170193	0.003601874	6.74E-06	0.000422677	5.26E-05	1.87E-05	1.08E-05	-0.001014962	-3.30E-05	-0.000344394	0.002093202	-0.000199674	2.12E-05
1	-0.000172046	0.000634458	0.000985272	0.003440815	0.000330412	-0.000128365	0.000157538	-0.000127237	5.97E-05	-0.004696416	0.000458122	-0.00082172	-8.34E-05	0.002491082	-0.000575173	-8.99E-05	0.000261349	-2.59E-05	-3.77E-05	3.67E-05	-8.69E-05	-5.45E-06	-3.78E-05	0.001375621	-0.000230392	-0.000115989	-1.14E-05	0.000193068	-0.000124309	-3.62E-05	-0.000162457	-8.74E-05	-0.000242115	0.000436248	0.005849694	-0.000972217	-0.000305042	0.003710497	-8.00E-05	0.00041539	0.000118287	-3.54E-05	9.96E-05	0.002767813	-5.17E-06	-0.000386133	0.00030998	-7.73E-06	4.42E-05
1	-0.000246113	0.000887633	0.000249229	0.002576734	0.000678152	2.41E-05	-0.000161984	-2.93E-05	2.90E-05	-0.020611295	0.000424749	0.000529711	-3.87E-05	0.001790779	0.003284338	-4.97E-05	0.000276595	-0.000212694	0.000271907	0.000207831	-8.41E-05	-1.35E-05	-8.95E-05	0.005068337	0.000199873	-0.000123227	-1.15E-05	5.86E-05	0.000243644	-4.83E-06	0.000211439	-7.96E-05	-0.000113804	0.001375378	0.004840609	-0.000497866	-9.02E-05	0.001738005	-0.000163715	0.000248149	4.46E-05	-0.000113968	-4.54E-06	-0.000394092	-9.66E-05	0.000338441	-0.001885003	-8.46E-05	6.26E-05
1	-2.50E-05	-0.000309447	-6.76E-05	0.000976143	0.000675961	4.13E-05	-0.000174136	0.000145396	7.74E-05	0.005738932	0.001033513	0.000318515	-5.67E-05	0.000371489	0.001344525	0.00012369	0.000344665	9.98E-05	-0.000340856	7.84E-05	-8.21E-05	0.000105828	-0.000127799	0.007642083	0.000272485	-0.000172631	-1.13E-05	0.000136981	0.000232186	6.30E-07	0.000316297	8.55E-05	-0.000295469	-0.000642153	0.003810444	0.000764843	-0.000145865	0.002089083	2.74E-05	0.000172552	0.000123822	-8.40E-05	6.24E-05	0.004034831	6.81E-05	0.000145222	-0.000542902	0.000338283	-6.58E-06
1	6.41E-07	-0.000730417	0.000440063	0.000658369	-0.000243691	-6.32E-05	9.04E-05	0.000255238	0.000111205	0.004987499	0.000828942	-0.000324536	-5.80E-05	0.001218144	0.000165239	9.24E-05	4.24E-05	4.68E-05	-0.000266843	5.67E-05	-7.67E-05	0.000108192	0.000215877	0.004477707	0.000253679	-0.000155685	-1.11E-05	0.000123111	0.000103409	7.84E-05	-0.000301365	0.000110181	-0.000190768	0.000430792	-0.001849849	0.000289075	-7.55E-05	0.001886285	0.000144922	0.000301695	0.000130611	-1.92E-05	3.13E-05	0.001622749	0.000100154	1.72E-05	0.000611469	0.00029051	1.03E-05
1	-0.00012759	-0.000242048	0.000116329	0.004320608	0.000797381	-2.27E-05	-0.000100454	-1.42E-05	9.44E-06	0.005530042	0.000965827	0.001703436	-0.000139754	0.00151741	0.000964218	-4.58E-05	0.000428444	-5.06E-05	-0.000179431	8.77E-05	-8.37E-05	0.000156761	-0.000357641	-0.001679303	0.000100416	-0.000124993	-1.12E-05	0.00022705	-0.000193432	-2.20E-05	3.01E-05	5.68E-05	-0.000316341	0.001236232	-0.00069157	-2.89E-05	0.000120263	0.001999856	-0.000102267	0.000448011	0.000179321	-9.35E-05	4.74E-05	-0.000664766	0.000125786	0.000209838	0.001611198	6.50E-05	1.52E-05
1	-3.30E-05	0.000156448	0.000917508	0.001536648	0.000346869	-5.03E-05	0.000247019	-2.59E-06	8.11E-05	0.014695928	0.000265881	0.002062658	-0.000149039	0.002218328	0.002483433	-1.06E-05	0.000629164	2.08E-05	-0.000143075	0.000196908	-8.05E-05	0.000164639	-0.000131445	0.003785387	0.000375134	-0.000139755	-1.12E-05	0.000198634	-0.00011065	7.97E-06	-2.22E-05	-1.77E-05	-0.000251327	0.000737604	-0.00132294	-4.31E-05	0.000157194	0.002598449	9.44E-05	0.000300545	6.61E-05	-4.69E-05	-2.70E-05	-0.001701866	0.000173936	8.84E-05	0.001901342	0.000288961	6.92E-05
1	-0.000169087	1.85E-05	0.000425246	0.001176648	-2.65E-05	6.82E-05	0.000130169	-6.38E-05	7.80E-05	0.000637568	0.000440231	0.00111685	-7.00E-05	0.001606003	0.002083984	-2.70E-05	0.000157991	5.32E-06	-0.000103298	7.89E-05	-8.33E-05	-5.48E-05	-0.000192827	0.000733533	1.21E-05	-0.000154706	-1.13E-05	8.54E-05	0.000209871	1.77E-05	-9.56E-05	-0.000175723	-0.000270939	0.000326437	-0.001389555	-9.78E-05	-0.000154328	0.002292557	-9.26E-05	0.000398482	5.04E-05	-4.57E-05	8.67E-05	-0.000105689	7.30E-05	0.000266752	0.00113511	-0.000129284	-8.22E-05
1	-9.93E-05	0.000419248	0.000865794	0.000878695	0.000211751	-2.12E-05	5.63E-06	-9.55E-05	2.84E-05	0.004108532	2.91E-05	0.000934678	7.07E-05	0.0013552	0.002185946	6.96E-05	0.000454781	-3.38E-05	-1.21E-05	-3.72E-05	-7.89E-05	7.61E-05	7.48E-05	0.006707156	0.000140873	-0.000151148	-1.13E-05	0.000207173	8.97E-06	-6.50E-05	-5.13E-05	-2.29E-05	-0.000188517	0.000131153	-0.001160977	-0.000274796	-0.000449081	0.001529303	-5.60E-05	0.00015983	0.000342513	-1.40E-05	8.43E-05	0.004979404	6.87E-05	0.000165362	0.001872364	0.000295835	9.04E-06
1	-2.75E-05	0.000538843	0.000765569	-0.000257654	-0.000200062	-2.96E-05	0.000292575	2.84E-05	7.46E-05	0.008735801	-0.000111546	0.00047279	5.14E-06	0.001608441	0.000270348	3.45E-05	0.000417555	5.79E-05	-5.98E-05	0.000147506	-8.13E-05	9.23E-05	-7.00E-05	0.001185446	-5.94E-05	-0.000152651	-1.13E-05	0.000227041	-0.000183526	-4.54E-05	-4.34E-05	0.000231933	-0.000169359	0.000337479	0.001477591	0.000467585	-0.000426068	0.003399316	0.000170927	0.000297434	0.000337939	3.44E-05	7.20E-05	0.006368555	5.86E-05	0.000570169	0.002187454	0.000196631	0.000151519
1	-1.82E-05	0.000213873	-0.000559143	0.001654741	-5.30E-05	1.28E-05	-0.00029233	0.00018818	8.79E-05	0.004656923	0.000397983	-0.000447517	6.16E-05	0.000813279	0.002006457	5.62E-05	0.000468186	7.89E-06	3.86E-05	0.000102151	-8.31E-05	0.000212963	5.32E-05	0.005686306	0.000106686	-0.000148128	-1.13E-05	0.000149085	0.000112816	-2.91E-05	-0.000574138	0.00015679	-0.000290708	0.000909635	0.000876812	0.000207802	-0.000290212	0.0018841	8.86E-05	0.000286153	0.000287256	9.57E-05	6.22E-05	0.002573389	2.56E-05	0.000532133	0.000604332	0.000180166	-3.52E-05
1	-0.000101194	0.000541047	0.000645127	0.000145274	-0.000138635	-1.37E-05	0.000244306	0.000182759	4.19E-05	0.000662822	0.00033216	0.001357	-0.000172946	0.002090569	7.73E-05	-4.47E-06	0.000245998	0.000124592	-2.94E-05	0.000227565	-7.87E-05	3.71E-05	1.43E-05	0.002777642	1.74E-05	-0.000134528	-1.15E-05	0.0002829	-0.000218212	-1.80E-05	0.000695588	-0.000127716	-0.000319616	0.002054768	-0.004447736	0.000495663	0.000196663	0.000214257	2.64E-05	0.000484991	0.000189462	-4.30E-05	4.63E-05	0.003734747	4.33E-05	0.000473749	0.002425504	9.34E-05	2.84E-06
1	-0.000105353	0.00084399	-0.000369278	0.003274022	-4.98E-05	0.000107902	-8.56E-05	-1.57E-05	4.68E-05	0.000463535	0.000830567	-0.000730467	-0.000199897	0.000524335	0.001659335	0.000117271	0.001019838	-4.63E-05	-1.71E-05	-8.96E-05	-8.01E-05	0.000163997	0.000274349	0.006281813	0.000243392	-0.000135343	-1.17E-05	0.000100732	3.01E-05	0.000104487	0.000503046	6.49E-05	-0.000304099	7.02E-06	0.001616138	0.00019942	3.44E-05	-7.68E-05	8.41E-05	0.000615487	9.97E-05	6.21E-05	6.59E-07	-0.000863173	-0.000101544	-2.73E-05	0.000859675	-4.66E-05	-4.74E-05
1	-0.00012379	0.000513541	0.000192093	0.00128337	-8.94E-05	5.68E-05	3.36E-05	-0.000101552	1.86E-05	0.006600943	-0.000671211	0.000907401	-0.000132302	0.000872686	0.001034327	-7.22E-05	0.000304531	4.47E-05	-6.38E-05	0.000157904	-8.33E-05	0.000167795	0.000818207	0.00366884	0.000150292	-0.000109639	-1.12E-05	-3.42E-05	5.59E-05	0.000114552	0.000880125	0.00025998	-9.38E-05	0.001066926	9.94E-05	0.00070932	-0.000280672	0.001640196	-4.21E-06	0.00031904	0.000152732	7.20E-05	1.71E-05	-0.002573574	8.37E-05	0.000684753	0.000518747	3.19E-05	6.77E-05
1	-0.000140613	0.001332737	0.000161827	0.002215545	-9.82E-05	4.06E-05	-0.000257576	-7.04E-05	2.85E-05	-0.006108082	0.000240934	-0.000748898	-3.19E-05	0.001453905	-0.000306004	-8.77E-05	0.000306362	-0.000135307	0.000176995	0.000130112	-8.28E-05	0.000196934	0.000751648	0.00405952	0.000219396	-0.000109344	-1.14E-05	-7.26E-05	0.000115034	8.34E-05	0.000269708	0.000105225	-0.000146644	0.000381159	0.003140715	0.000640839	-6.44E-05	0.001562864	0.000143828	0.000254187	0.00010217	0.000162678	2.01E-06	-0.002020246	3.67E-05	0.000219986	0.000680387	0.000137146	3.37E-05
1	-0.000189707	0.000656509	7.40E-05	0.001281172	0.000174956	0.000152555	-3.49E-05	0.000188972	-1.50E-05	0.007386679	0.000415791	9.68E-05	-3.21E-05	0.000714825	0.001192465	9.17E-05	0.000250592	2.87E-05	0.000191397	6.85E-05	-8.34E-05	7.36E-05	-6.19E-06	0.004078706	-0.000101806	-0.000124126	-1.10E-05	0.000179154	0.000102832	6.03E-05	0.000609534	0.000123994	-0.00012419	0.001202273	0.001066283	3.89E-05	-0.000341709	-7.04E-05	8.47E-05	0.000227958	0.000218547	7.90E-05	-6.11E-06	0.003776861	5.86E-05	0.000434671	0.000215484	-8.62E-05	0.00016245
1	1.69E-06	0.000303372	0.00095687	0.001481422	0.000253352	2.44E-05	0.000144805	0.000290657	4.98E-05	-0.000823468	0.000135332	0.000494852	-0.000113077	-4.88E-06	0.003414769	4.90E-05	0.00050551	0.000156631	0.000119408	0.000173979	-8.32E-05	0.000129449	0.000194881	0.007094435	0.000275331	-0.000128154	-1.10E-05	5.28E-05	0.000342648	0.00012567	0.000957643	0.000416316	-0.000342981	0.000984627	0.003913936	0.000636746	2.64E-05	0.000991813	0.000104281	0.000109565	7.75E-05	0.000127739	3.08E-05	0.001612426	5.74E-05	-4.47E-05	0.001150566	0.000218385	7.44E-05
1	-2.09E-05	0.000254296	0.000299749	1.09E-05	0.000306775	0.000100618	0.000168802	0.000194953	3.37E-05	-0.002561463	-6.25E-05	-0.000280911	-0.000215226	0.000837071	0.002719548	7.39E-05	0.000474194	9.99E-05	6.74E-05	8.43E-05	-8.31E-05	6.36E-05	0.000272517	0.004954753	0.000199023	-0.000113428	-1.14E-05	7.92E-05	0.00016542	5.51E-05	0.001352809	0.000310905	-0.000347689	0.000356487	0.003188223	0.000255783	9.48E-05	0.000922402	7.36E-05	0.000104174	0.000126056	0.000169354	4.15E-05	-0.000794154	0.000178901	-0.000168117	0.000518394	-1.90E-05	1.20E-05
1	-0.00011332	-0.00019536	0.000250766	-0.000304813	-7.86E-06	2.71E-05	0.000223992	7.42E-05	4.57E-05	0.019685956	0.0005933	-0.000430894	-0.000196383	0.001613416	-0.001891309	-2.38E-05	0.000747209	-2.72E-05	-0.000231436	0.000147074	-8.63E-05	7.40E-05	0.000161382	-0.000791336	-0.000286602	-0.000169511	-1.12E-05	0.000126888	-0.000120566	-5.02E-05	0.000471274	7.54E-05	-0.000239921	-0.001212244	-0.003127643	0.000387736	6.25E-06	0.001811815	-4.84E-05	0.000333165	9.07E-05	-8.71E-05	5.11E-05	0.00095133	-7.92E-06	-5.40E-05	0.002601693	1.06E-05	-7.83E-05
1	-0.000137119	8.46E-05	5.05E-05	0.003607692	0.000242412	0.000120866	-1.16E-05	0.000118613	-2.19E-05	0.017363489	0.000745417	0.000173688	-1.31E-05	0.001151341	0.003259042	0.00011892	0.000580836	0.000110215	-0.000254267	8.80E-05	-7.41E-05	0.000167526	-0.00033514	0.005243747	7.03E-05	-0.000106758	-1.14E-05	8.94E-05	0.000127753	0.000101996	-0.000228648	0.000191844	-0.000229441	0.002155974	-0.001325058	0.000358258	-9.21E-05	0.003423962	-9.17E-05	-3.94E-05	0.000126894	3.98E-06	1.95E-05	0.000131746	-8.41E-05	-3.29E-05	0.000290099	-9.02E-05	-8.76E-06
1	-0.000155325	0.000292984	1.89E-05	0.001242348	4.64E-05	1.02E-05	0.000125638	-0.000135466	4.49E-05	0.016052008	-3.67E-05	-0.000710462	-3.38E-05	0.000889857	0.003932393	-2.80E-05	0.000484758	5.31E-05	-0.000152986	5.47E-05	-7.10E-05	0.000167237	-0.000188451	0.0046788	0.00024781	-0.000112686	-1.12E-05	9.71E-05	0.000277604	8.24E-05	0.000102978	5.96E-05	-0.000121888	0.002179714	-0.000812482	0.000213283	-0.000161769	0.002848259	-2.51E-05	0.000106061	0.000116918	5.40E-05	0.000107651	0.001464055	0.000156658	-0.000181303	-0.000155546	-0.000223057	-3.82E-05
1	-7.23E-05	-8.97E-05	0.0006641	0.00297124	0.000165917	2.25E-05	0.000325012	-0.000282621	2.15E-07	0.010687959	0.000303996	0.000935763	7.33E-05	0.002437976	0.004399186	-3.68E-05	0.000247601	4.84E-05	-0.000183785	0.000184031	-7.95E-05	0.000247415	-9.32E-05	0.003942876	0.000275175	-0.000121931	-1.13E-05	0.000275331	0.00010963	8.27E-05	0.00078327	5.62E-05	-0.00023554	0.00110709	-0.000266246	6.74E-05	-4.54E-05	0.001360361	-7.64E-05	0.000289912	0.000180652	3.60E-05	8.74E-05	0.003131803	0.000103761	0.000181006	-0.000121439	-8.90E-05	2.42E-05
1	-0.000194375	0.000544524	0.000421066	0.001493031	0.000476114	-4.88E-05	0.000148289	-0.000225515	-4.06E-06	-0.006949463	0.00049647	-0.000428283	-3.68E-05	0.003948797	0.001850274	-4.79E-05	0.000619866	0.000151466	-0.000140864	0.00022311	-8.21E-05	6.88E-05	0.000117277	0.007353949	4.69E-05	-0.000134718	-1.15E-05	0.000261363	-0.000111187	2.08E-05	0.000619	-6.17E-05	-0.00012772	0.000529442	-0.001501504	-0.000516648	-0.000207479	0.002127651	-5.83E-05	4.97E-05	0.000152003	3.98E-05	-4.69E-05	0.004087552	-7.94E-05	-1.86E-05	0.000860361	0.000125877	-1.91E-08
1	-0.000176057	0.000932674	0.000344813	0.00136367	0.000617399	6.64E-05	0.000141138	-0.000254052	-5.23E-05	-0.004944296	0.000892327	-0.000659639	-4.98E-08	0.004493255	-0.001047065	-4.24E-06	0.000328042	0.00010908	5.77E-07	0.000223977	-7.95E-05	-1.29E-05	5.44E-05	0.003379764	-0.000110973	-0.000128503	-1.16E-05	0.00021256	-4.39E-05	2.96E-05	0.000552055	-0.000201482	-0.000205328	0.001920376	-0.000774289	-0.000431019	-0.000178554	0.00163457	-9.73E-05	0.000143135	0.000208357	5.14E-06	2.22E-05	0.005358705	-0.00011713	0.000531747	0.000797663	-0.000140611	-2.53E-07
1	-9.71E-05	0.000678442	0.00015051	-0.000368036	0.000216792	2.47E-06	-5.69E-05	0.000152039	9.68E-05	0.005484413	0.000578606	0.002296341	-0.000142407	-5.92E-05	0.003888029	2.89E-05	0.000624751	-5.13E-05	1.73E-05	0.000156252	-8.21E-05	0.000136867	1.16E-05	0.002865686	0.000278738	-0.000140942	-1.11E-05	5.00E-05	-0.000196416	6.94E-05	0.000117055	6.12E-05	-0.000252053	0.000389717	0.002235944	0.000197726	2.19E-05	0.000789201	7.62E-05	0.000169132	0.000166811	0.000142748	6.04E-05	-0.002271771	4.49E-06	-0.000233365	-0.000689768	-7.72E-05	-1.53E-05
1	-7.39E-05	-0.000169253	-0.000277796	-0.000426363	0.000459722	-0.000234892	-4.88E-05	0.000170622	0.000133236	0.010306624	0.000154273	0.003159182	-0.000138233	-0.00064043	0.00425903	-9.39E-06	-0.000149911	3.50E-05	0.000365913	0.000109919	-8.14E-05	1.45E-05	-4.80E-05	0.011067686	7.13E-05	-0.000125132	-1.08E-05	2.94E-05	-0.000126055	-6.88E-06	0.000391713	0.00046324	-0.000485584	0.001310917	0.004806167	-0.000402731	-8.61E-05	0.001668613	0.000128269	0.000240581	0.000231957	0.000165884	0.000163501	-0.002657145	3.13E-05	-0.000315962	0.000483818	-5.36E-05	3.99E-05
1	-0.000108188	0.000143986	0.000633753	0.000647705	-0.000146159	-8.46E-05	0.00012811	4.79E-05	9.37E-05	0.01702834	-0.000130708	0.001668597	6.65E-06	-0.000613458	0.002287798	-4.75E-05	0.00081852	9.58E-05	-7.61E-05	0.000216475	-8.33E-05	0.000122455	0.000155958	0.002374291	0.000262069	-0.000115017	-1.10E-05	0.000104585	-7.52E-05	5.39E-05	0.001281585	0.000121302	-5.33E-05	0.000784321	0.003662997	0.000456778	-0.000173645	0.002808278	7.25E-05	0.000374645	9.06E-05	0.00012108	0.000175891	-0.004072384	6.33E-05	-6.72E-05	0.001146828	0.000206485	4.73E-05
1	-6.87E-05	3.54E-05	0.00058357	0.000358625	0.000238584	-0.000224627	0.000291226	-0.000279003	0.000136729	0.000898031	-0.000248382	0.002258783	-2.91E-05	0.001107337	0.003892434	-2.52E-05	-0.000498709	4.11E-05	0.000224081	0.000140078	-8.54E-05	8.58E-05	0.000195338	0.005779452	0.000155992	-0.000131489	-1.10E-05	0.000106976	-0.000218213	1.97E-05	0.000806363	0.000248306	-0.000478181	0.001761222	0.005165576	-0.001045673	-0.000225274	0.001109527	7.23E-05	0.000462469	0.000113024	0.000168354	6.30E-05	-0.005789535	-4.53E-06	-0.00019147	0.000884113	5.64E-05	2.56E-05
1	-7.41E-05	-3.32E-05	0.00024836	-0.00038263	0.000219956	-0.000109072	0.000190499	-0.000109239	0.000104019	0.00461345	-3.11E-05	0.002377206	-4.85E-05	0.000161977	0.004531687	7.22E-05	0.000405174	0.000111316	0.000309155	0.000229465	-8.01E-05	-8.19E-05	-0.000342719	0.003081335	-0.000329165	-0.000116478	-1.09E-05	0.000165443	-7.78E-05	-7.76E-05	4.00E-05	0.000367124	-0.00041272	0.00105578	0.002937448	-0.000151441	-0.000216752	0.002376449	-8.20E-06	0.000454362	9.53E-05	6.65E-05	7.24E-05	-0.003972446	0.000190689	-1.56E-05	0.000228026	8.91E-05	0.000120957
1	-5.13E-05	0.00045707	-0.000470317	-0.000601293	0.000293863	-0.000159526	1.87E-05	-0.000178688	5.36E-05	0.007100892	6.14E-05	0.002665508	0.000130324	0.001263778	0.002879141	-3.62E-05	0.000476532	5.37E-05	0.000351164	0.000126373	-7.86E-05	7.78E-05	-0.000233892	0.009275625	0.000124416	-0.000104054	-1.09E-05	0.000104752	-0.000149777	-4.08E-05	-2.25E-05	0.000386399	-0.000248825	0.002360031	0.006071045	0.000501946	-0.000275637	0.002646581	0.000118525	0.000431034	0.000109635	0.000180947	7.34E-05	-0.001356141	1.14E-05	-0.000141601	0.000476754	0.000220325	9.99E-05
1	-6.45E-05	0.000376936	0.000196335	0.000232427	6.93E-05	-5.60E-05	0.000197881	-0.000112232	9.29E-05	0.004035623	0.000329479	0.001318113	7.11E-05	-0.000974067	0.004882636	0.000119847	0.000191625	6.10E-05	9.74E-05	0.000212486	-8.00E-05	0.000130957	-0.000182264	0.005880291	0.000218358	-0.000119507	-1.09E-05	0.000167399	-1.66E-05	1.34E-05	0.000539318	0.000507722	-0.000352759	0.000612234	0.005471518	-0.000205927	-0.00011825	0.00147222	0.000126161	0.000375194	0.00012323	0.000117372	0.000138821	-0.003479864	8.44E-05	-0.00036312	0.000530782	0.000441417	0.000124623
1	2.58E-05	3.00E-05	1.19E-05	-0.001371509	0.000628163	-0.000141937	-1.48E-05	8.91E-05	7.86E-05	0.011100695	-0.000633656	0.003086905	1.79E-05	0.000372724	0.005310003	5.15E-05	3.90E-05	4.52E-05	0.000274181	0.000353528	-7.84E-05	-0.000110081	-6.95E-05	0.005561672	9.30E-05	-0.000103794	-1.10E-05	-4.66E-05	-0.000224528	-9.56E-05	7.14E-05	0.000388692	-0.000483192	0.001317413	0.004811624	6.81E-05	-7.13E-05	0.002226905	0.000148232	0.000114673	0.000113114	0.000151371	0.000160184	-0.00422918	6.20E-05	0.000146201	0.000126149	-8.24E-05	1.84E-05
1	-0.000125909	0.000179856	4.57E-05	0.003316184	0.000437291	0.000198022	-7.35E-05	7.70E-05	3.34E-05	-0.001359599	0.000937418	-0.000118497	-5.40E-05	-0.000222208	0.002561688	5.49E-05	0.000213481	-4.22E-05	-0.000106849	-0.000168183	-8.39E-05	7.60E-05	0.000259312	0.00763887	5.70E-05	-0.000126765	-1.10E-05	-1.71E-05	0.000547948	7.78E-05	-0.000192182	0.000208065	-0.000329796	7.91E-05	0.004382148	0.000670231	1.35E-05	0.000912842	2.87E-05	2.89E-06	4.40E-06	0.000121956	4.54E-05	-0.000509121	-2.89E-05	-0.000153601	0.000412945	-0.000134373	7.68E-06
1	-0.000136391	0.000181239	-0.000337126	0.000711602	-1.49E-05	5.89E-05	-0.000104954	-0.000174812	4.82E-05	-0.006630985	0.000788448	-0.000639716	7.75E-06	0.001895756	-0.000538844	9.55E-05	-0.000205102	-7.72E-06	-0.000248106	-0.000114444	-8.11E-05	6.34E-05	0.000409858	0.007743014	0.000205451	-0.000156468	-1.13E-05	-1.36E-05	0.00039436	0.000101145	0.000303235	-1.71E-05	-0.00027742	0.000322746	0.002187348	0.000583992	-7.01E-05	-2.49E-05	4.72E-05	0.000423243	2.77E-05	9.58E-05	1.80E-05	-0.001550258	-3.06E-05	-0.000639347	0.000421964	-8.93E-05	3.54E-05
1	-0.000168676	-8.51E-05	0.000155975	0.002732738	0.000202479	-4.83E-05	-0.000310418	-0.00022143	4.01E-05	-0.006525291	0.000955089	-0.001716432	-3.12E-05	0.00125683	0.001300636	2.69E-05	0.000440737	-1.04E-05	-0.000378754	-8.95E-05	-9.03E-05	-5.00E-05	0.000408587	0.007799399	0.000261959	-0.000121798	-1.14E-05	-5.10E-05	0.000267636	8.59E-05	-0.000602885	4.77E-05	-0.000160058	0.000469511	0.002485316	0.000709378	-7.26E-05	0.001612897	4.65E-05	0.00015003	5.58E-06	6.05E-05	-1.47E-05	0.000509176	-8.76E-05	-0.000868929	0.00134572	-0.00015033	-4.12E-05
1	-7.94E-05	0.000482895	-0.000471976	0.001227585	-0.00011298	1.59E-05	-0.000278432	0.000279451	2.66E-05	-0.007486391	0.000632409	-0.000991767	-0.000112739	0.000625961	0.00311892	0.000111667	-7.23E-05	3.34E-05	-0.000108083	-0.000134176	-8.51E-05	0.000249309	5.72E-05	0.004977277	0.000320538	-0.000132029	-1.14E-05	3.32E-05	0.000327634	0.00011558	0.001019359	-0.000117849	-0.000197033	0.000998267	0.002218008	0.000910182	2.92E-05	0.000585612	5.80E-05	0.000191497	0.000274414	0.000160359	1.87E-05	-0.000722434	-2.34E-05	0.000243596	0.000774839	1.66E-06	4.43E-05
1	-0.000119076	7.89E-05	-5.86E-06	0.000255839	-0.000226271	8.30E-05	1.96E-05	9.93E-06	1.36E-05	0.001149804	0.000256925	-0.000389898	-0.000102866	0.000987415	0.001325048	0.000175365	0.000662507	6.88E-06	-0.000297659	-0.000146095	-8.31E-05	0.000183314	0.000172643	0.006389901	-4.80E-05	-0.00013022	-1.15E-05	-4.09E-05	0.000391324	7.11E-05	0.000407811	0.000187247	-0.000351954	0.000681167	0.00167847	0.000899596	-0.000207065	7.05E-05	3.89E-05	0.000165228	3.64E-05	8.49E-05	4.38E-05	0.001549033	5.26E-05	-0.000102164	-9.42E-05	-9.59E-06	-7.58E-06
1	-0.000122838	0.000337029	-0.000112456	0.00175766	0.00030289	2.63E-05	-0.000461089	-0.000214871	7.82E-06	0.002955823	0.001120513	-0.00017007	3.91E-05	-0.000138066	0.003284959	5.43E-06	-0.000294408	-2.59E-05	4.83E-05	2.19E-06	-8.72E-05	0.000172322	0.000160937	0.002154462	0.000148822	-0.000117139	-1.12E-05	2.97E-05	0.000100434	0.00014002	6.91E-07	6.70E-05	-0.000307519	0.000818844	0.004857357	-7.99E-05	0.000106502	0.002133087	-1.72E-05	0.000156131	4.36E-05	6.54E-05	7.62E-06	0.001836399	-0.000163476	0.000207828	0.000176449	-0.000356579	8.71E-05
1	-0.000139939	0.000419775	-0.000230134	0.00053194	0.000500598	-2.49E-06	-0.00021118	0.000223509	0.000148643	0.011891686	-0.000192313	0.00131077	-9.39E-05	0.001576427	5.13E-05	3.51E-05	0.000446851	6.31E-06	0.000347442	5.76E-05	-8.44E-05	1.63E-05	0.000171944	0.005831774	0.000205773	-0.000130287	-1.10E-05	5.34E-05	-4.74E-06	-2.03E-05	0.000823807	-7.72E-05	-0.000164606	0.001380696	-0.001403895	0.000913128	-2.81E-05	0.001419924	7.55E-05	0.000237033	3.44E-05	4.82E-05	1.57E-05	0.000239026	5.95E-05	0.000544245	0.000772392	-7.42E-05	-2.94E-05
1	9.11E-05	0.000254355	5.73E-05	0.001396822	0.00060273	3.70E-05	0.000145625	0.000105466	2.09E-05	0.001586335	-5.22E-05	0.001207918	-5.44E-05	0.000935428	0.002288804	-1.59E-05	0.000401369	2.23E-05	0.000297171	0.000127982	-8.48E-05	0.000149582	0.000451579	0.006010339	0.000341839	-9.32E-05	-1.13E-05	0.000111098	9.70E-05	4.98E-05	0.000525563	0.000299971	-0.000227263	0.002418592	0.000970273	0.000162575	7.06E-05	-0.000283808	0.00014307	0.000359695	0.000186142	0.000173262	0.000122662	-0.003307399	2.81E-05	0.000295674	0.000516313	-0.00018085	0.000126995
1	-7.73E-05	0.000425766	0.000373132	0.000465881	0.000116096	-7.07E-05	0.000101662	-3.44E-05	4.85E-06	0.017669683	0.000299609	0.000413391	6.73E-05	0.001602047	-0.002708305	-2.08E-05	0.000866006	0.000113838	-0.000237541	0.000106909	-8.75E-05	0.00014532	0.000320652	0.00236331	0.000322733	-0.00012769	-1.11E-05	0.000163705	-3.33E-05	4.40E-05	0.000359333	0.000263114	-0.000128854	0.001648811	0.000126715	0.000735852	-0.000116171	6.88E-05	2.52E-05	0.000323863	5.82E-05	2.81E-05	3.73E-05	-0.00082998	0.000166221	0.000274464	0.001596153	0.000344767	7.37E-05
1	-0.000124287	0.000486851	-8.20E-05	-3.66E-05	0.000499211	6.80E-05	0.000141474	-3.51E-05	7.23E-05	-0.000917697	-0.000287381	0.001153074	-0.000142086	0.000538431	-0.001639025	7.49E-05	0.000417571	-8.97E-06	0.000257413	0.000232021	-8.53E-05	-6.51E-05	3.77E-06	0.006830304	0.000109681	-0.000105596	-1.13E-05	1.66E-05	-1.08E-05	-5.57E-06	0.000312308	0.00020327	-0.000439754	0.000790684	0.005288458	0.00057525	-6.41E-05	-0.001048594	-0.000131385	0.000518437	5.46E-05	-7.27E-06	1.07E-05	-0.003430771	4.06E-05	-2.88E-05	-0.001660668	-0.000343759	8.76E-05
1	-2.82E-05	-0.000134748	0.000133602	-0.000723054	0.000250408	-7.33E-05	0.000230274	-4.11E-05	0.000108065	0.002025138	-0.000288039	0.002629691	4.04E-05	-0.002231802	-0.00012832	5.91E-06	0.000148816	7.83E-05	2.37E-05	0.00012673	-8.29E-05	8.96E-05	0.000145052	0.005476135	0.000179298	-0.000118343	-1.11E-05	-2.26E-05	0.000177459	-1.64E-05	0.000203693	0.000224277	-0.00041911	0.000666127	0.004435137	0.000268486	-0.00010073	-0.001075771	-2.42E-06	0.000339161	3.18E-05	0.000114825	0.000106851	-0.005031013	-4.81E-05	0.000131658	-0.000229638	0.000187498	9.26E-05
1	1.10E-05	-4.00E-05	0.000543461	-0.000963572	0.000572387	-0.000159864	4.01E-05	-2.56E-05	-3.64E-05	0.002927033	-0.000113335	0.001524104	-0.000141084	0.00044487	-7.48E-05	2.03E-05	0.000340183	0.000100623	-8.40E-05	7.90E-05	-8.55E-05	7.86E-05	0.000187132	0.00551395	0.000114178	-0.000117734	-1.12E-05	1.51E-06	-4.87E-05	2.90E-05	0.000234295	9.91E-05	-0.000232349	0.0005627	-0.000872009	0.000847136	-2.37E-05	-0.001033081	0.00010358	0.00032852	0.000143266	8.46E-05	2.13E-05	-0.001157496	9.68E-05	0.000367994	-0.000405887	0.00024893	9.29E-05
1	-0.000126865	-4.14E-05	0.00053811	4.97E-05	-3.15E-05	-2.82E-05	-2.27E-05	1.01E-06	9.03E-05	0.008245853	-0.000528201	0.000831998	-6.80E-05	0.002071398	0.001006568	5.13E-05	0.001049169	9.18E-05	-6.71E-05	0.000139579	-8.33E-05	0.000128551	0.000359571	0.007417483	0.000216587	-0.000115407	-1.12E-05	9.10E-05	9.96E-06	-6.26E-06	0.000282935	0.000267537	-0.000220885	0.00183384	0.000412506	0.001060515	-2.56E-05	0.001030469	0.000100887	0.000178086	2.98E-05	4.48E-05	1.17E-05	-0.000346626	4.35E-05	-4.56E-05	0.001276415	-2.72E-05	9.97E-07
1	-0.000215986	0.000255147	0.001342381	0.001947361	0.000188445	1.28E-05	0.000363583	-6.10E-05	9.94E-05	-0.003541861	0.000562428	-0.000267566	-0.000195824	0.000479563	-0.003393928	8.23E-05	0.000602378	-4.47E-05	-0.000135049	6.19E-06	-8.21E-05	-3.38E-05	0.000563478	0.003636513	-6.88E-05	-0.000134772	-1.09E-05	0.000121014	-0.000102698	8.91E-05	0.001039193	-9.96E-05	-0.000216178	-0.000356895	0.002620899	0.000707687	-4.23E-05	0.000349761	-3.05E-05	0.000480034	-4.18E-05	-0.000109638	-3.72E-05	0.00257763	-1.09E-06	-0.000329909	0.000849119	-0.000141139	3.23E-05
1	-0.000121182	-2.24E-05	0.000665055	0.002287998	-0.00033643	-2.37E-05	-9.35E-05	9.84E-05	4.83E-05	0.004101106	0.000195262	0.00030455	-0.000111304	0.001061893	0.001058218	2.24E-05	0.000598923	-9.40E-05	0.000192888	0.000107218	-8.74E-05	0.000134679	0.000324401	0.002918006	0.000340868	-0.000118816	-1.12E-05	0.000113936	0.000193761	8.94E-05	0.000486033	4.86E-05	-0.000114008	0.000114569	0.002557416	0.000573088	-0.000272579	0.001160284	4.22E-05	0.000606678	0.000153024	8.25E-05	0.000111261	-0.004234972	-6.44E-06	0.000343298	0.000609714	-2.14E-05	7.53E-05
1	-0.00013399	0.000445368	0.000180541	0.002760293	0.000243846	-0.000111304	-0.000151305	-0.000237787	0.000119161	-0.000353309	0.000727388	0.00059084	-0.00014414	9.55E-05	0.00250854	4.63E-05	0.000385121	-0.000196197	0.000133568	1.12E-05	-8.62E-05	8.75E-05	0.000185164	0.004394709	0.000218455	-0.000102219	-1.10E-05	-4.17E-05	-5.05E-07	9.75E-05	7.14E-06	-6.58E-05	-0.000182724	0.00012326	0.003155702	0.000155625	-0.000230905	0.002464796	0.000118402	0.000398401	3.11E-06	5.20E-05	-2.10E-05	-0.005491633	1.14E-05	0.000272596	0.000573004	-0.000422887	6.90E-05
1	-0.000229165	0.000553223	0.000551573	-0.000360435	0.000164573	0.000227456	0.000415969	-4.74E-05	5.16E-05	0.00713991	0.000897472	0.000310455	1.69E-05	0.002566681	-0.00332513	-3.05E-05	0.000626298	-7.02E-05	0.000220018	0.00017992	-7.95E-05	0.000207537	0.000554164	0.000638001	0.000272907	-0.000163989	-1.12E-05	6.73E-05	9.53E-05	7.96E-05	0.000250748	7.92E-05	-0.000232423	-0.000748315	-0.000698521	0.000207604	-0.00027199	0.00063568	4.97E-05	0.000567179	6.96E-05	-2.15E-05	-9.72E-06	-0.000451636	0.000133701	2.52E-05	0.001382184	-0.000153766	0.000177174
1	-0.000214138	0.000716429	0.000267466	0.000735808	-0.000348027	0.000314342	0.000144054	0.00010376	8.12E-05	0.007322063	0.000383496	-0.000598567	-9.44E-05	0.000448185	-0.001819499	7.60E-05	0.000363302	-4.61E-05	-0.000184288	8.25E-05	-8.19E-05	0.000109503	0.000314298	0.006186273	4.91E-05	-0.000162849	-1.14E-05	0.000113885	0.000351215	9.59E-05	0.000955792	0.000130503	-0.000170288	-0.002238352	-0.000176102	0.000587252	-0.000318634	0.000420033	0.000164806	0.000443013	2.50E-05	3.50E-05	1.59E-05	-0.001958505	-5.67E-05	2.94E-05	0.001368493	-5.48E-05	-2.58E-05
1	-0.000165768	0.001348134	-0.000319701	-0.001349862	-7.69E-05	-0.000214993	-0.000312589	0.00027297	0.000180688	0.010224856	0.000274693	0.000461154	-0.000116357	0.001535827	0.001262151	4.60E-06	0.00035745	-2.31E-05	-0.000166892	0.000227081	-7.93E-05	-9.04E-05	-0.000169544	0.00520724	4.50E-05	-0.000143384	-1.11E-05	-2.52E-05	-1.40E-05	0.00010312	0.001274125	-0.000208143	-0.000263123	-0.000696098	-0.003148404	0.000427071	-0.000142599	-1.15E-05	-0.000121665	5.61E-05	7.33E-05	-2.92E-05	-4.56E-05	0.001981084	3.74E-05	0.000401609	-0.000360864	-0.000143319	-0.000105944
1	-4.85E-05	0.001032027	0.000181396	-0.002312724	9.35E-05	-3.18E-05	0.000101017	-8.90E-05	6.53E-05	0.002212792	-0.000114026	0.00176012	-0.000102094	0.00080433	0.001804645	3.53E-05	0.00035518	0.000104555	-0.000212885	0.00015985	-8.79E-05	-6.04E-05	-0.000424748	0.002661711	-0.000155636	-0.000137283	-1.14E-05	7.27E-05	-1.06E-05	2.96E-06	0.000866393	-7.00E-06	-0.000329845	0.000977856	-0.00550033	0.000828158	8.19E-05	0.000884281	3.75E-05	0.000198183	0.000101435	-2.29E-05	-2.36E-05	0.001128326	6.62E-05	-9.00E-05	0.000746214	6.18E-05	-7.93E-05
1	-0.000164194	0.000734722	1.41E-05	-0.000992736	-0.000251691	-2.63E-05	-0.000152058	0.000194795	0.00013973	0.007447105	0.000306544	0.00082165	-0.000200402	0.000847677	-0.000373696	5.98E-06	0.000349625	-2.09E-05	0.00021844	0.000118486	-8.14E-05	-0.000118993	-0.000269549	0.00421905	-8.12E-05	-0.00015441	-1.11E-05	7.10E-05	8.94E-05	3.40E-05	0.000951979	-8.48E-06	-0.000458384	-4.85E-05	-0.001625655	3.22E-05	-1.42E-05	0.001081112	9.94E-06	0.000257994	3.06E-05	-2.62E-05	-2.64E-05	0.003179689	1.66E-05	0.000289861	-0.000400818	-2.47E-05	5.55E-05
1	-0.000173687	8.60E-05	0.000741945	0.002658951	0.000557265	-5.11E-05	-0.000253547	-2.82E-05	2.24E-05	0.00644871	0.000499828	0.001497096	-7.79E-05	0.001852033	0.000243694	-0.000134669	0.000456611	-7.32E-05	0.000506733	0.000200767	-9.18E-05	5.59E-05	0.000190158	0.003988029	-4.81E-05	-0.000107808	-1.11E-05	-5.15E-05	-0.000274234	3.96E-07	0.000173737	0.000105073	-0.000329481	0.000567753	0.003132266	-2.10E-05	-7.41E-05	0.002056391	0.000141637	0.000373911	5.72E-06	6.35E-05	4.80E-05	-0.002059005	3.62E-05	0.000583656	4.78E-06	-0.00035374	7.92E-05
1	-0.000184848	-9.52E-05	0.000565672	0.004103128	0.000136489	0.000178792	0.000107694	-2.60E-05	4.58E-05	-0.003867339	0.000479742	0.000101682	2.09E-05	0.00359602	-0.000470095	-6.13E-05	0.000638501	-3.06E-05	0.000208422	8.46E-05	-8.57E-05	5.44E-05	0.000303029	0.000334572	0.000181493	-0.000105153	-1.11E-05	9.06E-05	9.40E-05	5.92E-05	0.000560229	0.000106923	-8.32E-05	0.001257651	0.005879952	-0.000415776	-0.000200968	0.001528237	-2.53E-05	0.00039875	1.15E-05	9.76E-05	5.40E-05	-0.002874196	3.72E-05	0.000303843	0.00113973	-0.000382167	9.58E-05
1	-5.89E-05	-0.000382577	0.000143398	0.00065245	-3.90E-05	7.70E-05	-0.000236515	0.000542557	6.16E-05	0.004753338	0.000469677	-0.000464136	2.41E-06	0.000635435	0.001044062	0.000157408	0.000350189	-3.28E-05	-5.61E-05	1.61E-05	-8.10E-05	2.89E-05	0.000448433	0.008380222	0.000407587	-0.000174294	-1.13E-05	-7.18E-05	0.000299984	1.08E-05	-4.75E-06	0.000193727	-0.000158227	2.90E-05	0.002043914	0.001468595	-5.28E-05	-0.000114164	9.88E-05	0.000198107	-2.46E-05	3.08E-05	-2.87E-05	0.001732692	3.29E-05	-0.000268239	0.000318177	7.62E-05	-4.30E-06
1	-7.70E-05	-0.000488946	-0.000162978	0.000104583	0.000170588	4.26E-06	-3.27E-05	0.00030287	0.000130581	0.000374122	0.000184714	-0.001235026	2.52E-05	-0.000213963	0.00086989	0.00010401	0.000648387	-2.69E-05	-0.000189987	-3.52E-05	-7.89E-05	-1.46E-05	0.000418782	0.005184365	0.000469165	-0.000155268	-1.12E-05	-3.18E-05	0.000288816	6.51E-05	0.000832364	0.000170068	4.21E-05	-0.000731738	0.000772249	0.001622068	-0.000241242	-0.001486622	-6.71E-07	0.00018014	5.59E-05	6.81E-05	4.35E-05	0.00222725	3.95E-05	-0.000313997	0.000518444	0.000137999	1.56E-05
1	-8.88E-05	-5.47E-05	2.97E-05	0.002924709	0.00052447	-6.59E-05	-3.81E-05	0.000156159	-1.68E-05	0.002495696	0.000880097	-0.000258614	1.77E-05	0.001730583	-0.000235968	9.05E-05	-0.000443636	0.000126908	-0.000143002	0.000308442	-8.49E-05	0.000174147	3.12E-05	0.001878206	9.95E-05	-0.000126446	-1.13E-05	9.34E-05	1.70E-06	5.11E-05	0.000802216	3.21E-05	1.13E-05	0.001850399	0.00079283	-3.75E-06	7.64E-07	0.001430364	-1.16E-05	0.000249857	0.000130159	1.26E-05	5.90E-05	0.003097078	6.61E-05	0.000106838	0.001777493	-0.000183424	-1.63E-05
1	-0.00015425	-9.75E-05	-0.000417292	0.001394179	0.00026589	-8.38E-05	-4.14E-05	0.000226813	-1.54E-05	0.010788541	0.000979317	-0.000101958	-2.10E-05	0.002631667	-0.001352799	0.000105835	-0.000310371	0.00014141	-4.83E-05	0.000203216	-8.77E-05	6.89E-05	-0.000166135	0.008057818	-4.46E-05	-0.00014089	-1.15E-05	0.000165459	-9.48E-05	-1.05E-05	0.000867708	1.89E-05	-0.000165323	0.001158161	-0.001978414	-0.000118228	6.64E-05	0.001698601	2.93E-05	0.000341768	0.000209203	-4.22E-05	5.02E-05	0.002008502	8.81E-05	7.67E-05	0.001219998	-0.000148394	-3.71E-05
1	-0.000134372	0.000933816	0.000170288	-0.000421449	0.000814778	1.39E-05	-8.32E-05	0.000197009	7.45E-05	0.004117848	-8.73E-06	0.001153697	-0.000167255	0.001775562	-8.73E-05	-6.89E-05	0.000261397	1.74E-05	-5.87E-05	0.000173198	-8.51E-05	4.85E-05	0.000109386	0.000995371	-6.90E-06	-0.000130161	-1.13E-05	-1.51E-05	-6.04E-05	-5.94E-05	-7.39E-05	-0.000111972	-0.000177136	1.30E-05	-0.000616999	0.000395501	0.000151117	0.000403449	4.63E-05	2.13E-05	3.13E-05	7.88E-06	-4.86E-05	0.001643691	6.46E-05	8.48E-05	0.000660097	-7.24E-07	3.57E-05
1	-0.000167336	0.001239327	-0.000175714	-0.000623788	0.000396281	1.87E-05	-0.000135525	6.08E-05	0.000131562	0.001288237	-0.000196676	0.000903079	-0.000124957	0.00139446	0.000632244	-0.000115687	0.000295464	-3.67E-05	1.68E-05	8.91E-05	-8.95E-05	-0.000126234	0.000204591	0.005800432	-7.63E-05	-0.00013733	-1.10E-05	2.18E-05	-4.60E-05	-4.88E-05	6.84E-05	-1.46E-05	-0.000188934	-0.00030256	-0.001195824	0.000404459	-9.09E-05	7.15E-05	-0.000128078	0.000225625	-1.51E-05	-3.45E-05	-7.16E-05	0.003030427	1.27E-05	6.82E-05	0.000800121	-0.000200542	-3.84E-05
1	-0.000189408	0.000884065	0.000142052	-0.000441504	0.000436285	-5.19E-05	2.89E-05	7.35E-05	7.43E-05	0.007493967	0.000134747	0.000907332	-0.000215542	0.001051545	-0.000446164	-0.000107063	0.00055751	-3.34E-05	-5.42E-05	0.000346926	-8.37E-05	-8.16E-05	-0.000149733	0.002919276	-0.000382998	-0.000126078	-1.13E-05	4.13E-05	-4.84E-05	-8.14E-05	-8.68E-05	-8.29E-05	-0.00029943	-0.000492434	-0.000779635	0.000611259	-1.18E-05	0.000344618	2.40E-05	0.000118444	3.57E-05	-8.67E-06	-2.45E-05	0.001231059	-2.18E-05	0.000159057	0.000680847	-0.000182412	-2.48E-05
1	-0.000159451	0.000915072	0.000201172	0.0015958	0.000804817	9.72E-05	-0.0002205	-8.06E-06	0.000126622	-0.000131334	0.00022019	0.000644672	-3.14E-05	0.001514706	-0.001255086	-0.00010569	0.000381288	-6.02E-05	0.000164644	0.000116879	-8.71E-05	0.000121321	0.000357813	0.003131317	0.000210471	-0.000140592	-1.11E-05	8.33E-05	8.89E-05	4.17E-05	0.000646738	1.49E-05	-5.96E-06	-0.000918611	0.002367783	0.000301856	-0.000197679	0.000963758	-0.000155412	0.000115464	7.59E-05	-1.46E-05	-4.21E-05	0.000813224	-5.31E-05	0.000211351	0.001225789	-0.000186334	-2.08E-05
1	-0.000150267	0.000858422	-0.000131756	0.001875014	0.000497005	2.90E-05	-1.91E-05	3.71E-05	5.01E-05	-0.009713614	0.001036744	0.001713146	9.07E-05	0.002126066	-0.001406194	-2.10E-05	0.000220457	1.62E-06	0.000461898	0.000193808	-8.13E-05	-8.96E-05	1.72E-05	0.001094531	-0.00013553	-0.000145355	-1.12E-05	0.000153668	-0.000151578	-0.000125611	0.000352431	-7.41E-05	-0.000399002	0.001367719	0.002340097	-0.000702554	-2.55E-05	0.001717051	7.26E-05	0.000196576	9.11E-05	-7.85E-05	2.47E-05	0.004483446	-6.06E-05	0.000682387	-0.00114788	-0.000260191	4.33E-05
1	-0.000153776	0.000507214	0.000618505	0.002084816	8.92E-05	-3.01E-05	-2.50E-05	-1.24E-05	6.75E-05	-0.001876998	0.000853165	0.001382477	3.28E-05	0.003370879	-0.001703904	6.11E-05	-5.74E-05	0.000116153	-0.000101507	0.000273186	-8.54E-05	4.33E-05	0.000562063	0.004045562	0.000264828	-0.000156768	-1.13E-05	0.000183502	-0.000154482	-2.17E-05	0.000530657	-0.000198149	-0.000252398	0.000946695	0.001416331	0.000393965	-0.000168277	0.001097005	2.44E-05	0.000308651	5.31E-05	-6.61E-05	-4.93E-05	0.002549036	1.78E-05	0.000375663	-1.38E-05	7.86E-05	4.80E-05
1	-0.000132923	0.00041636	0.000253683	0.003417606	0.000250525	-8.22E-05	-0.000124976	9.36E-07	9.01E-05	-0.001328777	0.000962113	0.001793693	2.30E-07	0.001691213	0.000791423	5.02E-06	-3.87E-05	4.91E-05	-9.50E-05	0.000167857	-8.47E-05	0.00015089	0.000303327	0.001856163	0.000254492	-0.000122985	-1.14E-05	0.000251925	-6.18E-05	9.33E-05	-0.000178445	-2.33E-05	-0.000135573	0.002291633	0.002193299	0.000379117	-9.19E-05	0.001531365	-3.90E-05	0.000417542	3.98E-05	-5.15E-05	-1.92E-05	0.002119849	3.30E-05	0.000332456	0.000569806	0.000105898	5.86E-05
1	-9.83E-05	0.000244807	0.000404159	0.004138918	8.33E-06	-9.89E-05	-2.58E-05	-5.98E-05	-1.04E-05	0.001893917	0.001079154	0.000780853	5.73E-05	0.002108932	-0.000732376	-3.86E-05	0.000190241	8.56E-05	-3.12E-05	7.17E-05	-8.00E-05	0.000186711	0.000159988	0.000206394	0.000201669	-0.000104736	-1.13E-05	0.000190073	-6.62E-06	0.000103492	-0.000106316	-7.66E-05	-0.000129519	0.001072911	-0.000478427	-3.51E-05	-3.00E-05	0.003240215	0.000120044	0.000180548	0.000132698	1.20E-05	1.85E-05	0.000509991	3.79E-05	9.14E-05	0.001714849	-0.000101442	1.47E-05
1	-0.000119689	0.000886806	0.000305903	0.004926252	0.000529921	-0.000179335	-4.88E-05	-0.000122904	6.28E-06	0.004303772	0.000513184	-0.000138653	0.000107504	0.001238554	0.00061548	-7.24E-05	0.000162974	-2.82E-05	-3.85E-05	1.38E-05	-8.58E-05	3.74E-05	0.000484171	0.00260816	0.000150286	-0.000111173	-1.13E-05	0.000203152	-0.00011238	4.58E-05	0.000350877	-0.000172979	-3.29E-06	0.001738906	0.001270473	-0.000409966	-0.000223108	0.001999013	0.000104033	0.000290307	9.01E-05	3.54E-05	2.97E-05	0.001319792	-8.09E-05	0.000229647	0.001951529	-1.14E-05	-2.85E-05
1	-0.000136268	0.000811592	0.000134236	0.002500702	0.000160905	-2.42E-05	-1.74E-05	1.17E-05	3.25E-05	-0.005257684	0.000643728	0.000372725	3.57E-05	0.002584097	0.00131363	-7.67E-05	0.000598279	-9.92E-06	0.000304418	0.000120708	-7.84E-05	-7.85E-05	1.47E-05	0.004602824	0.000182504	-0.000131006	-1.14E-05	0.000223372	9.29E-05	-3.34E-05	0.000432017	-5.57E-05	-0.00038563	0.001036713	0.000484421	-0.001278568	-0.000185397	0.001856024	-5.98E-06	0.00015479	0.000180642	-4.95E-05	6.65E-05	0.001454567	-5.46E-05	0.000182755	-0.0015903	-0.000168514	3.41E-05
1	-0.000135244	0.000808545	0.000694042	0.00156879	0.00019295	-4.77E-05	-3.10E-05	-2.06E-05	0.000117887	0.006948442	0.000109351	9.72E-05	-2.86E-05	0.001884049	0.000447416	-3.18E-05	0.000826744	-8.78E-05	0.000341543	0.000209834	-7.96E-05	-6.98E-06	0.000352527	0.006802044	-9.60E-05	-0.000117282	-1.12E-05	2.21E-05	-6.77E-05	-5.02E-05	0.000687194	0.000202649	-0.000359058	0.000442021	0.000573028	-0.00036033	-6.82E-05	0.001148708	-7.54E-07	0.000446755	0.000142262	-7.07E-05	8.78E-05	-0.006158657	-6.07E-05	0.000171524	0.000980318	3.22E-05	-0.000107604
1	-0.000183827	0.000200693	-4.14E-05	0.001993579	0.000372179	3.47E-05	-0.000239912	-3.32E-05	-6.42E-05	-0.005430461	0.000357353	-9.69E-05	-9.67E-05	0.001659489	0.002776231	-8.26E-05	0.000897775	-2.19E-05	0.000269156	0.000217373	-9.01E-05	0.000137117	-1.39E-05	0.00582519	-0.000285814	-0.000109399	-1.11E-05	8.31E-05	-0.000329473	-5.89E-05	0.000672413	-0.000203088	-3.03E-05	0.001795632	0.002056368	0.000282939	-8.59E-05	0.002976979	6.04E-05	0.000444077	0.000149167	7.97E-05	1.57E-05	0.001675892	-5.80E-05	0.000524211	-6.73E-05	-0.000712386	1.37E-05
1	-0.000151615	0.000299713	0.00045024	0.00185323	-5.00E-05	-0.00014514	0.00013634	-0.000151567	0.000144379	0.00268182	0.000231535	0.001462968	-9.14E-05	0.001578811	0.000604203	-0.000108408	0.000816393	-0.000112121	0.000371236	0.000326878	-8.23E-05	-0.000152997	0.000349568	0.000684788	-0.000156062	-0.000130468	-1.09E-05	-1.52E-05	-4.32E-05	4.10E-06	0.000687213	-8.31E-05	-0.000292337	0.000669235	0.000601143	-0.00088872	-0.000245215	-0.00024453	-3.50E-05	0.00046157	-2.37E-05	-1.06E-05	2.45E-05	-0.007456537	-5.73E-05	0.000431866	-0.001134044	-0.000413174	1.84E-05
1	-0.000163035	0.000851496	0.000323567	0.002267121	0.00022255	-4.43E-06	-6.01E-05	-0.000168453	8.19E-05	0.008162727	0.000326339	0.001647906	4.18E-06	0.002815844	0.000312145	-4.63E-06	0.000547994	-6.46E-05	0.000373567	0.00026551	-8.06E-05	-5.10E-05	0.000306323	0.003989579	-3.27E-05	-0.000121713	-1.10E-05	1.22E-05	-0.000200013	-4.11E-06	0.000291925	0.000113089	-0.000368164	0.001455602	0.000574273	-0.000130585	-0.000238386	0.002239465	4.01E-05	0.000427446	8.21E-05	5.08E-06	1.78E-05	-0.004006932	-7.08E-05	0.000520329	-0.000384814	-0.000393042	-3.41E-05
1	-0.000113431	0.000931892	8.32E-05	0.000464387	6.90E-05	-8.50E-05	6.73E-05	0.000212296	1.60E-06	0.007117535	-0.000517695	0.001493221	-3.14E-05	0.001880285	0.004299832	1.88E-06	0.000141007	5.63E-05	0.000242833	0.00017986	-7.37E-05	-6.59E-05	-0.00018742	0.005336783	-0.000167603	-0.000138752	-1.09E-05	6.96E-05	-0.00015586	1.83E-05	0.001119754	5.24E-05	-0.000359479	0.001618715	-0.001007422	-0.000222893	-4.19E-05	0.000500563	4.82E-05	0.00016691	0.000219236	5.47E-05	6.82E-05	0.000699701	-2.63E-06	0.00069499	9.24E-05	-4.90E-05	4.34E-05
1	-0.000130189	0.000426253	0.00088647	0.000830753	0.000518049	-0.000116086	0.000115799	0.000181611	6.72E-05	-0.002360847	0.000317046	0.000525067	4.07E-06	0.001425879	0.000896499	-6.02E-05	0.000726598	2.11E-05	0.000259967	0.000223068	-8.32E-05	-2.88E-05	0.000170027	0.002514883	-0.00012667	-0.000140305	-1.09E-05	6.67E-05	-0.000307326	6.05E-05	0.000529396	-7.31E-05	-0.000151984	4.58E-05	0.000871781	-0.000439373	-3.65E-05	0.002776406	6.44E-06	0.000417173	0.000172166	1.59E-05	-2.00E-05	-0.002647384	-5.44E-05	0.000201029	0.00197965	-0.000344631	-1.68E-05
1	-9.77E-05	0.000512467	0.001137296	-0.000393274	-0.000117295	-0.000176964	0.000328389	0.000191907	8.54E-05	0.003470838	0.000296107	0.000978894	-0.000107642	0.002546517	0.000587687	-0.000123911	0.000396042	5.49E-05	0.000290546	0.00013929	-8.46E-05	-0.000105782	-0.000104579	0.005325094	-0.000116243	-0.000149831	-1.12E-05	0.000102902	-3.92E-06	1.69E-05	0.000224726	-1.49E-05	-0.000151079	0.001583097	-0.002307461	0.000210282	-7.87E-06	0.001287465	-9.27E-05	0.000339947	0.000153354	-2.32E-05	4.83E-05	0.000487733	1.44E-05	0.000461338	0.001629992	-0.000260937	2.90E-05
1	-9.05E-05	0.000422509	0.00074294	0.001536414	0.000544791	-0.000118581	6.88E-05	-7.59E-05	0.000148311	0.002056327	0.000414958	0.001628121	-0.000231395	0.000868382	0.002414262	7.21E-06	0.00015077	-1.12E-05	0.000595565	0.000184822	-8.86E-05	-9.73E-05	0.000238997	0.004999149	0.000113192	-0.000119657	-1.12E-05	3.31E-05	-0.000221423	7.02E-05	0.000523934	0.000168751	-0.000374911	0.000501056	0.002135714	6.66E-05	-3.77E-05	0.000757882	4.70E-05	0.000619197	8.54E-06	-2.87E-06	8.39E-05	-0.001192661	1.21E-05	0.000122471	0.000732639	-0.000192774	8.75E-05
1	-0.000113697	0.000297166	0.000422583	0.002999637	0.00074416	-0.000129213	-0.000109415	-0.000114386	5.58E-05	-0.00277087	0.000103526	4.77E-05	-0.000196127	0.000220168	-0.001815329	8.78E-06	0.000850261	9.01E-05	-3.73E-05	0.000278625	-9.31E-05	-1.19E-05	9.34E-05	0.002500071	0.000100189	-0.000115101	-1.11E-05	4.68E-05	-0.000247855	6.13E-05	-0.000280876	0.000254362	-0.000443899	0.000557131	0.001141345	0.000130681	6.95E-05	0.000497794	7.13E-05	0.000421463	-9.43E-05	4.69E-05	4.78E-05	-0.00305523	-9.87E-06	-7.60E-06	0.00104789	2.02E-05	-1.03E-05
1	-8.13E-05	0.001027399	-0.000129496	0.000645084	0.000659559	-0.00010093	-0.000120118	8.66E-05	7.49E-05	0.001909427	0.000441399	0.001055525	-0.000153928	-0.000408466	0.002374799	1.14E-05	-5.37E-05	4.40E-05	0.000162656	0.000234469	-8.67E-05	-5.26E-05	0.000144102	0.00638573	-9.29E-05	-0.000128754	-1.10E-05	-5.13E-05	-8.81E-05	4.08E-05	0.000616992	0.000137732	-0.000492355	0.000695293	0.000308624	5.13E-05	8.18E-05	0.000766348	3.88E-05	0.000195217	9.00E-05	4.71E-05	1.04E-05	-0.002037228	1.55E-05	0.000708697	0.000313339	0.000118993	5.54E-06
1	-8.47E-05	0.00068427	-0.000263185	0.000519478	0.000453483	0.000157116	2.49E-05	6.40E-06	-6.05E-06	-0.000852448	0.00016643	0.000965398	-7.53E-05	0.000982681	-0.000501234	-0.000107767	-0.000142406	7.42E-05	0.000237344	9.69E-05	-8.94E-05	-3.71E-05	0.00041155	0.005690017	-0.000136833	-0.000122075	-1.14E-05	4.75E-05	-3.44E-05	-1.58E-05	0.000403954	0.000127259	-0.000252258	0.001294348	-2.14E-05	0.000321827	-3.76E-05	0.000915833	9.44E-05	0.00035342	7.02E-05	0.000100087	1.99E-05	0.000862056	-2.96E-05	0.000286198	-0.000177844	5.52E-05	9.09E-05
1	-0.00011589	0.000972252	-0.000388272	0.002026049	0.000295324	-0.000126492	3.11E-06	-3.74E-05	6.97E-05	-0.006420049	2.05E-05	0.001437991	-2.39E-06	0.000222375	0.002381683	-3.07E-05	0.000193992	-7.78E-05	0.000147819	0.000180818	-8.10E-05	3.21E-05	-4.01E-05	0.005288617	1.07E-05	-0.000143823	-1.11E-05	0.000126104	-0.000164951	-1.14E-05	0.000832134	5.14E-05	-0.000280496	0.001944752	0.001562674	-4.22E-05	-0.000134356	0.000179727	-1.05E-05	0.000534049	4.60E-05	3.99E-05	4.85E-05	-0.001451984	-1.28E-05	1.69E-05	0.000455805	-0.00015087	6.69E-06
1	-0.000117544	0.000918174	0.000323926	0.001116224	0.000353749	-0.00019841	-0.000147236	9.76E-05	8.39E-05	-0.006855468	6.77E-05	0.000949888	-3.10E-05	-0.000207961	0.001505225	-2.03E-06	0.000253852	-7.41E-05	6.40E-05	0.0002595	-8.32E-05	3.37E-05	0.000427233	0.000154767	0.000424807	-0.000140465	-1.09E-05	0.000104192	-7.93E-05	2.91E-05	0.000350516	7.89E-05	-0.000170572	0.000529375	0.001880034	-0.00031799	-8.44E-05	-0.000566193	-0.000137073	0.000594829	1.62E-05	-5.78E-05	1.84E-06	-0.00309741	1.71E-06	0.000201033	-0.001070058	-9.79E-05	2.12E-05
[truncated: 1,871 more columns]
