# Supplementary material for: Detecting microsatellite instability in colorectal cancer using Transformer-based colonoscopy image classification and retrieval
Source: PLoS One. 2024 Jan 25;19(1):e0292277. doi: 10.1371/journal.pone.0292277 (PMC10810505; doi:10.1371/journal.pone.0292277)
Supplement: S1 File — (ZIP) [file pone.0292277.s002.zip › ImageFeatures/densenet_pretrain_feature.csv]

0	-0.8663534	0.09856085	-0.9981901	0.65035707	-0.51038694	1.2100453	-0.99192077	-0.8710882	0.13603675	-0.8029094	0.29825222	1.9935921	-0.7452293	-0.46160382	0.6769931	1.3112118	-0.04033459	-0.36917475	-0.51071876	-0.4119325	0.5903216	-0.35744566	-1.6418976	-0.09321018	-0.72801447	-1.0702358	0.56888384	-0.36193028	-0.011163237	1.0628062	0.66375273	-1.5607109	0.5118156	0.77965045	0.7224186	0.84871	0.086999096	0.17457825	0.38675004	0.17983042	-0.22567141	-0.01705123	0.4935111	-0.9760394	1.219728	-0.77296203	0.41296214	0.5778207	-0.2181869
0	-0.72278523	0.10150754	-0.8538496	0.5520341	-0.47938287	1.034716	-0.88006526	-0.7592476	0.08001448	-0.71170133	0.19226436	1.7207543	-0.68938506	-0.36976093	0.5897041	1.1405231	-0.022916721	-0.35657582	-0.50442094	-0.32807824	0.4336041	-0.3063941	-1.3639803	-0.072660126	-0.5829901	-0.87906086	0.4620303	-0.2936374	0.0008861562	0.88138765	0.5325523	-1.3671601	0.480844	0.6831304	0.5857699	0.6810562	0.081229	0.12461821	0.31264913	0.13186775	-0.13196723	-0.013835259	0.38735026	-0.8420138	1.0116698	-0.6059215	0.36757845	0.49840984	-0.21212505
0	-0.8703176	0.069867365	-1.5248053	0.68599993	-0.6491731	1.5801336	-1.2136607	-1.1450446	0.1528165	-0.8248099	0.32747522	2.3678334	-0.85632384	-0.48296675	0.9562406	1.5719044	-0.015004041	-0.4221087	-0.65121037	-0.58975536	0.5954078	-0.33087847	-1.9390535	-0.16689649	-0.795677	-1.2212186	0.5868095	-0.40501195	-0.019924173	1.1941128	0.78311485	-1.9135053	0.6605355	1.0867927	0.8397835	1.004062	0.2274272	0.25319618	0.41219485	0.30170202	-0.12047992	-0.08037395	0.6213404	-1.252029	1.3701078	-0.79916924	0.4796946	0.6418025	-0.25322086
0	-0.8291424	0.05282175	-1.206618	0.73229444	-0.6087448	1.3839295	-1.1508272	-1.011435	0.10825511	-0.8381991	0.29738748	2.2168367	-0.84815544	-0.4744001	0.8407144	1.4809103	0.011966484	-0.3820966	-0.608243	-0.50945675	0.58275515	-0.33786398	-1.7776402	-0.10896926	-0.7278689	-1.0995803	0.616696	-0.4171714	-0.017817501	1.0554539	0.72774506	-1.7283696	0.55707586	0.8887559	0.8013612	0.95547247	0.15906127	0.20553865	0.41283968	0.22837971	-0.12877367	-0.017914431	0.57919675	-1.1244892	1.321476	-0.7821061	0.46119252	0.5870196	-0.22258504
0	-0.8954893	0.093280666	-1.3763123	0.72927016	-0.5998735	1.5542272	-1.182758	-1.0875635	0.12413392	-0.8449188	0.34514198	2.3496523	-0.8541987	-0.52064484	0.87133074	1.5311337	0.016797302	-0.4294327	-0.6365496	-0.5772454	0.621044	-0.3499713	-1.8839035	-0.15898243	-0.78298885	-1.2051895	0.5984396	-0.41722196	-0.0031134547	1.1994925	0.7521688	-1.8633032	0.58154285	0.9913319	0.8386004	0.97859675	0.20192707	0.21590675	0.43780783	0.28649306	-0.18047667	-0.06320088	0.6062547	-1.2034252	1.3744781	-0.8283901	0.46580192	0.61320084	-0.22627951
0	-0.77655107	0.08337457	-0.7433543	0.6188836	-0.52871865	0.9878693	-0.9279926	-0.76035357	0.056782596	-0.7491499	0.2063378	1.7526497	-0.68391913	-0.37824497	0.6016687	1.1544797	-0.019209662	-0.32154152	-0.45594954	-0.33535206	0.46904016	-0.30408397	-1.4020222	-0.014217768	-0.6532787	-0.88269806	0.5656003	-0.28516147	-0.04371244	0.81104124	0.5841363	-1.3757685	0.45463488	0.6267444	0.6574305	0.7585925	0.045321085	0.11496781	0.30012032	0.1302837	-0.13841872	0.017647816	0.40919316	-0.8318452	1.081942	-0.6957438	0.3566925	0.5215798	-0.19027965
0	-0.7944335	0.067796454	-1.0092266	0.6478534	-0.51097256	1.2054899	-1.0102614	-0.8688561	0.13841714	-0.7580944	0.2275544	1.968575	-0.7282069	-0.45066205	0.7112924	1.2836504	-0.030141259	-0.40108326	-0.53370166	-0.41965425	0.53274816	-0.35708025	-1.618834	-0.10667501	-0.6774771	-1.0639462	0.5325598	-0.34591368	0.005049237	1.0032029	0.64488256	-1.5720079	0.5222829	0.7840282	0.6912337	0.83327025	0.10412096	0.18399575	0.36167848	0.17364046	-0.17880371	-0.029771693	0.5149693	-0.9975028	1.1887558	-0.72345835	0.41976476	0.5670135	-0.21959819
0	-0.7562219	0.039017092	-0.88963956	0.5916588	-0.5345908	1.085326	-1.0602933	-0.7709415	0.12737568	-0.7550479	0.12365096	1.9006578	-0.75489295	-0.3433825	0.6375556	1.2026496	-0.04489489	-0.3772357	-0.5494144	-0.32893783	0.42665622	-0.29352283	-1.5155606	-0.06755385	-0.56088006	-1.0163106	0.53158206	-0.33152464	0.024153989	0.8382997	0.6306314	-1.516087	0.56941575	0.71704715	0.5774677	0.78691745	0.1088591	0.19410868	0.37960535	0.17761238	-0.109046526	0.06671397	0.5108968	-0.9160212	1.2294105	-0.67828345	0.46642157	0.5701857	-0.21329035
0	-0.90912235	0.0739591	-1.2918844	0.67378235	-0.5746301	1.479237	-1.1384797	-1.0289899	0.16627052	-0.8531813	0.3230597	2.2730706	-0.864801	-0.50420666	0.8288667	1.4517417	-0.0050668325	-0.42937964	-0.6169948	-0.5161414	0.57837325	-0.33357123	-1.8500623	-0.15054175	-0.7700612	-1.2511158	0.6051797	-0.3957293	0.008268096	1.1751438	0.71163267	-1.8256798	0.6178376	0.9455791	0.8128391	0.96803284	0.1415488	0.20088845	0.41393754	0.23022602	-0.18264599	-0.04097595	0.56604546	-1.1538373	1.353653	-0.8189962	0.45022154	0.6369303	-0.23299956
0	-0.9172922	0.090797715	-1.177291	0.73437095	-0.5815519	1.4185538	-1.1620312	-1.0106076	0.14135742	-0.8326814	0.2886061	2.2499545	-0.84503424	-0.4626791	0.7809645	1.4623883	0.016674224	-0.41688663	-0.5870539	-0.47882554	0.58208936	-0.34286916	-1.7998755	-0.09612303	-0.7372391	-1.1719375	0.6370348	-0.39888373	-0.008904966	1.1071726	0.70356673	-1.7309009	0.5794114	0.91516376	0.78881407	0.9756542	0.17094854	0.17955561	0.43198717	0.23440395	-0.16100946	0.0034894627	0.58134264	-1.1305637	1.3484098	-0.81514806	0.46049792	0.61518687	-0.19301268
0	-0.85006624	0.09683165	-1.035677	0.6735993	-0.5459228	1.2739543	-1.0880889	-0.94108886	0.13734901	-0.80413795	0.23525506	2.0996478	-0.8041726	-0.43663126	0.6865645	1.3347912	-0.0189068	-0.3859955	-0.5592763	-0.43662605	0.5100642	-0.34826627	-1.6518998	-0.087473616	-0.6930637	-1.1127784	0.61144537	-0.3964648	-0.03028998	1.000298	0.6685504	-1.5938135	0.5420905	0.79851097	0.6876194	0.8855069	0.14284265	0.1856902	0.42823473	0.18695629	-0.15023917	0.034834735	0.53867453	-1.0197169	1.2905772	-0.7520877	0.42372516	0.58331996	-0.20790121
0	-0.86035085	0.079841524	-0.91326624	0.6673816	-0.5467985	1.2000215	-1.0095233	-0.8335024	0.11730112	-0.7858645	0.23085175	2.00107	-0.7849518	-0.44871724	0.67252994	1.2821627	-0.031198623	-0.36399347	-0.5084841	-0.3923706	0.50819534	-0.35191143	-1.5987976	-0.087616704	-0.6902659	-1.09106	0.59064376	-0.3549279	0.0058427937	0.99875754	0.63690984	-1.5615159	0.5209607	0.7443981	0.69649786	0.8492646	0.09724573	0.19802125	0.39289606	0.18481115	-0.19955008	-0.00818271	0.5201903	-0.954857	1.2210898	-0.74429256	0.41651386	0.575061	-0.22560047
0	-0.82325774	0.12103209	-0.9538366	0.65249527	-0.45607454	1.1979144	-1.0058931	-0.8320483	0.111260064	-0.78052425	0.23995721	1.9827678	-0.7657954	-0.43719208	0.66679305	1.2036506	-0.001182725	-0.33285847	-0.5353342	-0.40521705	0.5188131	-0.29901895	-1.521867	-0.06960942	-0.6926623	-1.0191139	0.5617969	-0.3908229	-0.014533573	1.0496215	0.6456657	-1.5253918	0.48581442	0.7109577	0.6920034	0.7521662	0.120449044	0.16154416	0.45313072	0.19539382	-0.21021177	-0.009736678	0.51851165	-0.91152376	1.1501194	-0.69185436	0.39481494	0.49586403	-0.24779703
0	-0.8630799	0.06546705	-0.96478814	0.6540378	-0.5710407	1.2451446	-1.1061713	-0.92850626	0.15813282	-0.7715152	0.13722356	2.1235442	-0.78431636	-0.36613408	0.72790855	1.2677132	-0.010999604	-0.39420685	-0.5630272	-0.3836238	0.4402415	-0.32085642	-1.6094195	-0.050491974	-0.7001141	-1.1459783	0.6167475	-0.36368957	-0.05302829	0.98322463	0.6576348	-1.5514231	0.63013226	0.77610964	0.6552061	0.81670636	0.1639834	0.21532677	0.472345	0.21142368	-0.13141201	-0.009329108	0.5747842	-0.9912071	1.2372389	-0.72783715	0.47088027	0.55557454	-0.28357592
0	-0.79796714	0.06713804	-1.0872759	0.6059604	-0.5298697	1.2343271	-1.0801969	-0.8947819	0.1711139	-0.77460086	0.20266427	2.077636	-0.7922061	-0.40286037	0.75522035	1.2553807	-0.032926705	-0.40159154	-0.5653232	-0.41103908	0.479736	-0.3078413	-1.641098	-0.11777498	-0.66013026	-1.1449293	0.5548935	-0.37301448	-0.008576432	1.0239849	0.67788446	-1.6223661	0.60281134	0.81892383	0.6532931	0.82667166	0.16640358	0.21082313	0.4720714	0.20731004	-0.17291443	-0.021380506	0.5398115	-1.0077273	1.2299383	-0.69762266	0.47142848	0.5785765	-0.25321457
0	-0.7309106	-0.012300839	-0.77046996	0.5984917	-0.6413233	0.9460358	-1.0034863	-0.7468591	0.09604181	-0.6866651	0.07189441	1.8248954	-0.74159956	-0.29377827	0.65256196	1.1765264	-0.058916267	-0.38631102	-0.47810468	-0.31249154	0.3593683	-0.26482394	-1.4513963	-0.025630897	-0.53068644	-0.97202665	0.60905045	-0.24925546	-0.029777404	0.6884359	0.6242122	-1.4188522	0.5364194	0.68557876	0.5473002	0.79517525	0.14281577	0.20212504	0.34914297	0.16402024	-0.047724567	0.068121746	0.48081934	-0.8937116	1.1802454	-0.65641034	0.4275486	0.582515	-0.24142319
0	-0.8414233	0.06811752	-1.2638612	0.63573945	-0.5294302	1.4697286	-1.1150706	-0.9891885	0.17925908	-0.79967993	0.2375681	2.185846	-0.82241946	-0.44826934	0.83893925	1.336409	0.0034578794	-0.4339277	-0.6169961	-0.45226574	0.4913288	-0.3196106	-1.7820405	-0.16344516	-0.70793086	-1.2289503	0.5317215	-0.39858922	-0.01224012	1.1742063	0.6830176	-1.7624624	0.65099096	0.90806144	0.7084262	0.8408573	0.19426385	0.19019938	0.47508106	0.251287	-0.16629733	-0.08556272	0.5963113	-1.1021112	1.2666978	-0.72055036	0.47656873	0.6039263	-0.2805716
0	-0.85087484	0.037627503	-0.9250284	0.7122856	-0.6642065	1.1679362	-1.2004008	-0.8610787	0.17863531	-0.80563796	0.17217273	2.1663961	-0.79134524	-0.39275885	0.78508365	1.3374864	-0.0771886	-0.40081996	-0.558489	-0.37828577	0.49328884	-0.3047277	-1.7494142	-0.07694365	-0.73609596	-1.1864386	0.67729074	-0.35070637	-0.048418622	0.8697153	0.73805976	-1.6422912	0.6330739	0.79089445	0.66019773	0.953309	0.1224816	0.2473219	0.48162514	0.22352035	-0.14557369	0.08235141	0.5753718	-1.0170043	1.3778223	-0.8276833	0.51302123	0.6611188	-0.26476225
0	-0.8565888	0.1186698	-1.1322323	0.6545901	-0.5198223	1.3341228	-1.0903858	-0.95298237	0.1589694	-0.81919897	0.2625211	2.12201	-0.7937762	-0.43775067	0.7463423	1.3255732	0.0010154624	-0.40865624	-0.5835216	-0.45146203	0.53395694	-0.34084755	-1.692995	-0.11276509	-0.7396019	-1.1458704	0.5691417	-0.40017918	-0.03378034	1.111447	0.6621795	-1.6444486	0.5873117	0.8543572	0.70701087	0.8580155	0.14330958	0.18373117	0.45402393	0.19952048	-0.17345728	-0.059673112	0.528417	-1.0222458	1.2406977	-0.75564665	0.43708268	0.5585706	-0.25908569
0	-0.881453	0.104784906	-1.1365719	0.62611955	-0.4778191	1.3701823	-1.0674889	-0.9377999	0.18669544	-0.80716175	0.28249535	2.1663687	-0.8202447	-0.49460983	0.74109536	1.3150339	-0.021687705	-0.37519404	-0.57486033	-0.46853247	0.556996	-0.3281335	-1.71113	-0.1337204	-0.75468165	-1.1788146	0.56072	-0.42840976	0.0031338346	1.2095485	0.67390394	-1.71278	0.5856486	0.8482145	0.7414244	0.8351642	0.13976274	0.2029749	0.4859417	0.22486795	-0.27402195	-0.07023903	0.53089446	-1.0255828	1.2624916	-0.77113634	0.4562741	0.5705504	-0.24805243
0	-0.85449934	0.031778336	-1.2836314	0.68173355	-0.58736193	1.4270731	-1.169179	-1.1210852	0.14031719	-0.8425716	0.2667856	2.3004744	-0.8290989	-0.4460561	0.8475802	1.4661902	-0.031330783	-0.41010812	-0.6094127	-0.51711	0.5506758	-0.32874674	-1.822781	-0.0862032	-0.80733854	-1.1930641	0.6129981	-0.40030164	-0.049882706	1.1238414	0.7444327	-1.7932298	0.6933116	0.9485175	0.79788566	0.97435915	0.21146847	0.19566901	0.41036314	0.28502184	-0.11333186	-0.030314932	0.6017222	-1.1631439	1.3270019	-0.800664	0.45783848	0.6160944	-0.26202977
0	-0.8236771	0.03429332	-1.2638575	0.6640317	-0.5735179	1.408631	-1.1573095	-1.0981374	0.14805298	-0.8215964	0.24007918	2.240355	-0.824569	-0.4320106	0.82890785	1.4255518	-0.013959719	-0.4062679	-0.60532135	-0.49337938	0.5309553	-0.32633376	-1.7847449	-0.10540088	-0.7575228	-1.1785672	0.5815969	-0.39260256	-0.03010689	1.111056	0.72824407	-1.7713356	0.6881529	0.9210066	0.7785033	0.9175091	0.20922454	0.1781854	0.39551497	0.26388556	-0.10295307	-0.034834914	0.5938462	-1.1565276	1.2947931	-0.7547155	0.44629875	0.6052104	-0.243579
0	-0.81045765	0.050979916	-0.95501316	0.66108173	-0.53882164	1.1880455	-1.0137875	-0.8806065	0.10224421	-0.77013373	0.19172351	2.0185373	-0.755689	-0.43178245	0.6998347	1.2709746	-0.008783568	-0.3889856	-0.52559865	-0.40725574	0.49971864	-0.32361606	-1.5577099	-0.06936252	-0.63821167	-1.0597172	0.5684718	-0.33874682	-0.0053997864	0.95619947	0.63011193	-1.5435355	0.514147	0.7681514	0.67073745	0.84128785	0.1548471	0.14021035	0.3818965	0.18806168	-0.12106735	-0.0029837305	0.5171469	-0.9937889	1.2105266	-0.7004837	0.41836363	0.55476546	-0.21757025
0	-0.72154486	0.050293036	-0.84388554	0.61950755	-0.53786176	1.0207522	-0.98466986	-0.7561443	0.074335724	-0.7436785	0.13280725	1.8008211	-0.7277713	-0.3369529	0.6253279	1.1493005	-0.031210272	-0.3725229	-0.51489866	-0.33064413	0.44298732	-0.3013734	-1.4126883	-0.04251016	-0.57658696	-0.929717	0.5384444	-0.32441148	-0.010112832	0.79489475	0.6086582	-1.4139731	0.46799016	0.6914307	0.57540184	0.7959349	0.11098877	0.14942779	0.33841136	0.14276472	-0.06970728	0.065778	0.45886213	-0.8818188	1.1181045	-0.6508042	0.40860397	0.5382132	-0.21147208
0	-0.90236646	0.045543987	-1.3917804	0.71546274	-0.56307065	1.5656624	-1.1484833	-1.1155685	0.15318586	-0.8360929	0.33498436	2.3411827	-0.8386437	-0.5414532	0.9231416	1.5237281	0.015768826	-0.46167138	-0.5973815	-0.58157575	0.63505197	-0.35513866	-1.940951	-0.18537086	-0.7890715	-1.2641412	0.60099083	-0.4009119	0.011963153	1.230172	0.73696005	-1.9055493	0.6215743	1.0107111	0.86080915	1.014801	0.18255004	0.19920832	0.40649876	0.26700082	-0.15482733	-0.094703995	0.57722723	-1.2482759	1.3717216	-0.825835	0.4607584	0.64206636	-0.21446648
0	-0.9568869	0.04818308	-1.0225292	0.727521	-0.66472685	1.3497204	-1.1854542	-0.9944862	0.1506107	-0.8236819	0.24085458	2.24976	-0.896721	-0.46849644	0.77615607	1.4360231	0.024950294	-0.39699304	-0.56434476	-0.47811833	0.538056	-0.3610953	-1.7879044	-0.08989272	-0.7145402	-1.2454479	0.70970243	-0.33938402	-0.0059349877	1.0176046	0.6921534	-1.7092739	0.56835985	0.86731964	0.79198253	0.9858837	0.1289955	0.2252821	0.421998	0.21239346	-0.143305	0.048449866	0.5800322	-1.1002799	1.3740051	-0.8053892	0.46105847	0.65431774	-0.21163861
0	-0.89382434	0.10743647	-1.1445125	0.6516726	-0.51760536	1.3919312	-1.0603858	-0.93782145	0.1411222	-0.81003535	0.30612826	2.141428	-0.7896861	-0.5087443	0.77802694	1.378015	0.013178905	-0.40546665	-0.56461155	-0.48362046	0.5628173	-0.31685033	-1.7625368	-0.13848901	-0.7580691	-1.1768885	0.57360494	-0.3774291	0.00037599582	1.1607482	0.6749068	-1.7046827	0.56790227	0.8754822	0.7835681	0.8510746	0.13815075	0.17593588	0.44750383	0.23449124	-0.23308407	-0.06292675	0.52376056	-1.0641159	1.2633346	-0.7716286	0.42657915	0.5756593	-0.23277836
0	-0.75115395	0.0631991	-0.92789465	0.5925495	-0.5096397	1.0916924	-0.9697383	-0.7595376	0.10238925	-0.72759664	0.21607357	1.8411008	-0.7309612	-0.3911653	0.65267956	1.197707	-0.026861671	-0.3603115	-0.49894637	-0.36405385	0.47635007	-0.28698537	-1.5066763	-0.068711504	-0.59006566	-0.9606449	0.5357659	-0.32198843	0.00655473	0.89712197	0.62034714	-1.4674578	0.49758887	0.7244484	0.64234567	0.7822042	0.11373518	0.16815528	0.3667563	0.16081583	-0.15015766	-0.000853811	0.47079584	-0.93608105	1.1657269	-0.6563576	0.40263534	0.54892045	-0.20589143
0	-0.72775215	0.072600745	-0.84868586	0.5962102	-0.5063111	1.0284069	-0.9261638	-0.7327721	0.07288175	-0.7067844	0.18749371	1.755405	-0.6805192	-0.35844994	0.6238077	1.1558057	-0.031562608	-0.34226155	-0.46231896	-0.3214228	0.44050962	-0.27917942	-1.4285458	-0.035642352	-0.6068431	-0.8847878	0.50283	-0.30957007	-0.025744298	0.8275548	0.58892363	-1.3995371	0.4642924	0.6730846	0.6204227	0.7531624	0.08576786	0.12326633	0.33453572	0.16810198	-0.1289978	0.004573215	0.43513808	-0.8650063	1.1021922	-0.6411624	0.37767968	0.5181084	-0.1966051
0	-0.73973674	0.086348414	-0.8413603	0.6148969	-0.5234638	1.0535947	-0.9160307	-0.7443963	0.098205134	-0.76022273	0.21546283	1.7861899	-0.69201255	-0.4371495	0.613304	1.1940348	-0.05490228	-0.33715108	-0.5089044	-0.33393812	0.50099295	-0.30493912	-1.4833201	-0.070999414	-0.64221346	-0.95550084	0.5252734	-0.32947275	-0.023352602	0.91247326	0.63380355	-1.4347534	0.46867618	0.67729324	0.6253925	0.74658334	0.06433509	0.17012633	0.34193224	0.15537122	-0.19940859	0.0042432244	0.45721817	-0.8664018	1.1165434	-0.6766188	0.35971558	0.526883	-0.19805917
0	-0.9402155	0.12675749	-1.2745323	0.7005034	-0.5047177	1.494358	-1.1066699	-1.0325102	0.18741004	-0.8293365	0.38316128	2.3059778	-0.8223095	-0.53400916	0.8460092	1.4689608	0.013763165	-0.4365573	-0.5785298	-0.536632	0.65968	-0.3742779	-1.8991789	-0.16309433	-0.8374034	-1.272196	0.6035976	-0.40754208	-0.0012140687	1.2823032	0.73094434	-1.8003933	0.5875732	0.95379764	0.84631133	0.9477366	0.13328648	0.20260584	0.4688921	0.24294147	-0.26934776	-0.109199874	0.5572075	-1.1606264	1.3220543	-0.84005076	0.45304248	0.63082594	-0.23811169
0	-0.94532025	0.12974705	-1.0311395	0.69365925	-0.5471802	1.3351369	-1.0670397	-0.9748984	0.16967936	-0.8623166	0.36864057	2.2207959	-0.81976837	-0.5373485	0.7510306	1.4198384	0.0017382369	-0.365968	-0.53503835	-0.4739406	0.6459987	-0.35038415	-1.7891802	-0.12309621	-0.8309225	-1.1907359	0.6462305	-0.38162345	-0.016574482	1.1809182	0.7056308	-1.695584	0.5503216	0.829418	0.84133303	0.9254916	0.084810264	0.20395274	0.45595008	0.21973902	-0.3002532	-0.037486363	0.5281538	-1.046982	1.2981085	-0.8344729	0.44243032	0.614682	-0.22688927
0	-0.90876234	0.11334899	-1.141018	0.6846309	-0.5167937	1.3921571	-1.0870479	-0.9754916	0.18063872	-0.8480301	0.32647628	2.2034976	-0.85169965	-0.49345657	0.7760419	1.3839457	-0.008011988	-0.376209	-0.569809	-0.46746042	0.5963277	-0.34012285	-1.7923948	-0.13483046	-0.7991852	-1.1906464	0.58077955	-0.40846315	-0.00466471	1.1639844	0.71599746	-1.7232659	0.59661084	0.8454313	0.780802	0.8955211	0.12841068	0.1846709	0.4225122	0.20093638	-0.23840675	-0.03839309	0.52311975	-1.0767428	1.3187637	-0.80952984	0.45801494	0.62363917	-0.22511552
0	-0.7928642	0.07495693	-0.7640714	0.6194906	-0.5283725	1.0562428	-0.96227044	-0.7782184	0.11197192	-0.75168747	0.19647777	1.7982377	-0.714268	-0.40300828	0.5869441	1.1940346	-0.03732709	-0.32848272	-0.4724456	-0.33422434	0.4889478	-0.33167735	-1.4675487	-0.059581462	-0.65563107	-0.96322435	0.53967196	-0.2960332	-0.031643778	0.8694637	0.59475034	-1.422447	0.50389373	0.6363621	0.6463978	0.7267395	0.06799809	0.17095268	0.3324742	0.14821142	-0.17733888	0.020703841	0.4564096	-0.8570153	1.1324446	-0.6942716	0.38401285	0.5231276	-0.22551912
0	-0.7803172	0.06483094	-0.7060708	0.6215389	-0.55126554	0.9685538	-0.9264743	-0.7504179	0.079060204	-0.7160857	0.1987517	1.7231919	-0.6989469	-0.35759142	0.5664864	1.1555114	-0.052723512	-0.30273628	-0.43610436	-0.3191712	0.45303577	-0.31079644	-1.4000779	-0.02617003	-0.64260525	-0.8883615	0.5524269	-0.28976262	-0.047451753	0.78760606	0.5759501	-1.3713622	0.47010344	0.5949148	0.62442446	0.7518651	0.061200865	0.1280149	0.28571355	0.15460803	-0.13340594	0.042235598	0.43006644	-0.8127903	1.1051517	-0.70744866	0.36014086	0.5176338	-0.19886051
0	-0.8746579	0.1331978	-1.2676462	0.68192214	-0.50877374	1.4349945	-1.1197501	-0.9697077	0.15782169	-0.8240219	0.34798494	2.232807	-0.80144626	-0.4989046	0.80585307	1.4150342	-0.014330049	-0.40258056	-0.5958626	-0.53919894	0.6216633	-0.34195504	-1.8411617	-0.14378862	-0.77052927	-1.1980356	0.59752417	-0.4286674	-0.0037600799	1.2001573	0.72426784	-1.7581298	0.5506674	0.93280053	0.7939555	0.9370527	0.14309274	0.20852236	0.4572974	0.24063203	-0.234803	-0.06778796	0.5606928	-1.1129683	1.2968926	-0.8055355	0.4535089	0.6018711	-0.22128755
0	-0.9320484	0.088583104	-1.3355883	0.703342	-0.5586343	1.5440826	-1.1498014	-1.0650191	0.16579466	-0.8474089	0.39860064	2.337083	-0.84047174	-0.528751	0.9014496	1.5327485	0.0070438674	-0.4190124	-0.6070931	-0.56207603	0.6482727	-0.3278818	-1.9574785	-0.17563601	-0.8384348	-1.261056	0.63926774	-0.40793553	-0.0013992555	1.2482723	0.7750379	-1.8612343	0.6216255	1.001319	0.86583334	1.0131567	0.16800067	0.21446228	0.4239346	0.27258873	-0.23922068	-0.09908985	0.58932567	-1.2056892	1.3778616	-0.85492235	0.4650153	0.64876986	-0.2434392
0	-0.7973791	0.069983184	-0.95946	0.6139504	-0.53574955	1.1871215	-0.95841956	-0.8461787	0.088596106	-0.7270176	0.23328386	1.9165562	-0.74148494	-0.44182307	0.69880766	1.2458181	-0.006330927	-0.37127367	-0.49230722	-0.40054235	0.48979053	-0.30280286	-1.5494188	-0.084482364	-0.6641782	-1.0029353	0.5282164	-0.3310984	-0.009522657	0.97293776	0.6064386	-1.5469325	0.5181933	0.72956675	0.69326407	0.77674085	0.12044336	0.12680727	0.3555181	0.20346849	-0.16235372	-0.06987498	0.47832215	-0.96137375	1.1507789	-0.67634696	0.39216256	0.5547506	-0.22632873
0	-0.7903115	0.06486225	-1.0527813	0.60544676	-0.5279984	1.2445577	-0.9703565	-0.8809487	0.08761098	-0.73675007	0.25807703	1.9509025	-0.7476671	-0.4637745	0.721934	1.2742869	-0.0032613825	-0.37656626	-0.5215708	-0.42753848	0.5128299	-0.30439845	-1.5783997	-0.10434736	-0.6619029	-1.0364574	0.528987	-0.3440378	-0.013273002	1.0151749	0.6198585	-1.5688009	0.51674604	0.7692376	0.70910335	0.7858626	0.13435246	0.13949417	0.3659086	0.21055044	-0.1631614	-0.081239186	0.48703197	-0.9840791	1.1548457	-0.6793625	0.39073282	0.5654589	-0.24571186
0	-0.7780992	0.06559405	-0.94676346	0.60127264	-0.52731496	1.1628761	-0.94104093	-0.8247489	0.076368205	-0.71956205	0.22892304	1.874855	-0.7214911	-0.43707988	0.68431294	1.2219986	-0.007225623	-0.37089413	-0.49198163	-0.38744658	0.4825665	-0.2985522	-1.5148393	-0.086540796	-0.64609665	-0.97406995	0.5171328	-0.32053557	-0.0055051334	0.9502725	0.5932885	-1.5174835	0.49624616	0.7210388	0.6743919	0.75988513	0.11933056	0.123358324	0.3418748	0.19416665	-0.14661962	-0.059634306	0.46353555	-0.9465617	1.1263057	-0.65912306	0.38086084	0.5503317	-0.23330428
0	-0.84846395	0.072448194	-0.900825	0.6726485	-0.6091504	1.1537455	-0.98460215	-0.8294999	0.08388494	-0.8061559	0.25704256	1.966991	-0.765272	-0.43227237	0.7010101	1.2956092	-0.04830436	-0.34479475	-0.4961757	-0.40282467	0.54242176	-0.31826574	-1.6057838	-0.09281536	-0.7217922	-1.0091819	0.5951527	-0.31830245	-0.032692146	0.94908124	0.6408026	-1.5493424	0.5126453	0.71831346	0.711654	0.8371103	0.09953294	0.15142389	0.33946982	0.19881019	-0.17443937	-0.014025848	0.50149506	-0.94502723	1.1896762	-0.748552	0.4016781	0.57392627	-0.22699235
0	-0.8995724	0.10888056	-1.184502	0.68930864	-0.588284	1.4113771	-1.1524699	-0.95405257	0.23257238	-0.8622513	0.30829883	2.262613	-0.88416827	-0.49964046	0.8003947	1.4246333	-0.0647163	-0.37509677	-0.61342186	-0.49042955	0.58664006	-0.35927784	-1.8407899	-0.16001323	-0.824317	-1.2551817	0.61348754	-0.42266762	0.0011739561	1.1668926	0.73885906	-1.7907479	0.6395715	0.8907769	0.8206264	0.92492723	0.11085475	0.24858406	0.45139572	0.23517604	-0.24509262	-0.030432895	0.5384854	-1.0800887	1.3684031	-0.84008926	0.50603896	0.63324785	-0.24689989
0	-0.8934487	0.10810077	-1.360626	0.6650374	-0.5466788	1.496044	-1.1135995	-0.99886507	0.14211902	-0.8382503	0.36568487	2.2837422	-0.8430626	-0.4977353	0.8895241	1.4712992	-0.0017918841	-0.45069554	-0.634318	-0.53157157	0.59960246	-0.3309274	-1.884778	-0.17074046	-0.788028	-1.2213053	0.5746869	-0.401937	0.0299888	1.2239987	0.7307831	-1.8310636	0.6232762	1.0040923	0.8002968	0.9555502	0.15205422	0.20062314	0.41542518	0.255739	-0.16032825	-0.09697234	0.54760116	-1.1778926	1.3334694	-0.8007177	0.4677132	0.6265699	-0.26096094
0	-0.7956184	0.08252825	-0.9010771	0.6410353	-0.5545876	1.1309277	-0.9864398	-0.8029211	0.075638585	-0.7480884	0.23844092	1.8772483	-0.7430254	-0.39831448	0.66498625	1.2046247	-0.0071598296	-0.3199277	-0.49968544	-0.37761146	0.49003235	-0.28189224	-1.5334575	-0.04756681	-0.65649444	-0.96163493	0.55241764	-0.31954318	-0.045399018	0.8924727	0.6146132	-1.5090923	0.48431778	0.709464	0.69378304	0.78725344	0.098776564	0.13581531	0.34665743	0.18356009	-0.14476869	-0.028490268	0.46123356	-0.91516	1.1412319	-0.6942643	0.38165322	0.5457825	-0.21976735
0	-0.7976651	0.055578563	-0.8569311	0.63809365	-0.56524336	1.0868558	-0.9496405	-0.8037885	0.068407156	-0.7475469	0.21818845	1.8530616	-0.7329253	-0.40689927	0.6743897	1.2318075	-0.015137689	-0.34634525	-0.4828044	-0.3713051	0.49073455	-0.29962742	-1.5025604	-0.05224723	-0.6479989	-0.9749096	0.5482668	-0.30021986	-0.014460836	0.89990705	0.61033356	-1.4879831	0.48908466	0.683116	0.6770808	0.7760969	0.10118817	0.11641129	0.32854205	0.18916714	-0.13962553	-0.0046390635	0.46487573	-0.92585206	1.1207287	-0.67487997	0.38419983	0.5500301	-0.21565594
0	-0.78491366	0.05052735	-1.0207478	0.66381025	-0.60154516	1.1757596	-1.0561526	-0.8490291	0.13909267	-0.7900515	0.23645332	1.9931152	-0.7905658	-0.39153367	0.7500945	1.307659	-0.037316218	-0.36886674	-0.5470211	-0.39466965	0.5209246	-0.28546026	-1.6761221	-0.09458131	-0.65563583	-1.0844449	0.61606544	-0.33252758	-0.041549023	0.93125564	0.6978	-1.6301489	0.54681903	0.7952601	0.70492643	0.9001349	0.104160406	0.19983241	0.37220827	0.1953482	-0.14229344	0.019026084	0.5424233	-1.0059752	1.2603531	-0.7459561	0.44496322	0.595428	-0.20997101
0	-0.8005595	0.118351474	-1.0340153	0.61065835	-0.47828487	1.2270497	-0.9361799	-0.836446	0.10387097	-0.76205903	0.29332355	1.9458339	-0.7328054	-0.47945625	0.67163795	1.2649308	-0.012778321	-0.35927284	-0.52062124	-0.44790292	0.5554409	-0.3168008	-1.5555893	-0.111671045	-0.6711184	-1.0093607	0.52864385	-0.36209515	0.0027680178	1.0729212	0.621796	-1.541413	0.47230023	0.79494154	0.7101291	0.7927453	0.10559289	0.1626612	0.38247535	0.18757325	-0.22032282	-0.073960125	0.46734816	-0.9497546	1.1183975	-0.69914895	0.38096988	0.5374004	-0.22272609
0	-0.9381284	0.11957077	-1.4116552	0.685654	-0.52980596	1.5877769	-1.1245602	-1.0648873	0.19445446	-0.8920942	0.40908965	2.3899288	-0.8577541	-0.5659298	0.89158225	1.5597355	-0.0018438878	-0.43837425	-0.6387574	-0.5948896	0.695521	-0.35154584	-1.9764309	-0.20048207	-0.8404023	-1.2861193	0.5905988	-0.43740284	0.039084177	1.3495165	0.7550079	-1.8738517	0.59849447	1.0459014	0.8756606	0.9876437	0.15543188	0.23130369	0.46525094	0.24734749	-0.2950992	-0.11291193	0.5701222	-1.2150018	1.386128	-0.8603657	0.46929526	0.64006484	-0.24552123
0	-0.90384734	0.092114784	-1.4744477	0.6745259	-0.57031465	1.6074432	-1.241072	-1.1404147	0.1897184	-0.84124124	0.30970803	2.36196	-0.8750858	-0.43076673	0.89497685	1.4665428	-0.034622755	-0.41308063	-0.6686434	-0.5580997	0.58136004	-0.35211328	-1.9211819	-0.1738012	-0.8159108	-1.3313552	0.5825679	-0.43933502	-0.044311706	1.2726676	0.756739	-1.8861803	0.71388197	1.0154006	0.800065	0.9214521	0.21492496	0.24345589	0.49171352	0.29402414	-0.1605313	-0.07860191	0.6364872	-1.1843839	1.3501933	-0.8029772	0.48998114	0.6109907	-0.31196317
0	-0.8096538	0.07519604	-1.1678121	0.60764337	-0.52471954	1.3276834	-1.041835	-0.93065846	0.10716876	-0.7716886	0.2356282	2.0898793	-0.7687767	-0.439171	0.7698248	1.2952923	-0.025490386	-0.38740414	-0.5556373	-0.46621513	0.49403918	-0.29039955	-1.6440071	-0.105786994	-0.69774014	-1.079233	0.50951725	-0.38679722	-0.010791927	1.0789243	0.6336314	-1.6656886	0.5785916	0.83120304	0.7198206	0.80014986	0.18513606	0.13398777	0.42640728	0.26732355	-0.15529633	-0.08908718	0.52397513	-1.0199661	1.185814	-0.68609464	0.42651373	0.5341153	-0.26063803
0	-0.81513125	0.10413773	-1.0610287	0.6365713	-0.48609868	1.2564578	-1.0400827	-0.89029926	0.12575907	-0.7870986	0.24176025	2.0415761	-0.7643269	-0.43792382	0.681574	1.2309616	-0.010070624	-0.35004118	-0.5500944	-0.41776088	0.5262086	-0.29010355	-1.6016716	-0.084032275	-0.6899109	-1.0744715	0.52973616	-0.4076611	-0.014260864	1.100696	0.6541757	-1.5888423	0.53351164	0.7549608	0.7054031	0.7572688	0.14940144	0.16097131	0.47347686	0.23327912	-0.20586407	-0.027792836	0.5621762	-0.957821	1.175993	-0.6887766	0.4111996	0.5045689	-0.2645214
0	-0.74311674	0.06611568	-1.145378	0.64434683	-0.46901616	1.2477528	-1.0087332	-0.89934725	0.11459612	-0.7710478	0.26822537	2.0131311	-0.73318076	-0.4173355	0.74622625	1.2791296	-0.023239566	-0.37831637	-0.54811084	-0.4428276	0.54473484	-0.29605815	-1.6261588	-0.09653533	-0.65828425	-1.0289102	0.50436634	-0.39594716	-0.0022298128	1.0478258	0.6730946	-1.6067137	0.5154924	0.82012457	0.6788958	0.8302083	0.16776524	0.123032644	0.39526042	0.23681587	-0.14724192	-0.0305862	0.53092325	-1.0290015	1.1741829	-0.6830799	0.41789415	0.5223063	-0.23969199
0	-0.7983678	0.09902539	-1.1227032	0.62143546	-0.49391916	1.2973706	-1.0271074	-0.9170437	0.12649907	-0.76881003	0.23933427	2.0239146	-0.7776558	-0.42532963	0.725708	1.26994	0.0064540636	-0.38835767	-0.57522976	-0.4370924	0.5079045	-0.32182777	-1.6026816	-0.09083263	-0.6650852	-1.0589722	0.531721	-0.38497326	-0.019597333	1.0710919	0.6411378	-1.5893743	0.5294073	0.8306016	0.67782617	0.8008054	0.15110317	0.15625058	0.41174042	0.21077389	-0.13873835	-0.04860423	0.5040735	-0.99194413	1.1751649	-0.68006855	0.4133795	0.5424057	-0.23691693
0	-0.7991535	0.108302526	-0.95510894	0.62973213	-0.47556064	1.1883034	-0.98288584	-0.83786523	0.09947727	-0.75503725	0.22901142	1.9372636	-0.7388701	-0.4378511	0.67176384	1.2060294	-0.00069503515	-0.3350661	-0.5197293	-0.40106797	0.50669706	-0.28484902	-1.5146484	-0.06961218	-0.6774793	-1.0059019	0.5394689	-0.35977188	-0.017442308	1.0048909	0.6165988	-1.5169568	0.4767161	0.7147604	0.7015432	0.7571328	0.10765538	0.14157183	0.41225424	0.19478801	-0.18861772	-0.040611334	0.4947293	-0.9109363	1.135762	-0.6844918	0.38642687	0.5094413	-0.23177378
0	-0.8100386	0.098251276	-1.21524	0.6346982	-0.48215935	1.3509808	-1.0342727	-0.93650144	0.12790924	-0.7853867	0.2670085	2.0780685	-0.76657635	-0.45670342	0.75216985	1.2924775	-0.0010824641	-0.40217578	-0.5817302	-0.45848495	0.53416824	-0.30488878	-1.6467909	-0.1109398	-0.6935751	-1.066516	0.51946366	-0.41125214	-0.011509148	1.1298558	0.65501696	-1.6413631	0.5384735	0.86626315	0.69602746	0.83648026	0.1645941	0.15435126	0.4140352	0.2253101	-0.1693113	-0.08120742	0.528712	-1.0276213	1.1718781	-0.70760196	0.41340077	0.5349309	-0.24140275
0	-0.87832326	0.12144327	-1.3386115	0.6771137	-0.47629884	1.4874752	-1.0896024	-1.0279614	0.18086027	-0.7993447	0.3465882	2.2438374	-0.78966725	-0.48683727	0.8401227	1.4166051	0.009120277	-0.443012	-0.5961783	-0.51790583	0.622397	-0.3566616	-1.8487813	-0.16553824	-0.79997987	-1.2190083	0.5594608	-0.421679	0.002099244	1.2512	0.717734	-1.7688122	0.5884052	0.9793344	0.77483493	0.9278703	0.15448031	0.20034638	0.426287	0.24556643	-0.21257073	-0.11166186	0.5559716	-1.1341356	1.2771741	-0.8002675	0.43173146	0.59558195	-0.2583582
0	-0.74764264	0.102052525	-1.0528086	0.6097928	-0.46722528	1.1906164	-0.95153946	-0.8347038	0.11569149	-0.76712185	0.25447074	1.9239568	-0.72451556	-0.43618727	0.6803454	1.1898221	-0.021742102	-0.35721016	-0.5458199	-0.38937673	0.5071101	-0.2919864	-1.5047925	-0.08782111	-0.6460898	-0.9927863	0.50656176	-0.3855965	-0.013806988	1.0454533	0.636861	-1.5238912	0.48023242	0.76350766	0.63371	0.75159883	0.13843183	0.14279307	0.4148449	0.19672588	-0.18462317	-0.016171234	0.49251354	-0.9312137	1.1366792	-0.6765658	0.38349396	0.5086358	-0.2283302
0	-0.8250268	0.09516433	-0.94336945	0.61797	-0.5263928	1.2282441	-1.0229036	-0.8569778	0.16404083	-0.79931825	0.22543426	2.0062833	-0.78075415	-0.4896091	0.6816585	1.2790035	-0.033937097	-0.35545605	-0.5640104	-0.41485214	0.5201515	-0.3391641	-1.5979676	-0.12236068	-0.7110751	-1.0976332	0.5562034	-0.3703587	-0.009795848	1.0485173	0.65459955	-1.5739142	0.5517298	0.7572732	0.7071955	0.7720751	0.07583703	0.21038479	0.41498557	0.17382939	-0.24550708	-0.0074214702	0.48254922	-0.9294599	1.2016231	-0.7350353	0.41737098	0.5491576	-0.23677357
0	-0.8448189	0.1037702	-0.886817	0.667775	-0.53252393	1.1619537	-1.0049195	-0.8575433	0.09629532	-0.8048092	0.24824278	1.9585795	-0.75175476	-0.42703894	0.6433293	1.2634817	0.00012136296	-0.34837022	-0.51653665	-0.39622816	0.5230283	-0.32119986	-1.5479373	-0.04187552	-0.6915433	-1.003854	0.5987959	-0.3447422	-0.035123274	0.9544871	0.64773786	-1.5048019	0.47361758	0.729349	0.6993642	0.8204274	0.08481477	0.16586655	0.38380253	0.17547235	-0.17016551	0.01751974	0.4785071	-0.92039037	1.1745687	-0.7490271	0.38855428	0.54155874	-0.21348563
0	-0.80403864	0.10550977	-0.92802185	0.6280374	-0.5000218	1.1632133	-0.9656442	-0.83343583	0.098989196	-0.7660994	0.24875969	1.9097902	-0.7236638	-0.44590652	0.66415995	1.215239	0.0009378511	-0.351198	-0.5036178	-0.38735965	0.52133906	-0.3072586	-1.520948	-0.06072202	-0.6762671	-0.99884677	0.5563081	-0.33342883	-0.021539036	0.9807709	0.6303608	-1.5035926	0.4764083	0.72247374	0.6943665	0.79134476	0.09771337	0.14327161	0.36861727	0.1791914	-0.21100421	-0.020615116	0.48031926	-0.9146426	1.1422586	-0.7027123	0.3923796	0.5494349	-0.22654504
0	-0.8225398	0.099976294	-0.9228956	0.6479096	-0.5320962	1.1873109	-1.0035242	-0.87051237	0.11255869	-0.7541392	0.2174236	1.9642051	-0.76273394	-0.4312888	0.6641999	1.2660798	0.021266479	-0.35839736	-0.52259547	-0.4060233	0.4965569	-0.3252751	-1.5430354	-0.061375827	-0.6704522	-1.0435979	0.58710027	-0.32624897	-0.022991104	0.9732702	0.61040115	-1.5240331	0.49511972	0.7380769	0.7064757	0.8087292	0.09883757	0.1703288	0.38971755	0.17459081	-0.17192136	-0.0024441443	0.46829757	-0.9355124	1.1718098	-0.7202849	0.39373308	0.54932505	-0.21984927
0	-0.82482505	0.11389425	-1.0706636	0.6483973	-0.47364685	1.2839917	-1.0161117	-0.88397837	0.11241479	-0.7619911	0.26730216	2.0388834	-0.75304425	-0.4770781	0.7079239	1.2635932	0.0110448655	-0.35694465	-0.54867804	-0.44749975	0.5432327	-0.30626234	-1.5930789	-0.097597	-0.69954336	-1.0638267	0.55751395	-0.39671913	-0.0010897797	1.0844637	0.64235675	-1.5974538	0.49406487	0.7933182	0.7350227	0.8115213	0.12599641	0.15519793	0.42904055	0.21866204	-0.20094073	-0.060123127	0.51599216	-0.97996116	1.1821967	-0.7099678	0.40401053	0.5321373	-0.22426492
0	-0.78710437	0.053652752	-1.199828	0.62456244	-0.4922024	1.3377683	-1.0322355	-0.9624947	0.15090306	-0.7470005	0.26424214	2.0706	-0.7569219	-0.46590477	0.78192645	1.3239173	-0.016160538	-0.40850005	-0.5538208	-0.47188318	0.55515456	-0.37475625	-1.6861864	-0.15486157	-0.70084876	-1.1262927	0.49173626	-0.3684494	0.004088436	1.1312425	0.65016687	-1.6732544	0.57817763	0.8556507	0.72588915	0.8241633	0.14153637	0.19269769	0.37564674	0.22381924	-0.15623012	-0.10726589	0.54629916	-1.0515721	1.2006352	-0.7007437	0.4354621	0.5742957	-0.2516018
0	-0.7355484	0.06341042	-1.2057065	0.6002903	-0.47249198	1.3000455	-0.9644764	-0.90481704	0.115524925	-0.7521566	0.23280528	2.0109956	-0.74674845	-0.45749894	0.7834582	1.2697809	-0.022890363	-0.41078863	-0.5581835	-0.47010344	0.5173706	-0.33752853	-1.6215973	-0.12528612	-0.641085	-1.0506487	0.4659387	-0.3848107	0.043492347	1.0996606	0.6289598	-1.6542724	0.51567787	0.8555448	0.69262475	0.8193691	0.17267007	0.1430026	0.3556212	0.21507883	-0.14132741	-0.08855764	0.5051699	-1.0436528	1.1633348	-0.66722447	0.41553855	0.5461994	-0.24161519
0	-0.7900721	0.061778884	-1.0723375	0.6286285	-0.5009979	1.2533622	-0.98476905	-0.9028057	0.12831417	-0.7554955	0.2600674	1.9911957	-0.7586578	-0.47157115	0.74295276	1.2787377	0.002567172	-0.39509907	-0.51993865	-0.4404454	0.54139924	-0.34927976	-1.6162009	-0.12438321	-0.67670876	-1.0703119	0.5135313	-0.34538543	0.011179637	1.0625143	0.6234516	-1.6004152	0.53716034	0.79285413	0.7295427	0.802085	0.11442809	0.16887791	0.3553136	0.18634892	-0.1603754	-0.068374366	0.5052681	-1.0111861	1.1771556	-0.6926163	0.40470472	0.568009	-0.23697989
0	-0.7533251	0.058847405	-0.8199159	0.5835242	-0.5584584	1.0555123	-0.9303802	-0.78540486	0.08664667	-0.7104679	0.15740344	1.7942455	-0.7194841	-0.39317766	0.61546594	1.1658213	-0.028202426	-0.34558812	-0.46024442	-0.35258046	0.42390484	-0.30639032	-1.4384005	-0.06320257	-0.6079162	-0.9437798	0.5232589	-0.29718426	-0.013720823	0.8606011	0.55953544	-1.4528542	0.5034134	0.6760695	0.643736	0.7324748	0.0955756	0.13970496	0.32199007	0.17742214	-0.14108749	-0.021733362	0.43877742	-0.8647896	1.1005557	-0.6659819	0.3832701	0.5386559	-0.22556847
0	-0.69653016	-0.06222183	-0.8679734	0.6199442	-0.6930366	1.0409561	-1.2039188	-0.8155839	0.13235569	-0.70732826	-0.023661552	2.005924	-0.7062394	-0.3077958	0.7297811	1.2356207	-0.03652459	-0.47385818	-0.5784851	-0.30013496	0.32465273	-0.30401736	-1.5473543	-0.032612626	-0.48852646	-1.07821	0.6015245	-0.28293362	-0.01816163	0.7195235	0.6730812	-1.4805404	0.6394426	0.78147995	0.5072095	0.8291735	0.17168249	0.2732816	0.40651658	0.23567663	-0.04682727	0.102260746	0.6211718	-0.94579214	1.2751606	-0.65825903	0.4864346	0.6252421	-0.26829892
0	-0.8097039	0.07620412	-1.3165784	0.60231906	-0.44141608	1.4374015	-1.0156401	-0.9999914	0.14611553	-0.7704653	0.2982294	2.1255198	-0.78528494	-0.48658973	0.8220707	1.2997397	-0.019076355	-0.42313594	-0.5943533	-0.48238146	0.5330982	-0.3486252	-1.7005988	-0.15296572	-0.7249082	-1.1635602	0.48126632	-0.4388646	-0.0054111565	1.2950932	0.66895074	-1.7591487	0.6091015	0.90034395	0.718912	0.77488256	0.1813246	0.17556025	0.4237244	0.26530266	-0.2067815	-0.16865063	0.59562874	-1.0696232	1.1781934	-0.6829441	0.43155748	0.529551	-0.28046265
0	-0.7374253	0.012915049	-1.0938802	0.6020021	-0.5590446	1.2491121	-1.0929176	-0.92231196	0.15284523	-0.7652105	0.13698405	2.0544517	-0.75417686	-0.39445692	0.7756003	1.2397054	-0.008851907	-0.4467666	-0.5936913	-0.39748177	0.43775892	-0.31416377	-1.613389	-0.12804984	-0.60328054	-1.1130217	0.5212855	-0.36554986	0.011873199	0.99412435	0.65174407	-1.6230323	0.62353194	0.8283301	0.6272618	0.8012714	0.1762595	0.20638339	0.40675563	0.23724206	-0.107195824	-0.027498493	0.58991605	-1.0019602	1.2012054	-0.65252775	0.4837025	0.5666764	-0.26185122
0	-0.69887275	0.09624623	-0.80908966	0.574032	-0.45645845	1.0339305	-0.94150263	-0.7693209	0.10070964	-0.72953826	0.10407214	1.778724	-0.67789614	-0.3429777	0.61699164	1.0416992	-0.02121009	-0.3237068	-0.51350397	-0.29526055	0.38642368	-0.22391994	-1.3317865	-0.04020982	-0.6238318	-0.89681965	0.46336684	-0.32919696	-0.027408857	0.8995143	0.5679142	-1.3751223	0.5011967	0.6084524	0.57198805	0.6301517	0.13312624	0.11788712	0.41262373	0.17308834	-0.1455859	0.015213446	0.47862753	-0.7918495	0.99457866	-0.591643	0.39157844	0.440057	-0.2817787
0	-0.78260225	0.09197513	-1.099528	0.5754949	-0.44894135	1.2674235	-0.9931639	-0.88477415	0.1256401	-0.746244	0.20892552	1.9939384	-0.73436826	-0.44212735	0.72713095	1.217429	-0.020313796	-0.38194072	-0.55843186	-0.41727284	0.46943182	-0.2883617	-1.5553335	-0.094809316	-0.65200776	-1.0668131	0.4786798	-0.40728092	0.0062852977	1.1269895	0.6268904	-1.5978022	0.5371516	0.80261487	0.6479031	0.7400367	0.17059863	0.14959228	0.43917736	0.23392971	-0.19999196	-0.07536943	0.5224574	-0.9611576	1.1159621	-0.6463094	0.41533807	0.49151784	-0.2663682
0	-0.7476181	0.09232801	-1.0410873	0.5717684	-0.4504583	1.2151668	-0.97594255	-0.8476235	0.11840999	-0.7301956	0.18167822	1.916414	-0.7199305	-0.4162537	0.70067763	1.1765404	-0.015132543	-0.3742412	-0.545031	-0.38569072	0.45442876	-0.2837128	-1.500675	-0.086426996	-0.6164351	-1.0162648	0.4600184	-0.38414437	0.0013869416	1.0691519	0.60475796	-1.5431393	0.5230747	0.76605195	0.6235169	0.70837814	0.15880708	0.14274076	0.4232851	0.21211892	-0.18618716	-0.059273694	0.5034345	-0.9232908	1.0794736	-0.6113862	0.40609068	0.48608616	-0.259468
0	-0.8030127	0.015714644	-1.102593	0.7340593	-0.7078469	1.3262684	-1.2008555	-0.98680484	0.16012228	-0.82101464	0.13806184	2.19543	-0.87694675	-0.4081023	0.8148678	1.4491231	-0.018994806	-0.42767766	-0.638895	-0.44270566	0.48681945	-0.39327636	-1.7427008	-0.07955981	-0.6508789	-1.1463442	0.6095514	-0.3951581	-0.0046557393	0.8906076	0.7217589	-1.7577358	0.61621684	0.86009544	0.7062861	0.9299207	0.1410606	0.21235505	0.40184993	0.23115854	-0.07243336	0.049015336	0.5585397	-1.1044021	1.3916795	-0.77279115	0.5465271	0.64885783	-0.24981439
0	-0.77628964	0.0065283747	-1.0939778	0.7124667	-0.74645615	1.3323802	-1.1530288	-0.9484393	0.1453541	-0.82675993	0.12943462	2.12954	-0.87736416	-0.40048155	0.80483496	1.4474823	-0.06381969	-0.4193714	-0.62292886	-0.4095312	0.43370032	-0.40567082	-1.7632166	-0.077110685	-0.6129276	-1.0953946	0.5923009	-0.40065446	0.0030330017	0.8578496	0.7089643	-1.7752953	0.62747633	0.86187184	0.68760276	0.9502266	0.14968854	0.2140513	0.35947075	0.21520124	-0.06339817	0.05235528	0.5566429	-1.0605239	1.4001299	-0.77776057	0.5391599	0.6700372	-0.2380066
0	-0.8396592	0.017826369	-1.1986033	0.7495781	-0.7402425	1.4091843	-1.1657826	-0.9755395	0.15175587	-0.83814174	0.15877737	2.2237637	-0.93574244	-0.43624222	0.8424324	1.483499	-0.057592265	-0.4162682	-0.6287827	-0.459708	0.47086978	-0.41012833	-1.7854238	-0.06154822	-0.66021305	-1.1679012	0.6332153	-0.41094896	-0.01123858	0.9239999	0.7370093	-1.8261528	0.6026307	0.91506004	0.7283569	0.9881496	0.16700289	0.18365404	0.39666048	0.2211989	-0.03658517	0.060208518	0.561059	-1.1535966	1.4367454	-0.812663	0.5668686	0.6739526	-0.23496166
0	-0.82038265	0.07633352	-1.0217243	0.6198825	-0.5397472	1.2801679	-1.0149571	-0.90542185	0.13750221	-0.74296504	0.24121657	2.0385156	-0.79580057	-0.45555222	0.71570027	1.3138326	-0.0019845318	-0.3977612	-0.5337837	-0.46536568	0.5059742	-0.35505182	-1.6135696	-0.12874362	-0.6502792	-1.103954	0.54923683	-0.33410212	0.0042849667	1.0209587	0.62553024	-1.6117334	0.5604271	0.80612135	0.71134645	0.82450867	0.12580845	0.19958468	0.3730226	0.20012878	-0.15535924	-0.057824746	0.47015667	-1.0062746	1.2094119	-0.7045614	0.43846917	0.57888585	-0.23950806
0	-0.8066587	0.05523941	-0.9671531	0.6306119	-0.5575637	1.2317518	-1.0290184	-0.8768388	0.12601407	-0.7494832	0.23952201	2.0138166	-0.8092196	-0.44447136	0.7083424	1.3076047	-0.006122995	-0.37788028	-0.53976333	-0.45783508	0.5078839	-0.34612024	-1.6038728	-0.109129	-0.6463067	-1.0756553	0.56924814	-0.3275566	0.0056892294	0.95756215	0.62964076	-1.6138252	0.5454956	0.78433996	0.7179004	0.8332976	0.117935084	0.1800437	0.35381192	0.19194193	-0.122074544	-0.01991918	0.48410672	-0.9953894	1.2285812	-0.7136486	0.44238865	0.5838665	-0.21692201
0	-0.6793562	0.05127403	-0.9453522	0.58355	-0.4691585	1.0838199	-0.9579754	-0.74646986	0.09850484	-0.7139362	0.14346221	1.7916181	-0.70267856	-0.3543198	0.6123792	1.1332241	-0.05923127	-0.3536835	-0.50745577	-0.37064427	0.43368483	-0.3242877	-1.4221848	-0.07350864	-0.5340108	-0.932852	0.4694411	-0.378235	0.019010352	0.8638437	0.5952785	-1.465545	0.47854716	0.70886946	0.55895776	0.7589635	0.12402202	0.1441871	0.35572082	0.16728254	-0.101864114	0.018595379	0.47586924	-0.89560443	1.105131	-0.6401768	0.40933782	0.5085699	-0.19886452
0	-0.7843006	0.011245815	-1.5251486	0.66575694	-0.5712544	1.5180413	-1.2663783	-1.0927057	0.18437628	-0.79335785	0.27484286	2.2938201	-0.8478537	-0.40706676	0.89387476	1.4894503	-0.046248328	-0.44942042	-0.68126285	-0.5728724	0.56666183	-0.36613408	-1.945979	-0.1836118	-0.70020074	-1.2274648	0.5995905	-0.44254103	0.026850147	1.1393307	0.8088332	-1.9347056	0.7302333	1.0931004	0.7337706	1.0696845	0.2116785	0.26060665	0.37040052	0.29246753	-0.07520168	-0.03613534	0.6605635	-1.2549634	1.4190477	-0.82282716	0.5296192	0.65634	-0.21867853
0	-0.837956	0.04318317	-1.5519207	0.6964219	-0.55924386	1.5967515	-1.2789453	-1.1371521	0.18472724	-0.8004784	0.29780653	2.3668542	-0.85579413	-0.44537634	0.89357287	1.5146976	-0.032941204	-0.45389804	-0.6854522	-0.5986273	0.590128	-0.39098728	-1.9864799	-0.1626597	-0.74414545	-1.2838324	0.60012907	-0.46468532	0.0075862505	1.2143862	0.81315315	-1.9629079	0.73930526	1.1029601	0.77164716	1.0601865	0.23179589	0.26561114	0.4141489	0.30315134	-0.091785565	-0.04098381	0.6624586	-1.282628	1.4290222	-0.8523095	0.5244703	0.6634776	-0.2246305
0	-0.75874496	0.085222185	-0.91745836	0.6029887	-0.5057132	1.1004609	-0.96249884	-0.8011622	0.077193335	-0.73658216	0.20157789	1.848672	-0.717344	-0.38742155	0.6407145	1.1942794	0.00018022316	-0.3731635	-0.5367455	-0.3917997	0.46549708	-0.31611782	-1.4556621	-0.06734044	-0.60034	-0.95168674	0.5226352	-0.30916217	-0.0029265757	0.90153146	0.5677015	-1.4364611	0.48255554	0.72003967	0.62340134	0.7450511	0.110553645	0.14289115	0.3429741	0.16620173	-0.09031248	-0.004497207	0.44265062	-0.9150694	1.0979553	-0.6486536	0.3825903	0.5186555	-0.2270735
0	-0.7486598	0.07162727	-0.8430735	0.61903024	-0.5012474	1.0354118	-0.939276	-0.7799668	0.05132204	-0.74939674	0.19174257	1.8034228	-0.6908795	-0.37905928	0.6181044	1.1592346	-0.00551589	-0.36038044	-0.49543145	-0.374167	0.47088805	-0.30760056	-1.4067206	-0.03524967	-0.609461	-0.9187071	0.53715056	-0.30971792	-0.0176128	0.83941025	0.5701417	-1.3807667	0.44429272	0.681794	0.6150021	0.75543946	0.103946686	0.11125922	0.33632013	0.16216359	-0.06969062	0.01979174	0.4620139	-0.8918737	1.0721682	-0.6419267	0.36146995	0.4914757	-0.2217352
0	-0.78029644	0.04927798	-0.9215106	0.6446556	-0.53732204	1.1094818	-1.0098113	-0.7927921	0.09160078	-0.7479424	0.22823411	1.9112349	-0.7228563	-0.40953755	0.6658719	1.2468531	-0.032690115	-0.37413996	-0.49741548	-0.40552846	0.5000237	-0.32057065	-1.5575542	-0.072400436	-0.6324959	-0.995031	0.57511693	-0.34224206	0.0058023436	0.87279713	0.64549166	-1.5110087	0.500332	0.7492171	0.62548643	0.86792487	0.116218776	0.14880997	0.34735635	0.18786605	-0.13413094	0.01714232	0.48937023	-0.95796746	1.1898429	-0.73172027	0.42761797	0.57362604	-0.19670047
0	-0.7252881	0.052836135	-0.89935386	0.6013272	-0.5057172	1.0793102	-0.9582014	-0.79172796	0.070212565	-0.7251945	0.18615444	1.8128023	-0.70971733	-0.3876394	0.6379452	1.1707641	-0.008238746	-0.37305054	-0.49519098	-0.3809113	0.46676674	-0.31054	-1.441624	-0.06707676	-0.5718033	-0.9397779	0.4944897	-0.3197413	0.010821287	0.85911494	0.57640684	-1.4300112	0.46080562	0.6998788	0.6173663	0.76469046	0.101682045	0.13178307	0.33621207	0.15859385	-0.0882332	0.006003843	0.47759157	-0.9155362	1.0880055	-0.63409805	0.38136658	0.5276981	-0.22537181
0	-0.75210416	0.08443625	-0.8904845	0.6087318	-0.5006778	1.085346	-0.92125905	-0.76313424	0.08888614	-0.78565	0.2250657	1.8108956	-0.71785265	-0.42084762	0.62857664	1.1959747	-0.054449562	-0.34546837	-0.5284507	-0.35151145	0.50685227	-0.3133177	-1.474122	-0.08208212	-0.65519	-0.9447198	0.5042371	-0.33618295	-0.01781912	0.9374296	0.62740815	-1.449934	0.4776333	0.70806706	0.6332802	0.75557566	0.076641075	0.1499348	0.33810705	0.1360697	-0.19591874	-0.0046355356	0.4314659	-0.8735308	1.1014475	-0.6838659	0.382118	0.52328056	-0.21031275
0	-0.76907897	0.08535821	-0.965569	0.62878555	-0.49714693	1.1701294	-0.9908036	-0.8397064	0.1395064	-0.79096574	0.22933601	1.9350517	-0.7161537	-0.45265877	0.6584779	1.2523688	-0.04502956	-0.35823408	-0.5401574	-0.39437234	0.54030174	-0.33221677	-1.5607516	-0.11835279	-0.65784764	-1.0544579	0.51968086	-0.36434507	-0.013771033	1.0132599	0.6491298	-1.5209503	0.51080143	0.756572	0.65528476	0.7819845	0.09585695	0.18296255	0.39469418	0.17031887	-0.20445944	0.0031418386	0.49644664	-0.9378221	1.1856465	-0.708251	0.41332492	0.5295491	-0.22827049
0	-0.77531075	0.005306818	-0.7536205	0.6127032	-0.58674264	1.013475	-0.99797976	-0.76310027	0.09188059	-0.71525913	0.11037811	1.8301035	-0.76341915	-0.336524	0.6367351	1.1807464	-0.00030442158	-0.37707728	-0.47141367	-0.33467236	0.40709037	-0.2915961	-1.428932	-0.038330577	-0.54992086	-0.9841042	0.587114	-0.2788312	0.0066591073	0.7801074	0.5805528	-1.421077	0.49880287	0.67960876	0.59900445	0.79273885	0.10887367	0.15926087	0.32210958	0.15780273	-0.061890893	0.0644999	0.4629232	-0.9068634	1.1412076	-0.6561185	0.41147643	0.5518988	-0.22454013
0	-0.79734534	0.089818545	-0.9330367	0.63428015	-0.5423574	1.1734619	-0.99340165	-0.83159083	0.08703814	-0.7777269	0.25285834	1.9468371	-0.75774825	-0.43031856	0.66997707	1.2506406	-0.0022211676	-0.36684722	-0.52116644	-0.41381398	0.5043888	-0.3180571	-1.5472839	-0.07890883	-0.64524317	-1.0094995	0.5604665	-0.31834188	-0.008770072	0.9404657	0.6030921	-1.5315727	0.4907157	0.7430214	0.68501407	0.8164173	0.08611399	0.14569561	0.36495084	0.17515099	-0.12845497	0.0040255347	0.48225588	-0.96196496	1.1704102	-0.7018034	0.3941171	0.55518496	-0.21436131
0	-0.81200546	0.08476586	-0.86795884	0.6337525	-0.5616012	1.1252713	-1.0188015	-0.8068042	0.081921495	-0.7609909	0.21055774	1.9096985	-0.7505292	-0.4075385	0.64959115	1.229737	0.010333833	-0.36196524	-0.5168224	-0.39028347	0.47187513	-0.3189802	-1.5146836	-0.056048848	-0.6330196	-1.0086602	0.57798135	-0.30663884	-0.008460317	0.88508934	0.6021755	-1.4882171	0.48222175	0.7270615	0.6711416	0.80287933	0.08826462	0.16684157	0.34715536	0.16747363	-0.12255182	0.018941613	0.4724055	-0.9226388	1.1581324	-0.700036	0.39627752	0.5560019	-0.20745152
0	-0.87537134	0.06522137	-0.7051099	0.6719351	-0.6385948	1.0538568	-1.0199405	-0.78049093	0.107410796	-0.7758558	0.1720651	1.8556079	-0.7473047	-0.3970209	0.60378355	1.2167434	-0.065093435	-0.3079831	-0.45512548	-0.3197847	0.44729108	-0.30612022	-1.5201968	-0.025646515	-0.725156	-0.9964783	0.63808644	-0.3166774	-0.05700523	0.8225468	0.6169686	-1.4946061	0.5303189	0.6253586	0.6931476	0.8204102	0.070907906	0.16777404	0.31562442	0.18578285	-0.17741203	0.04251758	0.4958331	-0.84875536	1.237088	-0.78395844	0.3981246	0.56720746	-0.22499587
0	-0.8674927	0.10093276	-1.0748231	0.65443635	-0.5016746	1.2951907	-1.061495	-0.8684708	0.14936583	-0.7797898	0.25362512	2.09576	-0.74685776	-0.48603922	0.7492801	1.3284816	-0.0058125984	-0.39218757	-0.5667128	-0.44293797	0.5258863	-0.32219788	-1.6715642	-0.10364867	-0.71472293	-1.1506801	0.597491	-0.3833785	0.020191403	1.1201352	0.6788022	-1.6543127	0.5439701	0.852663	0.70670396	0.8592398	0.14395277	0.19880761	0.45807794	0.22730817	-0.24662648	-0.029977731	0.5514263	-1.0367403	1.2561002	-0.7458667	0.43254516	0.5747027	-0.22543265
0	-0.7536617	0.07531119	-0.8714758	0.60016644	-0.53704214	1.0976642	-1.0017331	-0.7840427	0.13595624	-0.7496313	0.17601782	1.8895937	-0.7580022	-0.39576885	0.6435561	1.20605	-0.05965694	-0.33710745	-0.52909315	-0.37993938	0.4420308	-0.31718668	-1.5046028	-0.07976038	-0.63831776	-1.00188	0.5346448	-0.33211827	-0.0074443743	0.87018025	0.63656193	-1.4875394	0.525842	0.69442654	0.6232271	0.7724588	0.08088516	0.18663648	0.39277107	0.13848056	-0.1724938	0.03220722	0.4365003	-0.89919776	1.1876019	-0.69724613	0.41905662	0.5717636	-0.22026671
0	-0.7133686	0.07452681	-0.84953344	0.6018354	-0.47701842	1.0224078	-0.9195798	-0.76150596	0.073016606	-0.74242055	0.17446274	1.7941984	-0.68481636	-0.39152095	0.61771685	1.1259278	-0.03986408	-0.3309386	-0.4867634	-0.3520483	0.45470506	-0.2999479	-1.3886917	-0.052882455	-0.62880135	-0.89275515	0.5027744	-0.33234346	-0.028018046	0.85434246	0.58621645	-1.3972716	0.44824582	0.6381313	0.6052566	0.7346403	0.08428259	0.1126838	0.3472639	0.1622372	-0.13381375	0.0020658532	0.45293197	-0.8587748	1.0716611	-0.6559273	0.37437212	0.49262315	-0.22654751
0	-0.6975577	0.050482117	-0.7448073	0.580803	-0.52865577	0.92597693	-0.9485027	-0.7150554	0.099999495	-0.6927867	0.12105961	1.736848	-0.72589314	-0.33869302	0.60689026	1.0915489	-0.04919839	-0.32955468	-0.49070778	-0.30972162	0.4084577	-0.2720045	-1.360763	-0.051009495	-0.5542077	-0.90489084	0.53525776	-0.2738919	-0.00644885	0.74073434	0.60046524	-1.3501186	0.48829097	0.61507994	0.5605269	0.7168353	0.09121511	0.1763438	0.35338736	0.13160703	-0.099838875	0.051377885	0.4516575	-0.84596384	1.1161691	-0.6166905	0.40519124	0.5287738	-0.2301079
0	-0.8445761	0.121059366	-1.2559887	0.6451692	-0.46244836	1.4006267	-1.0318457	-0.9215757	0.10792944	-0.7849764	0.32793456	2.1158624	-0.75661516	-0.4912813	0.7372767	1.3362254	0.006954802	-0.4120552	-0.5839065	-0.505155	0.5749921	-0.32525092	-1.6938758	-0.12961695	-0.7119715	-1.1028394	0.53179705	-0.422898	0.00058892067	1.1984019	0.6653455	-1.6786398	0.50882643	0.8924113	0.7323899	0.8520959	0.17774507	0.16358347	0.44156232	0.2476704	-0.22288164	-0.0804396	0.53561854	-1.0459031	1.2034483	-0.73843396	0.401784	0.5518964	-0.21243751
0	-0.9111781	0.1302111	-1.1732385	0.6779718	-0.5396329	1.4285538	-1.0862024	-0.9734401	0.15390125	-0.8472553	0.36153606	2.194524	-0.8159126	-0.5187492	0.7485613	1.4134326	0.012786489	-0.41001922	-0.5765586	-0.5092676	0.6189484	-0.33196488	-1.801324	-0.14524002	-0.7772466	-1.1861477	0.5914942	-0.3794519	-0.019887645	1.2039791	0.6709339	-1.7229142	0.56720877	0.8935134	0.8214068	0.8970765	0.09981563	0.19495805	0.43556634	0.21844961	-0.2442881	-0.06026195	0.5345181	-1.0656106	1.270302	-0.8169512	0.4154824	0.5992167	-0.22638234
0	-0.9242729	0.13202609	-1.2587245	0.69198686	-0.48839188	1.4861803	-1.1014376	-1.0243645	0.2039197	-0.8356045	0.37006915	2.2786772	-0.81998396	-0.53481555	0.79933167	1.4438721	0.005159289	-0.42093402	-0.5992491	-0.5439004	0.66029775	-0.3649324	-1.8738182	-0.17370544	-0.8196529	-1.2530491	0.57619613	-0.41144887	0.007254732	1.2759367	0.7109854	-1.7619264	0.58067816	0.9417827	0.8282805	0.92658573	0.12495875	0.20607466	0.45655558	0.22889584	-0.2795313	-0.08803673	0.5494565	-1.1346893	1.3120857	-0.8294358	0.44049677	0.62784845	-0.22926603
0	-0.90545887	0.09498488	-1.6295372	0.6384022	-0.48041472	1.7192806	-1.1347916	-1.1767309	0.15543939	-0.80006623	0.40888968	2.4149804	-0.82932407	-0.547126	0.9856474	1.5139161	0.023682078	-0.45645103	-0.6703661	-0.6453365	0.64022666	-0.31307608	-1.954768	-0.22742134	-0.84701055	-1.3068954	0.56089395	-0.43464637	0.0078519825	1.433938	0.76516116	-1.9587184	0.70189154	1.1224365	0.8843329	0.96225995	0.23863941	0.20523424	0.44056043	0.32273513	-0.18185015	-0.19902638	0.61013496	-1.2878097	1.3215197	-0.79826	0.4457672	0.58628815	-0.29136094
0	-0.9295732	0.102524385	-1.6570282	0.64159393	-0.4896313	1.7594495	-1.1373981	-1.2084919	0.16911902	-0.79238343	0.4256869	2.4444025	-0.83712924	-0.5473586	0.9962658	1.528121	0.026490984	-0.4499763	-0.66788644	-0.659817	0.6523066	-0.32062408	-1.9732031	-0.22773089	-0.8808578	-1.3362489	0.5725759	-0.43755814	-0.0060530435	1.458753	0.76746863	-1.9780886	0.7120738	1.138776	0.89656305	0.9649472	0.23429209	0.21060336	0.4421103	0.32648227	-0.1918531	-0.2207802	0.61482316	-1.2948142	1.3249477	-0.8099124	0.44379818	0.5900639	-0.29705772
0	-0.9627571	0.08591963	-1.8453127	0.7057172	-0.53958625	1.8913383	-1.2309059	-1.3539968	0.2130399	-0.82818556	0.49037826	2.6354525	-0.9002111	-0.5949877	1.090955	1.6919385	0.034164276	-0.4756677	-0.6887116	-0.7448932	0.73485464	-0.3814263	-2.185489	-0.2772865	-0.97700465	-1.428288	0.59269756	-0.4309538	-0.012015452	1.5546656	0.83003867	-2.140784	0.768852	1.2440171	1.0163007	1.0698234	0.24158296	0.27679843	0.4226691	0.36234134	-0.20070648	-0.24132535	0.6591844	-1.422504	1.4234113	-0.8855472	0.46592623	0.67436343	-0.2796556
0	-0.76603	0.041131467	-0.82310295	0.61830086	-0.5429072	1.0814897	-0.9851709	-0.80957085	0.09877464	-0.74526066	0.13897961	1.8820076	-0.72599715	-0.3806292	0.6275755	1.196182	-0.01982937	-0.36486244	-0.47917277	-0.34856176	0.4325367	-0.30200285	-1.4590725	-0.044700574	-0.6046967	-0.9940224	0.5596035	-0.3191228	-0.007806954	0.8489543	0.59294075	-1.4429816	0.51049	0.6888576	0.6171119	0.78244466	0.11999299	0.13292435	0.36698735	0.1806082	-0.1013536	0.047046408	0.49745128	-0.9139963	1.1445756	-0.6631234	0.41227284	0.53074616	-0.24445845
0	-0.80103517	0.030034117	-0.9157991	0.67284733	-0.58844686	1.1610034	-1.1123525	-0.90791893	0.14317048	-0.7853269	0.110935986	2.0904098	-0.74226844	-0.39108065	0.6998744	1.2827183	-0.018544843	-0.39543977	-0.54210585	-0.35895467	0.44347847	-0.29584762	-1.5988368	-0.0490788	-0.66482747	-1.1179963	0.6124982	-0.3421145	-0.05274339	0.9016481	0.6523193	-1.5231543	0.60056776	0.7540932	0.63275194	0.8288702	0.13802241	0.20092875	0.44181767	0.20767169	-0.12639354	0.060566507	0.5846036	-0.99127185	1.2490935	-0.7250883	0.4513287	0.5757778	-0.27216136
0	-0.6988229	0.03723685	-0.79868656	0.6171345	-0.5647245	0.95964277	-0.94421464	-0.70444953	0.07504418	-0.73594743	0.14658153	1.7361262	-0.6941084	-0.34616074	0.63567376	1.1336796	-0.077932335	-0.3360498	-0.4736691	-0.3247561	0.44787294	-0.30244878	-1.4344581	-0.048324663	-0.5759732	-0.9125916	0.53574663	-0.29625636	-0.014223422	0.7545981	0.6264919	-1.4218787	0.45980242	0.66747534	0.5773069	0.8036845	0.08717411	0.15064622	0.3213922	0.14664282	-0.100071885	0.041740116	0.4665019	-0.8705346	1.1284089	-0.6642931	0.40024963	0.5378369	-0.18763456
0	-0.77131027	0.027731923	-0.7182883	0.61936086	-0.59517604	1.0068932	-1.0027771	-0.7392617	0.09493781	-0.73138	0.1285178	1.8165959	-0.75313675	-0.3448557	0.60537773	1.1702368	-0.025675029	-0.34798977	-0.4658392	-0.3236866	0.4020442	-0.26881537	-1.4358312	-0.022594009	-0.5897529	-0.9616792	0.608376	-0.2695735	-0.019307872	0.7511684	0.59445804	-1.4145288	0.5100464	0.6576803	0.61254627	0.7889932	0.09742337	0.17249179	0.33527476	0.16391696	-0.10435286	0.073052995	0.468035	-0.86051494	1.1642833	-0.69381154	0.41195515	0.5553365	-0.21823841
0	-0.9164447	0.04237323	-0.84302485	0.72367996	-0.67529404	1.1710815	-1.1430107	-0.85174495	0.17165336	-0.8690144	0.23131798	2.096185	-0.8090596	-0.44524628	0.7099874	1.3537055	-0.06768852	-0.3480146	-0.5112785	-0.3872324	0.58343834	-0.3463609	-1.7215034	-0.10246417	-0.7647425	-1.1687996	0.7185733	-0.33571514	-0.019955225	0.92633426	0.71060055	-1.6502655	0.5774575	0.74814683	0.7397524	0.96295446	0.053662777	0.2533097	0.40873888	0.18612304	-0.20210844	0.1185841	0.55535406	-0.9916828	1.3667259	-0.86003125	0.49816456	0.6699815	-0.23130077
0	-0.7459974	0.08622395	-1.0369132	0.6222181	-0.45737553	1.1780477	-0.9926815	-0.84099424	0.10580285	-0.75327176	0.20154308	1.9643158	-0.6988544	-0.42042443	0.73470837	1.1904491	-0.025485681	-0.37541524	-0.5471322	-0.40240696	0.49142438	-0.27563184	-1.5409623	-0.060288176	-0.66011995	-1.0278088	0.528771	-0.38411447	-0.024101084	1.0142181	0.65692216	-1.5508133	0.49556485	0.767863	0.63470745	0.7859393	0.16951182	0.14322117	0.43751755	0.22561233	-0.1691947	-0.019778056	0.53341293	-0.9496961	1.1530923	-0.67797935	0.40261957	0.5002449	-0.24827857
0	-0.7417081	0.084692925	-0.93879014	0.61239153	-0.5075851	1.1156942	-1.0154754	-0.8116438	0.085715465	-0.7393285	0.16476555	1.8929979	-0.7035105	-0.37351546	0.67388165	1.1283473	-0.01338459	-0.3501576	-0.51653093	-0.3619545	0.4475174	-0.26536667	-1.4550618	-0.043783545	-0.62106276	-0.9754897	0.53058296	-0.3582476	-0.045183375	0.9329961	0.6279545	-1.4523683	0.4866903	0.7112869	0.6140859	0.73364973	0.15555985	0.14153501	0.43020046	0.20423402	-0.1187433	0.0032640963	0.5185688	-0.88909316	1.1081369	-0.6381511	0.3916381	0.4847342	-0.26937616
0	-0.8143606	0.08848013	-1.1818157	0.6680355	-0.52330077	1.3424343	-1.0624939	-0.94752145	0.106275365	-0.76974994	0.24069163	2.1228783	-0.75088143	-0.46173164	0.7893798	1.319013	-0.0076521575	-0.41410422	-0.55743366	-0.4721447	0.5283569	-0.29542506	-1.6904066	-0.08956081	-0.7017797	-1.1006486	0.5765114	-0.40241808	-0.012661408	1.075681	0.68037087	-1.6664394	0.55367845	0.86861444	0.71092254	0.89203286	0.18945576	0.15774466	0.43008515	0.2599037	-0.15221167	-0.053507756	0.5591833	-1.0606554	1.246407	-0.74939483	0.4159344	0.5609912	-0.2361697
0	-0.84384024	0.11045261	-1.106298	0.6846749	-0.46787435	1.3240703	-1.0535339	-0.94853115	0.14272082	-0.80052733	0.25205472	2.1029327	-0.7801278	-0.47663707	0.72462493	1.2992076	0.003169927	-0.39435273	-0.58226794	-0.44441667	0.5847745	-0.35736763	-1.6700164	-0.1350215	-0.7496839	-1.1186539	0.5339432	-0.4064616	-0.01248006	1.1538757	0.6565922	-1.622007	0.53895295	0.8141894	0.71550316	0.7885574	0.14123796	0.20339584	0.46341467	0.21247923	-0.21663612	-0.069893494	0.57706714	-0.99158835	1.1838937	-0.72605574	0.41810748	0.52665645	-0.26610905
0	-0.7017942	0.0620016	-0.7920515	0.5732984	-0.51500785	0.9861741	-0.8673578	-0.6999614	0.04467888	-0.69197005	0.17570493	1.6605227	-0.6548813	-0.37479377	0.5689057	1.1087674	-0.0355142	-0.33567575	-0.44909865	-0.32974997	0.43436906	-0.29613665	-1.3493294	-0.04187621	-0.5657433	-0.8454708	0.49358827	-0.29846165	0.00022545396	0.7871028	0.5548515	-1.3723528	0.44160527	0.64617914	0.58492213	0.71869206	0.07503816	0.11478229	0.28287077	0.14204285	-0.12668097	-0.0026643828	0.40082002	-0.8239406	1.0481229	-0.6497435	0.35288534	0.5069782	-0.19797267
0	-0.8590096	0.124891825	-1.0302854	0.65581715	-0.50971204	1.2762122	-0.986248	-0.8861982	0.16411549	-0.8458708	0.3404877	2.060752	-0.77613497	-0.54117835	0.7072322	1.3360975	-0.03280789	-0.34927496	-0.56008685	-0.42179713	0.6125036	-0.32242748	-1.6785518	-0.13275489	-0.77860105	-1.1104456	0.5893631	-0.388133	-0.0069549372	1.136705	0.67955995	-1.6208565	0.51631445	0.81221396	0.7689766	0.8354892	0.055031255	0.21199484	0.41119656	0.1658113	-0.30937853	-0.02838945	0.49383184	-0.9715544	1.2384369	-0.80587983	0.4087686	0.57247084	-0.22262678
0	-0.893331	0.12870085	-0.86546785	0.6812587	-0.595513	1.2071147	-1.0030904	-0.86987966	0.12469611	-0.9008334	0.34403837	2.0036573	-0.787778	-0.5349539	0.6656452	1.2809186	-0.020760344	-0.311012	-0.53472567	-0.3849948	0.6314269	-0.31946886	-1.6460294	-0.089175865	-0.8264141	-1.0697507	0.6672804	-0.32889682	-0.0675677	1.0508672	0.67176384	-1.582897	0.5262636	0.7145185	0.8161045	0.8250099	0.020022996	0.19780396	0.36470428	0.13383192	-0.2882728	-0.014176094	0.47371462	-0.8988857	1.2284852	-0.84831804	0.37879226	0.598204	-0.2107245
0	-0.7722188	0.059557837	-0.8906616	0.62430125	-0.5068807	1.147139	-1.0346228	-0.8437689	0.14234579	-0.76159346	0.15602572	1.9487941	-0.7569138	-0.3987566	0.646095	1.2017378	-0.037828464	-0.3389063	-0.52565134	-0.3669309	0.46263385	-0.28603452	-1.5039124	-0.05885857	-0.6519678	-1.0212343	0.5347196	-0.36975586	-0.016295917	0.9266389	0.6260546	-1.4942049	0.538582	0.6864235	0.6395706	0.74493665	0.13435453	0.15183955	0.4101522	0.19608219	-0.15445316	0.0139663	0.537603	-0.9124527	1.1634299	-0.6673075	0.4273192	0.5163343	-0.25668094
0	-0.8206098	0.052925143	-0.9168765	0.63137764	-0.53799087	1.1950992	-1.0617942	-0.86520004	0.15145916	-0.7623581	0.20086965	1.9873937	-0.77182716	-0.4251379	0.6802353	1.2594986	-0.02343263	-0.36091155	-0.5256696	-0.40021852	0.49300557	-0.32923278	-1.6111909	-0.08619739	-0.6865146	-1.0901031	0.56692916	-0.35776928	-0.011222388	0.95098525	0.64398664	-1.5747108	0.56413656	0.72901344	0.7057235	0.80629575	0.09838719	0.17127368	0.39996165	0.19064589	-0.15812765	-0.017410733	0.5144885	-0.9647024	1.22733	-0.73117614	0.4473571	0.5712416	-0.24596545
0	-0.83586025	0.08586059	-0.9055283	0.65634465	-0.52408504	1.1940818	-1.0093248	-0.8579268	0.12747914	-0.7652789	0.2226342	1.9706162	-0.7740447	-0.42720336	0.6875819	1.2582842	-0.0037980175	-0.3602774	-0.5188255	-0.39653552	0.51617384	-0.33486596	-1.5921866	-0.06845268	-0.7045038	-1.0729415	0.57369614	-0.327279	-0.023706501	0.98720425	0.6342308	-1.540081	0.528673	0.72120464	0.719991	0.7783723	0.093608856	0.17801425	0.3940084	0.18235946	-0.16851616	-0.018711295	0.50854325	-0.94982237	1.1868782	-0.7190091	0.41617396	0.55303174	-0.24285662
0	-0.81932956	0.10366139	-0.8884542	0.64972645	-0.51443565	1.1314367	-0.9883399	-0.8152995	0.10173141	-0.77706605	0.23628587	1.9365203	-0.7471782	-0.44003704	0.64606744	1.1985741	-0.026195439	-0.31916004	-0.4918669	-0.37115976	0.5130943	-0.2842892	-1.5283225	-0.056170814	-0.68541366	-1.0090537	0.56772864	-0.3611626	-0.02548619	0.9831602	0.6356006	-1.4887574	0.48070288	0.684194	0.7002207	0.7760832	0.089135304	0.15718694	0.40917602	0.18791816	-0.2073625	-0.0073926738	0.50585103	-0.89288914	1.1553504	-0.7071521	0.39128867	0.52511925	-0.2405739
0	-0.8773351	0.097308956	-1.1239485	0.6656949	-0.513534	1.3798424	-1.0873809	-0.9674251	0.17338644	-0.8182705	0.27991426	2.1842682	-0.8191137	-0.5071492	0.75572747	1.3584926	-0.018291675	-0.38611928	-0.570116	-0.47664392	0.57736367	-0.35053217	-1.7629675	-0.14094028	-0.7744625	-1.1949112	0.57610434	-0.4136151	-0.0077757384	1.1685982	0.68935037	-1.7199419	0.569757	0.83509856	0.76705426	0.870088	0.13501613	0.18389328	0.4586483	0.21638668	-0.23302849	-0.07058936	0.54307884	-1.0581849	1.2775385	-0.7927017	0.44798863	0.59994847	-0.24739006
0	-0.8662214	0.06892829	-0.9595243	0.65431875	-0.5563245	1.2430879	-1.0323087	-0.93740857	0.1520042	-0.8070302	0.24760698	2.027604	-0.7984208	-0.47145265	0.69994897	1.3331631	-0.033065353	-0.3484051	-0.5326362	-0.4236053	0.5390245	-0.3591647	-1.6542513	-0.102095485	-0.76307935	-1.101667	0.57600147	-0.3464227	-0.040264305	1.028776	0.6583703	-1.6341506	0.5910124	0.7516384	0.7327856	0.81954455	0.09935408	0.18605232	0.36805895	0.19575472	-0.19681168	-0.037758444	0.49950272	-0.9753591	1.2413017	-0.77228963	0.41729954	0.5860967	-0.23033926
0	-0.7995491	0.09682828	-0.96948147	0.66934514	-0.55499715	1.2142403	-1.06374	-0.89448905	0.14796236	-0.8377838	0.2490367	2.0020013	-0.7770265	-0.4672397	0.70372444	1.2804835	-0.040519267	-0.33801225	-0.55805814	-0.4080604	0.56235623	-0.32519817	-1.6558093	-0.09302045	-0.7576183	-1.0817319	0.5814057	-0.35773942	-0.057337683	0.98392016	0.6776509	-1.6130784	0.5409302	0.7292502	0.75699955	0.816791	0.0739892	0.19201511	0.39874718	0.18917087	-0.19935055	0.01528355	0.5166778	-0.95609945	1.2463477	-0.76505	0.4208921	0.57282186	-0.2284112
0	-0.8262187	0.037658393	-1.09784	0.67337596	-0.58793294	1.2850361	-1.1465777	-0.9174539	0.13112608	-0.8080794	0.20200674	2.132884	-0.80432093	-0.4137857	0.760267	1.3213692	-0.02569078	-0.4020668	-0.59851384	-0.4370198	0.50518376	-0.30044556	-1.6749699	-0.071162686	-0.6445418	-1.1380999	0.61772144	-0.3943997	-0.046151627	0.9910861	0.713788	-1.6432017	0.5647574	0.83006877	0.6795264	0.8805061	0.19185646	0.18872264	0.46377528	0.22438438	-0.09136764	0.027933106	0.60846514	-1.0499277	1.300616	-0.71931946	0.46987423	0.57671386	-0.2702977
0	-0.79576874	0.07814628	-0.9785946	0.6515089	-0.52966917	1.1524221	-1.0269306	-0.86223704	0.10306981	-0.8191798	0.16465993	2.0004032	-0.74056834	-0.36709347	0.6932663	1.2309668	-0.03385676	-0.3881133	-0.5724452	-0.35842642	0.49180076	-0.28509182	-1.5549088	-0.056231614	-0.6601565	-1.0495775	0.55944735	-0.37265375	-0.04844451	0.9642396	0.66701394	-1.5247371	0.5352265	0.75243807	0.6125498	0.7977802	0.1541787	0.1635081	0.44494075	0.19112368	-0.1282296	0.032885373	0.5286708	-0.9406747	1.1935635	-0.7041098	0.43884024	0.53859836	-0.28073397
0	-0.7818608	0.06472895	-1.141074	0.6439504	-0.5313681	1.2639718	-1.0621716	-0.91300637	0.12031401	-0.813325	0.22817956	2.076255	-0.7830583	-0.41755497	0.7481787	1.311416	-0.016747395	-0.4075853	-0.589899	-0.4248749	0.5205854	-0.2888157	-1.6319346	-0.09614987	-0.6298454	-1.0714126	0.5464627	-0.4016503	-0.011406209	1.0291629	0.6806308	-1.6138958	0.5524206	0.85754824	0.6603083	0.85835224	0.17512305	0.1663074	0.43499577	0.19979072	-0.14142628	0.013336926	0.5226065	-1.0166472	1.2211796	-0.70327365	0.43307573	0.56097335	-0.2555957
0	-0.7472522	0.07569526	-0.95356023	0.6117996	-0.48468354	1.1625917	-0.9677295	-0.81210786	0.090485185	-0.731206	0.2293981	1.8946947	-0.7259048	-0.42710856	0.66906214	1.2134974	-0.0040357537	-0.35015795	-0.5068993	-0.41012183	0.49430254	-0.30788606	-1.4946513	-0.06108485	-0.6341757	-0.94552314	0.5114166	-0.34698477	-0.006052832	0.93786037	0.58630556	-1.5056071	0.4775563	0.7181057	0.6725017	0.76449555	0.12243948	0.12346911	0.360015	0.18354346	-0.14144267	-0.046961647	0.45157096	-0.92395264	1.1091591	-0.6561158	0.39066887	0.5185068	-0.2271581
0	-0.7848586	0.076175965	-1.0579308	0.60554415	-0.4887282	1.2209723	-0.977824	-0.8446445	0.09158477	-0.74748355	0.22966054	1.9528264	-0.7736847	-0.4095473	0.6885175	1.2697006	0.00663538	-0.3751889	-0.5218057	-0.41819668	0.500195	-0.31781837	-1.5514989	-0.07505948	-0.59429824	-1.002325	0.5088296	-0.37759298	0.028509513	1.0055797	0.6108308	-1.5538901	0.5107626	0.8004561	0.666156	0.793774	0.13198993	0.123230815	0.35775656	0.1748298	-0.13178514	-0.041784767	0.47436196	-0.9757023	1.1558013	-0.6432182	0.41641364	0.5669141	-0.21401617
0	-0.7963619	0.057121284	-1.2478088	0.63223547	-0.50303096	1.4122357	-1.0839218	-0.9709323	0.16114543	-0.785474	0.25233215	2.145225	-0.81931084	-0.45714453	0.78726363	1.3736218	-0.0014403182	-0.42704207	-0.59030867	-0.50600266	0.52944577	-0.381248	-1.7524574	-0.1685917	-0.67788213	-1.1597018	0.51111495	-0.409484	0.040602826	1.1186287	0.6760114	-1.729881	0.6032254	0.9076415	0.71117055	0.878713	0.17351182	0.1670552	0.40752593	0.2243401	-0.12560062	-0.07656803	0.53205293	-1.1197321	1.2613006	-0.7313431	0.47031114	0.6083705	-0.23645945
0	-0.76036024	0.097489625	-0.8846797	0.5836218	-0.48400778	1.1246718	-0.9594323	-0.8106474	0.12540106	-0.7266434	0.20685051	1.8479992	-0.7392787	-0.40687656	0.6214316	1.1878269	-0.019749278	-0.33510554	-0.5055465	-0.3653036	0.4725727	-0.31729296	-1.4642991	-0.07363545	-0.60883963	-0.9614436	0.49784538	-0.33591935	0.005414868	0.93939215	0.5918994	-1.4643844	0.5065623	0.6924249	0.64193714	0.72933894	0.09559139	0.14552191	0.3566162	0.15457015	-0.17442566	-0.011849354	0.4441129	-0.8917709	1.1159166	-0.64779407	0.40066686	0.5220881	-0.21522143
0	-0.7538577	0.08834327	-0.98221946	0.6100446	-0.48058906	1.179339	-0.9884379	-0.82481056	0.11805706	-0.7608187	0.2171446	1.9108766	-0.7563538	-0.4179007	0.6801278	1.2306409	-0.02874404	-0.34045744	-0.51535666	-0.39962572	0.49817407	-0.28769115	-1.5463045	-0.08703834	-0.63254297	-0.9968219	0.49461415	-0.37109458	0.010713336	0.9632467	0.63718605	-1.5580164	0.50614756	0.7234771	0.66533864	0.7668419	0.11969123	0.13923652	0.36733618	0.17111093	-0.16349468	-0.007141505	0.4693355	-0.9432036	1.1567594	-0.6803947	0.41326988	0.54785436	-0.22323895
0	-0.7619057	0.08269571	-1.0228573	0.6192891	-0.488852	1.2127509	-0.9626971	-0.82427216	0.1043629	-0.78160286	0.2285839	1.9317408	-0.7696941	-0.4119276	0.70845747	1.2270232	-0.025772508	-0.34403202	-0.5058291	-0.40033635	0.517219	-0.2874087	-1.546969	-0.08377789	-0.67330533	-0.97965163	0.5080645	-0.36524814	-0.002638756	1.0008583	0.64368004	-1.5549173	0.4945157	0.7132741	0.6872251	0.77041394	0.10904346	0.14175676	0.38358945	0.17595342	-0.17852627	-0.037604854	0.45615363	-0.9432176	1.1552616	-0.678597	0.40925184	0.5201117	-0.2338776
0	-0.8313334	0.09135555	-1.0853703	0.639433	-0.5197589	1.3230094	-1.0492029	-0.90546	0.10346718	-0.7456277	0.25547823	2.0569727	-0.76883787	-0.44340557	0.73924893	1.2883109	0.020579083	-0.38181064	-0.5306311	-0.44771442	0.5086429	-0.3111033	-1.6440244	-0.11143861	-0.6854112	-1.0876405	0.54779136	-0.3568366	-0.0024284173	1.0526855	0.64298964	-1.6221033	0.55200917	0.82044256	0.73640984	0.8098096	0.15885332	0.15669802	0.43580502	0.22600028	-0.1427689	-0.06471	0.51608795	-1.0237199	1.2165418	-0.6998498	0.41221613	0.53822947	-0.24500796
0	-0.7982343	0.06174084	-1.2338051	0.6282708	-0.52244985	1.3655227	-1.070716	-0.9323316	0.13863735	-0.75268865	0.26199576	2.0924554	-0.79773057	-0.43574578	0.7931359	1.3329521	-0.005120489	-0.40570518	-0.56219596	-0.48539707	0.5345576	-0.31224766	-1.670402	-0.13786168	-0.65901184	-1.100334	0.5423914	-0.38266256	0.019909518	1.0852978	0.6881779	-1.6900973	0.5823092	0.8859464	0.7013121	0.86114657	0.18913762	0.19077985	0.42203718	0.22370341	-0.13095626	-0.05590217	0.54187024	-1.0927205	1.272008	-0.6908781	0.46123067	0.56250536	-0.24310204
0	-0.78399694	0.0687721	-1.3603755	0.61867267	-0.5711066	1.4655255	-1.1573514	-1.0035952	0.18837158	-0.79232997	0.228976	2.2039037	-0.85564756	-0.41684467	0.8184297	1.3873013	-0.036980502	-0.43119943	-0.6306929	-0.5119103	0.48682353	-0.3241946	-1.8127823	-0.18940112	-0.67408764	-1.230163	0.5286244	-0.4425125	0.02340104	1.1033297	0.73620975	-1.8276533	0.65425825	0.9621486	0.7201228	0.89940727	0.18750295	0.19245353	0.43797806	0.24935189	-0.10443975	-0.04034368	0.53493017	-1.1491029	1.3087988	-0.74446255	0.50847197	0.612518	-0.24581137
0	-0.78203714	0.06290515	-0.96472496	0.62476844	-0.49522224	1.1845264	-0.9939553	-0.8712209	0.09705494	-0.749379	0.22316654	1.9466677	-0.76275307	-0.41025534	0.68837583	1.244418	-0.0008468044	-0.35706887	-0.5031526	-0.40559572	0.48844528	-0.29028153	-1.5359899	-0.0629351	-0.6250236	-1.00651	0.5348761	-0.3619902	-0.009381982	0.9641864	0.6367867	-1.5361351	0.5125662	0.74489	0.6959958	0.7938907	0.14062868	0.09955307	0.38178915	0.19665152	-0.121295385	-0.021634039	0.4742724	-0.9678034	1.1484426	-0.67156404	0.40925536	0.53303134	-0.21889292
0	-0.87486076	0.107380725	-1.1337544	0.6418331	-0.51205	1.3830216	-1.0518744	-0.9664996	0.18203728	-0.8066806	0.3067311	2.1661835	-0.8088743	-0.5374136	0.76778775	1.3467498	-0.0029298728	-0.37975553	-0.5550565	-0.47483706	0.58239096	-0.3319837	-1.7212662	-0.14427653	-0.7878103	-1.1857314	0.5701561	-0.39087754	-0.005079909	1.1961114	0.6672296	-1.6958641	0.5572784	0.83976996	0.79442495	0.8410627	0.12833709	0.19777219	0.45409575	0.2279276	-0.28458756	-0.081755005	0.5348132	-1.0340875	1.254142	-0.77963066	0.43504217	0.57139343	-0.262478
0	-0.88681644	0.10737707	-1.4132067	0.653709	-0.47485888	1.549874	-1.0887555	-1.0653828	0.17007595	-0.8033585	0.36076608	2.2795727	-0.8246924	-0.5323593	0.8730968	1.4390666	0.009651118	-0.41518533	-0.61032337	-0.5657993	0.62618446	-0.33293915	-1.8483095	-0.17588307	-0.80790645	-1.2436846	0.55411524	-0.41822058	0.017247329	1.3118546	0.725055	-1.8316367	0.6158246	0.9946544	0.8312551	0.9054561	0.17952241	0.18213089	0.4422412	0.2693966	-0.22805724	-0.124034055	0.55850685	-1.1718445	1.2905285	-0.79182494	0.43186474	0.58629286	-0.26472503
0	-0.7230029	0.079224594	-0.9327078	0.61443186	-0.4971597	1.0891452	-0.92806244	-0.79692215	0.07232866	-0.7441839	0.21487905	1.8416713	-0.6837538	-0.40256843	0.6721785	1.1852813	-0.028047144	-0.33365074	-0.48854828	-0.37690297	0.49315923	-0.28715697	-1.4841264	-0.047744136	-0.63366145	-0.9234099	0.5307051	-0.33887014	-0.014373557	0.87845844	0.624775	-1.4675689	0.45094493	0.7218854	0.64102644	0.79405975	0.09800511	0.12900813	0.35935098	0.17502493	-0.15323666	-0.0015941736	0.44965324	-0.91006905	1.112225	-0.6581731	0.37424234	0.5134445	-0.22522561
0	-0.7783631	0.084496595	-0.9570886	0.65274674	-0.48801777	1.1793774	-0.99368376	-0.8458535	0.07327319	-0.77487195	0.2216803	1.9539045	-0.74239796	-0.4419534	0.676969	1.2000251	-0.0027845446	-0.33886647	-0.5325313	-0.40483376	0.5125998	-0.28993586	-1.5183467	-0.04773792	-0.66652626	-0.9875963	0.5546872	-0.3803823	-0.021150988	0.9675819	0.6410797	-1.5207425	0.4668528	0.7103989	0.6911367	0.7716241	0.12542196	0.1312973	0.40070513	0.20438291	-0.15787935	-0.025005724	0.5004947	-0.9214138	1.138723	-0.6854442	0.3844989	0.49076748	-0.23838049
0	-0.8512447	0.08778888	-0.9566289	0.6852242	-0.5266678	1.2243351	-1.0318028	-0.87488335	0.12012454	-0.8203906	0.27632347	2.0350773	-0.7795738	-0.45942894	0.6948415	1.3152269	-0.00010566261	-0.35685286	-0.5504273	-0.42317116	0.537992	-0.31380093	-1.6026334	-0.07332704	-0.7008242	-1.0516014	0.60700905	-0.3682882	-0.013235419	1.0117426	0.659752	-1.5785211	0.50668687	0.78083885	0.7156808	0.8561735	0.10816509	0.14053746	0.3721368	0.18340625	-0.1957006	-0.014447789	0.4926552	-0.9583347	1.2005918	-0.7506766	0.41206786	0.5509374	-0.21940985
0	-0.7441503	0.07886037	-0.909433	0.59987944	-0.45931137	1.1330487	-0.9668828	-0.81774825	0.11651619	-0.7412064	0.17595644	1.8822858	-0.7282909	-0.4148342	0.6374469	1.1674477	-0.030805524	-0.34273732	-0.51921463	-0.35471192	0.47506538	-0.2920382	-1.4751084	-0.08017747	-0.63479626	-0.97245073	0.4734441	-0.35723394	-0.008343606	0.9991018	0.60774374	-1.4835634	0.506172	0.66238934	0.63319445	0.67842597	0.12528378	0.149325	0.39382836	0.1914275	-0.1873955	-0.015901225	0.5160436	-0.88879424	1.0927006	-0.6320997	0.39785898	0.471237	-0.27021962
0	-0.8055075	0.06467067	-1.300262	0.651676	-0.5058172	1.4159849	-1.0692003	-0.9977582	0.13451128	-0.7832737	0.30576217	2.1703634	-0.78797257	-0.4609786	0.8486384	1.3774722	-0.0117047075	-0.42235327	-0.57808876	-0.50394994	0.57022035	-0.29972675	-1.8096341	-0.16217625	-0.7425765	-1.1696731	0.5373304	-0.37776121	-0.0039006325	1.1494994	0.7252666	-1.7692721	0.59780943	0.92141557	0.7611899	0.9111886	0.18208608	0.16893445	0.39735425	0.25274548	-0.16227165	-0.085030876	0.54938996	-1.134764	1.2912145	-0.757966	0.4485481	0.57789814	-0.25204822
0	-0.8560364	0.06747166	-1.3523798	0.67338717	-0.5301244	1.4725949	-1.0905273	-1.0398896	0.11049504	-0.7955175	0.3534924	2.251213	-0.81234217	-0.4727157	0.8739055	1.4435415	-0.005439053	-0.41919914	-0.60023886	-0.54860663	0.6130515	-0.30850008	-1.849716	-0.1491549	-0.7674258	-1.1762356	0.5958992	-0.39119697	0.003280058	1.1912527	0.75501686	-1.8280362	0.59773976	0.98949206	0.79611874	0.9795451	0.19504233	0.15845495	0.3933658	0.27333236	-0.15661705	-0.070684604	0.5646176	-1.1884702	1.3253963	-0.78858435	0.45566037	0.6106168	-0.2463596
0	-0.7573163	0.06973799	-1.1231163	0.61167204	-0.46987742	1.2247478	-0.9998933	-0.8805612	0.12058538	-0.7406778	0.23805796	1.9902941	-0.68768513	-0.42025357	0.75820005	1.2658188	-0.034662265	-0.40350366	-0.56394273	-0.4382856	0.5154968	-0.30672058	-1.605081	-0.08620903	-0.646785	-1.0504553	0.5291635	-0.38025135	-0.014291585	1.0177383	0.67015606	-1.5803097	0.5338227	0.8412199	0.6431258	0.8431586	0.16824868	0.15757538	0.39505947	0.22039576	-0.14688854	-0.049699247	0.5241703	-1.011277	1.1895834	-0.70727867	0.4168639	0.53634137	-0.23244502
0	-0.6798869	0.044495583	-0.8361038	0.572585	-0.48802307	0.9804005	-0.93957704	-0.7144973	0.1014469	-0.6892279	0.13877259	1.7377764	-0.6709283	-0.3509044	0.5986739	1.1220833	-0.06796292	-0.33694	-0.4916139	-0.3179715	0.4201204	-0.29576963	-1.3934572	-0.04945733	-0.53806704	-0.8916512	0.49524564	-0.32329515	-0.0018655839	0.807829	0.6024407	-1.3910911	0.48302045	0.66069007	0.53855014	0.7241829	0.10294185	0.15828009	0.35416362	0.16923055	-0.11410532	0.03375198	0.48272145	-0.8548323	1.1013367	-0.6128835	0.39963773	0.49984124	-0.2367
0	-0.76296246	0.040163778	-1.1104237	0.6300223	-0.50853324	1.2046411	-1.0811162	-0.82451254	0.14812103	-0.7217362	0.1993866	1.9876714	-0.72829854	-0.39082122	0.7256147	1.2825226	-0.045762032	-0.41938406	-0.5810517	-0.41429564	0.5060768	-0.32569125	-1.6599088	-0.12061907	-0.58985174	-1.0902009	0.5355486	-0.38124812	0.03424022	0.96879256	0.6963594	-1.6191605	0.57039064	0.85290414	0.6048004	0.887617	0.1456914	0.21659674	0.40256575	0.2151364	-0.1365778	0.017214078	0.54920065	-1.0331217	1.2690933	-0.7195091	0.4586271	0.58484316	-0.19954793
0	-0.8068314	0.08272486	-0.9638865	0.6297971	-0.5524952	1.1585368	-0.972492	-0.82372266	0.09550949	-0.79833627	0.2537193	1.9400901	-0.7397495	-0.4533945	0.6835814	1.2527314	-0.041364767	-0.35954526	-0.5203245	-0.38492662	0.5232545	-0.30532295	-1.5616529	-0.07664151	-0.6685201	-1.0055906	0.5662369	-0.351918	-0.0113946255	0.95506716	0.64430463	-1.5471679	0.49154302	0.75474375	0.6762225	0.82629037	0.08780945	0.16458514	0.35857812	0.17434968	-0.19102442	0.014980555	0.48074946	-0.94540125	1.2020367	-0.7465777	0.39524192	0.5496635	-0.19360436
0	-0.7757918	0.0582686	-0.74183655	0.6187384	-0.5652767	1.0099283	-0.979232	-0.7511508	0.12579462	-0.77015996	0.17816575	1.807043	-0.740167	-0.37392965	0.5792488	1.1958649	-0.0639885	-0.33447444	-0.4844523	-0.32822683	0.47386774	-0.33240333	-1.4706854	-0.063088425	-0.6235652	-0.96996117	0.5780582	-0.31898406	-0.008464039	0.824346	0.63730186	-1.4377443	0.51183295	0.6629606	0.62777936	0.79939914	0.04899386	0.16656673	0.3142943	0.12105525	-0.16398227	0.06323291	0.4406445	-0.87569386	1.1789728	-0.7163237	0.4179896	0.56629294	-0.20332636
0	-0.9457467	0.12991968	-0.9254387	0.73526496	-0.61088705	1.2607533	-1.0704169	-0.90703964	0.16334797	-0.9115672	0.36139944	2.1266701	-0.78685683	-0.53207654	0.7278715	1.364919	-0.044889066	-0.32102737	-0.5262281	-0.40122437	0.65772766	-0.33700335	-1.763841	-0.09222949	-0.89482427	-1.125783	0.6952177	-0.36607525	-0.07335695	1.0897578	0.70746034	-1.6523037	0.543776	0.73563766	0.82834524	0.90682304	0.03877092	0.19547977	0.41065565	0.20720984	-0.2940712	0.007887495	0.53593224	-0.9614297	1.298315	-0.88581413	0.42486563	0.6083338	-0.22882102
0	-0.9928103	0.14238155	-0.99923044	0.744456	-0.62560767	1.3471935	-1.1062661	-0.9561227	0.19376256	-0.96804917	0.4050572	2.2419865	-0.81918335	-0.574514	0.76904434	1.4383947	-0.040764187	-0.34750724	-0.560895	-0.43217412	0.7184236	-0.34636897	-1.8682228	-0.124087095	-0.9636359	-1.1984138	0.7387782	-0.38211682	-0.08080362	1.1750119	0.7400219	-1.7343055	0.5729968	0.7853996	0.89689076	0.95344406	0.03210264	0.23069763	0.41799653	0.20700131	-0.33875847	-0.0049139457	0.554658	-1.0087414	1.377938	-0.94673216	0.4451152	0.65985465	-0.23774378
0	-0.8959908	0.11151702	-1.0034642	0.6981735	-0.54350424	1.2908568	-1.0992935	-0.9235169	0.16726497	-0.8507922	0.31580004	2.1556056	-0.793332	-0.49663165	0.7412096	1.3740357	-0.03286015	-0.35197294	-0.55593044	-0.4598858	0.6249356	-0.3474677	-1.7499645	-0.12019336	-0.78481776	-1.1751729	0.6199765	-0.39293575	0.001314528	1.0965711	0.70464283	-1.6498065	0.5502372	0.80777	0.78291345	0.8939828	0.08266186	0.21055976	0.44384396	0.20647138	-0.27286276	0.00035969334	0.54538405	-1.0131711	1.2937027	-0.8132548	0.44589692	0.6042565	-0.23111191
0	-0.87847674	0.0989729	-0.96651417	0.6740515	-0.5370587	1.2477458	-1.008721	-0.8670648	0.1306446	-0.8306288	0.29836896	2.058978	-0.7690699	-0.5276494	0.716224	1.3242866	-0.01920129	-0.3466767	-0.5335136	-0.40867838	0.5979261	-0.32450065	-1.66798	-0.11131497	-0.77046263	-1.1096748	0.5826206	-0.37024742	-0.027987378	1.1023701	0.65954524	-1.6046952	0.51281893	0.75932777	0.7690094	0.83303756	0.06683497	0.18445358	0.4111335	0.19439627	-0.25984094	-0.014831001	0.51224893	-0.98087186	1.2346663	-0.77580655	0.4029993	0.57146466	-0.23287636
0	-0.93685895	0.12623213	-1.0011241	0.7089181	-0.558926	1.3139312	-1.1053863	-0.9358289	0.18481924	-0.8856483	0.34621444	2.1912	-0.82645756	-0.5273034	0.71940255	1.3875973	-0.03075712	-0.3418745	-0.5681515	-0.46501544	0.64464986	-0.3573151	-1.7666012	-0.12625964	-0.8245282	-1.1956031	0.6491199	-0.39341003	-0.01550185	1.1374295	0.71475625	-1.6645983	0.55376077	0.80389774	0.8061132	0.89976245	0.057477433	0.22653009	0.44647318	0.18032973	-0.3141227	0.0020739022	0.52983475	-0.9976976	1.3011109	-0.8436303	0.43006963	0.6093772	-0.23199616
0	-0.8638752	0.09354459	-1.0244565	0.67757547	-0.5204221	1.274587	-1.0878365	-0.8945647	0.11479624	-0.8127658	0.26879105	2.0891294	-0.8005794	-0.45181975	0.7100847	1.2758253	0.006185675	-0.33881012	-0.54417527	-0.44446793	0.552885	-0.30768678	-1.6387504	-0.08576601	-0.7340731	-1.1070983	0.5857643	-0.38610995	-0.02092213	1.0493232	0.66003627	-1.5787053	0.5344246	0.767554	0.74829566	0.8158392	0.1328976	0.17424147	0.45950776	0.2118384	-0.19702692	-0.01764532	0.55042106	-0.9798081	1.2246518	-0.72577167	0.4141946	0.5379179	-0.25838947
0	-0.9461867	0.12939516	-0.9731903	0.70094085	-0.5392548	1.2886245	-1.0994586	-0.9494139	0.15789385	-0.85528564	0.31452155	2.1811063	-0.8055133	-0.5152225	0.7007268	1.3670347	-0.02454744	-0.3669027	-0.546654	-0.44476822	0.6085754	-0.3458211	-1.7328142	-0.10318947	-0.79346216	-1.1899683	0.6488112	-0.39422622	-0.029152935	1.1226844	0.69837904	-1.6339012	0.5463889	0.7838237	0.8034213	0.8753189	0.08443479	0.21126918	0.45313662	0.20165533	-0.27974233	0.0012906839	0.5382645	-0.9957472	1.3024147	-0.8252363	0.42785418	0.59911835	-0.23517163
0	-0.9816096	0.14972305	-1.0846188	0.7265801	-0.5526869	1.3905864	-1.1271282	-0.9859207	0.18329005	-0.8898809	0.37424818	2.298884	-0.8157141	-0.5657551	0.78130263	1.4531466	-0.025340041	-0.3706099	-0.56328106	-0.4845848	0.68638164	-0.34673035	-1.8630959	-0.14658985	-0.89711225	-1.2669675	0.6620231	-0.418368	-0.020414839	1.2335873	0.7394708	-1.740452	0.56134117	0.8485875	0.87724674	0.94249964	0.07779514	0.2494366	0.48893788	0.23844545	-0.34230995	-0.024102937	0.5779374	-1.06901	1.3584723	-0.885197	0.46001938	0.6243447	-0.24923739
0	-0.95450836	0.11143292	-0.8732675	0.74034506	-0.61731976	1.2414013	-1.1198157	-0.90179163	0.133611	-0.87147915	0.2992624	2.157494	-0.8413851	-0.48983058	0.70577693	1.3472596	-0.016031912	-0.3358715	-0.5384408	-0.4124143	0.60144144	-0.33361822	-1.7157732	-0.0691286	-0.8300546	-1.1765561	0.6973462	-0.34852013	-0.057795327	1.0204157	0.6993092	-1.6497554	0.5349009	0.7200583	0.83401984	0.88476163	0.056151647	0.21716343	0.4416911	0.21139795	-0.24735358	0.03641583	0.53560585	-0.9753522	1.3176541	-0.8682864	0.4295588	0.61009556	-0.23758882
0	-0.88616186	0.07458868	-0.94868165	0.6722978	-0.5933017	1.2593888	-1.0425212	-0.90646034	0.16018581	-0.82204616	0.2557991	2.0409079	-0.81641746	-0.4593516	0.6967341	1.2805374	-0.03513591	-0.35070553	-0.5040437	-0.40262967	0.5375526	-0.33976698	-1.6696522	-0.08956751	-0.7730342	-1.1156313	0.6035516	-0.36592984	-0.04508776	1.009864	0.65749407	-1.6452103	0.5692693	0.7476813	0.77354276	0.82703865	0.07664052	0.17899513	0.36349455	0.19129391	-0.20126937	-0.040179208	0.51803505	-0.95217085	1.2422194	-0.81038994	0.43054593	0.5871362	-0.24066816
0	-0.85353225	0.116948545	-0.87761074	0.6571038	-0.55814934	1.1465878	-1.0176626	-0.82543486	0.08954037	-0.7838329	0.23312782	1.9370809	-0.74486756	-0.39341283	0.64507294	1.222839	-0.010864482	-0.34724355	-0.4966482	-0.37992463	0.50686574	-0.2943691	-1.5320979	-0.04421722	-0.7215497	-0.9858543	0.6072072	-0.3250191	-0.05026386	0.92898285	0.6217783	-1.5077598	0.49077317	0.7158387	0.7194315	0.8157579	0.0925921	0.1670434	0.35613963	0.17689903	-0.18600531	-0.011287908	0.461135	-0.8894063	1.1798464	-0.75349486	0.39211646	0.5552491	-0.21803716
0	-0.8878779	0.0958082	-0.98443	0.68768346	-0.5609249	1.2513994	-1.0298868	-0.90494335	0.14524823	-0.8510499	0.30254033	2.0909636	-0.7838569	-0.51607704	0.7306727	1.3538536	-0.03329575	-0.36982745	-0.5427524	-0.4235988	0.5941924	-0.34890878	-1.7063365	-0.11699288	-0.7688096	-1.1411327	0.62815726	-0.3496799	-0.008870276	1.0810659	0.6766258	-1.6345363	0.5246811	0.800143	0.7605714	0.89491993	0.086894326	0.19226995	0.3923185	0.18926997	-0.24803811	0.014694766	0.5184893	-1.0140728	1.2718409	-0.797908	0.4230091	0.60269934	-0.22696958
0	-0.87041867	0.10244409	-0.9397786	0.6780383	-0.55812985	1.2299387	-1.0578986	-0.8926771	0.13582474	-0.83644915	0.27693263	2.0596871	-0.76901984	-0.4754992	0.7015715	1.308513	-0.007426308	-0.35102564	-0.55608577	-0.40810043	0.5699644	-0.33607584	-1.6584547	-0.09607714	-0.72880584	-1.0931296	0.6207357	-0.34136268	-0.031964947	1.0230371	0.6584798	-1.5770276	0.5259011	0.77160937	0.7427122	0.8500023	0.08668718	0.20160405	0.41384932	0.17747778	-0.22924279	0.005650912	0.52085626	-0.96197253	1.2171757	-0.7601245	0.4197794	0.572037	-0.2202245
0	-0.8239942	0.0675282	-1.1332628	0.6613678	-0.5368737	1.2995529	-1.0177022	-0.88914835	0.10208926	-0.7729658	0.25031668	2.0651066	-0.77794975	-0.45651874	0.7530622	1.3335547	-0.028478293	-0.39994273	-0.529222	-0.47059187	0.54703933	-0.32508665	-1.6892911	-0.092147455	-0.65753347	-1.0886942	0.55578774	-0.38073134	0.032202426	1.0487577	0.6598634	-1.6580598	0.52138156	0.85069174	0.6968277	0.89932644	0.16241837	0.15473966	0.39318457	0.23207852	-0.14951973	-0.04163905	0.53655905	-1.0564231	1.2432723	-0.7285877	0.43928838	0.58672976	-0.21299556
0	-0.81905115	0.08940349	-1.241115	0.618286	-0.5470146	1.3998231	-1.1103536	-0.9474589	0.20589314	-0.8170219	0.26617733	2.1407626	-0.8404658	-0.44494888	0.77680004	1.4054738	-0.04338681	-0.4286361	-0.6239609	-0.4972617	0.537112	-0.36884665	-1.7663462	-0.18442148	-0.7164431	-1.2041001	0.5131255	-0.3900275	0.029153325	1.1305845	0.686616	-1.7488226	0.6531067	0.9054642	0.72879446	0.8555263	0.109978884	0.23138478	0.4178954	0.2191091	-0.14853555	-0.06109647	0.5079722	-1.0866485	1.2787638	-0.7573387	0.49436653	0.609055	-0.26604125
0	-0.8790376	0.078720294	-1.123792	0.6875314	-0.5422372	1.3481579	-1.0668106	-0.9295736	0.14353436	-0.79681665	0.27964175	2.1536977	-0.82170284	-0.47546938	0.75501186	1.3956802	-0.009765008	-0.39709082	-0.55239123	-0.4904451	0.572609	-0.34002104	-1.7228894	-0.11936746	-0.71539766	-1.1539278	0.6000049	-0.3888531	0.035048854	1.0928153	0.68675137	-1.6947594	0.5378064	0.8612845	0.743363	0.90515196	0.14046809	0.19429469	0.41793624	0.22148058	-0.18581794	-0.0326139	0.5350977	-1.0665262	1.2977145	-0.7663053	0.4673978	0.60558444	-0.22378913
0	-1.0259472	0.10699358	-1.0839142	0.73765844	-0.62003857	1.4362558	-1.1600444	-0.9853325	0.22416846	-0.92877704	0.35836604	2.3211887	-0.87525815	-0.5785565	0.77687806	1.491748	-0.042976666	-0.36769944	-0.58768725	-0.49521995	0.6607343	-0.3639799	-1.8967541	-0.17453244	-0.8940265	-1.306469	0.7043282	-0.39429244	-0.008222954	1.1978601	0.7530228	-1.8067827	0.6049067	0.8717325	0.8609732	0.981158	0.087351866	0.25279352	0.47007573	0.20842451	-0.319186	0.004957508	0.5542864	-1.0942031	1.4266759	-0.94213015	0.4692213	0.67478913	-0.22637218
0	-0.8277378	0.08709993	-1.0109444	0.64901924	-0.51317424	1.199495	-0.9838277	-0.84798014	0.10970055	-0.8000023	0.28684998	1.9928048	-0.73391175	-0.47372374	0.7109838	1.3192649	-0.034990843	-0.37601978	-0.5166358	-0.44273886	0.5736864	-0.33225375	-1.6363765	-0.10150646	-0.7246232	-1.0502498	0.57848376	-0.36236653	0.013066125	1.0202944	0.666182	-1.573723	0.49556655	0.7932184	0.7125638	0.8716956	0.1062054	0.16360842	0.37777284	0.1916714	-0.2237264	-0.019699259	0.48482248	-0.9907276	1.215718	-0.77279854	0.41541672	0.5840825	-0.21329448
0	-0.8242533	0.061427787	-0.8078368	0.629607	-0.5489544	1.079863	-0.95683956	-0.8060149	0.105271295	-0.78197837	0.2192454	1.8660188	-0.70989376	-0.4519774	0.6191317	1.2397157	-0.050403807	-0.34004682	-0.4721348	-0.36820135	0.51686245	-0.32712033	-1.5169194	-0.07190374	-0.6928516	-1.0076443	0.58297473	-0.31175077	-0.029403778	0.9183055	0.61584985	-1.4771878	0.50868315	0.6851352	0.66961324	0.80232733	0.066356994	0.1398909	0.34129363	0.1619461	-0.20005412	0.019177826	0.44602653	-0.90129024	1.1648899	-0.7458367	0.39337453	0.5566514	-0.21122745
0	-0.85792524	0.021565897	-0.84995115	0.66301537	-0.61817	1.1255269	-1.0369729	-0.88209486	0.11456246	-0.7681502	0.2106334	1.9725543	-0.7716794	-0.42848283	0.6759922	1.3444678	-0.02968289	-0.3933881	-0.47796854	-0.38399163	0.5029317	-0.3503058	-1.6283641	-0.0810104	-0.6545449	-1.0923051	0.62616855	-0.3010171	-0.0059158583	0.88987327	0.64983076	-1.5579141	0.5499772	0.74497753	0.6964643	0.8868727	0.10201956	0.14890696	0.33403504	0.17310819	-0.14119138	0.034251396	0.48874414	-1.0072021	1.2615936	-0.75224084	0.41689548	0.6195643	-0.20909736
0	-0.8121034	0.11622061	-1.2669019	0.5925905	-0.42327422	1.3813916	-0.9983732	-0.91811484	0.13394642	-0.74511576	0.28874674	2.081876	-0.7365156	-0.48350328	0.78322834	1.2775337	-0.014078252	-0.398809	-0.5614587	-0.49182096	0.5509919	-0.31721756	-1.6640004	-0.12511328	-0.7062103	-1.1233212	0.5041613	-0.43676278	0.0066943644	1.2263316	0.65916365	-1.6809369	0.5314883	0.89317757	0.70571107	0.811508	0.17221339	0.16262265	0.4386489	0.24385469	-0.23202737	-0.13699251	0.5470595	-1.0310565	1.1741524	-0.71245587	0.40420145	0.5257275	-0.24829254
0	-0.78597414	0.1054026	-1.1576902	0.59168	-0.42510828	1.2786928	-0.97738063	-0.87293273	0.12937889	-0.73437005	0.25920284	1.998017	-0.7187497	-0.46492592	0.7244169	1.2174652	-0.0217896	-0.37500292	-0.5457342	-0.44907928	0.5148624	-0.2991538	-1.5747217	-0.10549594	-0.66562426	-1.0573821	0.4975586	-0.4279761	-0.0065681203	1.1480118	0.64742726	-1.6105187	0.5092774	0.8363577	0.6543465	0.7665233	0.17111094	0.15868305	0.4427157	0.23261811	-0.21671087	-0.09003944	0.5348035	-0.98380125	1.1531599	-0.6783072	0.39800388	0.5051058	-0.23893194
0	-0.9384057	0.123802885	-1.318803	0.69871974	-0.49000463	1.5411781	-1.1269811	-1.0295115	0.20866236	-0.83941704	0.36979717	2.3351836	-0.8156147	-0.5590533	0.84524304	1.4627253	0.00021044332	-0.4251004	-0.59886205	-0.5509571	0.6773283	-0.37199464	-1.9311676	-0.18361658	-0.8521322	-1.2990872	0.5973881	-0.4508302	-0.010102939	1.325228	0.737702	-1.8321519	0.5889427	0.9629097	0.84447277	0.9330399	0.14015473	0.22337687	0.4998349	0.25478497	-0.29223287	-0.1299597	0.58093923	-1.146387	1.3456621	-0.86778504	0.45996016	0.6236543	-0.23317808
0	-0.9706221	0.14675184	-1.0688201	0.72186106	-0.52939755	1.3767034	-1.0897753	-0.9553878	0.19450717	-0.9364266	0.40664726	2.2526073	-0.8368427	-0.58170724	0.7372203	1.41909	-0.04153066	-0.34004015	-0.5946164	-0.47411564	0.70177925	-0.34214798	-1.8215995	-0.15933175	-0.88048816	-1.2277206	0.65244573	-0.4299682	-0.020413915	1.259196	0.71337014	-1.7038366	0.5608677	0.84146	0.86172664	0.90456825	0.05840327	0.2572558	0.46889853	0.18924607	-0.36869475	-0.028485091	0.56775117	-1.0224469	1.3391876	-0.8795919	0.42481515	0.625546	-0.24723235
0	-0.99558985	0.12650871	-1.6088415	0.7078238	-0.5140471	1.7971832	-1.2063922	-1.1807764	0.22740586	-0.8558208	0.4645648	2.5615418	-0.9286494	-0.60077727	1.0139177	1.6043607	0.027487082	-0.47061983	-0.65779984	-0.66343576	0.7212456	-0.3573934	-2.1343489	-0.2765949	-0.9539024	-1.4519918	0.58653677	-0.43025145	0.017956344	1.4990132	0.7947165	-2.0366344	0.6958792	1.1473905	0.9649759	1.014414	0.16778436	0.26053554	0.48847836	0.28765956	-0.27054805	-0.20159514	0.61916524	-1.329262	1.4366522	-0.88546807	0.4765049	0.6684095	-0.29953548
0	-0.95788807	0.12496292	-1.0530329	0.7006644	-0.56474864	1.3949218	-1.1205931	-0.9742732	0.20414944	-0.88215417	0.33369	2.2342834	-0.8638561	-0.51684713	0.74389535	1.4206214	-0.015558157	-0.35757828	-0.57930523	-0.4542187	0.6242518	-0.3382525	-1.816448	-0.13582195	-0.83205974	-1.2432916	0.6363177	-0.37949362	-0.024178674	1.1715553	0.70370543	-1.7087016	0.6049015	0.84914804	0.81971157	0.8874088	0.08190063	0.24345264	0.48090377	0.17363614	-0.3001327	-0.01579535	0.5140625	-1.0402097	1.3159497	-0.84734815	0.44219533	0.62926865	-0.25476262
0	-0.75913566	0.0637879	-0.9536419	0.61105114	-0.5381248	1.1655492	-1.0497899	-0.8238946	0.14942636	-0.7677523	0.15101227	1.9475017	-0.7521366	-0.41676936	0.67756665	1.2324523	-0.03707049	-0.3949533	-0.5672364	-0.38489977	0.4577598	-0.34783056	-1.5620749	-0.10725362	-0.62448037	-1.0609912	0.5290138	-0.34507883	0.013423497	0.91319555	0.6334403	-1.5681895	0.54541117	0.7360556	0.6201277	0.79965645	0.09695223	0.21368793	0.39399552	0.18624042	-0.13905582	0.020439513	0.5254748	-0.94265836	1.2078023	-0.70593196	0.46334043	0.56449986	-0.2252692
0	-0.94416684	0.11465534	-1.5575867	0.7357646	-0.5086587	1.6960156	-1.1878285	-1.1799468	0.16661313	-0.8392533	0.42519602	2.4775116	-0.8526388	-0.57806903	0.95924586	1.5666597	0.028929636	-0.43876776	-0.6635591	-0.6632154	0.7010691	-0.34357446	-2.037331	-0.20875485	-0.8886776	-1.318098	0.62274283	-0.45459685	0.008585335	1.4037905	0.79970956	-1.972034	0.6356031	1.1015737	0.9239234	1.0271066	0.22126976	0.22690344	0.46328616	0.31813803	-0.22890183	-0.14893727	0.6375827	-1.300945	1.4006675	-0.8720441	0.43919373	0.6099613	-0.24128014
0	-0.8962062	0.10509372	-1.1248856	0.6579217	-0.47833806	1.3684337	-1.0531636	-0.9601979	0.19266503	-0.7969265	0.29509583	2.1649065	-0.8109752	-0.50912297	0.7314128	1.3427403	0.00019791661	-0.39005154	-0.5731668	-0.46957615	0.56845826	-0.35048407	-1.7149369	-0.1398347	-0.7613732	-1.1959426	0.57339406	-0.40016422	0.011969114	1.1875114	0.67156774	-1.6737134	0.5731298	0.8690637	0.7665986	0.84054285	0.1319939	0.19296306	0.4528026	0.21743311	-0.25951824	-0.08090722	0.5419233	-1.0519778	1.252464	-0.78705126	0.4245551	0.57558984	-0.23709348
0	-0.8113795	0.067254424	-1.1914248	0.644574	-0.4892189	1.3468914	-1.1603605	-0.93784016	0.17636302	-0.7785856	0.21690775	2.1521835	-0.81850386	-0.4385009	0.7598493	1.291826	-0.028189946	-0.38364956	-0.59665734	-0.4378624	0.501869	-0.31467924	-1.725518	-0.15327539	-0.67357457	-1.1950088	0.55081266	-0.44528547	0.015005732	1.1246986	0.7271944	-1.736198	0.6295442	0.8529093	0.6717122	0.8471906	0.18709712	0.21135111	0.48747298	0.257878	-0.18690817	-0.021787487	0.6153667	-1.0646437	1.3197843	-0.7341373	0.49120575	0.57582366	-0.24846776
0	-0.89718425	0.08745226	-1.5464607	0.69640356	-0.52834594	1.6461147	-1.2081361	-1.178262	0.19971278	-0.8107519	0.34042588	2.4211624	-0.828985	-0.5091371	0.9262035	1.5009538	-0.013458337	-0.42876872	-0.6613248	-0.5943305	0.622954	-0.34995034	-1.9751104	-0.19106862	-0.8418633	-1.3324063	0.6013533	-0.47005886	-0.031905886	1.3206395	0.7863267	-1.9257417	0.68782	1.0826188	0.81815755	1.0132428	0.23650832	0.21615562	0.48586783	0.2886074	-0.18244502	-0.12184615	0.64654654	-1.2685544	1.3982083	-0.8310346	0.48767483	0.62574726	-0.26455483
0	-0.9133925	0.08366104	-1.2840734	0.70802206	-0.5440592	1.4807857	-1.1022923	-1.0246584	0.14757383	-0.8142956	0.37004858	2.2558765	-0.81920624	-0.5058749	0.8557728	1.476267	-0.0064843697	-0.41816953	-0.5679638	-0.52904075	0.6438456	-0.3537959	-1.8942957	-0.15692055	-0.82057095	-1.2319977	0.5997477	-0.38106018	0.002672295	1.2001455	0.7479945	-1.814618	0.5967015	0.94575506	0.83673716	0.97770196	0.13921742	0.18863074	0.38281548	0.23681948	-0.20337836	-0.09355702	0.5579206	-1.1735338	1.3499213	-0.8369879	0.44523755	0.6280537	-0.24208045
0	-0.80724084	0.09673715	-0.89934725	0.62356085	-0.5216948	1.1388267	-0.97659177	-0.83034575	0.11907608	-0.77707374	0.26734516	1.9128714	-0.722996	-0.47575042	0.6414745	1.2400924	-0.030084193	-0.32521984	-0.5154425	-0.37880036	0.54538685	-0.33573216	-1.5709666	-0.10261898	-0.68843335	-1.0155034	0.555809	-0.34959042	-0.026018765	1.01172	0.6342976	-1.5224657	0.4992712	0.695842	0.7118427	0.7775676	0.05737397	0.17825909	0.38034692	0.18244988	-0.2491199	-0.021289526	0.48826194	-0.9088838	1.1358275	-0.7037707	0.37996	0.53966236	-0.23179533
0	-0.78324455	0.0931697	-0.8736098	0.634105	-0.53469783	1.1131783	-1.006549	-0.81737953	0.13381065	-0.79352367	0.24019289	1.900261	-0.73096514	-0.4451402	0.63705236	1.22012	-0.03377529	-0.31792092	-0.52200395	-0.37084213	0.53280085	-0.32585442	-1.5631299	-0.09325576	-0.67869675	-1.0093608	0.55363756	-0.32204247	-0.03726395	0.943982	0.6407774	-1.5008916	0.5011402	0.68591064	0.70654905	0.76577765	0.058885798	0.18850136	0.36970705	0.16481362	-0.20056365	-0.0031246955	0.49179918	-0.903459	1.1400524	-0.70921606	0.39468035	0.54119605	-0.23548877
0	-0.76792246	0.11167388	-0.8654027	0.5943708	-0.50613135	1.08989	-0.9348572	-0.79088324	0.0796271	-0.7483257	0.20460266	1.8144817	-0.710284	-0.39325625	0.58424884	1.1914079	-0.021400558	-0.36586213	-0.5113399	-0.35137698	0.47613883	-0.34919783	-1.4466136	-0.06877424	-0.62684757	-0.92849714	0.5075369	-0.32433307	-0.0128414845	0.91119593	0.573644	-1.4310755	0.48183963	0.7178769	0.60986644	0.7507696	0.073838204	0.13887855	0.32461232	0.13912648	-0.13630246	-0.01592185	0.40718925	-0.86845195	1.0930623	-0.6773272	0.3841928	0.5365838	-0.20050713
0	-0.8651157	0.09394584	-0.90409803	0.6318348	-0.5325798	1.1672103	-1.0210558	-0.8549705	0.1365577	-0.76812625	0.26974934	1.9547639	-0.7821129	-0.43177155	0.64608085	1.2753909	-0.011107873	-0.35640264	-0.49847355	-0.38531086	0.5180653	-0.32486323	-1.5751003	-0.089059815	-0.6879349	-1.0531493	0.58947587	-0.34501532	0.0004315887	0.9765401	0.63904774	-1.5535569	0.5434467	0.7574304	0.70986235	0.8387778	0.06945403	0.14880358	0.36397287	0.15653422	-0.18756606	-0.0032932241	0.4429422	-0.94047064	1.2041398	-0.7544096	0.41978097	0.5777974	-0.19737473
0	-0.8176127	0.08463058	-1.0545818	0.64717615	-0.51321846	1.280731	-1.1103717	-0.92632663	0.17750216	-0.8354274	0.18980686	2.1538913	-0.7687074	-0.40047446	0.75257844	1.2514656	-0.028040266	-0.3793812	-0.59206384	-0.38382253	0.50953543	-0.26340267	-1.6424165	-0.0938882	-0.72200096	-1.1490219	0.53447425	-0.43050045	-0.04521261	1.1026537	0.688782	-1.6260362	0.6005119	0.76211995	0.660129	0.7816557	0.1748436	0.19959815	0.5275806	0.2350925	-0.209263	0.0145796	0.6151523	-0.9697974	1.2176132	-0.7233503	0.47234514	0.5163644	-0.30556843
0	-0.8253873	0.077661	-1.1161125	0.67933625	-0.5264331	1.3263958	-1.1463591	-0.96695584	0.1593474	-0.8405287	0.21918824	2.1698556	-0.7856101	-0.40503338	0.74164736	1.2725251	0.002137107	-0.38796303	-0.59800136	-0.41267854	0.5163682	-0.28516373	-1.6755469	-0.08373693	-0.73165333	-1.1782328	0.5686797	-0.4252679	-0.04658194	1.109659	0.68951124	-1.6394393	0.5844477	0.7650879	0.68694615	0.7877525	0.18794054	0.20071656	0.5147766	0.25755486	-0.15571295	0.008487604	0.6399823	-1.002718	1.2358903	-0.7354862	0.44399554	0.5173738	-0.3073251
0	-0.9027884	0.11381262	-1.0872886	0.7188088	-0.5544777	1.3264905	-1.1269599	-0.9620311	0.13879734	-0.8658152	0.29642135	2.1969826	-0.77034706	-0.46872273	0.7416344	1.3717638	-0.006016758	-0.38654837	-0.57152504	-0.43973225	0.6065983	-0.32771814	-1.7418635	-0.093649454	-0.8006382	-1.1724284	0.64079	-0.41202903	-0.049175728	1.1293314	0.70383465	-1.646862	0.5681128	0.8063887	0.747638	0.8784182	0.14436106	0.20067401	0.49468398	0.2392795	-0.19505847	0.015256319	0.59237736	-1.0281633	1.2839098	-0.7924347	0.4379916	0.56281763	-0.29217687
0	-0.89931875	0.10266019	-0.9396691	0.697621	-0.5674878	1.2612566	-1.0924073	-0.9035737	0.11990395	-0.8530487	0.29812658	2.102032	-0.8032913	-0.47671375	0.69415545	1.3272932	0.0037070343	-0.36667594	-0.54717374	-0.4527844	0.58231336	-0.33431554	-1.674344	-0.09081024	-0.7215637	-1.1227183	0.6223554	-0.34556058	-0.029631456	1.0609326	0.6407313	-1.5769681	0.50825584	0.7431128	0.7773	0.8435784	0.09427319	0.19692054	0.42155573	0.18072455	-0.20541981	0.009866571	0.5369377	-0.9908514	1.2265854	-0.7545693	0.40056446	0.5714781	-0.23464821
0	-0.925233	0.10691316	-1.1241363	0.70116436	-0.51161367	1.4216452	-1.109999	-0.9792283	0.16510235	-0.8367063	0.30686933	2.2641184	-0.83307445	-0.5306239	0.75753874	1.3672167	0.020579776	-0.4005894	-0.57005703	-0.49662337	0.5970424	-0.33423823	-1.7684286	-0.12991622	-0.7940071	-1.2300423	0.5912259	-0.40542677	-0.016576147	1.2078983	0.6863241	-1.6904668	0.5687315	0.8340009	0.7914701	0.8539421	0.15676951	0.19187985	0.51124203	0.24199222	-0.25098747	-0.053534087	0.5710091	-1.0782927	1.2899374	-0.77889514	0.43000388	0.57365745	-0.28552926
0	-0.79864	0.082697935	-1.1527778	0.6280382	-0.5012766	1.3176976	-1.0802256	-0.92268664	0.18653472	-0.7716831	0.23156156	2.0878646	-0.78051907	-0.4483029	0.70945334	1.3192095	-0.027970864	-0.4174266	-0.587031	-0.45457482	0.52822405	-0.38201198	-1.7064499	-0.15811475	-0.67467827	-1.1572316	0.50403273	-0.4106522	0.0141238645	1.085055	0.6677956	-1.6621451	0.5700934	0.8435829	0.67834574	0.83987737	0.12843058	0.2160966	0.41035756	0.21309124	-0.18143338	-0.03652387	0.5470582	-1.0309566	1.2358439	-0.73494744	0.464459	0.5900577	-0.21413346
0	-0.8624818	0.058611196	-1.2644293	0.67904085	-0.5522022	1.4598033	-1.1412376	-1.0212293	0.14828949	-0.79707927	0.29830632	2.253393	-0.8314716	-0.46950063	0.8067722	1.4298961	0.023573028	-0.4320934	-0.5958436	-0.53019804	0.5809116	-0.36050454	-1.8191248	-0.14018415	-0.69302756	-1.2083777	0.5869531	-0.4013493	-0.0035828764	1.1551244	0.70905155	-1.7560029	0.58346283	0.9456776	0.75933164	0.9286594	0.2071307	0.18630163	0.42768282	0.25859457	-0.1616464	-0.05542547	0.5884816	-1.1359835	1.3155396	-0.7686157	0.4536431	0.6160325	-0.23069899
0	-0.90154713	0.056533918	-1.4742556	0.72473776	-0.57717687	1.625818	-1.1762981	-1.1754874	0.14967126	-0.8226018	0.36854494	2.4221814	-0.8626526	-0.5351897	0.94702554	1.5563233	0.035248503	-0.46033826	-0.63706076	-0.61626446	0.64879394	-0.37127742	-1.9832604	-0.1846761	-0.81767464	-1.2897664	0.5982863	-0.41087928	-0.008485953	1.2772208	0.7667211	-1.9247051	0.6484966	1.0578533	0.8725396	1.0214185	0.22165161	0.18928346	0.41398662	0.294654	-0.13561891	-0.10026417	0.62795484	-1.293756	1.380326	-0.8272814	0.45075017	0.6275491	-0.232088
0	-0.8168638	0.029344166	-1.3211762	0.67953956	-0.55310726	1.4522889	-1.1305428	-1.029188	0.13652985	-0.8125842	0.30091107	2.225889	-0.8147723	-0.4680156	0.8757009	1.4686276	0.003726604	-0.4363573	-0.6158314	-0.53058714	0.5857466	-0.32562637	-1.8469926	-0.14677864	-0.7123394	-1.1888357	0.5713272	-0.39135617	0.015009606	1.131442	0.7146639	-1.8016522	0.5995104	0.94936174	0.7866091	0.96396697	0.18749624	0.17623994	0.42670605	0.26296544	-0.14150873	-0.046622053	0.58309466	-1.1797942	1.3243567	-0.7513861	0.45445752	0.61467266	-0.24123313
0	-0.83140475	0.021344204	-1.4785016	0.68865454	-0.5520146	1.585671	-1.1275125	-1.1487397	0.12601614	-0.8353407	0.3625753	2.3388984	-0.8463997	-0.5188615	0.95054907	1.5332084	0.030852541	-0.4551514	-0.6320814	-0.60474914	0.6345994	-0.33802527	-1.9170218	-0.1826731	-0.78472084	-1.2177327	0.5645178	-0.40215167	0.0017285128	1.2660946	0.75707954	-1.895831	0.64757484	1.0297407	0.86957765	0.9854318	0.2105414	0.17501563	0.38691303	0.29953337	-0.12500475	-0.1080108	0.61052525	-1.2768328	1.3401241	-0.78108585	0.4283983	0.60592806	-0.24555849
0	-0.79783005	0.08151064	-1.0887382	0.64125335	-0.50510615	1.2988392	-1.0545037	-0.87104505	0.14322023	-0.78438336	0.27510527	2.0462852	-0.76285684	-0.45804015	0.7671867	1.3379364	-0.019420361	-0.38037047	-0.5595422	-0.45160028	0.5560469	-0.3292538	-1.7088741	-0.12877569	-0.6903554	-1.1074117	0.5303113	-0.37885112	0.012062148	1.0662149	0.69391197	-1.6544074	0.5364896	0.8407278	0.7112562	0.85729665	0.11359321	0.17831424	0.39643064	0.21387611	-0.22093134	-0.04595677	0.5291468	-1.0276312	1.2441999	-0.7550276	0.44831443	0.5810287	-0.22031869
0	-0.7203569	0.080295816	-1.0232589	0.5736441	-0.47537553	1.1862221	-1.0142255	-0.8075728	0.15289858	-0.7669486	0.18426456	1.9074184	-0.7678925	-0.4166129	0.67546517	1.2150787	-0.04579487	-0.3855192	-0.58142656	-0.3765277	0.45181274	-0.33040032	-1.5686713	-0.1329743	-0.6132609	-1.0690752	0.4745891	-0.38193008	0.036254	0.99314886	0.63758457	-1.581149	0.56101894	0.74991256	0.61238325	0.7376145	0.10309478	0.18367246	0.40404764	0.18446505	-0.17948316	-0.004651028	0.47356096	-0.9366637	1.1563972	-0.6653862	0.45069727	0.55722207	-0.22854133
0	-0.8535057	0.105341114	-0.98170453	0.6621858	-0.5152166	1.218058	-1.0317543	-0.86014766	0.16080706	-0.80986273	0.28242248	2.0505757	-0.7873423	-0.45385492	0.6804253	1.3087958	-0.056757785	-0.3667221	-0.5333417	-0.41766453	0.5564556	-0.34639403	-1.6409883	-0.11571477	-0.74356085	-1.1188891	0.5811834	-0.37603822	-0.004835652	1.0478604	0.669379	-1.5853803	0.53417003	0.76662165	0.70324004	0.82726365	0.0867214	0.18839921	0.43648472	0.19943039	-0.22642699	0.0020993594	0.51292205	-0.97208166	1.2426585	-0.76263005	0.43997064	0.5811125	-0.22338392
0	-0.7701258	0.101066045	-0.8949927	0.63036066	-0.52603894	1.1061326	-0.9715721	-0.8217833	0.12624158	-0.77620316	0.25105432	1.8861649	-0.72030234	-0.45621097	0.62596375	1.2240264	-0.04337465	-0.33360526	-0.5110278	-0.3753632	0.53831714	-0.33605996	-1.522441	-0.10689279	-0.68214244	-0.9858584	0.547721	-0.3305298	-0.02024494	0.95647657	0.62682456	-1.4759933	0.48867697	0.7137737	0.6744673	0.7763843	0.07036185	0.16621211	0.36318135	0.16860592	-0.19443291	-0.007184341	0.47668907	-0.89636576	1.136675	-0.69768256	0.392427	0.5434925	-0.22447987
0	-0.80079883	0.09226676	-1.0051503	0.6394887	-0.47663268	1.1809024	-0.99068326	-0.8526719	0.108788535	-0.79197437	0.24770452	1.9884008	-0.7227847	-0.4367218	0.68579555	1.2536405	-0.03922531	-0.36291265	-0.54419386	-0.4061656	0.52867174	-0.3070967	-1.5725735	-0.063729614	-0.6905273	-1.0279709	0.55063605	-0.3808719	-0.029550377	1.0360949	0.6540996	-1.5486783	0.5042553	0.7578797	0.67285407	0.79762405	0.12844577	0.1602445	0.43278027	0.21702011	-0.19892724	-0.0043517887	0.5105649	-0.94485015	1.1844177	-0.7156132	0.40095612	0.5169266	-0.24125262
0	-0.7891839	0.06668752	-0.8622084	0.65202016	-0.51446646	1.1009375	-0.98787236	-0.8242072	0.07857422	-0.75763124	0.19255272	1.9285737	-0.7148911	-0.39197686	0.6558948	1.1993543	-0.020622488	-0.34485492	-0.48949254	-0.38051268	0.4734119	-0.28396896	-1.4750499	-0.024157539	-0.65739846	-0.9907251	0.57207805	-0.33448413	-0.03720229	0.8912761	0.6156541	-1.4495993	0.4667673	0.68031573	0.6725798	0.79588264	0.10255543	0.121084034	0.38626772	0.1968591	-0.11757428	0.017686814	0.49883023	-0.91366404	1.1244881	-0.68920845	0.38237676	0.49485448	-0.23059806
0	-0.9315923	0.11121527	-1.2855881	0.6930125	-0.49566782	1.4861293	-1.1038165	-1.0280776	0.181127	-0.79209566	0.34944725	2.2909818	-0.7989537	-0.5085694	0.84668297	1.4337989	-0.017832564	-0.4258414	-0.59596866	-0.51932955	0.64811677	-0.36259925	-1.8845627	-0.16439356	-0.84073496	-1.2556406	0.5984355	-0.4080317	0.0045685656	1.249368	0.73824424	-1.797194	0.6014208	0.9505162	0.8211335	0.95166576	0.13585639	0.20722231	0.4286502	0.24288052	-0.25233063	-0.11505141	0.5886981	-1.1475273	1.3329984	-0.8525432	0.4540131	0.61259395	-0.25678584
0	-0.91409683	0.12347297	-1.1660643	0.70218253	-0.51571804	1.4124913	-1.1243204	-0.99921745	0.18005581	-0.83464867	0.32111865	2.24923	-0.80184305	-0.50299007	0.7599613	1.4073625	0.0035183076	-0.39237538	-0.56944025	-0.49265608	0.60583925	-0.33845174	-1.7972242	-0.11927921	-0.79953855	-1.2112538	0.63252604	-0.41200414	-0.01252403	1.1843224	0.7072683	-1.7268333	0.56619346	0.8781993	0.7994972	0.9208614	0.120226294	0.20223369	0.48456696	0.24133348	-0.25215295	-0.051117204	0.5685158	-1.0889121	1.2984856	-0.81818575	0.4428107	0.59408903	-0.24314839
0	-0.80066353	0.09245209	-1.0725619	0.63211185	-0.51203936	1.2587059	-1.0002273	-0.8614271	0.09288611	-0.76485443	0.2592143	2.0101116	-0.72411454	-0.45262605	0.7466482	1.3006626	-0.024307825	-0.38359064	-0.5291865	-0.43962973	0.5254466	-0.28217557	-1.6251203	-0.08860874	-0.68074954	-1.0363467	0.5506455	-0.37226766	0.0039498513	1.0365002	0.65121	-1.6230998	0.50626385	0.7885761	0.709091	0.81226766	0.14593932	0.13085045	0.4046618	0.23836334	-0.16832118	-0.063402906	0.49727684	-1.0070177	1.2095158	-0.71473616	0.40154532	0.525584	-0.22109184
0	-0.8042708	0.081207305	-1.1404905	0.65166044	-0.517965	1.3165351	-1.0364192	-0.8933225	0.114732645	-0.7845061	0.27743357	2.07534	-0.77775127	-0.44634983	0.7864671	1.3163437	-0.018303234	-0.3909732	-0.5396336	-0.46167114	0.5463523	-0.278706	-1.6920779	-0.11254508	-0.691226	-1.0946517	0.56394655	-0.3738063	-0.0031399434	1.0678121	0.68835616	-1.677834	0.537757	0.8263632	0.7267742	0.84797716	0.16984887	0.1448165	0.4364801	0.23606716	-0.16989158	-0.05386375	0.5240889	-1.0648156	1.2611297	-0.72504145	0.43112415	0.5546233	-0.24939594
0	-0.8801224	0.065781154	-1.2371529	0.66720074	-0.53855336	1.407077	-1.0993341	-0.9483711	0.14206837	-0.79178214	0.30710962	2.1836338	-0.81209207	-0.45983383	0.8175962	1.4193931	-0.014728979	-0.42668688	-0.5866516	-0.47973752	0.5641771	-0.33539078	-1.8220022	-0.121834695	-0.7247397	-1.1868677	0.5752251	-0.40508834	0.020116134	1.1438558	0.7337686	-1.7543957	0.61564726	0.9359193	0.7300468	0.9235836	0.1645736	0.17420667	0.41132438	0.2417054	-0.16695972	-0.04400303	0.5665554	-1.1400007	1.3376338	-0.7810227	0.4797472	0.6256322	-0.24572851
0	-0.8184476	0.06816378	-1.1053317	0.62955016	-0.5275306	1.3293345	-1.037814	-0.9126199	0.14943552	-0.75194275	0.25351933	2.0530958	-0.80449474	-0.45297843	0.7712439	1.3506176	-0.0072048195	-0.398608	-0.56257653	-0.45582175	0.5111503	-0.32965812	-1.6775488	-0.1363145	-0.6901938	-1.114789	0.5357505	-0.36026	0.029593056	1.0631503	0.65999734	-1.678293	0.5857621	0.85103655	0.7112313	0.83172715	0.13991387	0.17134078	0.3869638	0.22628106	-0.15863043	-0.063197955	0.508841	-1.0531113	1.2495506	-0.7223596	0.47029918	0.5592293	-0.24935862
0	-0.7759558	0.054014724	-0.6989422	0.6348387	-0.5638966	0.9943947	-0.97516316	-0.7579926	0.094806805	-0.75398594	0.15642616	1.8066994	-0.7260326	-0.3637749	0.5785052	1.1730707	-0.044797048	-0.31361562	-0.44881585	-0.32290667	0.4445441	-0.2991635	-1.4308641	-0.01933027	-0.6509262	-0.93475074	0.5884225	-0.29474366	-0.033205938	0.78324765	0.6084317	-1.401033	0.49346727	0.606589	0.6433899	0.77487814	0.059532195	0.13883308	0.3295479	0.15672788	-0.1405646	0.059087314	0.4485379	-0.8497588	1.1338284	-0.70885235	0.39431718	0.5385516	-0.22353896
0	-0.90320396	0.04232554	-0.7404293	0.68885726	-0.65860164	1.0778469	-1.0393412	-0.8392699	0.11097277	-0.83532345	0.2389875	1.9630854	-0.8018456	-0.42126644	0.6811528	1.2979169	-0.036697023	-0.35560304	-0.47527927	-0.34868357	0.5455023	-0.32859015	-1.5851853	-0.046200965	-0.73541445	-1.0806149	0.69734585	-0.28206888	-0.047628183	0.8629183	0.66850877	-1.538558	0.5190132	0.70273316	0.71352977	0.8859894	0.060140524	0.16612738	0.33723193	0.15631184	-0.15658681	0.07658775	0.47873962	-0.93636626	1.2619458	-0.80982983	0.41292208	0.6227492	-0.21367544
0	-0.79149956	0.032842573	-1.3902712	0.6330218	-0.5217857	1.4370189	-1.1140774	-1.0194483	0.1330747	-0.7996611	0.30561683	2.1535096	-0.7890188	-0.45510015	0.8531355	1.4335816	0.009975828	-0.44286537	-0.6436462	-0.49253082	0.5314477	-0.30816314	-1.782138	-0.14548841	-0.66833574	-1.1372334	0.52438545	-0.4069395	0.012674048	1.1748967	0.7012727	-1.7764786	0.64682394	1.0045722	0.72284806	0.9222372	0.20700921	0.16494016	0.3760149	0.26515567	-0.11816904	-0.061529715	0.58297986	-1.1510563	1.2699013	-0.72551537	0.45428318	0.60031813	-0.23670706
0	-0.805991	0.095931984	-1.0938752	0.62725216	-0.53244525	1.2633761	-1.0012866	-0.90184593	0.10758972	-0.7876897	0.25751737	2.0004706	-0.74267	-0.43539512	0.744031	1.2727587	-0.038617045	-0.3843932	-0.54574275	-0.43071586	0.5152527	-0.34181842	-1.6072421	-0.10366907	-0.7155035	-1.0523118	0.5454639	-0.35420802	-0.028303713	1.041478	0.6500149	-1.591851	0.53616124	0.81342477	0.6834761	0.8161013	0.12716492	0.1707341	0.38266155	0.2054278	-0.17186433	-0.0642439	0.51200515	-0.9785895	1.1631473	-0.70780665	0.41140038	0.5580186	-0.25605047
0	-0.7454136	0.07728476	-0.9797906	0.6081545	-0.47953928	1.14863	-0.93988377	-0.8285784	0.08244592	-0.7206874	0.2028561	1.8481245	-0.70733553	-0.38209462	0.67883074	1.160864	0.005369358	-0.36486566	-0.5317678	-0.3717624	0.46621907	-0.29752377	-1.459193	-0.070025265	-0.61542076	-0.9743554	0.50103474	-0.34012964	-0.013391012	0.97073215	0.5990403	-1.4598287	0.48221067	0.73779637	0.617176	0.7391362	0.13695309	0.13427703	0.38041928	0.18182427	-0.112092204	-0.037602227	0.50069195	-0.9166694	1.069187	-0.6299444	0.37619793	0.49032053	-0.24065866
0	-0.898771	0.07899759	-1.4234335	0.70778257	-0.56017363	1.5325329	-1.1456993	-1.111197	0.13832368	-0.84475386	0.3900341	2.3227859	-0.8261995	-0.50210136	0.9153098	1.5070435	0.009460763	-0.39232397	-0.64204293	-0.5635737	0.63547397	-0.30989233	-1.8980118	-0.14214137	-0.8603824	-1.2030449	0.62400603	-0.4056718	-0.030401409	1.235705	0.7825896	-1.863741	0.6527103	1.0291224	0.8588476	0.9829285	0.20519131	0.20257276	0.4133735	0.29396826	-0.15956871	-0.07491936	0.5907433	-1.2047558	1.3336636	-0.8347749	0.4445364	0.6040902	-0.24930881
0	-0.74912757	0.09752617	-0.89337283	0.5794057	-0.46997318	1.0957301	-0.9029035	-0.7710374	0.10725374	-0.74167603	0.23657762	1.8117574	-0.70967954	-0.4171847	0.61050737	1.1643524	-0.028969243	-0.3153982	-0.48608437	-0.3693904	0.48872304	-0.2921766	-1.4419241	-0.0753122	-0.6499713	-0.92896295	0.48559764	-0.3442445	-0.0077556907	0.96519035	0.5900834	-1.4348292	0.46903437	0.6924323	0.65467894	0.7204959	0.081051014	0.13817488	0.35196933	0.17623757	-0.20703436	-0.039709292	0.44851178	-0.86362153	1.0549966	-0.65503365	0.37918922	0.5058899	-0.22971487
0	-0.7563523	0.096063145	-0.90608275	0.60894805	-0.47891158	1.0962038	-0.9311059	-0.7826648	0.09289032	-0.74906063	0.23611547	1.8558844	-0.7076112	-0.41305113	0.6347117	1.1816425	-0.024065258	-0.3166381	-0.4859135	-0.38619402	0.5115909	-0.29950893	-1.4761691	-0.07154882	-0.6502443	-0.9571661	0.5096752	-0.3455935	-0.014141202	0.95216215	0.6162816	-1.4527619	0.46096185	0.6939686	0.6558464	0.742031	0.08730082	0.15298666	0.38562125	0.17869925	-0.18646923	-0.02784727	0.47353426	-0.8856159	1.087448	-0.6559926	0.3813186	0.50602	-0.23330498
0	-0.71760714	0.06629592	-0.7978419	0.57461673	-0.4925342	0.9997354	-0.87858504	-0.73286873	0.08098179	-0.72144556	0.19190453	1.7291018	-0.6884538	-0.3809365	0.58021	1.1394472	-0.025491979	-0.32106176	-0.46110114	-0.33861825	0.44442132	-0.2722104	-1.390285	-0.036204543	-0.6026207	-0.86954623	0.49772167	-0.31297216	-0.010461087	0.8432783	0.5786452	-1.3603685	0.45613682	0.6358513	0.5973351	0.71647835	0.08200821	0.11412957	0.32039094	0.16395596	-0.16106561	-0.009625167	0.4206761	-0.8381107	1.0363415	-0.6303175	0.36516583	0.5048334	-0.22137429
0	-0.75444806	0.103321336	-0.8818069	0.5911528	-0.46264562	1.070027	-0.89861685	-0.7725156	0.11253268	-0.74502873	0.23628631	1.8152809	-0.6987068	-0.41087776	0.6205605	1.1843956	-0.029153524	-0.32881692	-0.48619723	-0.37172323	0.51472723	-0.31662223	-1.4584836	-0.07598957	-0.6614317	-0.9398766	0.4852729	-0.3361391	-0.002596422	0.95339763	0.60833675	-1.4326551	0.4589932	0.6937616	0.6384739	0.7403212	0.0849476	0.12908652	0.35149232	0.16710354	-0.21184523	-0.029521784	0.43987668	-0.870936	1.0668513	-0.67100453	0.38167968	0.51445884	-0.22033402
0	-0.8241334	0.0884012	-0.97336656	0.6569997	-0.5577537	1.1783615	-0.982775	-0.83775514	0.11477093	-0.8050967	0.30421668	1.9758465	-0.7542884	-0.45055333	0.68635666	1.3069435	-0.042183384	-0.35500094	-0.5025908	-0.40627787	0.5777795	-0.31812495	-1.6385169	-0.09386728	-0.70233244	-1.0515789	0.5899834	-0.34275404	-0.02089624	0.9835334	0.6670988	-1.5683937	0.48628262	0.7675922	0.7262856	0.8770393	0.06605166	0.17350751	0.37520242	0.19570623	-0.20170227	0.0042720274	0.47866848	-0.9654417	1.2112329	-0.763244	0.41270757	0.57898223	-0.2120881
0	-0.9878671	0.12395442	-1.6703417	0.72221714	-0.4947737	1.8067851	-1.2091157	-1.2013323	0.19036144	-0.81968623	0.42965487	2.5653732	-0.8647291	-0.5772996	1.0037632	1.5798869	0.03473275	-0.48972172	-0.686177	-0.6934774	0.70984477	-0.3629466	-2.083646	-0.2351321	-0.923389	-1.4075629	0.6091467	-0.4524088	0.010017837	1.4993833	0.79159635	-2.0332968	0.6677889	1.178003	0.93722165	1.0360132	0.23767042	0.24766079	0.48075616	0.32837117	-0.22483933	-0.20066854	0.6545174	-1.3456777	1.4162858	-0.8969997	0.45956022	0.62503624	-0.26724684
0	-0.99489933	0.12717545	-1.622062	0.706704	-0.49845442	1.7659566	-1.1843531	-1.186518	0.21879196	-0.8249669	0.4326227	2.539002	-0.88491213	-0.577779	0.9844267	1.5593277	0.02871051	-0.48014057	-0.6741845	-0.673043	0.701253	-0.39091942	-2.0657628	-0.25444704	-0.9193429	-1.4119776	0.58617073	-0.43745896	0.0143275075	1.4931883	0.77700806	-2.0125203	0.6828278	1.1575439	0.9370326	0.9998147	0.19763857	0.2612358	0.4657644	0.3114042	-0.24422175	-0.2191617	0.6309883	-1.3081692	1.3955868	-0.87004685	0.45440656	0.64085656	-0.29119423
0	-0.7865242	0.06170957	-1.1742022	0.6419928	-0.5114147	1.293362	-1.0501093	-0.8700556	0.14039843	-0.77088034	0.2638999	2.0856993	-0.7664197	-0.45276314	0.82686895	1.332895	-0.050414577	-0.39907002	-0.5753876	-0.46013227	0.54839724	-0.3029783	-1.7320348	-0.13934745	-0.6819061	-1.139063	0.5676524	-0.39036307	0.018439038	1.0955344	0.7410625	-1.7156502	0.56198424	0.88229424	0.6933015	0.8965607	0.16304395	0.20282792	0.4414585	0.24749498	-0.20669806	-0.037376348	0.5769255	-1.080564	1.2825787	-0.7285035	0.4634593	0.5882247	-0.23512389
0	-0.80049443	0.0413987	-1.0738385	0.63793045	-0.5372351	1.2390034	-1.0082903	-0.8139959	0.1276646	-0.7651979	0.25099072	2.0215137	-0.7506506	-0.4506532	0.7663727	1.353156	-0.06892495	-0.38656425	-0.52283716	-0.44203097	0.520458	-0.32649392	-1.6890602	-0.11703647	-0.646016	-1.0926517	0.57432926	-0.3670483	0.0321573	1.034627	0.7047905	-1.6571339	0.548675	0.83960927	0.66406375	0.90404105	0.14648148	0.18290904	0.39478868	0.24098524	-0.20057666	-0.036038794	0.5574645	-1.0503103	1.274323	-0.7285665	0.45463377	0.5819112	-0.22597905
0	-0.82751846	0.09743307	-0.97688806	0.6248213	-0.4792155	1.1754231	-0.9720578	-0.8247152	0.13046649	-0.77912325	0.2685899	1.9532384	-0.7000609	-0.47326744	0.69024485	1.261911	-0.045082323	-0.3489829	-0.52182466	-0.39541143	0.5441121	-0.32054934	-1.5995495	-0.088378474	-0.7256336	-1.0409979	0.5374474	-0.38136736	-0.017173463	1.0796669	0.6518676	-1.5600302	0.50387037	0.7412067	0.6963005	0.7781098	0.09209418	0.15427418	0.4054978	0.21142763	-0.2737222	-0.054194804	0.51375234	-0.9383391	1.1642721	-0.73300993	0.3884204	0.52214104	-0.22813803
0	-0.8001868	0.089310154	-0.9525605	0.61786777	-0.47695515	1.1483994	-0.9554393	-0.7980477	0.12346247	-0.7673149	0.25023377	1.9064964	-0.6901311	-0.46184546	0.68422025	1.2408097	-0.044355698	-0.3440871	-0.5181057	-0.3854402	0.5268047	-0.30968308	-1.5659047	-0.08312004	-0.69764566	-1.0111828	0.51647246	-0.37067258	-0.0038301044	1.0460585	0.6435573	-1.5336201	0.49705568	0.7183885	0.6749365	0.76092577	0.08952218	0.15011646	0.40206215	0.21180212	-0.25860572	-0.04878636	0.5098416	-0.92165387	1.1420419	-0.69808704	0.3893129	0.5131966	-0.23724447
0	-0.830674	0.08164113	-1.0924542	0.6544141	-0.48384985	1.294757	-1.0338091	-0.8723644	0.12433755	-0.7535274	0.25661328	2.0628214	-0.7619786	-0.45987147	0.7443896	1.3099049	-0.010301303	-0.3745256	-0.54836994	-0.43364885	0.52219796	-0.30461186	-1.6557729	-0.08971004	-0.67268384	-1.0999167	0.5561756	-0.40891522	0.008861876	1.1146721	0.6853281	-1.6426773	0.5355798	0.8241582	0.6862919	0.8398495	0.16737801	0.16708744	0.4471445	0.24055761	-0.2179286	-0.053547524	0.5666256	-1.0234534	1.2311865	-0.7019433	0.44115853	0.556043	-0.23261587
0	-0.7772503	0.05360569	-1.4684691	0.6784059	-0.5754272	1.4764687	-1.1192827	-1.0559691	0.090668365	-0.7990945	0.3230066	2.1954365	-0.81682754	-0.43396968	0.90339226	1.5099747	-0.002733076	-0.42703488	-0.6166405	-0.5477432	0.5756978	-0.31198123	-1.8219919	-0.15127553	-0.69148004	-1.0722606	0.53113014	-0.4081266	0.003892974	1.1098869	0.74861413	-1.7965754	0.5948137	1.0214328	0.7766923	0.9756566	0.21903099	0.16681418	0.3562631	0.2715639	-0.08150983	-0.064102836	0.57882035	-1.2058301	1.2821264	-0.73590076	0.45096692	0.59119946	-0.2001928
0	-0.7863142	0.035117544	-1.2329903	0.6863106	-0.6326046	1.3469268	-1.1578195	-0.9649812	0.14567892	-0.8120234	0.21401757	2.1674128	-0.82888854	-0.4030764	0.86602527	1.435818	-0.021901678	-0.44012192	-0.63436216	-0.4399809	0.5071082	-0.3346447	-1.7510927	-0.119606785	-0.6568392	-1.1422577	0.5570425	-0.37873715	0.007841174	0.99746424	0.72628707	-1.7416801	0.62504154	0.90538645	0.694524	0.9280302	0.18471374	0.23898736	0.4034139	0.21749665	-0.09984894	0.008249692	0.5716942	-1.1258852	1.3336813	-0.7579797	0.52203906	0.61171305	-0.23121786
0	-0.7995425	0.038725495	-1.2532676	0.68146235	-0.609669	1.3743298	-1.1246319	-0.99329734	0.111926824	-0.82514375	0.22977455	2.1651525	-0.8093707	-0.41800797	0.85955125	1.4545686	0.0034680336	-0.435312	-0.63989186	-0.44428346	0.5205531	-0.3215096	-1.7289511	-0.10820063	-0.66865724	-1.0966014	0.52796066	-0.38582453	-0.004616883	1.0443034	0.6929081	-1.730385	0.61194015	0.91208	0.7057562	0.90633583	0.18569396	0.19392967	0.38960117	0.2233541	-0.09800078	-0.012809126	0.57590276	-1.1202345	1.2865099	-0.7357279	0.48826963	0.5950248	-0.2254067
0	-0.8201582	0.053568117	-1.3006399	0.7011281	-0.59731907	1.4408487	-1.1695132	-1.0155838	0.12925227	-0.8421756	0.27592945	2.2256398	-0.844657	-0.460249	0.86166584	1.4725922	0.0089515075	-0.41803145	-0.6478994	-0.47396863	0.5593274	-0.3310258	-1.8133949	-0.13378604	-0.70605654	-1.1445986	0.53775126	-0.42445025	-0.0062616966	1.1044588	0.7263136	-1.7866395	0.6312662	0.93392706	0.7412301	0.9202411	0.18463804	0.2071158	0.43585858	0.24629048	-0.13570754	-0.027765214	0.58798456	-1.1482569	1.327349	-0.7638212	0.49462894	0.6060907	-0.23294507
0	-0.7827309	0.019765705	-1.2442329	0.69898653	-0.6559289	1.3581891	-1.2039855	-0.9833064	0.16395044	-0.81217146	0.2123761	2.195005	-0.8514032	-0.39472705	0.8641592	1.4503846	-0.027344732	-0.42477682	-0.64724195	-0.45451447	0.5231089	-0.34268507	-1.7931532	-0.12939017	-0.653433	-1.2027938	0.58504593	-0.38580388	-0.010258869	0.97255313	0.76174426	-1.784892	0.6367891	0.9189196	0.70518655	0.958915	0.19934806	0.24274632	0.42832285	0.22989476	-0.0837552	0.04054703	0.5951719	-1.1598368	1.3782953	-0.7725446	0.54384446	0.6470277	-0.22497891
0	-0.8585569	0.039805405	-1.4858098	0.7157227	-0.57264507	1.5994809	-1.16694	-1.1549222	0.13379698	-0.8374909	0.31655818	2.3771667	-0.8381022	-0.5205648	0.9557997	1.5518117	0.024486303	-0.45801505	-0.66881996	-0.550912	0.6124269	-0.3455028	-1.9377016	-0.17301728	-0.77226627	-1.2415183	0.5478021	-0.45198646	-0.020608233	1.2511578	0.7534036	-1.9047543	0.65444463	1.0489961	0.81850994	0.9677318	0.24048717	0.19565646	0.44170004	0.3095776	-0.14611839	-0.10609442	0.66806775	-1.2646538	1.3418162	-0.79617745	0.47693875	0.6041214	-0.2559174
0	-0.8035661	0.047348227	-1.366366	0.67956465	-0.5569112	1.4858863	-1.1539875	-1.0735427	0.14690696	-0.8185735	0.28710002	2.2547765	-0.8292804	-0.47601813	0.8589247	1.4813151	-0.008376107	-0.41692054	-0.65111387	-0.5167371	0.58945316	-0.33292452	-1.8350073	-0.1604472	-0.72491825	-1.1833714	0.5257769	-0.43994483	-0.008140039	1.1698252	0.7481333	-1.8171905	0.6289259	0.9586536	0.76469654	0.9271197	0.206967	0.20577247	0.44660762	0.28503016	-0.16133177	-0.061479237	0.6214684	-1.1716008	1.321876	-0.76712316	0.47712225	0.599624	-0.24190006
0	-0.6911713	0.102393925	-0.815141	0.5657628	-0.44665048	1.0060387	-0.88649344	-0.74525464	0.07368119	-0.69191	0.15903689	1.6948135	-0.67360574	-0.34913075	0.59131837	1.0697821	-0.017473072	-0.32538173	-0.48632947	-0.31823528	0.4142357	-0.26343402	-1.3226244	-0.040927418	-0.5691841	-0.851396	0.4512232	-0.31004703	-0.016492601	0.8682163	0.54539233	-1.3541051	0.45946306	0.6126807	0.58515596	0.62301916	0.10807362	0.11550031	0.36057612	0.15870494	-0.13772623	-0.00048171257	0.43375704	-0.8081313	0.99819183	-0.5756776	0.3617544	0.44923097	-0.23099086
0	-0.66889864	0.07572047	-0.8273471	0.5692787	-0.48140693	0.9802372	-0.94044	-0.7460785	0.09118247	-0.69029695	0.12395097	1.7024978	-0.6755038	-0.31425074	0.6080391	1.0777767	-0.038146432	-0.33794847	-0.50664616	-0.30522677	0.39946193	-0.26722628	-1.3649193	-0.059019253	-0.54772615	-0.87575185	0.45961577	-0.29599237	-0.010298706	0.81133044	0.5625052	-1.372629	0.48301396	0.624671	0.56825304	0.658709	0.11085469	0.15024363	0.3593646	0.15686512	-0.092193134	0.026247712	0.45967075	-0.81800014	1.0321586	-0.57779807	0.3989323	0.45853105	-0.24768731
0	-0.6842502	0.06983717	-0.89558053	0.5574241	-0.44584605	1.0675857	-0.9166346	-0.76119924	0.08468212	-0.695044	0.15580581	1.7613028	-0.670553	-0.3705653	0.61689276	1.0997797	-0.033259615	-0.34039348	-0.4908794	-0.33796084	0.4403488	-0.2990849	-1.3954188	-0.074710175	-0.56057924	-0.90073985	0.44918543	-0.3401909	0.0016725818	0.90793455	0.5727394	-1.4212886	0.47892082	0.6580289	0.5806194	0.66726613	0.12537965	0.12624504	0.35382068	0.18109132	-0.12417399	-0.032873392	0.4859331	-0.8510976	1.040532	-0.5878672	0.39459234	0.47659302	-0.2347983
0	-0.80342716	0.11192074	-0.92540103	0.6386914	-0.53009367	1.1525664	-1.0078199	-0.8511293	0.12502204	-0.77991575	0.24059209	1.9500169	-0.7540023	-0.41878805	0.67686623	1.2251749	-0.018436816	-0.35053614	-0.53018343	-0.3701747	0.52490395	-0.2867738	-1.5605799	-0.08975273	-0.6894408	-1.0047244	0.55782324	-0.32956702	-0.035713583	0.98494065	0.62335104	-1.5306717	0.51277506	0.699407	0.69794184	0.7659467	0.07969402	0.18617763	0.39977	0.17297328	-0.1945881	-0.002343188	0.5075869	-0.8957627	1.1463339	-0.71322006	0.4087415	0.53356326	-0.2502976
0	-0.770292	0.1101456	-0.90314215	0.59328157	-0.4849767	1.1278423	-0.9615706	-0.8125286	0.09533612	-0.7415943	0.20560007	1.8547134	-0.73039097	-0.4000848	0.6391798	1.1580734	-0.0033227946	-0.33727723	-0.50485635	-0.37427604	0.47666812	-0.27598342	-1.4538406	-0.068865	-0.63691366	-0.93119913	0.5081134	-0.33067366	-0.012393324	0.9542324	0.5852105	-1.4536456	0.48189476	0.6673009	0.66836756	0.6946344	0.109383695	0.15993589	0.39213237	0.1693785	-0.16983402	-0.030713638	0.45952505	-0.86630386	1.0757896	-0.6437427	0.37966713	0.49302012	-0.25814795
0	-0.73951393	0.067779034	-0.92531955	0.57568294	-0.48233303	1.1052395	-0.9153324	-0.81530166	0.08464426	-0.6982175	0.17765325	1.8083274	-0.72167313	-0.3755387	0.62197137	1.1733744	-0.00042725337	-0.37986314	-0.50016654	-0.36463642	0.46184188	-0.33332342	-1.4353181	-0.075308256	-0.5529308	-0.94400567	0.48693788	-0.313241	0.00914412	0.90669686	0.5565051	-1.4345497	0.48978618	0.7295001	0.61224896	0.7430451	0.12338064	0.12669112	0.31807065	0.16076149	-0.076074965	-0.010334409	0.45841813	-0.9211462	1.0843823	-0.6196884	0.37595564	0.51856416	-0.19989695
0	-0.8107956	0.06274582	-1.0848856	0.6072582	-0.5410795	1.2394803	-1.0231746	-0.88469476	0.13067241	-0.7138936	0.1881303	1.9556701	-0.78238326	-0.3930073	0.7125214	1.2690849	-0.010080158	-0.4199532	-0.54946566	-0.42787024	0.4583371	-0.34536088	-1.5981477	-0.10224188	-0.58799696	-1.058064	0.5106857	-0.33358118	0.00861733	0.96438223	0.61803156	-1.56765	0.55569756	0.82309145	0.6476138	0.82057524	0.14794745	0.19577427	0.35504937	0.19178025	-0.08228868	-0.026168883	0.47966996	-1.0070815	1.1842355	-0.6701345	0.42629758	0.59875286	-0.21607545
0	-0.66928315	0.09422417	-0.8514382	0.5507023	-0.398677	1.0080899	-0.834806	-0.6994746	0.06696334	-0.6512039	0.19342303	1.6493793	-0.5887355	-0.3751402	0.6065869	1.0301474	-0.0076154796	-0.31297284	-0.44670975	-0.35157865	0.4280163	-0.24124719	-1.3047236	-0.03942867	-0.584066	-0.8367575	0.45404488	-0.3051305	-0.010327916	0.84978294	0.5458001	-1.314119	0.39006823	0.6333929	0.58786047	0.67767614	0.09533934	0.10312358	0.34276962	0.18277182	-0.1509666	-0.020688696	0.4132059	-0.8078451	0.9691928	-0.5873052	0.3209355	0.42939687	-0.18651067
0	-0.63659656	0.075747065	-0.9259654	0.5410332	-0.38619676	1.062266	-0.85559374	-0.7520229	0.09233412	-0.6500975	0.18031502	1.6907876	-0.5990507	-0.35282478	0.6187365	1.0346385	-0.0052414974	-0.30650195	-0.48767173	-0.34486136	0.41853675	-0.23024777	-1.3146322	-0.050174586	-0.5635964	-0.8638665	0.43526906	-0.33944306	-0.030250413	0.8781366	0.5595573	-1.3393352	0.4406423	0.6631018	0.5597941	0.67128855	0.14278448	0.10379006	0.35244083	0.19623426	-0.13264903	-0.015838671	0.46173942	-0.82316625	0.9745415	-0.57302374	0.34654692	0.41523486	-0.21719904
0	-0.88415	0.12842694	-1.3401012	0.66025853	-0.4652812	1.5132564	-1.0767686	-0.9981825	0.14673124	-0.8063588	0.36524394	2.2220345	-0.8129573	-0.5129042	0.83880943	1.3978084	0.02226468	-0.41806826	-0.5931511	-0.53293735	0.6097079	-0.30845416	-1.7936279	-0.17538452	-0.79350317	-1.208416	0.5533254	-0.40640905	0.016911078	1.2570482	0.70636165	-1.761804	0.57837635	0.97585076	0.7983025	0.9105268	0.1539574	0.1814708	0.41529426	0.21739636	-0.22100648	-0.1091033	0.5089536	-1.1292713	1.2783082	-0.79186916	0.42534158	0.58992374	-0.24788782
0	-0.8994665	0.07587087	-1.4355143	0.6649651	-0.5469251	1.5858579	-1.1765858	-1.1243377	0.18510686	-0.84397566	0.36206186	2.3142018	-0.87691206	-0.50104225	0.88544214	1.4981707	0.025179978	-0.43547723	-0.62362564	-0.5737097	0.6107944	-0.35853875	-1.9000754	-0.19736297	-0.8333315	-1.2845672	0.5638849	-0.38217226	0.0017945657	1.2794728	0.7279661	-1.8840792	0.71003973	1.0161324	0.8628098	0.9324758	0.16968112	0.22329415	0.4030786	0.25892067	-0.15171489	-0.11552049	0.5804067	-1.2120881	1.334663	-0.80974287	0.44973287	0.6377327	-0.26141158
0	-0.8925779	0.0757022	-1.4679232	0.66017276	-0.5420375	1.6179392	-1.1649523	-1.145947	0.1894232	-0.8301544	0.37488875	2.339307	-0.87391186	-0.5273207	0.8960302	1.5016347	0.029217897	-0.42937827	-0.6199295	-0.59717256	0.62633824	-0.36105782	-1.9143605	-0.20996252	-0.8430238	-1.287594	0.5676208	-0.39555147	-0.016828645	1.3059642	0.72815394	-1.8962456	0.6979805	1.0288814	0.8813634	0.93780124	0.18282689	0.22316484	0.41750902	0.27471095	-0.16605635	-0.15530768	0.5767851	-1.2163472	1.3188956	-0.8069469	0.43880004	0.6231556	-0.26422787
0	-0.9462149	0.11555041	-1.6991915	0.6824143	-0.52353287	1.7786553	-1.200408	-1.2325729	0.20416895	-0.8309449	0.45039523	2.4858196	-0.86804074	-0.5679997	0.97817713	1.592189	0.024993278	-0.46914497	-0.66992855	-0.6835145	0.68755823	-0.3639832	-2.0526457	-0.25464138	-0.9190689	-1.3529172	0.55808777	-0.4376458	-0.0050452193	1.4591274	0.77991486	-2.0083513	0.6964888	1.173827	0.94732726	1.0102686	0.21973968	0.25279915	0.43157274	0.32988	-0.20361964	-0.20909046	0.62972337	-1.3218907	1.365443	-0.83840895	0.44178063	0.6420096	-0.26562327
0	-0.94907564	0.1142234	-1.7591671	0.7092906	-0.5107087	1.8108945	-1.2073758	-1.2598231	0.18752171	-0.8202282	0.46226525	2.5393748	-0.8553269	-0.5694493	1.0148801	1.6208628	0.030888634	-0.47445342	-0.691417	-0.7095777	0.7096428	-0.35412917	-2.0972009	-0.25156617	-0.9284761	-1.3641685	0.5658255	-0.4368707	-0.0011292672	1.4829652	0.8096748	-2.047997	0.68865436	1.211985	0.9652213	1.053832	0.2416016	0.24654831	0.42525628	0.347642	-0.19045712	-0.2015177	0.6447165	-1.3730419	1.3938041	-0.8698725	0.43226042	0.64127195	-0.2546831
0	-0.9376196	0.13901176	-1.5800432	0.69233674	-0.51728207	1.6863257	-1.1769124	-1.1428736	0.18996997	-0.8225968	0.40730152	2.422091	-0.844628	-0.5506397	0.9147394	1.5501269	0.020985296	-0.4634692	-0.63982683	-0.6274377	0.66243017	-0.36325625	-1.9913653	-0.20447661	-0.8681206	-1.2777308	0.57337373	-0.444277	0.0029872	1.3862821	0.7649262	-1.922263	0.62761396	1.1137416	0.8865767	1.0106134	0.20026556	0.22527675	0.42935678	0.2971919	-0.21369399	-0.16380031	0.5963518	-1.2571607	1.3404746	-0.836719	0.4457107	0.63025934	-0.23454447
0	-0.96229714	0.14487119	-1.6618639	0.68955874	-0.5262733	1.7760165	-1.1991595	-1.204348	0.1927739	-0.81465894	0.43063128	2.4965584	-0.8489498	-0.56469786	0.97112435	1.598119	0.024375467	-0.48181576	-0.6604442	-0.67163736	0.6914566	-0.37368786	-2.0623286	-0.23508196	-0.9063601	-1.3527038	0.56937253	-0.44412014	0.0057178712	1.4495931	0.7818098	-1.9840623	0.6546553	1.1718074	0.9237181	1.0269632	0.2119802	0.25494775	0.44622123	0.33195922	-0.22932525	-0.19328631	0.6213665	-1.3176254	1.3695217	-0.8480475	0.45176727	0.64199334	-0.25473174
0	-0.81568676	0.044339377	-1.4237612	0.68697995	-0.57380164	1.4630662	-1.1631227	-1.0434816	0.16351299	-0.8176189	0.349444	2.2659225	-0.80670255	-0.46285287	0.9201378	1.5100923	-0.05003212	-0.43614438	-0.6401739	-0.5645693	0.63238347	-0.3200577	-1.9294784	-0.19639161	-0.76719004	-1.2211816	0.61271614	-0.38602898	0.015548962	1.1302915	0.81313735	-1.8755428	0.630625	1.0422933	0.8058838	1.0478029	0.18567486	0.25345147	0.38655266	0.26995954	-0.12302706	-0.026646726	0.6123558	-1.2326764	1.4017503	-0.8241787	0.48273772	0.6276365	-0.21502574
0	-0.9472039	0.13056472	-1.4831138	0.66889733	-0.5531522	1.6504703	-1.164497	-1.1316382	0.16090941	-0.79776	0.39684793	2.381101	-0.8439883	-0.54804456	0.89883435	1.5270174	0.027106136	-0.44371828	-0.62570137	-0.628768	0.629934	-0.3343395	-1.9337342	-0.20991325	-0.85825473	-1.2821602	0.60421216	-0.40671507	-0.006270143	1.3162315	0.7517777	-1.8996781	0.62927574	1.083227	0.89495504	0.9940194	0.19008678	0.23075642	0.42696965	0.30903357	-0.20708562	-0.13494824	0.57032764	-1.2291244	1.3341011	-0.8374813	0.44779173	0.6339752	-0.23721114
0	-0.7810189	0.10972556	-1.1580349	0.6076056	-0.5127563	1.2847838	-1.0335673	-0.9018372	0.1539585	-0.74715716	0.27758685	2.0178397	-0.7439153	-0.3991364	0.7061551	1.2751611	-0.015754523	-0.40357897	-0.5493167	-0.4397372	0.5227549	-0.30299804	-1.6589533	-0.13013773	-0.65176123	-1.0741097	0.5190397	-0.36593425	-0.011756421	1.0202203	0.6645658	-1.6067157	0.55023026	0.86731577	0.67529297	0.83518964	0.1315127	0.18826967	0.4020904	0.19679207	-0.14136969	-0.029308757	0.49281785	-1.0160998	1.1890917	-0.7084396	0.4195575	0.5724252	-0.216948
0	-0.81730384	0.119007826	-1.0187547	0.606722	-0.53298515	1.2350767	-1.0128096	-0.86197436	0.11269211	-0.75322473	0.25459766	1.9422249	-0.76949924	-0.38627598	0.6698805	1.2479242	0.0034364935	-0.383004	-0.52957547	-0.41249052	0.47262123	-0.31132227	-1.5796888	-0.08404017	-0.6681699	-1.0146723	0.52450776	-0.3420759	-0.017951643	0.98785883	0.6078458	-1.5320256	0.53389937	0.7846968	0.6753047	0.8002539	0.1251481	0.15003698	0.34605604	0.18213794	-0.14379868	-0.030284552	0.46682802	-0.9503068	1.1645575	-0.7104159	0.3926707	0.540829	-0.20237799
0	-0.8087734	0.11265902	-1.0360638	0.6269308	-0.49874806	1.248184	-0.9817397	-0.8784409	0.114468835	-0.7715599	0.29399958	1.9819276	-0.7491684	-0.4709282	0.6918749	1.2678876	4.6491623e-05	-0.36654687	-0.52720106	-0.43753412	0.5614003	-0.32048875	-1.6195227	-0.10855456	-0.7144582	-1.0406766	0.52582425	-0.35468373	-0.010746834	1.0760367	0.6332659	-1.5731109	0.50706184	0.76460016	0.740707	0.78429395	0.09383164	0.16144814	0.38136998	0.19164424	-0.20146456	-0.059750594	0.48271334	-0.97410583	1.1515793	-0.7115097	0.38201192	0.55252165	-0.23018205
0	-0.6916034	0.10266175	-0.87870544	0.5637424	-0.4408739	1.0526416	-0.9029519	-0.7496138	0.0712678	-0.6973185	0.19749647	1.7364427	-0.657985	-0.3851413	0.60558736	1.0992177	-0.013568547	-0.32661262	-0.48715726	-0.3551926	0.4593743	-0.27612978	-1.3730204	-0.05838261	-0.59627706	-0.8771626	0.4661312	-0.30982426	-0.009432292	0.8973963	0.56317437	-1.383272	0.44909695	0.6446038	0.61711097	0.66476095	0.0987944	0.12635791	0.3613325	0.16545168	-0.1465852	-0.022297971	0.43183926	-0.8331356	1.015419	-0.6006697	0.36209187	0.46620542	-0.2383575
0	-0.7940142	0.069280855	-0.78545445	0.6077334	-0.5592988	1.0692137	-0.99854696	-0.8060669	0.11512729	-0.73158044	0.16351709	1.8562169	-0.75198936	-0.36021587	0.61327803	1.2110445	-0.011071643	-0.35864106	-0.49628308	-0.32820928	0.42067742	-0.3083498	-1.480538	-0.047661275	-0.6025456	-0.9908566	0.5672179	-0.28068078	-0.011911314	0.8367037	0.5875749	-1.4381965	0.51404184	0.6922565	0.6224574	0.77815706	0.10878233	0.14188111	0.34005255	0.16340831	-0.113276966	0.051447693	0.45576456	-0.892437	1.1493733	-0.6931931	0.4172332	0.56076634	-0.19793701
0	-0.8324499	0.06116453	-0.9962191	0.6309135	-0.5857913	1.2181929	-1.0625263	-0.87839633	0.13092174	-0.7944257	0.24763687	1.9930476	-0.8047005	-0.40834084	0.69392204	1.3128092	-0.03551637	-0.35831022	-0.54437214	-0.42729753	0.51843166	-0.32857698	-1.6706967	-0.12810434	-0.6670522	-1.1171861	0.55960166	-0.34225324	0.0010734018	0.963228	0.68465674	-1.619866	0.5692489	0.8024863	0.69637156	0.83827436	0.09355254	0.1927932	0.35367674	0.18453956	-0.16075487	0.00996941	0.5162507	-0.98913664	1.2338957	-0.7530806	0.43271905	0.6131374	-0.21907434
0	-0.9317757	0.060586706	-1.0311087	0.6846362	-0.6249322	1.3223609	-1.0939684	-0.95182484	0.17461601	-0.84528714	0.31171212	2.1195931	-0.8482362	-0.46816167	0.7315562	1.3888018	-0.009887978	-0.3636483	-0.5375806	-0.4390479	0.58570594	-0.3372744	-1.7801222	-0.12959303	-0.7687487	-1.1889908	0.62559205	-0.3416761	-0.033865564	1.0647757	0.69904685	-1.7334688	0.61086357	0.8342123	0.80959284	0.8977281	0.07776422	0.20213713	0.37213612	0.20408612	-0.22036785	0.007930641	0.5303645	-1.0441686	1.3096273	-0.8264087	0.42629132	0.63818336	-0.21841593
0	-0.8092871	0.05955255	-1.3796301	0.70164806	-0.5559291	1.4673859	-1.1419138	-1.0820696	0.11194546	-0.8237376	0.26234773	2.2687075	-0.7538961	-0.45104864	0.8838795	1.4101603	0.01784182	-0.44837794	-0.6510976	-0.49938768	0.5542229	-0.31029075	-1.7903885	-0.11055104	-0.7244175	-1.1992546	0.60045326	-0.45049095	-0.07683916	1.1928186	0.7447677	-1.7557914	0.6134061	0.9562912	0.72795355	0.9175589	0.25620505	0.20068896	0.45237374	0.30812865	-0.11801449	-0.05919082	0.6516834	-1.1299183	1.2726766	-0.74907136	0.44330892	0.5458806	-0.27844605
0	-0.89767027	0.092158414	-1.0891185	0.6964952	-0.51768994	1.327585	-1.0734364	-0.9265493	0.1210724	-0.8202339	0.2844173	2.153573	-0.80762106	-0.4898265	0.73083806	1.3269178	-0.0017335385	-0.36959115	-0.5612783	-0.471668	0.57336	-0.34134126	-1.6935076	-0.099972	-0.7595353	-1.1367693	0.60592395	-0.41317716	-0.013506555	1.127989	0.68100065	-1.6660049	0.53694457	0.82727724	0.738839	0.87122273	0.15220149	0.17438316	0.44580004	0.2212898	-0.21552579	-0.036526076	0.5632432	-1.0298517	1.2443376	-0.77390575	0.42250723	0.5649151	-0.24508654
0	-0.9817419	0.15894826	-1.4529035	0.7055626	-0.5074293	1.6415491	-1.1579485	-1.084869	0.20981906	-0.8612755	0.4259891	2.4321444	-0.8373614	-0.5961007	0.8882547	1.545991	0.012478453	-0.43275145	-0.65506834	-0.5991295	0.69618577	-0.3292114	-1.9689287	-0.22762714	-0.89454776	-1.3300803	0.6039582	-0.44407973	0.028780295	1.439851	0.77869445	-1.9000463	0.6165269	1.0625942	0.903909	0.9671805	0.175428	0.2694861	0.4958802	0.28502658	-0.3271523	-0.12659705	0.59867066	-1.2037164	1.382309	-0.87951535	0.4433617	0.6131677	-0.24308307
0	-0.735682	0.008220173	-1.0666537	0.62785286	-0.5744152	1.1900456	-1.1647977	-0.8102771	0.20105404	-0.743896	0.13818346	2.0424337	-0.8168109	-0.343116	0.7209439	1.2966895	-0.10543759	-0.42084998	-0.59734964	-0.42670485	0.4595038	-0.36429894	-1.7122953	-0.15512364	-0.5541641	-1.1874801	0.5674976	-0.37939397	0.03458348	0.8602552	0.7324693	-1.6770357	0.6296272	0.8357874	0.58215594	0.92910814	0.14360201	0.29077402	0.42862234	0.20574681	-0.091924585	0.076539	0.5896562	-1.0508366	1.3601344	-0.7701507	0.53131646	0.64169556	-0.20585869
0	-0.8662906	0.07116474	-1.2104795	0.6772848	-0.52360773	1.3946662	-1.0820674	-1.0024512	0.16165473	-0.7638428	0.29271877	2.1652796	-0.7762436	-0.49005184	0.81722224	1.4057109	0.008651405	-0.42823523	-0.5657166	-0.5045837	0.57442695	-0.36443633	-1.786839	-0.13803077	-0.74065244	-1.1727772	0.5677865	-0.38283834	0.0071501024	1.1386455	0.68816245	-1.7206184	0.5757038	0.9022253	0.77016556	0.90689415	0.14796865	0.17273895	0.39541486	0.22938773	-0.1807821	-0.08331993	0.5469637	-1.1179968	1.2694653	-0.78236496	0.43573448	0.6033135	-0.23957902
0	-0.72845924	0.06095349	-0.8256867	0.6069948	-0.5310614	1.0456086	-0.98374766	-0.78328586	0.11236188	-0.7194333	0.13921866	1.830234	-0.7010824	-0.37005842	0.61438113	1.1768973	-0.033221584	-0.3768087	-0.5008744	-0.34906986	0.4313286	-0.33583885	-1.453172	-0.064686775	-0.59067726	-0.9793304	0.5262461	-0.32229474	0.0046980623	0.8263967	0.59691674	-1.4409369	0.5071913	0.6808741	0.5870452	0.7692057	0.09611703	0.16413245	0.3428747	0.16260338	-0.11576473	0.011857295	0.4747118	-0.88462484	1.1265441	-0.6706998	0.42301863	0.54670507	-0.21888955
0	-0.84240276	0.061670054	-0.9295781	0.6858984	-0.60774815	1.1306386	-0.9743211	-0.8184762	0.06688033	-0.7937904	0.28110608	1.9658315	-0.7299172	-0.44994113	0.72352576	1.3121439	-0.035411127	-0.36297646	-0.47136167	-0.40480912	0.5678412	-0.3206934	-1.623616	-0.082481235	-0.6999179	-1.0285747	0.6306664	-0.31006342	-0.021528404	0.9377249	0.6795723	-1.5784018	0.48692024	0.76309735	0.7163307	0.9145986	0.08652344	0.15600678	0.33656996	0.20313826	-0.16951345	0.0031945254	0.48955452	-0.9900956	1.237858	-0.75822246	0.39377117	0.59674084	-0.19476411
0	-0.7336489	0.073432095	-0.82680196	0.6035146	-0.5082372	1.0526923	-0.92701584	-0.74961066	0.07980054	-0.7481295	0.18012291	1.8010876	-0.6749436	-0.4063322	0.62008	1.1872342	-0.06386369	-0.34194326	-0.4905309	-0.3761947	0.4508894	-0.3389374	-1.4459988	-0.04067973	-0.6243276	-0.91340697	0.5294488	-0.33468774	0.0043950104	0.84358215	0.6137066	-1.4477068	0.47497776	0.6733412	0.59693664	0.78232723	0.07648157	0.13558848	0.32994786	0.15482293	-0.16845572	0.020675225	0.42849782	-0.88481015	1.1311489	-0.6922316	0.39202106	0.5403801	-0.20592973
0	-0.9133546	0.104966834	-0.9035356	0.7167516	-0.5887221	1.188777	-1.0192465	-0.857445	0.12174807	-0.85246277	0.31767666	2.0434506	-0.78812534	-0.48263162	0.71283084	1.3336024	-0.030646639	-0.34123135	-0.5066877	-0.403609	0.60055584	-0.33024853	-1.6853615	-0.08134475	-0.7945705	-1.0785884	0.6708385	-0.33128923	-0.024995845	0.99354035	0.6969992	-1.6228731	0.500241	0.7572994	0.78122544	0.91775167	0.053560738	0.18364829	0.35960248	0.18563484	-0.24177553	0.009052476	0.4891964	-0.9669071	1.2626002	-0.83758825	0.4167545	0.60712045	-0.20891327
0	-0.8650547	0.09433503	-1.0815281	0.6926814	-0.5714806	1.2672718	-1.1231717	-0.8676568	0.2133313	-0.8227356	0.2965657	2.1563466	-0.8147858	-0.45229393	0.7718222	1.3731178	-0.059923112	-0.37108386	-0.6021951	-0.4451977	0.5900119	-0.3205286	-1.7991467	-0.1597627	-0.7419023	-1.2342463	0.63929206	-0.37121496	0.0098972125	1.0589596	0.7605411	-1.7271655	0.5839766	0.8775712	0.75623834	0.9323345	0.08999415	0.29173484	0.44637343	0.19005588	-0.24026346	0.021744262	0.5518725	-1.074796	1.3777267	-0.82624596	0.49146482	0.6267709	-0.22444639
0	-0.7220669	0.084275946	-0.8463217	0.5876162	-0.47659114	1.0602103	-0.97202253	-0.75834906	0.1270134	-0.7283494	0.13534145	1.820158	-0.7086309	-0.40188605	0.59267896	1.1326512	-0.05106408	-0.33468673	-0.5180057	-0.33220157	0.45015684	-0.3160022	-1.438759	-0.086388856	-0.6119496	-0.9599478	0.49095044	-0.35310292	0.004610056	0.92883843	0.6324536	-1.4393052	0.5053418	0.6629215	0.5860429	0.6976108	0.091400355	0.18228556	0.38185096	0.16187137	-0.19768932	0.013344869	0.5022205	-0.85057455	1.1103777	-0.64702797	0.41751054	0.48762324	-0.2503093
0	-0.7508518	0.049256805	-0.8603369	0.59427154	-0.5010646	1.0760645	-1.0428807	-0.76323557	0.16563256	-0.73220015	0.12959182	1.8819951	-0.73417664	-0.39113405	0.6126984	1.1668031	-0.06715423	-0.3526427	-0.5399547	-0.34248295	0.43842417	-0.34213474	-1.5002741	-0.100720465	-0.5996438	-1.0230943	0.51783913	-0.3556577	0.016401095	0.91526055	0.6457339	-1.4864817	0.544598	0.70606977	0.56636935	0.7478819	0.104962416	0.214766	0.411077	0.17360236	-0.19230577	0.032172643	0.53838915	-0.8911218	1.1854306	-0.6813703	0.46152198	0.5315909	-0.24864256
0	-0.7660882	0.03226022	-1.1595664	0.64442337	-0.5408399	1.2255689	-1.0338435	-0.92821145	0.11844335	-0.76174164	0.23874563	2.0425057	-0.7568001	-0.42138702	0.7886201	1.3399253	-0.061704867	-0.39992598	-0.57130593	-0.47347426	0.5367449	-0.3264401	-1.677316	-0.12179069	-0.67372364	-1.0823445	0.55380094	-0.354289	0.004085895	0.98107004	0.7127722	-1.6571753	0.5597595	0.8500743	0.68807703	0.8964476	0.17318986	0.18557103	0.35666618	0.21948904	-0.11811631	-0.020621052	0.51727426	-1.0644141	1.2456174	-0.7229818	0.42601147	0.58174026	-0.21686977
0	-0.7116667	0.02980586	-1.208477	0.6465357	-0.5544063	1.2154515	-1.1181886	-0.9202378	0.16536784	-0.7886951	0.22705749	2.0962102	-0.7791754	-0.39508978	0.83709216	1.3527946	-0.08592145	-0.3963336	-0.6442362	-0.4729715	0.5478824	-0.3164319	-1.7665662	-0.15016499	-0.6643294	-1.1482776	0.5725208	-0.37375608	-0.00010357949	0.97344804	0.7809505	-1.7217983	0.5893202	0.89195	0.68382186	0.94245327	0.16380675	0.24621166	0.4158717	0.23334032	-0.122910656	0.02633866	0.56621116	-1.0967597	1.3196317	-0.7393646	0.47541282	0.60805005	-0.21725199
0	-0.7512329	0.09116955	-0.7675474	0.59176064	-0.5265045	1.0198318	-0.9690583	-0.74752325	0.0979716	-0.7113473	0.1448249	1.7675389	-0.7151841	-0.35452422	0.58827704	1.1223981	-0.033191655	-0.31954664	-0.47557247	-0.3108698	0.4054904	-0.30982372	-1.3900807	-0.023223769	-0.61105883	-0.8964257	0.5455618	-0.3172173	-0.021556132	0.8016351	0.5936984	-1.3898194	0.48712018	0.6255246	0.59306204	0.7335412	0.06884566	0.1503616	0.32700843	0.14757912	-0.15226875	0.039932616	0.43477187	-0.83271664	1.120069	-0.6475818	0.39446583	0.5305744	-0.20641533
0	-0.7940149	0.07920295	-1.0898165	0.6380789	-0.52225107	1.2493547	-1.0250533	-0.9234507	0.11090212	-0.79152155	0.20413792	2.0354443	-0.74760664	-0.4213001	0.69689167	1.2659111	-0.01421045	-0.389586	-0.5617482	-0.41054204	0.5033695	-0.3262432	-1.5751196	-0.0708296	-0.6715216	-1.0483522	0.5399547	-0.36883816	-0.010901873	1.0088856	0.63652164	-1.5776638	0.5394771	0.8034369	0.6787255	0.8150233	0.17291434	0.14642273	0.40554652	0.21794881	-0.12224564	-0.014328978	0.5289345	-0.9947828	1.186694	-0.7039326	0.42437252	0.5468298	-0.239183
0	-0.7812332	0.054230515	-1.05358	0.6227881	-0.55294555	1.2012504	-1.0753325	-0.89863473	0.11733316	-0.7583625	0.16787907	2.0145774	-0.75171494	-0.3654958	0.6879797	1.2409917	-0.021564523	-0.40392497	-0.5729275	-0.3828395	0.4647693	-0.31957182	-1.5736945	-0.07199866	-0.627053	-1.0469238	0.5498984	-0.35979003	-0.022316145	0.93715525	0.6507549	-1.5576662	0.5682922	0.811947	0.6140375	0.8221134	0.17201369	0.1726194	0.4058775	0.20476516	-0.0872743	0.017782943	0.54631865	-0.97765976	1.2128688	-0.6887053	0.44290623	0.5686851	-0.23169672
0	-0.79321617	0.05184952	-0.9544083	0.6211187	-0.5575906	1.158495	-1.0308318	-0.8582518	0.11239214	-0.7782373	0.14944513	1.963732	-0.75472975	-0.37433428	0.6552885	1.2434876	-0.028259894	-0.388868	-0.5514474	-0.37801608	0.44110364	-0.3426834	-1.5172338	-0.041557837	-0.63157797	-1.0256176	0.5535692	-0.34229472	-0.01837916	0.88669413	0.6345416	-1.5141857	0.5503082	0.7470774	0.63334334	0.8012915	0.14933465	0.16353521	0.37074876	0.17814407	-0.088927634	0.033899274	0.5060466	-0.9499818	1.1977351	-0.6928496	0.43172774	0.56198514	-0.2182992
0	-0.7695298	0.041367754	-1.0988199	0.6317469	-0.57338977	1.2021286	-1.1017431	-0.8714359	0.1510031	-0.7645109	0.17744741	2.0207317	-0.7879156	-0.37045622	0.7484004	1.2637702	-0.036531717	-0.4207938	-0.5643166	-0.4186165	0.47859868	-0.30379888	-1.6224849	-0.1023123	-0.5940707	-1.1028984	0.57926077	-0.35859013	-0.011617042	0.9274457	0.69299114	-1.6209519	0.5536848	0.8605454	0.6378816	0.8937904	0.17069066	0.21512274	0.39978796	0.19085903	-0.09468487	0.04566	0.54103464	-1.0163602	1.2687134	-0.7147316	0.45455503	0.60491955	-0.1991224
0	-0.79788315	0.05316628	-0.949795	0.6435825	-0.5478188	1.1482861	-1.0478753	-0.83866614	0.12374913	-0.77182376	0.18447374	1.950527	-0.7588924	-0.36788985	0.6657945	1.2315154	-0.038026523	-0.37840107	-0.53935856	-0.37197182	0.48453858	-0.33885884	-1.548971	-0.071023345	-0.6275202	-1.059797	0.5756967	-0.33539003	-0.0089321155	0.8996396	0.6521829	-1.53614	0.5431012	0.7556397	0.5954294	0.82643086	0.12239953	0.1853692	0.3715449	0.19236228	-0.095896445	0.05084631	0.54263765	-0.9528093	1.2187777	-0.7094158	0.440099	0.570069	-0.23238793
0	-0.8115423	0.02157251	-1.0395316	0.68527985	-0.6189697	1.2356583	-1.1485473	-0.90534985	0.15040945	-0.79674745	0.20107892	2.0968802	-0.8142906	-0.4175455	0.7553935	1.2936339	0.0009436437	-0.41498908	-0.5551922	-0.4110256	0.5152594	-0.29799873	-1.6806821	-0.09238247	-0.6442602	-1.1414044	0.6158587	-0.33825427	-0.009212489	0.9507463	0.7039851	-1.6499649	0.5470466	0.8358163	0.6704341	0.94398624	0.15022868	0.2073327	0.40985274	0.19862117	-0.115632966	0.072462685	0.5767265	-1.0417036	1.3089566	-0.7623228	0.46704054	0.61708313	-0.21316098
0	-0.76532185	0.029375715	-0.95240486	0.6216743	-0.5352461	1.1419657	-1.033569	-0.82067424	0.117720395	-0.7424989	0.16582319	1.9273276	-0.7534476	-0.39607432	0.7035846	1.2166771	-0.0060309973	-0.40135512	-0.528547	-0.38850796	0.4720251	-0.2999785	-1.5207232	-0.07976072	-0.5871019	-1.0549726	0.54047734	-0.33437043	0.019100254	0.9304014	0.6455721	-1.5515207	0.5042433	0.7555346	0.62753165	0.8056063	0.13895355	0.17307091	0.38895726	0.19151282	-0.11504085	0.041191928	0.52843565	-0.97870183	1.185934	-0.65911037	0.42172393	0.5575261	-0.22309048
0	-0.80771685	0.040400345	-0.90343845	0.671577	-0.5783799	1.1580478	-1.0818783	-0.85460943	0.12125233	-0.78130114	0.1929737	2.008033	-0.8002244	-0.39377317	0.7044789	1.2577592	0.0019325711	-0.38314506	-0.5291488	-0.39624894	0.4826508	-0.30640325	-1.5622602	-0.068294756	-0.6237611	-1.0812336	0.6246427	-0.3351206	-0.013992937	0.901153	0.6640124	-1.5346774	0.51023984	0.7609769	0.66846526	0.84894294	0.13510475	0.18925051	0.38966453	0.17612077	-0.10505573	0.066916145	0.52802694	-0.9773904	1.2342279	-0.7082451	0.4272375	0.5779315	-0.22051191
0	-0.80123544	0.019704917	-1.2456636	0.6370094	-0.6196506	1.3599598	-1.1357906	-0.955432	0.16172943	-0.78412104	0.20369898	2.1334605	-0.8611458	-0.4285104	0.82718235	1.4418111	-0.042642385	-0.4402691	-0.6500563	-0.4766023	0.52094764	-0.37944782	-1.772651	-0.15460484	-0.5987807	-1.1493827	0.5621292	-0.39827922	0.03120662	1.0090967	0.7421579	-1.7855887	0.62607217	0.9675855	0.68985784	0.955229	0.14758494	0.27523968	0.37401676	0.22356908	-0.10855501	0.016778512	0.52100486	-1.1052915	1.3408489	-0.7357363	0.5111591	0.6733301	-0.20190063
0	-0.83843386	0.097705394	-1.3365674	0.67953724	-0.5867706	1.455693	-1.0914489	-1.0218264	0.12739453	-0.8315065	0.29683533	2.2146904	-0.83371377	-0.5025125	0.86076987	1.4906619	-0.036728676	-0.39615458	-0.6152092	-0.5212973	0.5791074	-0.35008278	-1.8178062	-0.12779006	-0.75294197	-1.0982469	0.5595525	-0.43660718	-0.0022482288	1.144306	0.7332106	-1.7816073	0.5739329	0.9536034	0.7992433	0.9532975	0.16677375	0.18738379	0.38771567	0.2575744	-0.17764422	-0.0747194	0.53558815	-1.1381433	1.2864532	-0.7640659	0.4612496	0.61225414	-0.21758233
0	-0.8652274	0.040347487	-1.2608027	0.6980655	-0.6201731	1.4399666	-1.1094058	-1.0482693	0.14621152	-0.82427746	0.29252335	2.2240148	-0.8392259	-0.51219475	0.8603005	1.5268078	-0.016579056	-0.40692157	-0.6058813	-0.507293	0.57142115	-0.346771	-1.8498276	-0.11879216	-0.7743401	-1.1715286	0.59073913	-0.39619842	0.008718391	1.1110362	0.7097009	-1.8117137	0.596532	0.9346357	0.81248105	0.9819152	0.14914519	0.18425833	0.38239086	0.26540652	-0.18290383	-0.06285936	0.5702331	-1.1553559	1.3327084	-0.8129304	0.47217995	0.6295587	-0.21066025
0	-0.77836585	0.06378636	-1.0673356	0.63030225	-0.5293208	1.285481	-1.1007065	-0.8785052	0.16560034	-0.808372	0.21368073	2.0592704	-0.8293328	-0.424504	0.7554278	1.2733665	-0.061888255	-0.35402048	-0.57273126	-0.42582807	0.5310731	-0.3044927	-1.6942103	-0.1348607	-0.70055693	-1.1302475	0.53826475	-0.39839584	-0.011430949	1.031686	0.72056055	-1.689549	0.57206374	0.74940956	0.69212574	0.8246422	0.1170142	0.19273995	0.44353607	0.21143493	-0.20091559	0.001069671	0.52998734	-0.99221253	1.2629039	-0.7594119	0.46599624	0.5760736	-0.26083863
0	-0.85910624	0.089283735	-1.08114	0.678959	-0.5260927	1.3164514	-1.0837454	-0.9381068	0.13577718	-0.84034	0.28402445	2.134786	-0.79888916	-0.46395266	0.7837275	1.35014	-0.011645672	-0.36269036	-0.5545501	-0.45735434	0.57814217	-0.3119956	-1.7453297	-0.082096115	-0.7812738	-1.1128846	0.5872539	-0.3913395	-0.026492674	1.0875487	0.711389	-1.7023895	0.55496866	0.793599	0.7823901	0.8781826	0.13041963	0.14780708	0.4225511	0.22847182	-0.21537839	-0.027531525	0.5353508	-1.0444449	1.2726396	-0.7924151	0.42896557	0.5686355	-0.23810689
0	-0.8875505	0.06945012	-1.0107139	0.6785182	-0.5830315	1.3233811	-1.0856788	-0.9567982	0.17663637	-0.82105064	0.27497536	2.1179104	-0.8551364	-0.45497054	0.7626524	1.3350419	-0.014152832	-0.34974965	-0.53698385	-0.43410674	0.5618736	-0.32549056	-1.7397395	-0.110630654	-0.7798284	-1.151875	0.5906054	-0.33922592	-0.03621295	1.0800859	0.681716	-1.6947328	0.6172432	0.78530586	0.81175464	0.8175899	0.097773395	0.19848128	0.41182652	0.20443653	-0.19951047	-0.044524558	0.5274024	-1.0084523	1.2641159	-0.77754116	0.4355688	0.5960422	-0.27055198
0	-0.9469757	0.087803274	-1.0716654	0.72258174	-0.6242497	1.3904091	-1.1228975	-1.0022717	0.18956968	-0.8646791	0.3397815	2.2241912	-0.8947948	-0.5124345	0.79661024	1.3945869	-0.013063222	-0.35403913	-0.5445235	-0.46278808	0.62190425	-0.3435796	-1.8397001	-0.13308823	-0.86616683	-1.2108558	0.6398276	-0.35682148	-0.047009856	1.1388383	0.71502656	-1.7930562	0.624032	0.8255601	0.893956	0.883998	0.07238837	0.21403168	0.41123116	0.21593508	-0.234014	-0.056621455	0.54395515	-1.0471989	1.3352789	-0.86686534	0.4507085	0.63144964	-0.25504434
0	-0.9076302	0.097274035	-1.0938556	0.6984703	-0.6127184	1.3344207	-1.1565634	-0.9344535	0.19787295	-0.85685915	0.29903767	2.1841798	-0.8642818	-0.4481362	0.7818428	1.3899539	-0.017207662	-0.38738397	-0.5868881	-0.4612042	0.5791382	-0.31981578	-1.7950974	-0.13379557	-0.7544104	-1.1930201	0.64818305	-0.36885726	-0.038833153	1.0710933	0.7255804	-1.7229284	0.5952603	0.86160785	0.78246117	0.9151039	0.102616	0.26141235	0.43835047	0.17513411	-0.21458292	-0.009987279	0.5281052	-1.045406	1.3502014	-0.81497765	0.47175097	0.6322307	-0.22927329
0	-0.7990456	0.0773631	-0.95325124	0.6736344	-0.5584391	1.1372795	-1.0218685	-0.83390856	0.119567946	-0.7967088	0.24824107	1.9572679	-0.74876463	-0.43166727	0.7023264	1.2409734	-0.02999704	-0.34900227	-0.51873446	-0.39227754	0.56550235	-0.30651715	-1.582186	-0.07078578	-0.67458504	-1.046411	0.6164996	-0.33507568	-0.03008643	0.9361566	0.6765599	-1.5411532	0.46837607	0.7306755	0.6973321	0.84695053	0.09043569	0.18544002	0.3901995	0.16553688	-0.17742532	0.032193907	0.52077436	-0.93350327	1.2058975	-0.7292631	0.41927463	0.5522949	-0.22119783
0	-0.88802606	0.07061284	-1.0784893	0.68049353	-0.5821852	1.3235866	-1.0760813	-0.9804648	0.17164513	-0.8072333	0.29776192	2.1466744	-0.8007454	-0.49189174	0.74797195	1.3875926	-0.021221288	-0.3820256	-0.5408707	-0.4600829	0.59776366	-0.36538112	-1.7450932	-0.1333096	-0.78746015	-1.1666099	0.61142856	-0.3617015	-0.015840605	1.0897791	0.6857348	-1.6790558	0.59106356	0.84000504	0.79356205	0.90272486	0.10354727	0.20906378	0.39726132	0.21677469	-0.19255558	-0.03607908	0.5431235	-1.0610904	1.2764081	-0.7946697	0.43627042	0.6037832	-0.22980747
0	-0.8977505	0.10298794	-1.0023284	0.7071854	-0.59769213	1.2399035	-1.0757186	-0.90641594	0.1402221	-0.85585034	0.30717674	2.1041102	-0.81028706	-0.46614724	0.72972727	1.3772832	-0.016394872	-0.3788105	-0.5288667	-0.44411895	0.59744793	-0.3280136	-1.7155288	-0.08080426	-0.75479364	-1.1201869	0.6674501	-0.3489094	-0.025631646	1.0269958	0.6914029	-1.6499387	0.5397205	0.808786	0.7725307	0.933387	0.072370395	0.21178077	0.394446	0.17482135	-0.16991922	0.018118586	0.52385974	-1.021805	1.3112906	-0.8419312	0.42834198	0.60759234	-0.21771285
0	-0.96381503	0.12288259	-1.091212	0.7426733	-0.58662856	1.3846507	-1.1136565	-0.9646117	0.1469349	-0.8924154	0.36977074	2.244264	-0.8126267	-0.54790163	0.7717571	1.4526273	-0.0021637648	-0.39883092	-0.57032394	-0.5150701	0.65115213	-0.35349426	-1.7983447	-0.12959945	-0.81417674	-1.1993651	0.6975602	-0.39209455	-0.012276376	1.1368343	0.70958924	-1.7221477	0.5115224	0.8742433	0.82157654	0.98088646	0.08540471	0.21317275	0.42545196	0.21845318	-0.25368586	-0.0059655467	0.55226344	-1.0803117	1.348415	-0.86652184	0.43926284	0.6252685	-0.20860875
0	-0.808798	0.030419938	-0.74815524	0.69485146	-0.6353301	0.9865546	-1.0616258	-0.75014776	0.11481245	-0.802118	0.15739304	1.9156909	-0.7651668	-0.34491152	0.6882707	1.2233983	-0.05979732	-0.35297307	-0.47421712	-0.31704634	0.49594373	-0.3207431	-1.5785055	-0.033934765	-0.64078873	-1.0424699	0.67350626	-0.26158231	-0.03584331	0.77343214	0.68881756	-1.4961843	0.51006746	0.6939258	0.63717234	0.9131488	0.07990369	0.23147063	0.3669024	0.15881373	-0.1219744	0.09384115	0.53075796	-0.919984	1.2642055	-0.75468785	0.44924265	0.6124058	-0.2174652
0	-0.8052589	0.04586346	-0.8228644	0.70932895	-0.612143	1.0618805	-1.0707414	-0.7955116	0.123863734	-0.8039957	0.1808361	1.9510514	-0.77330047	-0.36911905	0.69319236	1.24461	-0.043187555	-0.35319665	-0.50060505	-0.35355672	0.50812376	-0.32192126	-1.5838538	-0.04368302	-0.6587217	-1.0610613	0.6636731	-0.2986247	-0.041473936	0.83243793	0.69508296	-1.5177869	0.49325764	0.7080402	0.66551423	0.89969903	0.0931107	0.21786244	0.37296817	0.1609085	-0.13756539	0.08475908	0.5289913	-0.93999165	1.2447807	-0.7520076	0.44762483	0.5965057	-0.23116182
0	-0.8732559	0.010791951	-0.6891432	0.69096375	-0.6543702	1.0569878	-1.1075073	-0.7157973	0.15507081	-0.76185185	0.1214739	1.9552373	-0.80442256	-0.37479183	0.6216471	1.301005	-0.09694592	-0.3463664	-0.49193144	-0.34131905	0.4333738	-0.3956494	-1.5816118	-0.048133746	-0.61385494	-1.0572082	0.7005277	-0.30885616	0.014666299	0.72269374	0.68776375	-1.5195144	0.5620177	0.6723485	0.5843822	0.90457666	0.061160628	0.23346668	0.3455979	0.15109116	-0.15313661	0.12458834	0.5005913	-0.948934	1.374387	-0.77843195	0.5018369	0.6368502	-0.19425525
0	-0.84831095	0.010947931	-0.6969333	0.6826474	-0.6489322	1.0236691	-1.0917851	-0.6997589	0.14847827	-0.75149256	0.11257064	1.913344	-0.8065886	-0.35638776	0.62549764	1.2528925	-0.091317184	-0.36515823	-0.49627864	-0.3390363	0.43558112	-0.38172	-1.5293773	-0.04837195	-0.61585313	-1.0438379	0.67607474	-0.30602777	0.0019806428	0.7007985	0.6910693	-1.5236797	0.5331709	0.6636773	0.59055465	0.9028998	0.052520093	0.22833303	0.3215413	0.14116728	-0.12052386	0.13911492	0.46230066	-0.91731185	1.3334295	-0.76717263	0.49425086	0.62460023	-0.17551975
0	-0.79422355	0.058045994	-0.8382816	0.63482636	-0.56412894	1.097104	-1.0537542	-0.7275863	0.1660504	-0.7730917	0.13067849	1.8961204	-0.7926263	-0.36810637	0.65830684	1.2234998	-0.0937166	-0.38823673	-0.53945667	-0.35724774	0.45934248	-0.37037736	-1.5436041	-0.08630645	-0.6114712	-1.0559531	0.6048285	-0.32970458	0.019050494	0.81327367	0.687378	-1.5652713	0.5242821	0.69788116	0.62153614	0.8661396	0.047653865	0.24863978	0.36201966	0.1326225	-0.14057606	0.11309068	0.44622067	-0.9078345	1.2638391	-0.7228701	0.47864458	0.61637443	-0.17653126
0	-0.77056414	0.009731348	-0.81881213	0.6388189	-0.6198932	1.06582	-1.0627817	-0.6635999	0.16894095	-0.775572	0.080493495	1.8862414	-0.8363037	-0.33162794	0.6502916	1.2226279	-0.1387182	-0.39757046	-0.49840388	-0.3639548	0.45222664	-0.3690951	-1.5475967	-0.09501077	-0.52013785	-1.0650847	0.6218829	-0.31767723	0.07557007	0.7459543	0.6938215	-1.6140395	0.53048766	0.6665211	0.58368486	0.9116105	0.066564515	0.28174877	0.3647668	0.13928008	-0.102464676	0.15194589	0.530387	-0.93806237	1.3358552	-0.75078	0.51148015	0.622424	-0.1822323
0	-0.8152813	0.059062086	-0.85746485	0.659594	-0.61405486	1.1085649	-1.0433329	-0.7877104	0.14608705	-0.78526264	0.19211508	1.9575083	-0.7963196	-0.38928127	0.6448942	1.2751111	-0.067537256	-0.38319528	-0.50819755	-0.37234783	0.48669636	-0.36429805	-1.5925634	-0.077193335	-0.65042275	-1.0746019	0.64406085	-0.3201812	0.008499148	0.8302557	0.670311	-1.5556117	0.5300575	0.72566897	0.6265574	0.89095914	0.07677731	0.21989626	0.3737098	0.16256624	-0.15260164	0.05267417	0.47624588	-0.97920734	1.2875308	-0.77531683	0.4638045	0.60319006	-0.20151392
0	-0.7919306	0.009869831	-0.86113113	0.6732203	-0.66722995	1.1186179	-1.1201594	-0.74008495	0.22096223	-0.81287384	0.10738071	1.9965256	-0.8497825	-0.3304777	0.6856341	1.2878158	-0.13224922	-0.39615873	-0.5427981	-0.37549403	0.450233	-0.36811447	-1.660074	-0.12501293	-0.5856763	-1.1799948	0.664795	-0.33803245	0.05484864	0.762205	0.72393596	-1.6640658	0.5730841	0.7330142	0.60211337	0.9714855	0.07433326	0.28883472	0.39998743	0.16252275	-0.111845724	0.1537094	0.5440342	-1.0262884	1.3992234	-0.7963003	0.5482348	0.63147026	-0.18159196
0	-0.8549476	0.007024088	-0.9667131	0.69579095	-0.69149107	1.2356786	-1.2277472	-0.7851117	0.2383837	-0.8436167	0.14010896	2.1218398	-0.9265168	-0.36193186	0.73386025	1.3670843	-0.09039949	-0.42417958	-0.5993151	-0.41639927	0.44346267	-0.37394294	-1.7809968	-0.17421088	-0.6004626	-1.2760694	0.6847417	-0.37280273	0.093219295	0.8319412	0.76093197	-1.7754375	0.65192336	0.82147723	0.61922055	1.0116407	0.09355645	0.3208703	0.408999	0.17656805	-0.13006555	0.14881039	0.57166046	-1.0747174	1.4703372	-0.84375	0.5805917	0.6931275	-0.1831246
0	-0.89410526	0.021840509	-0.9005838	0.6932603	-0.6768955	1.1971629	-1.1815487	-0.80589545	0.21166009	-0.8179718	0.16086215	2.1001012	-0.89303416	-0.37552986	0.71834797	1.3546048	-0.06694167	-0.40604302	-0.55611145	-0.39169592	0.4674809	-0.3830408	-1.7353237	-0.11898595	-0.6193907	-1.2084657	0.69704825	-0.33917096	0.057484858	0.8368297	0.7342764	-1.6924288	0.6393995	0.80401003	0.6340903	0.9936595	0.091786325	0.30405915	0.3796273	0.16187409	-0.145508	0.11785546	0.548868	-1.0527018	1.4488786	-0.83521867	0.5481066	0.6871062	-0.19802903
0	-0.894468	0.05505971	-0.8937401	0.6881326	-0.64115834	1.1983945	-1.1397802	-0.82723606	0.16906092	-0.8026517	0.19410059	2.0796394	-0.8757127	-0.38777763	0.7075399	1.3456503	-0.049106225	-0.38231814	-0.54002535	-0.37626705	0.4585692	-0.3659734	-1.7052139	-0.10844555	-0.6504741	-1.1754974	0.67592096	-0.33358642	0.01963344	0.86676615	0.71010053	-1.6346102	0.61567277	0.7831406	0.6469334	0.94538623	0.098583065	0.23494762	0.38380393	0.1854912	-0.16021113	0.0766345	0.50714004	-1.0209458	1.3798108	-0.8139597	0.50221264	0.6579621	-0.20230637
0	-0.8994326	0.12350809	-1.0833055	0.65735334	-0.5262086	1.3237462	-1.0751308	-0.9359896	0.14088741	-0.7979613	0.31812567	2.13958	-0.8001076	-0.49982294	0.73727036	1.345137	-0.004214541	-0.36911812	-0.5692049	-0.454958	0.57687944	-0.31580767	-1.7032471	-0.12252541	-0.7567236	-1.140655	0.59393203	-0.3946036	-0.018172309	1.1525835	0.68414664	-1.6536108	0.54131866	0.8414239	0.7693433	0.8444181	0.11793815	0.19420592	0.46798813	0.21729542	-0.2562573	-0.057864245	0.53052986	-1.0053492	1.2415442	-0.76007336	0.42842945	0.56974316	-0.24265614
0	-0.84824336	0.08864197	-1.0066335	0.69046587	-0.56797624	1.2008234	-1.1130941	-0.85542685	0.14560784	-0.78791994	0.24705487	2.0831647	-0.7801036	-0.42103037	0.7589751	1.2899386	-0.024271838	-0.37980092	-0.5532239	-0.41255766	0.5543096	-0.293913	-1.6737957	-0.093747236	-0.7033608	-1.1189394	0.63997203	-0.35332507	-0.018150734	0.98178226	0.7234956	-1.5972598	0.5513255	0.77871233	0.71182656	0.8818825	0.122509815	0.23116796	0.4499902	0.2063871	-0.18116353	-0.004956435	0.554939	-0.9863743	1.2935672	-0.7595885	0.45918262	0.5826003	-0.24395448
0	-0.857647	0.08191722	-1.1488647	0.6740321	-0.542261	1.358808	-1.1105562	-0.9261441	0.14786859	-0.8085943	0.2979523	2.1497061	-0.80394495	-0.4862675	0.7867794	1.3824633	-0.012256491	-0.3863154	-0.57772213	-0.47384688	0.5690386	-0.32110375	-1.753406	-0.13115765	-0.7112176	-1.1659452	0.5949432	-0.39231637	0.0072560795	1.1108897	0.7163179	-1.7146736	0.54441774	0.8832085	0.76015157	0.9219831	0.14648701	0.1865862	0.442386	0.23633133	-0.21043283	-0.024918994	0.5537412	-1.0838608	1.2978872	-0.78498584	0.4613501	0.5947242	-0.20081742
0	-0.9152121	0.032924972	-1.3664573	0.671487	-0.583332	1.5421603	-1.0961771	-1.0785269	0.1466339	-0.8471905	0.35314077	2.3176575	-0.8905831	-0.54101205	0.90461093	1.5415448	0.011206038	-0.45660034	-0.6008863	-0.57929766	0.60836244	-0.33070552	-1.9298433	-0.18412583	-0.78013	-1.2892238	0.595827	-0.37336493	0.026560878	1.2441698	0.7183006	-1.9151497	0.6541763	0.99761987	0.84984434	1.0089653	0.18069275	0.18533906	0.37868258	0.24814075	-0.16242923	-0.11051578	0.567159	-1.2372228	1.3707244	-0.8154088	0.45138422	0.6478844	-0.2386032
0	-0.91999084	0.12098139	-1.0807127	0.6958059	-0.5413199	1.3631221	-1.0989423	-0.97299325	0.1654862	-0.8434017	0.29318705	2.1881871	-0.81003445	-0.49240306	0.7384623	1.4215358	0.0004618265	-0.42032257	-0.5846007	-0.4668052	0.5890076	-0.35647497	-1.7656704	-0.14173536	-0.7678453	-1.1683747	0.5902265	-0.38142255	-0.0073204185	1.1420312	0.6569771	-1.6669756	0.5861266	0.8645053	0.75138277	0.89498025	0.10961384	0.20456843	0.41945854	0.19970025	-0.20824167	-0.04448347	0.53382146	-1.0575197	1.2599477	-0.79516256	0.44327614	0.6186402	-0.21421775
0	-0.87217534	0.14432576	-1.1988603	0.6190331	-0.4656418	1.3890265	-1.047997	-0.942463	0.1870233	-0.764412	0.30129376	2.1608245	-0.79775745	-0.51454085	0.7163908	1.3318793	-0.012840499	-0.3949885	-0.5761479	-0.4867123	0.5676626	-0.34536487	-1.7053676	-0.16637512	-0.74042976	-1.1703072	0.51150846	-0.41750616	0.014449551	1.2477806	0.6653308	-1.6715575	0.56166434	0.88485163	0.7324474	0.7979261	0.1459733	0.2157762	0.4813335	0.2305951	-0.26625016	-0.10123169	0.51916707	-1.0333145	1.2258534	-0.74399334	0.44125435	0.55337495	-0.26480466
0	-0.86106706	0.103830725	-1.120969	0.6494084	-0.51463735	1.34083	-1.0659236	-0.9312605	0.16927585	-0.8365019	0.3201585	2.1752167	-0.8270594	-0.48947817	0.7627393	1.3804765	-0.025648832	-0.3842645	-0.57992256	-0.4729276	0.58880526	-0.29862782	-1.750653	-0.14690173	-0.72337914	-1.1529812	0.57217115	-0.4083557	0.034525074	1.1547601	0.6982713	-1.7040803	0.5592578	0.8564739	0.7673653	0.87234277	0.13055752	0.20325015	0.44826803	0.21891515	-0.2633309	-0.028159468	0.5396146	-1.0553468	1.2989714	-0.78720737	0.4314942	0.58606386	-0.2124159
0	-0.9296691	0.1539961	-1.3290228	0.66534454	-0.46891588	1.5186727	-1.1071419	-1.0091523	0.18361205	-0.8031502	0.35258114	2.29089	-0.8119335	-0.54027426	0.7899672	1.4166605	0.0058241314	-0.41480613	-0.5888864	-0.5378949	0.626456	-0.329088	-1.8232554	-0.17806236	-0.7914943	-1.2376121	0.5652326	-0.45389822	0.0138772335	1.3438301	0.71596986	-1.7894533	0.57981396	0.9569624	0.79178375	0.8790905	0.17644209	0.22332709	0.5138159	0.2696621	-0.29147103	-0.12568222	0.57428056	-1.113947	1.295457	-0.79775983	0.4533341	0.57540524	-0.25409737
0	-0.75956476	0.0882359	-1.116193	0.61802053	-0.44548059	1.2543937	-0.9877213	-0.87296	0.11094823	-0.78155565	0.2809366	1.9857117	-0.7508327	-0.43543005	0.75247097	1.2406662	-0.025970224	-0.34354717	-0.5469593	-0.4494322	0.5547063	-0.27942058	-1.6265606	-0.10425295	-0.7111842	-1.0146554	0.49323374	-0.39619833	0.009467913	1.0854362	0.6773867	-1.6070187	0.4924144	0.7813909	0.7011995	0.8071623	0.14722502	0.12968488	0.4069905	0.21614942	-0.2051105	-0.0571439	0.5231834	-1.0012479	1.1529384	-0.696624	0.37778834	0.51208955	-0.25755554
0	-0.8323207	0.07307715	-0.99037915	0.6659232	-0.54043436	1.2292444	-1.0559775	-0.87043947	0.115577385	-0.79463065	0.23378006	2.0339239	-0.7608988	-0.44125962	0.7295708	1.2722569	-0.011942144	-0.36009666	-0.5232471	-0.42223886	0.5358376	-0.3040366	-1.6256359	-0.060238592	-0.7103598	-1.0806777	0.58747786	-0.36804038	-0.029566307	1.0038708	0.66215754	-1.5855097	0.5054218	0.7451079	0.72031105	0.82816595	0.13288979	0.14714344	0.42625812	0.21123698	-0.16479564	-0.019613886	0.53463435	-0.9752471	1.2164501	-0.75043297	0.41648546	0.5528627	-0.252174
0	-0.77635497	0.074365236	-1.0555905	0.5740591	-0.5122248	1.2380868	-0.9734927	-0.88450164	0.11713677	-0.733074	0.18024448	1.9833598	-0.74485093	-0.43551245	0.72280574	1.2400887	-0.030937944	-0.40315363	-0.5469135	-0.4362221	0.4435143	-0.31472594	-1.5520144	-0.09649909	-0.643973	-1.0526478	0.49749824	-0.3755455	0.018742476	1.0033057	0.6140823	-1.5746241	0.5372036	0.80766714	0.6362976	0.78669816	0.16073312	0.13878495	0.37824133	0.22807918	-0.14614964	-0.07062098	0.49558678	-0.9743816	1.139392	-0.6741224	0.42327428	0.5384553	-0.2519917
0	-0.9136406	0.10171846	-1.4870406	0.7049045	-0.4970384	1.6332595	-1.1438636	-1.1216682	0.15329595	-0.79433376	0.3664068	2.3893156	-0.81619895	-0.5254618	0.93182576	1.5017656	0.03774678	-0.4740326	-0.6474445	-0.5957265	0.6350916	-0.35225084	-1.958766	-0.18614535	-0.81580174	-1.3001544	0.58122367	-0.4386348	0.015088327	1.3350662	0.7665961	-1.909828	0.6275721	1.0767753	0.8447306	0.9882844	0.21235742	0.18816173	0.4483644	0.288618	-0.17919403	-0.14567395	0.60126954	-1.2590443	1.360719	-0.8335682	0.44878304	0.61655194	-0.25579557
0	-0.7655721	0.07947776	-0.8732007	0.62623715	-0.50558674	1.0977924	-0.9885329	-0.812999	0.110257246	-0.76009053	0.18823624	1.8869486	-0.7312198	-0.40015653	0.6528344	1.1620573	-0.021953845	-0.33856684	-0.51043195	-0.36643156	0.4839313	-0.2927429	-1.4923087	-0.03774101	-0.65308267	-0.97597003	0.53950715	-0.3343401	-0.02476764	0.89083344	0.6157257	-1.4940257	0.4973636	0.6720289	0.67128557	0.7697553	0.10861416	0.14827362	0.37279704	0.1807465	-0.14218509	-0.0019585355	0.4944561	-0.89101595	1.1504191	-0.6873927	0.40442404	0.514086	-0.2414018
0	-0.8172399	0.10704362	-1.153689	0.6754092	-0.4790449	1.3385975	-1.0257832	-0.9186936	0.13741326	-0.7976987	0.28930008	2.0772555	-0.7513196	-0.5051272	0.78851205	1.3302871	0.002036994	-0.3717981	-0.57374775	-0.45525438	0.57827675	-0.31897914	-1.6874596	-0.12724431	-0.7368787	-1.1169522	0.56032753	-0.3932103	0.0009397925	1.1411548	0.6906601	-1.6737686	0.52078366	0.8304311	0.74358135	0.83291817	0.1289634	0.17596926	0.44582328	0.23123682	-0.23765361	-0.05048601	0.5414153	-1.0470306	1.2386662	-0.7240291	0.42531553	0.547399	-0.24504955
0	-0.83911777	0.061909106	-1.0096384	0.67346853	-0.52163494	1.2629476	-1.049966	-0.9108063	0.13729401	-0.78346545	0.2215094	2.0781953	-0.76295394	-0.4592926	0.7308983	1.3001767	0.003441745	-0.39593408	-0.5415457	-0.43244275	0.5205411	-0.33213136	-1.6343629	-0.08579789	-0.6935112	-1.119882	0.58913213	-0.36840034	-0.0073458953	1.0337704	0.65464354	-1.6092267	0.5258219	0.7860401	0.7162552	0.8416803	0.14239572	0.17496039	0.43315077	0.20804693	-0.17305972	-0.008173991	0.541227	-1.0165099	1.2400349	-0.7394046	0.43103492	0.56071156	-0.23210478
0	-0.8025376	0.07552037	-1.0363765	0.63081205	-0.48479247	1.2498938	-1.0338336	-0.9151608	0.15864196	-0.7597049	0.21579508	2.0669677	-0.75170106	-0.44393748	0.7273753	1.2710065	-0.006850055	-0.3946024	-0.54385793	-0.41160372	0.4988457	-0.33486634	-1.631948	-0.10153956	-0.7061956	-1.1183676	0.54491	-0.3787177	0.0005017507	1.0570555	0.6674912	-1.615523	0.5694814	0.79013854	0.6723284	0.8223542	0.14108106	0.16724937	0.43140924	0.21851267	-0.18432483	-0.035618704	0.5494897	-1.0199189	1.2297285	-0.7197455	0.4495819	0.5600466	-0.25318056
0	-0.86268747	0.12084558	-0.9515157	0.6798906	-0.5078126	1.2143244	-1.0378551	-0.88480943	0.12240403	-0.79302603	0.2533952	2.0318944	-0.7542184	-0.4571284	0.6847992	1.2693284	0.00530078	-0.34856573	-0.529331	-0.41217107	0.5313431	-0.32180816	-1.5957379	-0.059185196	-0.7296817	-1.0697985	0.60051227	-0.36997247	-0.024705205	1.0236858	0.6523544	-1.552768	0.50228524	0.7320659	0.724382	0.8302733	0.11455989	0.15345797	0.42827722	0.20046516	-0.21252233	-0.00272759	0.5162405	-0.960194	1.2082114	-0.74280405	0.41610768	0.5532589	-0.2335351
0	-0.740436	-0.011126841	-0.8395547	0.6502431	-0.61927754	1.0222368	-1.0859102	-0.72812814	0.11245126	-0.74052197	0.06437688	1.8878545	-0.74172336	-0.29666287	0.6689703	1.2181574	-0.07558159	-0.40442875	-0.5078527	-0.3348123	0.40263468	-0.30087516	-1.5344157	-0.037823204	-0.52423006	-1.0276115	0.6170434	-0.29537556	0.027001247	0.7206137	0.64796853	-1.5021038	0.5469984	0.7218374	0.5553495	0.91073835	0.12939385	0.22106412	0.37959403	0.19114338	-0.057002384	0.1395647	0.5598948	-0.9639239	1.2654347	-0.69783896	0.47531784	0.58648545	-0.20118771
0	-0.8089252	0.08280484	-1.1840588	0.6472398	-0.48373047	1.34053	-1.0257549	-0.9041139	0.1073768	-0.78729916	0.28337488	2.0389788	-0.7502511	-0.465743	0.79134494	1.3175874	-0.016719913	-0.40083954	-0.56095475	-0.47701636	0.5545817	-0.29322654	-1.6875949	-0.10923285	-0.71621096	-1.0899279	0.5508449	-0.37231395	0.014093501	1.0965027	0.6968402	-1.6801031	0.53153384	0.8744273	0.74090254	0.8950109	0.15409502	0.1366419	0.36785382	0.21576864	-0.19544782	-0.051155206	0.50560224	-1.0579938	1.2319453	-0.748852	0.40257472	0.56338763	-0.21214232
0	-0.8449044	0.08261977	-1.350023	0.67413944	-0.52028304	1.4558498	-1.0935582	-1.0245485	0.16696633	-0.77398074	0.32466277	2.2089577	-0.779112	-0.4742215	0.8756628	1.4209377	-0.025778979	-0.43598658	-0.6142766	-0.54223835	0.61035293	-0.33244807	-1.8447598	-0.16822276	-0.7797048	-1.2242182	0.56066704	-0.38003376	0.0066214926	1.1692586	0.7308801	-1.8048185	0.5970512	0.9634172	0.7973083	0.9446816	0.157976	0.20434411	0.40155435	0.24964596	-0.1693828	-0.0805054	0.5597245	-1.1601954	1.311984	-0.78504753	0.44293663	0.598516	-0.25054497
0	-0.7839	0.06384007	-1.0771377	0.6145763	-0.4917675	1.2123201	-1.0387086	-0.83151954	0.15670945	-0.7464509	0.22626829	1.981041	-0.7336475	-0.41776803	0.68954396	1.2897996	-0.070469074	-0.4122288	-0.5642415	-0.4101647	0.49512756	-0.35244578	-1.6449605	-0.11962729	-0.625017	-1.0981935	0.50187564	-0.37906116	0.013118625	1.0201391	0.6664024	-1.5871001	0.5558065	0.8448309	0.6127136	0.82532376	0.13816786	0.21033135	0.4093497	0.20213374	-0.16091582	-0.03736752	0.542416	-1.002176	1.2275306	-0.70943505	0.453572	0.5685763	-0.22077549
0	-0.8497826	0.07456614	-1.2786909	0.6693123	-0.51606673	1.4184322	-1.1423024	-0.9844007	0.20861442	-0.791604	0.28426716	2.2225301	-0.8314053	-0.45849335	0.82315934	1.3830526	-0.010693173	-0.4363109	-0.6221162	-0.49596468	0.55867624	-0.35836324	-1.8410627	-0.16587627	-0.7299246	-1.2585019	0.55837387	-0.39463732	-0.000895263	1.1583325	0.72242004	-1.7714348	0.62658674	0.9550574	0.7309276	0.9187181	0.15880787	0.2201354	0.43075094	0.21727212	-0.1617883	-0.060305808	0.5786276	-1.1468412	1.3344456	-0.77846956	0.48781765	0.6358083	-0.26768205
0	-0.8748732	0.05780805	-1.1174328	0.6881846	-0.61226827	1.3161325	-1.0900507	-0.91247714	0.12346715	-0.81167537	0.26663962	2.1223097	-0.8075175	-0.45886314	0.7980793	1.3879472	-0.025960656	-0.4078849	-0.5495781	-0.4667753	0.5616904	-0.31300896	-1.7486224	-0.108032085	-0.7095892	-1.1473365	0.6439216	-0.3510772	-0.008793482	1.0316699	0.7198564	-1.7017739	0.5600984	0.8840277	0.75267446	0.952661	0.14603809	0.2211283	0.39226773	0.22420797	-0.167753	-0.018155007	0.5460294	-1.0823452	1.3224232	-0.7998541	0.45479965	0.62309784	-0.2336327
0	-0.8748742	0.07124852	-0.8575394	0.70893764	-0.5993492	1.0842574	-1.0483791	-0.79729384	0.11395812	-0.7951384	0.2285714	1.987598	-0.766214	-0.41866735	0.7034496	1.2845427	-0.046691235	-0.3677569	-0.51283413	-0.3683182	0.5283992	-0.32806474	-1.6226056	-0.055485327	-0.70507205	-1.0746813	0.6698851	-0.30463594	-0.015236335	0.9083449	0.6961635	-1.5545143	0.5101692	0.7418841	0.68472296	0.8928116	0.085651726	0.22111332	0.38312373	0.17919248	-0.20325115	0.03632458	0.5054581	-0.94724184	1.268311	-0.7761275	0.42993551	0.60613143	-0.21123797
0	-0.8312939	0.042421926	-0.95037675	0.6216528	-0.5710104	1.2062107	-1.0317839	-0.88425756	0.124452665	-0.7400109	0.1730832	1.9981401	-0.7821294	-0.40558344	0.7052111	1.2754605	0.00959134	-0.39861757	-0.5326776	-0.39215744	0.4448685	-0.3248514	-1.5841812	-0.087117545	-0.6392624	-1.0976251	0.5603339	-0.31764948	-0.009354497	0.96291494	0.6145308	-1.5481259	0.56994635	0.7874986	0.6663494	0.8042606	0.12199704	0.17698918	0.37578622	0.19318917	-0.11841483	-0.013921117	0.51235425	-0.99335456	1.1964172	-0.69178164	0.42284495	0.5788893	-0.24146399
0	-0.820483	0.06844295	-0.9984266	0.6015371	-0.5406686	1.2356261	-0.9764814	-0.8962452	0.097450525	-0.73929065	0.20742013	1.9668127	-0.74333036	-0.43759605	0.7197928	1.2679924	0.015980981	-0.40916038	-0.5393567	-0.42082188	0.45520198	-0.323205	-1.5733854	-0.095640145	-0.6698896	-1.0688854	0.53678113	-0.32030326	-0.016638283	1.0106229	0.589505	-1.554703	0.55566543	0.7900574	0.69000953	0.7769763	0.11468725	0.14723003	0.37126058	0.20540322	-0.13265435	-0.06119843	0.4734291	-0.98457223	1.1529595	-0.6799383	0.39160627	0.5538949	-0.23798868
0	-0.8205121	0.10631997	-1.1178168	0.6356914	-0.44564518	1.2976319	-1.0056493	-0.89669967	0.13426024	-0.7646622	0.26191875	2.0250576	-0.7427823	-0.47470224	0.7010387	1.2489731	0.00055850524	-0.37822422	-0.56482565	-0.445252	0.54553795	-0.33750102	-1.6198908	-0.12208071	-0.7002109	-1.0978425	0.50638646	-0.39940098	0.0005858334	1.1489239	0.63765275	-1.5956554	0.5169422	0.8252805	0.69873375	0.7769514	0.13511705	0.1676791	0.4460124	0.21236092	-0.21069863	-0.08220963	0.53409	-0.98440814	1.1546018	-0.6999504	0.39673504	0.52816164	-0.23688208
0	-0.79713005	0.10896304	-1.0535057	0.61423266	-0.46387473	1.2512327	-0.9740421	-0.89656854	0.12551677	-0.7499729	0.22994417	1.9507772	-0.7455763	-0.43744442	0.69547725	1.2231534	0.017583964	-0.39570203	-0.55498284	-0.41697526	0.5161719	-0.3534827	-1.5608232	-0.13166201	-0.6803033	-1.0475466	0.48383474	-0.34962073	-0.008127013	1.0803037	0.5925201	-1.5351173	0.5314039	0.7834346	0.67320096	0.7330335	0.10964352	0.17254354	0.3872366	0.17021841	-0.1678821	-0.09555796	0.49934912	-0.95055556	1.0956365	-0.6654745	0.38931865	0.5218782	-0.26395062
0	-0.82983553	0.07345233	-1.1646723	0.6554386	-0.5006806	1.3754203	-1.0823045	-0.9627707	0.15592407	-0.75911206	0.2506164	2.152688	-0.7884976	-0.4649436	0.7947067	1.3245896	-0.006244139	-0.40954176	-0.55017084	-0.46959814	0.5322957	-0.3399726	-1.7294165	-0.124947265	-0.7327121	-1.179271	0.5547129	-0.37840164	0.012234356	1.1043543	0.6852138	-1.7019318	0.57854533	0.86461794	0.73415184	0.88799167	0.15775734	0.16716641	0.41367564	0.22435993	-0.17910343	-0.07005749	0.54934067	-1.0936067	1.2814242	-0.75281626	0.45679885	0.59446394	-0.26694223
0	-0.77560484	0.05104684	-1.3030056	0.62185425	-0.49820724	1.408062	-1.0111505	-1.0145789	0.12219372	-0.7572935	0.2966943	2.0931573	-0.7935918	-0.47859445	0.81821126	1.3931574	0.0010249055	-0.419303	-0.60112864	-0.52357787	0.55004567	-0.3735076	-1.7211229	-0.15560327	-0.6863327	-1.0948733	0.49480775	-0.37934595	0.01693493	1.1390208	0.6607465	-1.7210995	0.58852136	0.93638915	0.7504942	0.85162085	0.1801084	0.14269911	0.3495302	0.2414031	-0.107448734	-0.1312604	0.5126851	-1.1233187	1.1946483	-0.69875896	0.42090955	0.59137076	-0.23217648
0	-0.8157578	0.041484576	-1.3747462	0.6447168	-0.5660917	1.4741613	-1.0929093	-1.078293	0.1368408	-0.8027174	0.26458144	2.2130835	-0.8377742	-0.44951466	0.85515165	1.4428931	0.00026130799	-0.4619379	-0.6115263	-0.54249555	0.554461	-0.38239482	-1.8009574	-0.14409071	-0.6766983	-1.1696453	0.5214427	-0.39654884	0.017944856	1.1575177	0.6944734	-1.8026795	0.627207	1.0023221	0.74945205	0.9053757	0.22065711	0.16453685	0.35658225	0.2554137	-0.060218927	-0.084245205	0.56427723	-1.1822739	1.269095	-0.71947664	0.44091332	0.6245998	-0.23898447
0	-0.7112564	0.06960234	-0.9128438	0.556608	-0.4767281	1.0632551	-0.8635325	-0.79992205	0.06762544	-0.6963564	0.18608487	1.7478354	-0.6862399	-0.39483222	0.6285884	1.166922	-0.020934517	-0.36559376	-0.48587894	-0.3836997	0.4455127	-0.32547137	-1.3928223	-0.07323416	-0.56946945	-0.895382	0.44967595	-0.30523655	0.018566294	0.8901045	0.5361122	-1.4239382	0.4733924	0.7130228	0.6002281	0.70823157	0.11944631	0.08842924	0.29139012	0.16048172	-0.08951957	-0.05406832	0.40634447	-0.89404607	1.0142237	-0.5948766	0.36799216	0.5035198	-0.21198237
0	-0.68255484	0.077940546	-1.1390309	0.5547105	-0.49390975	1.2202542	-0.90778273	-0.86756366	0.06274388	-0.7063823	0.19532919	1.8296815	-0.7090681	-0.3749138	0.6976122	1.2271612	-0.0023344134	-0.414221	-0.5570778	-0.40119877	0.4427131	-0.3337644	-1.481775	-0.08364547	-0.53436184	-0.9180601	0.415463	-0.34239745	0.03324827	0.972551	0.561146	-1.4955553	0.50625557	0.82696235	0.58566993	0.7452124	0.16219129	0.10750456	0.30151567	0.1865651	-0.059846506	-0.07617787	0.4361569	-0.9598783	1.0614064	-0.585105	0.3880524	0.53588533	-0.2369723
0	-0.7014361	0.026433462	-1.2873067	0.5957083	-0.50377446	1.3086501	-0.9594091	-0.9164964	0.06666795	-0.73728913	0.23278283	1.9832042	-0.7342333	-0.41121668	0.80042577	1.3283108	-0.007981539	-0.4494875	-0.5585801	-0.49132264	0.5080013	-0.33476746	-1.6212977	-0.12041481	-0.5603353	-0.98773116	0.4621403	-0.38282424	0.040987242	1.0382746	0.61749905	-1.6557566	0.5206504	0.9013383	0.6556102	0.84468853	0.1869053	0.119483344	0.3182287	0.23375791	-0.06580099	-0.09018022	0.5109941	-1.067898	1.1515822	-0.62770987	0.39507368	0.5638322	-0.21601029
0	-0.6076164	0.0019574969	-1.1068147	0.5244804	-0.5359521	1.1251017	-0.954905	-0.7769766	0.096495606	-0.68515384	0.118166864	1.7730027	-0.72621465	-0.30764285	0.71366733	1.2090607	-0.0610219	-0.44257307	-0.5457246	-0.40748006	0.39537314	-0.31621614	-1.4968857	-0.11070806	-0.41990298	-0.95280844	0.4038726	-0.33619535	0.06333758	0.8355711	0.59744555	-1.5505844	0.53695637	0.8324001	0.5220592	0.81236017	0.14056373	0.16257116	0.28072596	0.19178168	-0.023184031	0.013465676	0.46874356	-0.95805365	1.1220169	-0.58275706	0.4452661	0.5872978	-0.18048474
0	-0.716342	0.06608082	-1.2404218	0.54906875	-0.47909126	1.3094382	-0.95043564	-0.9177087	0.080597244	-0.74681455	0.23025087	1.9310747	-0.74110925	-0.3972982	0.7511915	1.2811993	-0.023065712	-0.41479522	-0.5743399	-0.44348985	0.4730624	-0.3396858	-1.5625968	-0.11906474	-0.57914335	-0.9890132	0.41194344	-0.37463945	0.027942764	1.0639907	0.5974268	-1.5982496	0.556208	0.90849584	0.6383282	0.7879972	0.18582341	0.09990001	0.32389686	0.21808827	-0.07676794	-0.09551832	0.4777455	-1.0276021	1.104409	-0.6111908	0.40654355	0.54756874	-0.22254092
0	-0.7006068	0.021467082	-1.238008	0.6038336	-0.5543429	1.3230102	-1.0602487	-0.95294297	0.12526736	-0.7578216	0.14480864	1.9998775	-0.82573223	-0.37532073	0.7549523	1.3213795	-0.041546743	-0.38634396	-0.61745006	-0.45075232	0.4125769	-0.3558022	-1.6153839	-0.11232899	-0.56467074	-1.0706749	0.46020973	-0.41925025	0.024717832	0.94207495	0.66435915	-1.6848652	0.60473806	0.8627858	0.6386555	0.8325035	0.21129008	0.14623651	0.34328595	0.22807054	-0.017552825	-0.012753727	0.5007929	-1.0546066	1.2172719	-0.65949667	0.46256843	0.577757	-0.21013018
0	-0.76319885	0.0649854	-1.3447857	0.6303459	-0.48999903	1.4070137	-1.0183084	-0.9464424	0.094407685	-0.7609806	0.31143954	2.0940073	-0.77667284	-0.4309531	0.8192885	1.3816544	-0.010448285	-0.44274405	-0.55810827	-0.51334006	0.5663512	-0.29986045	-1.7501632	-0.13522018	-0.6660157	-1.0656785	0.5176576	-0.38269174	0.031863615	1.1077058	0.70375836	-1.7404368	0.5565321	0.9564744	0.72057796	0.9278916	0.1784267	0.13482684	0.33247843	0.23950456	-0.116127536	-0.08623498	0.5282678	-1.157061	1.2504047	-0.72153884	0.42529717	0.5874465	-0.20811711
0	-0.7074825	0.0498309	-1.0816363	0.602808	-0.52711904	1.193164	-0.9757051	-0.8549526	0.1125983	-0.72719043	0.21856852	1.8991045	-0.7363886	-0.3936132	0.71842533	1.2611338	-0.023773026	-0.37966907	-0.53839135	-0.43135756	0.48763976	-0.301863	-1.552939	-0.11225656	-0.5765307	-0.9888843	0.4912963	-0.33795866	0.0047876844	0.925872	0.6098574	-1.5590069	0.49396273	0.79693073	0.65147156	0.7878572	0.12745515	0.1518861	0.3542636	0.19559301	-0.10233153	-0.010197196	0.47591835	-0.9796108	1.1499346	-0.6418299	0.41341367	0.5457769	-0.21814257
0	-0.77441216	0.058237385	-1.2608426	0.60063297	-0.5487954	1.3580838	-1.0059135	-0.93622977	0.07916938	-0.76082253	0.24611308	2.0397785	-0.77776164	-0.43616703	0.78838426	1.3412544	-0.016369343	-0.42087048	-0.548574	-0.50268567	0.51008576	-0.332776	-1.6537563	-0.10414677	-0.6209091	-1.03664	0.50191	-0.38787612	0.028655007	1.0387021	0.6371736	-1.6503118	0.53201824	0.91049343	0.70337844	0.866065	0.1832476	0.13379411	0.33339527	0.22788174	-0.08609536	-0.09775044	0.5145295	-1.0604936	1.1831964	-0.6764383	0.41039214	0.5917444	-0.21745963
0	-0.82996726	0.08770727	-1.189416	0.6404105	-0.5015616	1.3609565	-1.0516907	-0.9611489	0.14594166	-0.78775597	0.31098294	2.1256306	-0.791041	-0.47563857	0.7861542	1.3646977	-0.003445489	-0.3990083	-0.5542883	-0.47599766	0.57378346	-0.3321052	-1.7448752	-0.14614457	-0.7479313	-1.1372184	0.5481988	-0.37816167	0.016159443	1.131817	0.68637544	-1.7135813	0.57029444	0.8868276	0.7564291	0.8975251	0.14982732	0.14972368	0.38420603	0.21976894	-0.20097345	-0.06800257	0.5345184	-1.0787723	1.2439687	-0.7728063	0.44049305	0.5923436	-0.23600967
0	-0.8429531	0.08642706	-1.1826596	0.6550754	-0.5075533	1.3804268	-1.0660934	-0.9715285	0.17154586	-0.7844559	0.30162314	2.139124	-0.8050642	-0.49064517	0.7808009	1.3851771	-0.008345867	-0.41437405	-0.5574161	-0.49156716	0.58479255	-0.33609554	-1.7686658	-0.15896165	-0.7323367	-1.1663113	0.5427986	-0.3826402	0.020929057	1.1380559	0.68943673	-1.7227478	0.5702891	0.8804843	0.7740372	0.89632297	0.15266307	0.15487346	0.3917468	0.20597325	-0.19870621	-0.070243515	0.52885556	-1.0974027	1.2599047	-0.7834127	0.43087417	0.6006309	-0.22570321
0	-0.76260376	0.088175714	-0.98190135	0.570064	-0.48689565	1.1864909	-0.9938012	-0.81912345	0.16734964	-0.7199354	0.18751806	1.9339272	-0.7674935	-0.42824167	0.6596693	1.2041986	-0.049538445	-0.35214186	-0.54974526	-0.41043612	0.47436282	-0.33053964	-1.5171	-0.11704038	-0.6230842	-1.0402278	0.48965436	-0.35719123	0.027325332	0.988149	0.6201716	-1.5392766	0.5405006	0.7502189	0.63222164	0.7365016	0.11603349	0.21376917	0.39890364	0.17361394	-0.19236864	-0.007424037	0.45904922	-0.92036873	1.1748701	-0.6728381	0.44628575	0.54154927	-0.23271492
0	-0.82632494	0.10789653	-0.9237569	0.63295794	-0.5023692	1.1930112	-1.0036397	-0.85954374	0.1367799	-0.7650679	0.26642323	1.968936	-0.7680809	-0.46194795	0.639345	1.2501155	-0.014777297	-0.32961124	-0.51416034	-0.40861014	0.5285263	-0.32051182	-1.5650728	-0.08345493	-0.68399197	-1.0371109	0.5612472	-0.37359548	-0.014839731	1.0067396	0.6357567	-1.5302536	0.51304483	0.72677594	0.70906013	0.78795403	0.10493476	0.16437207	0.39943227	0.1844964	-0.22908542	-0.021445334	0.47663128	-0.9293776	1.1849662	-0.7260033	0.40101242	0.5426441	-0.21456146
0	-0.8837375	0.08148972	-1.0526054	0.66182303	-0.53199697	1.3156211	-1.0421965	-0.9569201	0.15122463	-0.7882063	0.28564355	2.1044016	-0.808401	-0.4843783	0.7392695	1.3697393	0.0070724217	-0.4075877	-0.5291748	-0.44026306	0.55534387	-0.34198076	-1.7261072	-0.11674517	-0.7213015	-1.1491653	0.5806354	-0.36231366	-0.01593062	1.0902075	0.6579217	-1.6440223	0.56426984	0.83468485	0.7569405	0.8792974	0.12046876	0.15837532	0.3966163	0.1935596	-0.19389737	-0.05659893	0.505874	-1.0525157	1.2363479	-0.7784608	0.41363668	0.6089665	-0.21715939
0	-0.8177213	0.09562185	-0.9163712	0.63808465	-0.52594477	1.1478491	-0.99638754	-0.82373923	0.081521876	-0.76030654	0.24111526	1.9359227	-0.7458541	-0.4254313	0.6449896	1.2372813	-0.0018675965	-0.35303235	-0.49469253	-0.3890569	0.49891764	-0.3059078	-1.5205662	-0.05203645	-0.65692854	-0.9959012	0.5700131	-0.3386171	-0.019350516	0.94689536	0.6146006	-1.4855678	0.46177024	0.72913384	0.6793285	0.80742896	0.10575767	0.1501665	0.37840068	0.17894496	-0.1517975	0.0024312616	0.4820052	-0.9334857	1.1526214	-0.70343626	0.39516315	0.54968894	-0.2160722
0	-0.8537389	0.12504862	-1.1591806	0.59878236	-0.46144158	1.3652442	-1.0676166	-0.92659056	0.17171945	-0.7629069	0.23333144	2.1073296	-0.77648294	-0.43004727	0.75966656	1.2743484	-0.0005261606	-0.41553324	-0.59602135	-0.44087684	0.49684995	-0.34419167	-1.6676397	-0.12465673	-0.74017817	-1.1734817	0.5106954	-0.40465635	0.0028778363	1.1644866	0.65075743	-1.6285279	0.60414755	0.87875813	0.68128407	0.7998465	0.1376524	0.1920807	0.46730936	0.20414133	-0.19843078	-0.11056231	0.52490485	-1.0157577	1.2159215	-0.72537166	0.44717515	0.5760404	-0.2708749
0	-0.8032966	0.06643292	-1.1901264	0.6023572	-0.5413007	1.3850007	-1.0534904	-0.9901846	0.14985363	-0.76714236	0.2129258	2.1113682	-0.7726138	-0.45760906	0.81305224	1.2975566	-0.0044977423	-0.4120513	-0.58343375	-0.46354613	0.482757	-0.32149044	-1.6586746	-0.1432117	-0.7326932	-1.1283969	0.51002693	-0.36935315	-0.008429678	1.0989195	0.63813436	-1.6715508	0.62121594	0.85427386	0.7113378	0.794023	0.17594294	0.17368294	0.39415067	0.2311449	-0.15135244	-0.11012921	0.5443534	-1.0333941	1.1677332	-0.6945768	0.44438553	0.5670147	-0.30453777
0	-0.75880617	0.08424097	-0.8605637	0.5703125	-0.49984545	1.1155479	-1.017141	-0.81213546	0.12791379	-0.72616726	0.11087767	1.8706818	-0.71135116	-0.3618125	0.64603174	1.1310023	-0.015845627	-0.34361532	-0.5230612	-0.34621215	0.40646726	-0.3053725	-1.4458002	-0.05809556	-0.63837934	-0.9894816	0.4961536	-0.33927536	-0.013029162	0.90554655	0.5880328	-1.4436543	0.54166585	0.67751	0.6026234	0.6882925	0.11776528	0.16039254	0.40753773	0.15879323	-0.15487319	-0.012795547	0.48452204	-0.8625088	1.0874865	-0.6287796	0.4186993	0.49974686	-0.26667365
0	-0.9405704	0.08539869	-1.1713802	0.6832494	-0.5593144	1.4837148	-1.1319454	-0.9984583	0.23326994	-0.8485339	0.32059565	2.24821	-0.8734439	-0.5234497	0.78905624	1.4624462	-0.016771216	-0.39495048	-0.58094054	-0.49859872	0.59648085	-0.3717441	-1.8814702	-0.18659447	-0.8331448	-1.299897	0.5901037	-0.40432808	0.016756907	1.1957834	0.7228268	-1.7830335	0.6362923	0.9045564	0.809501	0.8811227	0.0969987	0.22390346	0.4544192	0.21543506	-0.2642984	-0.05483173	0.53919464	-1.1106539	1.353446	-0.84441984	0.46237198	0.63000715	-0.27654895
0	-0.87179923	0.09816656	-1.085321	0.66183305	-0.54074776	1.3599305	-1.0912875	-0.92449	0.17593111	-0.85217565	0.325624	2.1531076	-0.8144969	-0.509283	0.73196536	1.4007171	-0.033856258	-0.36716968	-0.57695884	-0.48319086	0.5924401	-0.34759107	-1.7760962	-0.16307724	-0.7694149	-1.1934263	0.5922879	-0.40830755	0.0024537214	1.1344401	0.6943176	-1.6914018	0.5863107	0.85988843	0.7754943	0.88480186	0.09506159	0.20759459	0.4413221	0.22059236	-0.25664353	-0.015290922	0.535283	-1.0487831	1.2720982	-0.81000125	0.44865856	0.60225135	-0.2362518
0	-0.9080351	0.11340365	-1.1953834	0.72258884	-0.56182337	1.3842064	-1.1350826	-0.92071724	0.1984461	-0.84865916	0.3446513	2.2384899	-0.8285849	-0.4646665	0.82732654	1.4387783	-0.038891412	-0.41100177	-0.5888153	-0.47793624	0.6656474	-0.34145766	-1.8921003	-0.16135311	-0.80683464	-1.2332896	0.6390056	-0.4035221	-0.0021812355	1.1505821	0.77110803	-1.7712215	0.56336296	0.9215285	0.8092374	0.98489624	0.10010555	0.26120508	0.4285879	0.21599077	-0.23626591	-0.020589901	0.57288384	-1.1071388	1.3898312	-0.8702909	0.49044672	0.63845307	-0.24296573
0	-0.91659653	0.14253902	-1.0373242	0.71320796	-0.5481958	1.3061459	-1.065596	-0.9207217	0.16636457	-0.8662973	0.37032884	2.1634634	-0.7911213	-0.52256644	0.74218786	1.3907614	-0.026213404	-0.3580808	-0.54140264	-0.46091086	0.6582606	-0.3416012	-1.7695063	-0.11496555	-0.8289987	-1.1575888	0.6386993	-0.3780578	-0.025781155	1.1405054	0.70601386	-1.6578435	0.5153092	0.79967433	0.8062432	0.90939593	0.06878479	0.20874868	0.41804516	0.2109046	-0.2840972	-0.02438067	0.52865326	-1.0084631	1.2674807	-0.8390471	0.42311922	0.6113684	-0.2345595
0	-0.9176431	0.084580734	-1.1160201	0.7100235	-0.54127306	1.3931394	-1.123744	-1.0012692	0.18737991	-0.86351943	0.34100914	2.241808	-0.8457249	-0.527177	0.7759938	1.413625	-0.0013145037	-0.38646206	-0.56081283	-0.51917773	0.6432524	-0.3497006	-1.824732	-0.1499746	-0.79953337	-1.2454723	0.63227564	-0.3747552	-0.006863937	1.1568173	0.7054708	-1.731655	0.5663665	0.8613612	0.8237658	0.9249513	0.1007363	0.21081139	0.44081986	0.21460065	-0.24068311	-0.038860574	0.5478247	-1.096999	1.3208721	-0.8331946	0.449253	0.626457	-0.24260078
0	-0.87399167	0.10361459	-1.2580256	0.6818058	-0.50546676	1.4507502	-1.0995384	-1.0217557	0.1281427	-0.7925396	0.29904333	2.228315	-0.78440094	-0.4833078	0.77437377	1.3747342	0.020252604	-0.39060226	-0.572497	-0.5115933	0.5719077	-0.31712985	-1.7423971	-0.11434428	-0.7545035	-1.1598392	0.58627176	-0.4378697	-0.029684886	1.191495	0.69843036	-1.7147082	0.54839253	0.8932493	0.76394993	0.88070345	0.21278104	0.17139679	0.4868543	0.2839497	-0.19455436	-0.07105665	0.59734637	-1.0880774	1.2575476	-0.75636476	0.422338	0.53542465	-0.24990077
0	-0.8889224	0.075076066	-1.5771542	0.6597581	-0.52071995	1.6413976	-1.1673293	-1.1892451	0.15794352	-0.84082395	0.34363282	2.3669138	-0.8580042	-0.49035308	0.8988854	1.4909744	-0.011892392	-0.403574	-0.64996034	-0.58891755	0.63240427	-0.3411689	-1.9063159	-0.17216678	-0.83313423	-1.2817895	0.5537319	-0.46769878	-0.0286019	1.3506769	0.7658549	-1.9156146	0.71010876	1.0598737	0.83101714	0.93577933	0.2553665	0.19509925	0.47377694	0.32482603	-0.16317643	-0.12609847	0.6424425	-1.2230704	1.3017588	-0.78127146	0.46280792	0.59525913	-0.2879738
0	-0.89994293	0.0539622	-1.6203084	0.6803955	-0.5121904	1.7072518	-1.1464032	-1.2383616	0.16941543	-0.80883074	0.40343246	2.443105	-0.8579959	-0.53777695	0.9847273	1.5535845	0.0251142	-0.4471443	-0.6620435	-0.66313505	0.6600497	-0.3604154	-2.0118167	-0.21853288	-0.860377	-1.3184092	0.57090944	-0.4295002	-0.010940477	1.4070227	0.7736255	-1.9813492	0.7064011	1.115247	0.90253586	0.9926698	0.24968097	0.20087299	0.43057343	0.31958592	-0.1604327	-0.19609356	0.63389194	-1.3120241	1.3272951	-0.8052716	0.43720198	0.6188643	-0.27697083
0	-0.8658013	0.06934281	-1.4848466	0.6629735	-0.5211524	1.596537	-1.1209259	-1.148463	0.13828051	-0.7944985	0.34221002	2.3245819	-0.82123905	-0.5126442	0.929031	1.4736919	0.027586866	-0.43368402	-0.6247033	-0.5817535	0.6104796	-0.32483962	-1.8864443	-0.18067731	-0.7939506	-1.2289304	0.54757565	-0.43520537	-0.017027838	1.289211	0.7376003	-1.8770134	0.65081394	1.024043	0.83471006	0.9355698	0.24311787	0.17509589	0.44002318	0.31376943	-0.16383581	-0.15204906	0.6197229	-1.2203784	1.2815691	-0.7678897	0.45141184	0.5858641	-0.26706502
0	-0.87606454	0.10018862	-1.3574007	0.6544253	-0.47961736	1.5187821	-1.0731208	-1.0695187	0.13967833	-0.7696528	0.3222017	2.2533185	-0.8027825	-0.50275695	0.8225319	1.4051445	0.019036852	-0.40964317	-0.57809585	-0.5337754	0.5822607	-0.33785203	-1.8096213	-0.14874958	-0.7683624	-1.2061621	0.5555657	-0.4495123	-0.0068891835	1.2671442	0.6927618	-1.7824451	0.59633213	0.9553071	0.7891615	0.90092325	0.21644206	0.16709748	0.4741576	0.29166755	-0.20047721	-0.14288227	0.5908726	-1.1471919	1.2476993	-0.7453502	0.4359063	0.5694814	-0.258066
0	-0.8191165	0.1025021	-1.0806488	0.6569692	-0.52410275	1.2688655	-1.0439682	-0.8960697	0.15405323	-0.77192366	0.27766335	2.0780249	-0.7727051	-0.47208259	0.7025103	1.2911289	-0.022728331	-0.37465185	-0.5548126	-0.46288988	0.54554856	-0.3193185	-1.6278518	-0.122812405	-0.69138867	-1.0900576	0.55688107	-0.3985316	-0.008385575	1.0631988	0.66308856	-1.6099228	0.52423525	0.80465204	0.7117259	0.82531536	0.13277096	0.19281127	0.4465247	0.2063678	-0.19194199	-0.03735137	0.49914837	-1.0045387	1.2410972	-0.7438366	0.43290538	0.5521371	-0.2512519
0	-0.80666757	0.08240097	-1.031044	0.64157337	-0.5068181	1.2498832	-1.0562174	-0.8707548	0.17642987	-0.78146094	0.22731651	2.0342798	-0.80185014	-0.44667238	0.7131936	1.2966253	-0.035437275	-0.37007028	-0.5685965	-0.43487272	0.5286724	-0.3617307	-1.6275941	-0.12275703	-0.6873722	-1.1030362	0.53943175	-0.39105645	0.020107279	1.0617051	0.67023873	-1.6213979	0.5402327	0.768036	0.6842937	0.7867847	0.13019955	0.20511658	0.43157974	0.19940211	-0.19666296	-0.021520799	0.5143843	-0.9837771	1.2460369	-0.7230119	0.4567275	0.5511256	-0.24725078
0	-0.75950855	0.063082926	-0.8811153	0.59237885	-0.5216989	1.1076403	-1.0218314	-0.777369	0.119809516	-0.7229093	0.15268885	1.8730216	-0.74235904	-0.37850904	0.63657427	1.1466644	-0.035238147	-0.33217114	-0.5033685	-0.3559392	0.42567444	-0.28637052	-1.4687614	-0.065488786	-0.59723747	-0.9900405	0.5369927	-0.3415004	-0.004941108	0.88250816	0.60772765	-1.4766321	0.5294545	0.6828903	0.62330675	0.73783267	0.113704115	0.17038494	0.41664976	0.1789498	-0.1503942	0.008960318	0.49226698	-0.8875266	1.1633822	-0.66325665	0.43050027	0.5416103	-0.23250821
0	-0.87958604	0.09835391	-0.9533995	0.69254595	-0.5898925	1.2079511	-1.0454241	-0.8909915	0.11057692	-0.8031344	0.2617789	2.0299625	-0.7904837	-0.44923136	0.6938123	1.3128617	-0.0035122817	-0.35985386	-0.525128	-0.42645326	0.5128649	-0.33351263	-1.6234863	-0.056800388	-0.71817625	-1.0479082	0.64415956	-0.33952573	-0.022765145	0.96037495	0.6521152	-1.5692872	0.50700116	0.78449154	0.7237234	0.8851664	0.121989265	0.1792037	0.36659235	0.19848913	-0.15266739	0.010196411	0.4935424	-0.9832067	1.2320503	-0.7710643	0.40239334	0.5753907	-0.20347957
0	-0.8536509	0.08412371	-1.224989	0.67879564	-0.540901	1.3820635	-1.1117553	-0.9273683	0.1785985	-0.7893077	0.29940337	2.1764967	-0.7803915	-0.48286453	0.8141538	1.4013404	-0.0360148	-0.44232714	-0.58082896	-0.5008504	0.57986283	-0.34241167	-1.8072028	-0.14531414	-0.7197063	-1.2011727	0.5984671	-0.3877398	0.033290982	1.1302166	0.72084993	-1.7505982	0.56868017	0.9295994	0.7404575	0.9490579	0.1600161	0.22685689	0.44315696	0.24886356	-0.19977652	-0.04318578	0.5769213	-1.1198429	1.3363982	-0.78729665	0.4651158	0.60660815	-0.21980555
0	-0.8785196	0.075362094	-1.3274436	0.6865319	-0.55861336	1.4581746	-1.1280748	-0.98782486	0.14437512	-0.78511655	0.3496358	2.2555332	-0.8111161	-0.47604942	0.89232874	1.4670466	-0.021832785	-0.44032872	-0.5909905	-0.53082305	0.61085635	-0.3234138	-1.8897442	-0.1858265	-0.7770737	-1.2101705	0.6167887	-0.38398373	0.032683186	1.1505	0.76340497	-1.8272225	0.5941344	1.0009167	0.78912926	1.0207375	0.16050394	0.21314913	0.40720025	0.26371998	-0.16785203	-0.05964693	0.582551	-1.1895186	1.3797455	-0.83508915	0.47637233	0.62393403	-0.22407728
0	-0.7453171	0.052570965	-0.7967143	0.59652495	-0.516656	1.0056478	-0.9976772	-0.7510913	0.095966145	-0.7038673	0.10525049	1.7749305	-0.74459445	-0.324838	0.598456	1.1336331	-0.032030288	-0.34992677	-0.5186712	-0.3240911	0.39916942	-0.3027074	-1.3903899	-0.054482	-0.5551376	-0.95202214	0.5215124	-0.29036322	0.0043521314	0.80253583	0.5936721	-1.3989533	0.5086868	0.66694564	0.5664624	0.7441624	0.105059855	0.1996722	0.33593896	0.14687079	-0.09752487	0.058271863	0.4665867	-0.84482807	1.119372	-0.6224686	0.41051942	0.5263519	-0.21220645
0	-0.7104225	-0.029457966	-0.6775172	0.60933286	-0.594979	0.8516159	-1.0691661	-0.65046716	0.13845246	-0.67481446	-0.00081804086	1.7060107	-0.75343525	-0.20960192	0.5957629	1.1063226	-0.08026664	-0.37861088	-0.48739406	-0.28476796	0.3495499	-0.29080397	-1.3497502	-0.019709826	-0.4450937	-0.9538334	0.5822375	-0.2652995	0.031639334	0.55690384	0.64636785	-1.360785	0.5337102	0.6278017	0.48484078	0.8178569	0.09444297	0.24430555	0.3098338	0.107684515	-0.012928872	0.16791025	0.45948464	-0.8355118	1.2137548	-0.63248694	0.470481	0.58934855	-0.1985999
0	-0.71697366	0.05536658	-1.1145247	0.59380084	-0.45404345	1.1905886	-0.97832036	-0.8862882	0.09895193	-0.7575401	0.20274292	1.9329603	-0.6902519	-0.37848842	0.71141124	1.2254475	-0.034073718	-0.38525912	-0.5389159	-0.41012517	0.4768049	-0.2849375	-1.5321107	-0.071629785	-0.6579682	-0.9739261	0.48808178	-0.37569582	-0.010393333	0.9990644	0.656629	-1.5416954	0.5402904	0.79852927	0.6250058	0.79995435	0.16772293	0.12990196	0.36865884	0.22675186	-0.12945615	-0.031927012	0.52285445	-0.99363494	1.1216056	-0.66628295	0.39466742	0.497321	-0.25535724
0	-0.83676213	0.0673261	-1.201568	0.6537581	-0.56125957	1.3605204	-1.1341859	-0.9779577	0.147	-0.7871145	0.24578308	2.1726952	-0.8021777	-0.3986615	0.8151088	1.3787322	0.0039379424	-0.41957605	-0.59024656	-0.45336094	0.49360695	-0.28697398	-1.7509092	-0.10753312	-0.7166001	-1.1411006	0.6042658	-0.3632144	-0.022804117	1.0266621	0.71069	-1.6789075	0.6465782	0.92119	0.7068729	0.908475	0.18677653	0.185787	0.4139214	0.23272598	-0.10489722	-0.0142609	0.5593933	-1.1125704	1.3106991	-0.744309	0.4628752	0.58622557	-0.23255555
0	-0.8225864	0.046740714	-0.923001	0.6750265	-0.606686	1.1512752	-1.129536	-0.8408779	0.14340244	-0.7708382	0.18507653	2.0042174	-0.8063381	-0.3553634	0.7010003	1.2939365	-0.03344893	-0.3790253	-0.5301529	-0.38435	0.45191014	-0.34992343	-1.6134394	-0.063269116	-0.6026348	-1.0899448	0.6488264	-0.35007516	0.008640874	0.836839	0.6712532	-1.5705322	0.55225986	0.77348685	0.6175811	0.9387642	0.11235146	0.20072392	0.39501438	0.15967155	-0.081913404	0.092071414	0.538303	-1.0098039	1.3109299	-0.74320346	0.48514327	0.6145299	-0.20206498
0	-0.8461048	0.06292793	-1.0391241	0.6327444	-0.554934	1.2875663	-1.0892526	-0.9422282	0.18144223	-0.7673782	0.21328375	2.0762649	-0.78736496	-0.4359232	0.7139197	1.3431128	-0.017751114	-0.4050489	-0.5461325	-0.44640687	0.5135449	-0.353191	-1.679177	-0.13585545	-0.6981491	-1.1543007	0.5701079	-0.35369584	0.0042125233	1.0173402	0.67956924	-1.6250606	0.60382086	0.84256184	0.70540106	0.86151713	0.11683071	0.19566809	0.39734116	0.18515599	-0.15855932	-0.021808546	0.505465	-1.042903	1.2525698	-0.7442241	0.45357233	0.61044604	-0.24262965
0	-0.7603964	0.06611265	-0.90243036	0.6074183	-0.48937368	1.102002	-1.0187441	-0.78818566	0.16140445	-0.7534927	0.17575085	1.9066133	-0.7432399	-0.4010514	0.6203955	1.209733	-0.059664544	-0.32807866	-0.5285057	-0.36451688	0.46361765	-0.32117027	-1.5218374	-0.08400508	-0.63246626	-1.0265486	0.5496482	-0.36383718	0.007755562	0.9094299	0.6493501	-1.4946352	0.5417068	0.7140575	0.6212972	0.77884984	0.0823475	0.19645706	0.41800404	0.16667113	-0.18845409	0.02989045	0.49350718	-0.91452616	1.1985661	-0.68972343	0.45104432	0.55371344	-0.23473315
0	-0.78776884	0.09957538	-1.0883918	0.6427369	-0.4898988	1.2425599	-1.0214773	-0.87747884	0.13441528	-0.797318	0.279165	2.0117278	-0.74237245	-0.43779045	0.7135986	1.3142099	-0.030961156	-0.36682153	-0.54577637	-0.45345235	0.57656246	-0.31941605	-1.6372229	-0.116489	-0.7078443	-1.0639694	0.5205213	-0.385677	0.002192897	1.0427046	0.6808571	-1.5903479	0.50583166	0.80713904	0.7046751	0.8399023	0.11709147	0.17192431	0.40243864	0.20557252	-0.19100967	-0.0083084	0.5113063	-1.0035944	1.1936212	-0.71773046	0.4120228	0.5486291	-0.22297049
0	-0.7811725	0.08887127	-0.97541404	0.6233886	-0.5130315	1.1526608	-1.0255404	-0.8139235	0.14381863	-0.767704	0.22937222	1.9352915	-0.7756027	-0.38918296	0.6572004	1.2491916	-0.029817145	-0.37092683	-0.53245413	-0.383082	0.50726765	-0.3116238	-1.578421	-0.10823972	-0.61945486	-1.0468313	0.53425133	-0.35127428	0.01231513	0.9574336	0.65143317	-1.5197831	0.54047966	0.7711624	0.6465162	0.81049633	0.10056755	0.21048273	0.39099705	0.14751454	-0.18466392	0.0020648388	0.49443007	-0.9566358	1.1906815	-0.694062	0.44226462	0.571129	-0.22427897
0	-0.7282173	0.03929103	-0.6668168	0.6065371	-0.56414473	0.91824734	-0.90926516	-0.70086527	0.076651745	-0.69847107	0.11838586	1.6993327	-0.6925049	-0.31909376	0.5849117	1.1252315	-0.06649798	-0.32627416	-0.4298245	-0.30276275	0.39368656	-0.31702116	-1.3453258	-0.0155577045	-0.549279	-0.88904494	0.5691908	-0.23976898	-0.025712553	0.68751633	0.58221424	-1.3436373	0.46134067	0.5924066	0.55153114	0.771134	0.08356753	0.1565887	0.2896577	0.13829851	-0.07468401	0.07929288	0.4286672	-0.8447937	1.1138302	-0.6389625	0.38543585	0.53959554	-0.19462846
0	-0.71257687	0.051364742	-0.8903775	0.5924847	-0.5175144	1.0370874	-0.9633111	-0.746547	0.10070573	-0.7275338	0.17159592	1.8020997	-0.6907201	-0.3657583	0.6424351	1.1891413	-0.0673896	-0.36255622	-0.50108194	-0.36735624	0.45066974	-0.31829083	-1.4562334	-0.0721335	-0.582632	-0.94482964	0.499742	-0.34014967	0.009311552	0.8375886	0.6143221	-1.4512845	0.48554397	0.7155089	0.57447165	0.7872762	0.09674042	0.15872708	0.3504634	0.171938	-0.13032189	0.024334585	0.46575153	-0.8982462	1.1232313	-0.6613949	0.4019584	0.5353929	-0.1847813
0	-0.77267486	0.0679689	-1.2249831	0.64460886	-0.47238564	1.3405995	-1.0253215	-0.9554223	0.1257253	-0.799291	0.28944662	2.0819743	-0.76769817	-0.48230907	0.78603905	1.3417878	-0.025646066	-0.38176742	-0.57983595	-0.4857176	0.5771192	-0.32394233	-1.7047467	-0.13228767	-0.7371088	-1.0906566	0.5189705	-0.4031362	0.0012775417	1.1310524	0.71000725	-1.7109153	0.56042	0.8444449	0.7442435	0.8580061	0.14798653	0.16389634	0.4005127	0.24881741	-0.18852063	-0.070379935	0.5517476	-1.0718539	1.236693	-0.732635	0.43015176	0.54768753	-0.23253576
0	-0.79559404	0.07233563	-1.0442436	0.6048306	-0.5181482	1.2341594	-0.9984396	-0.8646523	0.10694266	-0.74398863	0.22219208	1.9740653	-0.77363336	-0.40210482	0.70714974	1.2544281	-0.014095012	-0.393107	-0.525341	-0.4161713	0.47577596	-0.31437612	-1.5590197	-0.0901909	-0.64281064	-1.0479153	0.50985676	-0.34964073	-0.0013848781	0.99625295	0.64452344	-1.5708369	0.5281601	0.8000936	0.664954	0.79700786	0.15747382	0.15130234	0.37385407	0.20635484	-0.14327717	-0.035189856	0.4907204	-0.974762	1.1795856	-0.69146293	0.42354372	0.553414	-0.24235962
0	-0.857335	0.064139746	-1.1726999	0.6211547	-0.5849815	1.3738272	-1.0352937	-0.9499195	0.12846994	-0.77225655	0.2693694	2.1132114	-0.8087001	-0.4790971	0.78120655	1.385077	-0.0048418003	-0.4175338	-0.57054347	-0.5006259	0.5024669	-0.34092015	-1.7412837	-0.14305286	-0.7043534	-1.1508615	0.53869075	-0.35444212	0.005769054	1.0987514	0.6510937	-1.7153631	0.5944623	0.89452034	0.73759687	0.862375	0.14620526	0.16836096	0.36939842	0.24912436	-0.16297191	-0.09452987	0.51219684	-1.0732011	1.2200866	-0.7360906	0.43463978	0.59744364	-0.24095137
0	-0.86768913	0.06737777	-1.1861309	0.6315384	-0.5805101	1.3989272	-1.0506333	-0.9654742	0.1349517	-0.779122	0.28253523	2.1448	-0.81377053	-0.48829713	0.789632	1.3939143	-0.0035621366	-0.41327628	-0.5736804	-0.51591295	0.521411	-0.34289488	-1.7608124	-0.13975433	-0.7170602	-1.1677581	0.5436519	-0.3622395	0.00115416	1.120686	0.653561	-1.7254786	0.5989623	0.907894	0.756209	0.8680233	0.14932078	0.17274725	0.38031322	0.2526409	-0.1671603	-0.09839745	0.524146	-1.0822096	1.2307068	-0.74320203	0.43080395	0.5956173	-0.24296544
0	-0.7680107	0.0861894	-0.81815195	0.60226935	-0.5052448	1.0699646	-0.9314716	-0.7780465	0.08378598	-0.72564787	0.19346291	1.7946376	-0.74273556	-0.36479086	0.621801	1.1695942	-0.01135424	-0.33155277	-0.49620935	-0.34876817	0.4465219	-0.27872214	-1.431062	-0.031678036	-0.61898595	-0.92506945	0.52128685	-0.31615195	-0.02370719	0.87223864	0.58253616	-1.4301616	0.49297136	0.6591825	0.6454025	0.72469187	0.09736164	0.1161485	0.3256474	0.1578644	-0.13731818	-0.004849166	0.41772044	-0.8567953	1.0739945	-0.6507521	0.37478387	0.5167804	-0.21167743
0	-0.768146	0.089315996	-0.83014864	0.6066199	-0.50560564	1.0806874	-0.9399136	-0.7850938	0.08846294	-0.72626317	0.19725335	1.808377	-0.74369735	-0.37115481	0.6253928	1.1726106	-0.0069387536	-0.33232135	-0.5010653	-0.35451773	0.45003948	-0.27957577	-1.4393064	-0.039295632	-0.6277606	-0.9294619	0.5246933	-0.31633663	-0.027406601	0.8813094	0.5874294	-1.4367305	0.49200734	0.66287744	0.65102434	0.7285057	0.09953806	0.11847053	0.33309904	0.16321233	-0.14066295	-0.00846096	0.42471033	-0.8580699	1.08167	-0.6599955	0.3773257	0.5178642	-0.21377614
0	-0.8713946	0.09142186	-1.1768851	0.63849336	-0.56853694	1.3614062	-1.066159	-0.94746345	0.12608115	-0.79166955	0.2605578	2.1346815	-0.80496806	-0.45881402	0.7619742	1.3632901	-0.014367144	-0.4057629	-0.5614929	-0.48914403	0.513373	-0.32249132	-1.7180438	-0.11233822	-0.71997565	-1.1443924	0.5464331	-0.36548668	-0.006114215	1.0828915	0.65915054	-1.6938499	0.56096834	0.89088565	0.7547661	0.88343316	0.16438659	0.18339273	0.39140064	0.24430987	-0.16583325	-0.07181182	0.5232934	-1.057765	1.2373288	-0.76173943	0.43240637	0.5873815	-0.21695355
0	-0.87863487	0.09136141	-1.091192	0.6760538	-0.56764257	1.3110471	-1.0557399	-0.9324266	0.119816974	-0.8013876	0.27968264	2.0912595	-0.81885964	-0.442445	0.7393029	1.3666861	0.007919093	-0.4031505	-0.5615193	-0.4568108	0.53077567	-0.35147643	-1.6996007	-0.090431504	-0.6988113	-1.119185	0.5890622	-0.35226616	-0.023287268	1.0416069	0.64776134	-1.631283	0.53874224	0.84864426	0.75149906	0.9038475	0.13358901	0.18389978	0.38017607	0.21561706	-0.14657806	-0.023522755	0.5148475	-1.0406244	1.2428125	-0.7601333	0.41343704	0.6118893	-0.20248187
0	-0.88410044	0.08227021	-1.1559402	0.6588308	-0.5752286	1.3628217	-1.0556475	-0.9421049	0.11156761	-0.7971195	0.2826057	2.1183536	-0.801088	-0.477187	0.7714176	1.3843086	0.016608942	-0.40919518	-0.5611206	-0.48758954	0.53552884	-0.32214496	-1.7356303	-0.107665494	-0.7196218	-1.1231865	0.5725677	-0.3669951	-0.005819873	1.0745821	0.6551322	-1.6867554	0.55808693	0.8771596	0.75767505	0.87637407	0.14540507	0.17518261	0.39244524	0.24492003	-0.15412228	-0.06219726	0.5299491	-1.0662608	1.2536163	-0.7647611	0.41904724	0.6035292	-0.21226624
0	-0.7754505	0.08150098	-1.1127907	0.63378686	-0.496078	1.2839963	-1.0171856	-0.87991333	0.11413899	-0.7892479	0.27218956	2.012505	-0.7438062	-0.4643386	0.7505173	1.3099985	-0.033048373	-0.36975822	-0.5396296	-0.45593596	0.53791046	-0.31478727	-1.6610649	-0.12937336	-0.6992422	-1.0703397	0.5344153	-0.37691042	0.0052222707	1.0697868	0.6819	-1.6513809	0.5254559	0.8098764	0.7126916	0.8421599	0.12611322	0.15588416	0.39173615	0.22226524	-0.20529397	-0.04970965	0.50839335	-1.0116856	1.216761	-0.73021466	0.42968702	0.5541534	-0.22335747
0	-0.7549109	0.08263353	-1.0368316	0.62576735	-0.49895024	1.2124919	-0.9577482	-0.8312068	0.08694294	-0.76248306	0.2660409	1.8956681	-0.6939457	-0.4397569	0.7100666	1.2792977	-0.033919085	-0.36572662	-0.5128359	-0.4192194	0.5275882	-0.30453274	-1.5743126	-0.08883964	-0.6670469	-0.9635592	0.5309224	-0.34868425	-0.011816196	0.9964948	0.6551445	-1.5673223	0.4853891	0.7723297	0.68807155	0.8215454	0.11271596	0.1291095	0.32864588	0.20883398	-0.1884026	-0.042200327	0.4693011	-0.96800077	1.1648475	-0.70376396	0.39738557	0.5365545	-0.20542584
0	-0.77140975	0.07802883	-1.1368079	0.6336371	-0.50927603	1.2890052	-0.9978206	-0.89561826	0.09528473	-0.7812276	0.29439482	1.9988444	-0.74085826	-0.44855562	0.77584773	1.3246344	-0.0065175123	-0.3890028	-0.5449838	-0.4561193	0.5476659	-0.29748476	-1.6488806	-0.097460315	-0.70558316	-1.0134208	0.5428731	-0.35918993	-0.0071965796	1.0316412	0.6692029	-1.6227251	0.50857043	0.83081293	0.7316267	0.8533957	0.13534354	0.13461986	0.35035807	0.21520697	-0.16862997	-0.071417734	0.49937633	-1.0165129	1.1861035	-0.7270229	0.40649316	0.55010784	-0.2208874
0	-0.7724714	0.07361049	-1.0556713	0.6266715	-0.48365694	1.2262325	-0.9801278	-0.8619769	0.10881567	-0.7648199	0.2737211	1.9633309	-0.7346232	-0.45300016	0.74208176	1.2962166	-0.008936293	-0.38024777	-0.54268247	-0.43725827	0.52877617	-0.31464946	-1.6143216	-0.09131228	-0.6754098	-1.0093077	0.5184964	-0.364732	0.013313063	1.0355723	0.6444234	-1.5930547	0.49946648	0.7956038	0.7133892	0.8208003	0.1201742	0.1226671	0.35850424	0.19440012	-0.1929758	-0.0506183	0.47809443	-1.0000688	1.1674253	-0.71129084	0.39481983	0.5347446	-0.21235573
0	-0.83575654	0.03440353	-1.1801836	0.67457503	-0.6074522	1.3939476	-1.1635423	-1.0393096	0.16196722	-0.79943466	0.18552329	2.2632117	-0.765555	-0.38630155	0.82480115	1.411082	-0.011503832	-0.45830783	-0.6032085	-0.42202008	0.47953445	-0.3233213	-1.7666104	-0.112227395	-0.72662556	-1.2521461	0.6033032	-0.36411837	-0.052837614	1.0751772	0.7246366	-1.6793528	0.69020444	0.88368374	0.68408996	0.90925956	0.19516355	0.2254055	0.47566375	0.25917855	-0.10018072	-0.0038777108	0.60869724	-1.1095248	1.299991	-0.74799734	0.4943966	0.5993697	-0.3027006
0	-0.78841585	0.05893043	-1.134424	0.67013156	-0.5482539	1.3216206	-1.1169572	-0.93544775	0.17234163	-0.8195821	0.23697989	2.1192951	-0.8070274	-0.3926279	0.77254766	1.3634686	-0.020108292	-0.39873865	-0.58090365	-0.4248289	0.5142349	-0.32373092	-1.7132843	-0.10746945	-0.67429304	-1.1356683	0.5553647	-0.38527074	-0.03502017	1.0382142	0.6960037	-1.6884539	0.6085524	0.8597616	0.67317075	0.8969542	0.14578086	0.17797433	0.41434142	0.22147147	-0.107251756	0.012598634	0.569443	-1.0901672	1.2967366	-0.73800427	0.49353668	0.59722924	-0.23129632
0	-0.82357895	0.05505796	-0.93001306	0.6417031	-0.55565715	1.1879226	-1.0591834	-0.8905482	0.11012934	-0.7916462	0.18799578	2.0246785	-0.77950066	-0.40918615	0.69571763	1.2595265	-0.006613543	-0.36197606	-0.5253837	-0.3840953	0.47504267	-0.29212907	-1.565756	-0.052022733	-0.68885726	-1.0740738	0.56810796	-0.3438427	-0.038910836	0.9804236	0.6238572	-1.5493019	0.55090946	0.7124146	0.6784472	0.7930032	0.15361543	0.14341862	0.4148489	0.20917392	-0.1287344	0.020612644	0.5418641	-0.97604334	1.187293	-0.705166	0.43982053	0.53148013	-0.27551642
0	-0.87525034	0.076709054	-1.0736097	0.6832418	-0.5669623	1.3222129	-1.1046668	-0.96174586	0.1428906	-0.825103	0.24752286	2.1349125	-0.82433754	-0.4424298	0.72802407	1.3628256	0.0018207054	-0.37623253	-0.5507392	-0.44496843	0.5301902	-0.32652226	-1.7097211	-0.08383305	-0.7184241	-1.1496304	0.6085017	-0.37022293	-0.014634492	1.0659586	0.6711175	-1.6510068	0.590017	0.82563525	0.7280569	0.8755733	0.15033996	0.16602823	0.42261153	0.20526409	-0.16147386	0.004069484	0.56970096	-1.0570406	1.2642403	-0.7569674	0.44154033	0.5936143	-0.23923458
0	-0.82870966	0.06598871	-0.92149764	0.6495316	-0.5723644	1.1936198	-1.062288	-0.9049779	0.120462105	-0.7864831	0.17867692	2.0186718	-0.796063	-0.39334592	0.70266986	1.285896	-0.0064950185	-0.36407837	-0.5317852	-0.37264416	0.46031204	-0.29148874	-1.5928098	-0.04113206	-0.6852743	-1.0693771	0.5688141	-0.33517423	-0.04520394	0.95724875	0.62711054	-1.531634	0.58319265	0.7364095	0.6742583	0.8023995	0.15004502	0.14333147	0.41503692	0.19866873	-0.12014011	0.020388236	0.53447264	-0.9840543	1.1954442	-0.71152365	0.44375587	0.5485273	-0.25756785
0	-0.93175507	0.015004044	-1.4875762	0.7370478	-0.7095169	1.6387895	-1.2581952	-1.170522	0.16437483	-0.87551177	0.28202674	2.4973555	-0.939019	-0.51478666	1.0007038	1.6491226	0.0009366923	-0.46355668	-0.6739844	-0.5991447	0.57439244	-0.38366842	-2.0272985	-0.14888217	-0.80969167	-1.3197205	0.6328477	-0.41326603	0.0035385014	1.2156577	0.7874019	-2.0071177	0.71026593	1.0962588	0.87047607	1.0819534	0.23099318	0.2327956	0.4212546	0.32530448	-0.102104574	-0.07714757	0.68676054	-1.3075427	1.4583236	-0.8524465	0.5309387	0.69946927	-0.25849214
0	-0.8972518	0.037344016	-1.3156774	0.7010278	-0.6283682	1.5061169	-1.2005295	-1.0524101	0.1533769	-0.8295495	0.24864289	2.335495	-0.8953925	-0.49195144	0.8814795	1.5372688	-0.013559645	-0.42279208	-0.65939945	-0.53420067	0.5726	-0.3651781	-1.8753998	-0.124806404	-0.733631	-1.2189289	0.629877	-0.4174582	-0.0014946606	1.1266214	0.7633362	-1.8748608	0.64041674	0.99986535	0.8014201	1.0054018	0.19331215	0.23300995	0.43297246	0.2776808	-0.1450488	-0.033851672	0.59266293	-1.2023201	1.4076335	-0.79873514	0.52828544	0.672265	-0.25016648
0	-0.93698835	0.06368552	-1.5269104	0.72082424	-0.6239753	1.657725	-1.2172567	-1.1317209	0.17405751	-0.83871025	0.323046	2.458673	-0.9133137	-0.52131194	0.96551234	1.6278266	0.0022313765	-0.46583408	-0.6832162	-0.6078595	0.6247949	-0.38254508	-2.0242696	-0.19196829	-0.8059392	-1.3141803	0.6397613	-0.42996883	0.019940665	1.2725133	0.8093801	-1.9958315	0.6796853	1.135275	0.843707	1.0696734	0.21914673	0.25230405	0.4452577	0.30861127	-0.16032608	-0.09163367	0.64092165	-1.3106	1.4456828	-0.82786816	0.5361285	0.69629276	-0.25713828
0	-0.8575145	0.027279036	-1.2395875	0.7120024	-0.64681077	1.4056468	-1.1595855	-0.9875954	0.11591037	-0.84472144	0.23757726	2.2360208	-0.86545897	-0.47139943	0.87347627	1.4876391	-0.022324096	-0.4201218	-0.6307078	-0.48368716	0.56190664	-0.34535885	-1.8062181	-0.11042774	-0.69698954	-1.1493857	0.61552554	-0.39285865	0.017423358	1.055448	0.73353225	-1.802787	0.5842618	0.951469	0.7663621	0.97653335	0.18893039	0.2106706	0.41160816	0.25324312	-0.124754176	-0.016841907	0.5932509	-1.1580734	1.3540652	-0.75754243	0.49349657	0.649544	-0.23384549
0	-0.9395926	0.044563875	-1.5168071	0.71605057	-0.67868054	1.6797166	-1.2250831	-1.2148333	0.16082585	-0.86694515	0.30998185	2.4848218	-0.9112097	-0.53766817	0.974201	1.6607163	0.029031884	-0.47678617	-0.69651675	-0.5931605	0.5835281	-0.39299685	-2.0202246	-0.17273833	-0.81594414	-1.3045969	0.62345487	-0.40935555	-0.010815187	1.267913	0.7718415	-1.9923068	0.7168556	1.1205156	0.86414653	1.0359089	0.22342284	0.23039067	0.42598766	0.3109742	-0.11746599	-0.10224951	0.6408355	-1.3144802	1.4180543	-0.8310911	0.51239586	0.691109	-0.2637475
0	-0.86074257	-0.038047303	-1.2015868	0.7460448	-0.7299752	1.365452	-1.2491376	-0.9832136	0.15702604	-0.8702315	0.19599955	2.257642	-0.94168866	-0.3863724	0.9014909	1.5474397	-0.036830105	-0.4243715	-0.63975203	-0.47205308	0.5478409	-0.32965064	-1.8856249	-0.1008263	-0.6646027	-1.2300736	0.7005389	-0.38378423	0.0061367066	0.9344406	0.8028631	-1.8612382	0.6372288	0.99573123	0.7558754	1.1190879	0.16496992	0.26550665	0.38730597	0.23750822	-0.047275845	0.10845792	0.6375125	-1.2151492	1.4740479	-0.81478685	0.5701248	0.7140235	-0.2227901
0	-0.8806809	0.04777263	-1.2710761	0.7256552	-0.6267441	1.4337593	-1.1381104	-1.0126307	0.1147096	-0.8631867	0.29231358	2.268535	-0.866712	-0.51837647	0.87637997	1.5121964	-0.01682109	-0.40089843	-0.62684095	-0.5225317	0.5989831	-0.35736167	-1.835872	-0.12949273	-0.7549584	-1.1728808	0.6226238	-0.40814316	0.02017174	1.1277245	0.7423018	-1.8277397	0.5795726	0.9597761	0.8007386	0.9916834	0.16909148	0.20407581	0.4214451	0.2569681	-0.16421571	-0.043065995	0.5933632	-1.1686789	1.3473839	-0.7801331	0.48240033	0.63791144	-0.23687747
0	-0.88883257	0.09134683	-1.4838918	0.68343925	-0.4961562	1.6023937	-1.1089572	-1.1087133	0.1338004	-0.7974765	0.358245	2.3558705	-0.8108748	-0.5145615	0.92348987	1.4714265	0.0341515	-0.4556435	-0.63559604	-0.5985294	0.62173945	-0.34205464	-1.9138161	-0.17614909	-0.80337864	-1.2524287	0.58201575	-0.43860933	-0.00038486233	1.3316114	0.7507086	-1.892598	0.62446463	1.048401	0.8260931	0.96057177	0.23243977	0.16789325	0.44417524	0.301533	-0.16902366	-0.15838636	0.5968518	-1.2381408	1.3142056	-0.7889596	0.44701508	0.58893657	-0.2535021
0	-0.73684067	0.04481247	-1.2349199	0.62680334	-0.5286294	1.3133938	-1.0214901	-0.9727587	0.089927845	-0.7673425	0.25727308	2.0938406	-0.75482845	-0.41782323	0.8304764	1.351588	-0.019705625	-0.41915676	-0.57093954	-0.47933343	0.5057237	-0.29133123	-1.6873097	-0.09258076	-0.6664065	-1.0680591	0.5420499	-0.35732314	-0.018218258	1.059199	0.7034023	-1.6726239	0.59087926	0.8898083	0.6904323	0.8811949	0.20834331	0.15611714	0.37254027	0.25493303	-0.1110229	-0.05936784	0.5407734	-1.0863506	1.2288535	-0.70342135	0.42356405	0.56259	-0.2610762
0	-0.8907162	0.0896718	-1.3675313	0.68290585	-0.5171005	1.5219306	-1.1075057	-1.0537713	0.11566158	-0.808013	0.35537672	2.299084	-0.82170117	-0.5193247	0.87135524	1.450165	0.023995368	-0.43136272	-0.5936213	-0.5573809	0.6234763	-0.32315126	-1.8772235	-0.14822096	-0.77493066	-1.1969712	0.5973549	-0.4248383	0.0038237998	1.2396628	0.73988074	-1.8257213	0.59017205	0.98293364	0.81772697	0.9459303	0.2052701	0.15540008	0.43587875	0.27879667	-0.18309563	-0.11189671	0.5899776	-1.1880724	1.3268026	-0.7991951	0.44033578	0.59431875	-0.2439491
0	-0.96904373	0.090006925	-1.2989	0.7132693	-0.5721578	1.5480107	-1.125802	-1.0917534	0.18715674	-0.86541194	0.38694304	2.3637254	-0.8901668	-0.5549403	0.8876038	1.5195167	0.0050701	-0.41532773	-0.59314626	-0.54166025	0.6669277	-0.36505553	-1.9419526	-0.18232976	-0.84278774	-1.2951155	0.6188546	-0.39445952	0.00081155734	1.3078415	0.73538625	-1.885423	0.6376334	0.959037	0.8995739	0.9730561	0.12947218	0.20998055	0.41565755	0.2313761	-0.23417889	-0.11978836	0.5840155	-1.1889122	1.3678805	-0.8537775	0.46375987	0.6579563	-0.24231449
0	-0.7277871	0.06187052	-0.90694743	0.57157314	-0.4726048	1.0903591	-0.9550551	-0.8049022	0.10378275	-0.69887364	0.1697279	1.817828	-0.7050809	-0.35949883	0.6018072	1.1470584	-0.011995004	-0.3577753	-0.4955853	-0.3399678	0.44621214	-0.28813732	-1.4180967	-0.0653049	-0.56142664	-0.95543	0.4918394	-0.33033815	-0.009643783	0.91694313	0.5947605	-1.4229194	0.49394372	0.69263893	0.5920223	0.7200185	0.12831523	0.14009964	0.3599776	0.17464074	-0.13288875	0.008313911	0.47876796	-0.8784332	1.0899619	-0.62331563	0.3886126	0.49672547	-0.22269532
0	-0.7958143	0.07041384	-1.2624961	0.61403424	-0.49144998	1.3766674	-1.0421262	-1.0008366	0.12275596	-0.7438292	0.21967462	2.0779567	-0.750276	-0.4181815	0.7396113	1.2993833	0.008839939	-0.4058645	-0.602768	-0.4529016	0.4899287	-0.33361027	-1.643193	-0.108474776	-0.65933096	-1.127141	0.5072172	-0.4155861	-0.0066687763	1.1389915	0.6522849	-1.6383018	0.61388534	0.8826084	0.652804	0.80364394	0.23192114	0.15511249	0.43077177	0.2616722	-0.12364689	-0.059025023	0.5548272	-1.0455058	1.1624997	-0.67773926	0.43271726	0.531372	-0.26069608
0	-0.8105512	0.058882706	-1.224271	0.65323186	-0.50739807	1.363553	-1.0435749	-0.9767568	0.114676535	-0.7753475	0.28122786	2.108344	-0.7773738	-0.4574276	0.78306234	1.3567368	0.0041324897	-0.41560847	-0.5655076	-0.49478048	0.55244255	-0.3206623	-1.7110598	-0.11687131	-0.68481416	-1.1130472	0.5270056	-0.3821418	0.009891843	1.110618	0.67750174	-1.6981009	0.5554064	0.88338965	0.7366738	0.8809055	0.1880972	0.13910583	0.3913213	0.25184864	-0.12261783	-0.060577158	0.55475247	-1.1041485	1.2136123	-0.72261584	0.403287	0.5638684	-0.210044
0	-0.9817323	0.14209564	-1.1707499	0.7319993	-0.5677088	1.3934954	-1.105478	-0.9655696	0.19260693	-0.8966619	0.39294744	2.2719324	-0.8304727	-0.5375141	0.7659477	1.4766065	-0.043024562	-0.38836887	-0.5772896	-0.48422778	0.6933416	-0.3773303	-1.8681824	-0.15918845	-0.8716215	-1.2450467	0.6500094	-0.41894966	-3.3913825e-06	1.233251	0.74808717	-1.7504845	0.57772005	0.89712787	0.8417066	0.96205324	0.08626782	0.25828117	0.44187284	0.2204536	-0.30655435	-0.03618168	0.5687035	-1.0785557	1.366034	-0.8973633	0.45902687	0.6407951	-0.23700666
0	-0.8792013	0.1097916	-0.99698013	0.6827835	-0.5716094	1.2715416	-1.0603526	-0.8693523	0.1620721	-0.84576327	0.3112739	2.0924163	-0.78966063	-0.47658756	0.70934665	1.348531	-0.03309779	-0.35029888	-0.5592159	-0.43518722	0.598901	-0.33367202	-1.7055477	-0.1202441	-0.7718605	-1.1166166	0.6250116	-0.36204594	-0.01369464	1.0622474	0.68240416	-1.6401609	0.5328925	0.7909991	0.7774717	0.86062086	0.06942399	0.22857869	0.4274643	0.18896022	-0.24751304	-0.007358276	0.5204461	-0.97163624	1.2513791	-0.797799	0.4414279	0.59085906	-0.23589537
0	-0.9153935	0.10269525	-1.0160866	0.6900065	-0.5594452	1.2964567	-1.1119852	-0.89422756	0.16304192	-0.87350756	0.31896698	2.1287072	-0.81969124	-0.4721475	0.70464706	1.3795782	-0.022091003	-0.37583637	-0.5666283	-0.4383006	0.60168606	-0.38157755	-1.7434387	-0.09959718	-0.749836	-1.160656	0.6363856	-0.3706403	-0.009580156	1.063708	0.71390533	-1.6446325	0.55773497	0.82043827	0.7410207	0.8885803	0.07502765	0.22754313	0.40798506	0.1697455	-0.22635743	0.02564143	0.52965015	-1.015651	1.321481	-0.82945234	0.4447936	0.63086367	-0.21879266
0	-0.92931414	0.12640649	-1.1417543	0.69835156	-0.53236395	1.3691185	-1.0702226	-0.9426576	0.1671688	-0.85986745	0.36564463	2.1821365	-0.79757434	-0.5160268	0.75175923	1.4436555	-0.030157113	-0.40320104	-0.55872095	-0.4765119	0.6436231	-0.36395815	-1.8105267	-0.1281947	-0.82269824	-1.1850872	0.618606	-0.39859334	0.0057209283	1.1847419	0.71790785	-1.7019694	0.5558927	0.87895715	0.78773373	0.92639524	0.0933981	0.19755045	0.4267707	0.2155334	-0.27789277	-0.043377496	0.53929836	-1.077727	1.3159003	-0.84533155	0.43127465	0.6233685	-0.22471075
0	-0.8390045	0.07042544	-1.0252345	0.6488093	-0.53886276	1.2484429	-1.0006282	-0.91347766	0.13219298	-0.7934746	0.2472086	2.056187	-0.76529896	-0.48584685	0.7411812	1.3025825	-0.024534626	-0.38252646	-0.53254557	-0.412176	0.5448485	-0.33404183	-1.652232	-0.09965506	-0.7311074	-1.1212045	0.5603912	-0.37284717	-0.0048039346	1.0764909	0.6470721	-1.6346213	0.56126994	0.7782177	0.7479646	0.82443035	0.111623265	0.17580912	0.3990944	0.20618169	-0.19665352	-0.031984296	0.5390491	-1.003377	1.2450932	-0.7341194	0.42746454	0.57770705	-0.24463342
0	-0.816432	0.09392719	-1.0166727	0.6294707	-0.5359203	1.2643404	-1.0649832	-0.9054531	0.12083465	-0.76351523	0.1953961	2.0315893	-0.75737154	-0.4144079	0.73075014	1.2498579	0.01567621	-0.37642637	-0.5493056	-0.40307036	0.47257707	-0.30452335	-1.5871391	-0.08539036	-0.674138	-1.0877346	0.5556726	-0.37607917	-0.034286495	1.0123895	0.6223043	-1.5890256	0.53723603	0.77374965	0.6771184	0.77676076	0.15102513	0.17501484	0.4325449	0.22563751	-0.13786283	-0.016196301	0.54294795	-0.9700387	1.195583	-0.6932999	0.43260536	0.5246478	-0.26099437
0	-0.82660395	0.07385801	-1.2641882	0.66515964	-0.5090008	1.4287926	-1.0661738	-1.0205792	0.14356491	-0.83348334	0.27392247	2.2230034	-0.80294365	-0.4850192	0.8361952	1.3662584	0.011370632	-0.42400187	-0.6020975	-0.47179097	0.5507906	-0.33554208	-1.7417157	-0.12182422	-0.7506757	-1.1626484	0.53337246	-0.40229243	-0.010077637	1.1963295	0.677188	-1.7401135	0.61488634	0.8882838	0.7709858	0.8775531	0.19271037	0.16379374	0.42930377	0.25465503	-0.15615277	-0.060905315	0.5628197	-1.0999012	1.2486231	-0.7374932	0.45274356	0.5707357	-0.25872585
0	-0.8391264	0.08497042	-1.189571	0.690185	-0.53971636	1.3587506	-1.1083895	-0.97973037	0.13905537	-0.8004379	0.25324082	2.1725771	-0.77900046	-0.44802788	0.7881012	1.3806789	-0.001319058	-0.4316113	-0.5866628	-0.45862943	0.5192539	-0.34851995	-1.7282804	-0.101673745	-0.70228624	-1.1498919	0.5965968	-0.39802158	-0.0038157823	1.0742928	0.6945484	-1.7004343	0.5734685	0.8993902	0.70195615	0.9334251	0.1927067	0.17672671	0.4152747	0.23887762	-0.15105747	-0.016686073	0.57006717	-1.0955182	1.29285	-0.7531367	0.46912697	0.5970666	-0.21354309
0	-0.79299116	0.026837433	-1.2051495	0.68272555	-0.6090143	1.3386725	-1.0937109	-0.96946716	0.13753612	-0.8064874	0.22242829	2.132723	-0.8232459	-0.4551272	0.8172209	1.4685168	-0.042213723	-0.41277835	-0.6154818	-0.46368065	0.52829933	-0.3570292	-1.7608197	-0.10253602	-0.6621575	-1.0782886	0.5711614	-0.4000747	0.032418072	0.98129505	0.705671	-1.7367401	0.5711607	0.9096418	0.71109545	0.994235	0.16002122	0.17768893	0.34700042	0.22009805	-0.11947256	-0.014816508	0.54133606	-1.1353695	1.3270956	-0.76691437	0.5003798	0.634214	-0.18826249
0	-0.77976644	0.031983715	-1.395202	0.66698253	-0.6053144	1.4440613	-1.0705174	-1.0351126	0.1055378	-0.81868315	0.30885777	2.1745374	-0.8156561	-0.48455763	0.91651636	1.5190448	-0.046360135	-0.41902405	-0.6107174	-0.540777	0.58130306	-0.31720498	-1.8590279	-0.15419829	-0.74123126	-1.1043082	0.5610444	-0.4047423	0.022042051	1.0870347	0.75653416	-1.8417467	0.5991633	0.99416876	0.79789233	0.9991651	0.16043638	0.18492866	0.33938158	0.28083742	-0.1384895	-0.07635705	0.5535384	-1.1782355	1.3186854	-0.7702968	0.46093488	0.6293692	-0.22188038
0	-0.902312	0.07426117	-1.3307433	0.7383003	-0.6365621	1.5165194	-1.1338339	-1.0715256	0.1508978	-0.8637866	0.3560046	2.3217778	-0.85808563	-0.54749304	0.9111153	1.5786046	-0.026736453	-0.40304285	-0.61810577	-0.533617	0.6500618	-0.3636115	-1.947387	-0.14660887	-0.8374749	-1.2104102	0.6325954	-0.41176528	0.005206417	1.1807917	0.75602126	-1.8736422	0.60837454	0.97540945	0.88473475	1.0267497	0.13338977	0.22425906	0.38339442	0.27402818	-0.22285157	-0.07229097	0.58550537	-1.1833123	1.3811601	-0.8471063	0.47168648	0.6663244	-0.22972427
0	-0.8846825	0.04247497	-1.1480111	0.72104806	-0.6697721	1.3685745	-1.124337	-0.9943816	0.15925632	-0.83953923	0.2755903	2.2005634	-0.8477051	-0.51186913	0.8329235	1.5062847	-0.037128832	-0.3961065	-0.5941584	-0.4571186	0.5737999	-0.35949355	-1.8249586	-0.12856147	-0.7569786	-1.1621903	0.6400485	-0.37705922	0.010758098	1.0553179	0.71674037	-1.7722164	0.58539456	0.89353037	0.79323816	1.0105196	0.12715974	0.21510158	0.379633	0.23089106	-0.18360357	-0.011282704	0.5702853	-1.115327	1.3627439	-0.8293379	0.49636516	0.6410215	-0.21656647
0	-0.89118767	0.046976868	-1.1562802	0.7263166	-0.67029214	1.3812572	-1.1266868	-1.0061572	0.15699928	-0.8441234	0.28472644	2.2120981	-0.8493649	-0.5177307	0.83338934	1.5109899	-0.031377375	-0.39071327	-0.5970991	-0.4638967	0.58010745	-0.3606606	-1.834545	-0.12663625	-0.7660582	-1.1649988	0.6440273	-0.37841922	0.005377397	1.067326	0.72002053	-1.7773595	0.58485603	0.89568514	0.8037514	1.0085461	0.12784408	0.21318763	0.38324332	0.23107478	-0.1940784	-0.019004371	0.5716339	-1.1168025	1.3611724	-0.8343959	0.4921031	0.64395297	-0.22184932
0	-0.947816	0.027518481	-1.1972163	0.7508343	-0.68824536	1.4783839	-1.2050121	-1.0934353	0.16020212	-0.90398055	0.2872668	2.3723717	-0.9195681	-0.5205121	0.87668616	1.6050377	-0.012499302	-0.40219805	-0.6285306	-0.50939673	0.59891766	-0.36081734	-1.9478579	-0.10297506	-0.8193227	-1.2823477	0.6918391	-0.38679326	-0.03353601	1.1393313	0.7657453	-1.8749174	0.6471899	0.92954636	0.89200264	1.0236859	0.14298041	0.21993218	0.45964336	0.26959407	-0.18594189	-0.007980268	0.5985401	-1.1860147	1.4484245	-0.88002634	0.5072961	0.6666299	-0.25120327
0	-0.9665857	0.06085903	-1.133635	0.7755502	-0.6948639	1.4482107	-1.2495937	-1.0629485	0.17241952	-0.92186874	0.29215813	2.3518834	-0.90623456	-0.50777227	0.8798122	1.5693051	-0.008287027	-0.38632166	-0.62217826	-0.4778426	0.60173845	-0.34524262	-1.9362838	-0.08389128	-0.8629846	-1.2488925	0.70759875	-0.38488057	-0.04899565	1.095765	0.75768346	-1.850367	0.6512678	0.8679711	0.91048664	0.99729234	0.11882176	0.21380864	0.46722877	0.25444797	-0.20189203	-0.0012469729	0.59380096	-1.1434511	1.4455026	-0.88672346	0.5033396	0.66023874	-0.2606865
0	-0.75516105	0.024103427	-0.96566266	0.5954296	-0.5974712	1.1031264	-1.0749099	-0.7932431	0.13766311	-0.7282689	0.110491104	1.920104	-0.79594886	-0.29435393	0.68031806	1.2280712	-0.061114047	-0.3902682	-0.55839616	-0.37677026	0.39790168	-0.30970782	-1.5252697	-0.06231537	-0.54006475	-1.0333912	0.54271406	-0.30701745	0.0063699614	0.79292446	0.64263415	-1.5379837	0.5809317	0.7760593	0.58694893	0.8309535	0.15020867	0.24042273	0.34866562	0.19139534	-0.04224943	0.060438	0.51359755	-0.94697636	1.2285141	-0.66642666	0.47220454	0.60027164	-0.24000295
0	-0.7960943	0.08770041	-0.8689403	0.6335917	-0.5309756	1.0911664	-0.99634314	-0.855204	0.1251228	-0.7543189	0.21545233	1.8895153	-0.7142952	-0.40835983	0.6326833	1.2362708	-0.02871683	-0.36505273	-0.50682724	-0.3705101	0.4895656	-0.34313342	-1.5241785	-0.079533935	-0.67029095	-1.0032774	0.57704973	-0.32808754	-0.031453196	0.9144802	0.61644244	-1.4817481	0.50588673	0.7207752	0.637625	0.8103498	0.067599654	0.16858564	0.3466623	0.1673322	-0.15979058	0.0023174565	0.4766555	-0.9015397	1.1468782	-0.7152885	0.4090956	0.5453084	-0.21432027
0	-0.7615311	0.0634644	-1.0274123	0.62966835	-0.50294876	1.17717	-0.9923292	-0.827549	0.10172399	-0.74426275	0.22914617	1.9455843	-0.727502	-0.4242719	0.6889035	1.2571701	-0.040728044	-0.3801045	-0.5082617	-0.42136934	0.5345324	-0.33820584	-1.5827476	-0.08517927	-0.64360315	-0.98834556	0.5483123	-0.3574934	0.005696222	0.9493238	0.6481761	-1.5448207	0.49037373	0.7863004	0.6599531	0.8573744	0.12664625	0.15855192	0.35321018	0.18390289	-0.14226407	-0.033584476	0.501379	-0.98585355	1.1907889	-0.71040964	0.41568157	0.5616314	-0.20849103
0	-0.8315655	0.09013402	-1.2389466	0.65096515	-0.481743	1.3785453	-1.0020205	-0.9640714	0.11752556	-0.78847003	0.30317986	2.1042693	-0.7550501	-0.46778047	0.77513236	1.3891709	-0.01100017	-0.40325382	-0.5545742	-0.50279087	0.5926817	-0.35938683	-1.7363918	-0.13353476	-0.743133	-1.1033448	0.5186857	-0.393188	0.011200686	1.1327521	0.67524546	-1.6890332	0.53660136	0.88851863	0.75681263	0.8938849	0.16083698	0.14285158	0.3619023	0.22486855	-0.17885713	-0.06988527	0.51849854	-1.087901	1.235158	-0.7594167	0.42216688	0.58504814	-0.22449897
0	-0.79621136	0.09774441	-1.0887957	0.6011355	-0.4806588	1.2631714	-0.9784172	-0.8612328	0.11934457	-0.77594644	0.26406127	1.9942838	-0.74635655	-0.45979175	0.69688505	1.2566518	-0.016045017	-0.38255915	-0.5398723	-0.42469686	0.52540255	-0.32516873	-1.6297699	-0.13939236	-0.67461455	-1.0604379	0.49394548	-0.38418216	0.0043442296	1.0805346	0.62807333	-1.576819	0.5373189	0.8053368	0.69741756	0.78616285	0.10320603	0.17004071	0.42942894	0.19493487	-0.20426224	-0.086176395	0.4972851	-0.9646057	1.1580044	-0.69098693	0.41880804	0.56515485	-0.23394002
0	-0.6912301	0.031780154	-1.008381	0.5748212	-0.5092116	1.1006464	-0.9264405	-0.8360138	0.076641455	-0.7037389	0.15701117	1.8372539	-0.6834828	-0.36651266	0.7065834	1.2037218	-0.051232994	-0.39935866	-0.53086776	-0.38424554	0.4451935	-0.30694023	-1.4830973	-0.07377607	-0.5681579	-0.94001245	0.48456505	-0.33883348	0.010144219	0.8834975	0.61733985	-1.5083392	0.50063974	0.78120553	0.5850647	0.8159129	0.14794344	0.12645267	0.3136718	0.19000949	-0.108959116	-0.028487405	0.4630334	-0.96226335	1.110785	-0.63364893	0.4073325	0.54283315	-0.21348867
0	-0.6384474	0.027567998	-1.018771	0.5352788	-0.53203946	1.0829368	-0.9099168	-0.8038657	0.082621165	-0.70576787	0.12739639	1.8067715	-0.7221194	-0.36151442	0.69933534	1.1576008	-0.0650678	-0.39585894	-0.53130394	-0.3738715	0.39549878	-0.28476438	-1.4375265	-0.08501086	-0.522446	-0.9235739	0.44257003	-0.33654007	0.0045335134	0.8445509	0.59704214	-1.4794785	0.4922984	0.7629469	0.54860747	0.76795655	0.15143582	0.12515049	0.3200866	0.17970456	-0.06803888	-0.020887516	0.4466473	-0.92718077	1.0843836	-0.5955529	0.40374276	0.5376567	-0.23623145
0	-0.8087311	0.037781447	-1.0839541	0.6299971	-0.5663493	1.3245112	-1.0982982	-0.9203681	0.18776597	-0.78407705	0.20355512	2.0540688	-0.8100048	-0.4372636	0.7312709	1.3307449	-0.058083553	-0.39947322	-0.56182986	-0.46405923	0.51598907	-0.38389653	-1.7232974	-0.15202522	-0.691594	-1.1667815	0.5509191	-0.3865902	0.013539594	1.0004567	0.6877609	-1.7131673	0.61816436	0.8196133	0.7017715	0.8700422	0.110773005	0.22475173	0.40332198	0.19556446	-0.15124723	-0.012415676	0.5303126	-1.0482973	1.2970676	-0.783828	0.47031957	0.61791646	-0.22179756
0	-0.88556296	0.0438492	-1.1319448	0.6753507	-0.5894087	1.3450762	-1.124291	-0.94308335	0.17322713	-0.8362061	0.28019032	2.1608567	-0.82348037	-0.48569432	0.76728415	1.4002737	-0.060314946	-0.36827928	-0.567422	-0.47562268	0.57273227	-0.3603904	-1.7854484	-0.13250163	-0.78928185	-1.1780889	0.6129159	-0.4098547	-0.0043776073	1.057753	0.7315717	-1.7635831	0.6173633	0.85166395	0.7749296	0.9356686	0.11613303	0.19983007	0.39520937	0.22933054	-0.19734952	-0.015307138	0.56209064	-1.0804951	1.349587	-0.83824	0.4722298	0.6262199	-0.22816981
0	-0.81675196	0.103225134	-0.95450336	0.6460017	-0.4965692	1.1900012	-1.0134602	-0.85372555	0.1106696	-0.79034907	0.26421243	1.9879329	-0.7734111	-0.45011604	0.66674256	1.2387264	0.0020417243	-0.3351196	-0.52425444	-0.4204609	0.5260948	-0.3221983	-1.5538404	-0.07385549	-0.68544114	-1.024792	0.5617783	-0.3620087	0.004806466	0.9996278	0.64752185	-1.537546	0.50299084	0.7311148	0.7108331	0.8018603	0.10486097	0.1496809	0.3995729	0.18183857	-0.20094934	-0.011932243	0.47808558	-0.9519292	1.1847655	-0.7061554	0.39867568	0.5474692	-0.21352997
0	-0.8578625	0.054205213	-1.1347688	0.6679086	-0.5551595	1.3706871	-1.1012344	-0.9652762	0.17324564	-0.7933457	0.25748545	2.1661315	-0.82124466	-0.49193656	0.75954795	1.3910128	-0.024561955	-0.40889582	-0.569489	-0.5013752	0.54584783	-0.35647383	-1.7535845	-0.14483662	-0.7118941	-1.1836565	0.5816762	-0.3903275	0.028086526	1.0855519	0.6922859	-1.7460103	0.57720435	0.8795152	0.7487297	0.92416877	0.14803077	0.20454168	0.39994854	0.22104487	-0.17981891	-0.017626377	0.55843246	-1.1005385	1.3238581	-0.8026853	0.45270684	0.6089696	-0.21312422
0	-0.9712672	0.087949164	-1.026509	0.73080194	-0.6733117	1.3095466	-1.2077357	-0.9703039	0.18397264	-0.8221331	0.22875455	2.2587204	-0.85663176	-0.4232511	0.7945237	1.4079561	-0.017774591	-0.41803274	-0.5673217	-0.44748756	0.5089509	-0.33114344	-1.809574	-0.08803053	-0.7816566	-1.2796313	0.73539174	-0.34530243	-0.036857005	1.0202016	0.73219734	-1.7248033	0.66330516	0.8810051	0.75363743	0.9775026	0.14491689	0.28856704	0.45740572	0.23739487	-0.20276593	0.022750681	0.5936101	-1.0693772	1.4240398	-0.86555105	0.48126367	0.6587372	-0.24339734
0	-0.9323352	0.11466888	-1.3823721	0.7088595	-0.54631954	1.5366699	-1.1905011	-1.0997329	0.1910639	-0.8545484	0.36842835	2.377516	-0.8568701	-0.518061	0.89675885	1.4942766	0.0010000588	-0.43487778	-0.6400531	-0.5458384	0.65086526	-0.33572415	-1.946545	-0.1694275	-0.878015	-1.3001121	0.62784076	-0.40550277	-0.021491963	1.2840766	0.78744024	-1.8651991	0.66153324	1.0054692	0.8415331	0.9924961	0.1697627	0.26281503	0.46520287	0.2716559	-0.22331126	-0.05723882	0.6210977	-1.2064867	1.3957165	-0.8617679	0.4820066	0.63773775	-0.25598785
0	-0.89279765	0.08528516	-0.79256415	0.70337045	-0.6115743	1.1786237	-1.0719239	-0.8841645	0.1605049	-0.83844644	0.2245882	2.04131	-0.80642277	-0.44793022	0.66592723	1.3112472	-0.033967964	-0.32839197	-0.52460706	-0.38425928	0.5201248	-0.34264007	-1.6367109	-0.0713492	-0.7795278	-1.117254	0.6616469	-0.3152107	-0.039330315	0.9257927	0.6746193	-1.5689911	0.560915	0.70307046	0.7183118	0.8446515	0.06472178	0.21777877	0.38540655	0.18411945	-0.22579165	0.05265286	0.51700926	-0.93539304	1.2794791	-0.8029865	0.42861572	0.6034585	-0.24864002
0	-0.85115385	0.11139597	-1.0389465	0.672526	-0.5284747	1.2699544	-1.0676028	-0.8880389	0.127665	-0.7959475	0.25145215	2.0727756	-0.77890915	-0.42707303	0.7399483	1.2955134	-0.017910194	-0.38489908	-0.5495687	-0.4212853	0.51727897	-0.30174413	-1.6562245	-0.09526002	-0.7404717	-1.1141843	0.58987963	-0.35113502	-0.015191585	0.99460787	0.6796683	-1.6069888	0.56427747	0.80980146	0.7085659	0.8683796	0.1379768	0.16882229	0.42838445	0.20590016	-0.17621577	0.001555337	0.47094896	-1.0238873	1.2641388	-0.7588498	0.44403425	0.58566076	-0.23652649
0	-0.7675475	0.04713353	-1.1418012	0.63001126	-0.51779956	1.2358577	-1.1149032	-0.8685227	0.14395504	-0.7452582	0.1956047	2.019818	-0.7866065	-0.34140822	0.7148174	1.284474	-0.047633044	-0.41718218	-0.58917034	-0.42515606	0.5033153	-0.3316906	-1.6634456	-0.1250577	-0.6154743	-1.1078153	0.5427223	-0.37869364	0.02668024	0.9556403	0.70105386	-1.6358821	0.59995496	0.8782057	0.6242922	0.8903566	0.15450294	0.21639769	0.3856985	0.1875515	-0.1028186	0.027685614	0.55283827	-1.0416071	1.2748617	-0.7271145	0.4805575	0.5883708	-0.21105161
0	-0.7780824	0.08488505	-1.0698912	0.630718	-0.47446242	1.2195222	-0.98452204	-0.86350477	0.10199973	-0.7653679	0.23622222	1.9765083	-0.7429795	-0.43191597	0.7058191	1.2526413	-0.021881364	-0.37710586	-0.5429363	-0.41978458	0.5013202	-0.30481052	-1.5804409	-0.088275634	-0.6771919	-1.0311859	0.52358174	-0.37720084	-1.3790568e-05	1.0158653	0.64826953	-1.5619901	0.51925427	0.7957592	0.6593396	0.8312786	0.135765	0.13249372	0.38861832	0.19051006	-0.16335179	-0.027743476	0.49457404	-1.0003335	1.1686732	-0.70749974	0.41308644	0.5285349	-0.22535981
0	-0.7714579	0.048134483	-1.14166	0.64470977	-0.50925106	1.284528	-1.0272714	-0.90227723	0.08690227	-0.7676403	0.24733934	2.0459712	-0.73979646	-0.44942224	0.79290515	1.3382412	-0.016577858	-0.40830234	-0.5570741	-0.46603638	0.52745795	-0.32160935	-1.6614499	-0.09562693	-0.6655122	-1.0512804	0.525059	-0.37059954	0.015949048	1.0289551	0.6733554	-1.661158	0.5410485	0.8528626	0.7012689	0.88448894	0.16113131	0.14475389	0.34874216	0.22957563	-0.12780719	-0.050509494	0.5287854	-1.0770439	1.2349962	-0.72774506	0.426214	0.55478233	-0.2213687
0	-0.8174363	0.06364064	-1.3365254	0.6649453	-0.5093223	1.4361644	-1.1344495	-0.99890846	0.17253222	-0.7885311	0.28465647	2.224648	-0.817893	-0.4454463	0.85146254	1.4008758	-0.026964111	-0.44338772	-0.62560034	-0.5146597	0.5771323	-0.33501878	-1.8269463	-0.17424172	-0.726593	-1.226615	0.5523405	-0.40802732	0.02297643	1.1446435	0.74736315	-1.80719	0.63708675	0.9837741	0.73415065	0.9555129	0.17254782	0.20892137	0.40447825	0.23030357	-0.14716823	-0.0389453	0.5683383	-1.1687809	1.342826	-0.7767721	0.49009547	0.6194809	-0.23137903
0	-0.7788601	0.08051708	-0.884192	0.62415373	-0.5057427	1.0901148	-0.9674346	-0.804174	0.1115655	-0.760182	0.20421709	1.8908464	-0.7114739	-0.41469035	0.62634563	1.1906297	-0.048758507	-0.35060602	-0.4979143	-0.36281812	0.4942265	-0.30401528	-1.4932269	-0.07891197	-0.6716092	-0.9956766	0.5440402	-0.335351	-0.016065901	0.95723504	0.6260944	-1.4816225	0.487585	0.6990336	0.6554019	0.78537214	0.08454695	0.16459633	0.37189844	0.17468148	-0.19304805	0.025556814	0.48489612	-0.89449775	1.1542507	-0.70848465	0.40227273	0.5182982	-0.23914725
0	-0.7672507	0.09097943	-0.8180622	0.6151995	-0.4995887	1.0543606	-0.9458092	-0.780992	0.090526015	-0.74269015	0.17925473	1.8469357	-0.7025041	-0.41255784	0.61571723	1.1529872	-0.030419715	-0.33211625	-0.5073235	-0.32367998	0.45822647	-0.29290873	-1.4532869	-0.05195942	-0.6448687	-0.95348984	0.52518094	-0.32826856	-0.01203916	0.9248325	0.60086656	-1.4275049	0.48616937	0.6539591	0.63818717	0.71746546	0.08378043	0.1547108	0.38891265	0.1679104	-0.19625208	-0.007249387	0.46537593	-0.86184174	1.096723	-0.65325797	0.38721377	0.49690717	-0.24099486
0	-0.77899295	0.057791512	-0.7407128	0.62472636	-0.54122597	1.0105866	-0.9838931	-0.76482904	0.09373354	-0.7402375	0.13171844	1.8379366	-0.706734	-0.3606839	0.61502814	1.1646044	-0.025668433	-0.34263998	-0.49030766	-0.3172269	0.41676456	-0.2973459	-1.4390885	-0.023963718	-0.64087254	-0.93588763	0.5566923	-0.30435243	-0.019639159	0.79979765	0.6008653	-1.386027	0.5041685	0.64905864	0.60684645	0.75887626	0.09514082	0.13863379	0.35085678	0.1524042	-0.13687916	0.026333082	0.45086396	-0.85599226	1.1211791	-0.6690929	0.40793723	0.5330953	-0.22531474
0	-0.79324853	0.093001984	-0.9752591	0.6456723	-0.50228155	1.1533754	-0.9957564	-0.811195	0.11634801	-0.75103325	0.24352376	1.9624385	-0.7081347	-0.4582079	0.68666816	1.2350258	-0.040499106	-0.36982083	-0.523048	-0.38915154	0.51841646	-0.30425334	-1.5631115	-0.08764627	-0.68079126	-1.0252787	0.5513789	-0.3684085	-0.018607365	1.0103434	0.653686	-1.5339447	0.49989668	0.7572671	0.65585685	0.80546534	0.12027927	0.16518274	0.42696512	0.22673741	-0.20070764	-0.020328384	0.50826144	-0.9518925	1.1955836	-0.70735157	0.4050048	0.5324205	-0.22849655
0	-0.7457146	0.03827658	-1.137871	0.64006627	-0.5490832	1.221522	-1.0756682	-0.8638911	0.122498624	-0.7546359	0.20106387	2.0240061	-0.769429	-0.3628863	0.74238575	1.2820697	-0.03908673	-0.43077952	-0.56519836	-0.43401608	0.49781868	-0.31096068	-1.6485789	-0.105819836	-0.59887743	-1.0757474	0.56374437	-0.36334082	0.024032768	0.9371389	0.6928426	-1.6395805	0.55188054	0.8608992	0.61226493	0.94671285	0.14917694	0.18916368	0.34704664	0.20647383	-0.085086755	0.02782019	0.54880303	-1.0438424	1.2758018	-0.73486316	0.46672603	0.5865096	-0.20084019
0	-0.79073644	0.0457561	-1.3394761	0.6480256	-0.5333409	1.4179856	-1.0792091	-1.004025	0.10441882	-0.7654445	0.29653668	2.1645594	-0.77973485	-0.42990267	0.8570119	1.406064	0.0023686837	-0.45142448	-0.62093794	-0.50694525	0.55620986	-0.29422277	-1.7573909	-0.11968869	-0.6824825	-1.0969646	0.5686099	-0.3697576	-0.01426991	1.0847836	0.72590774	-1.7469676	0.59542704	0.9879393	0.72542197	0.96811354	0.20388822	0.16717249	0.34059793	0.24201342	-0.089584954	-0.05135669	0.54380053	-1.1585078	1.2817781	-0.7566519	0.4390314	0.5943256	-0.20880912
0	-0.7659631	0.03526712	-1.0480728	0.62561744	-0.54316056	1.1718324	-1.0935509	-0.8176067	0.14849822	-0.7237677	0.15536238	1.9686528	-0.76715416	-0.3236	0.6935937	1.2645011	-0.046442594	-0.41424924	-0.5462204	-0.38132852	0.4588563	-0.33697453	-1.6056453	-0.08679891	-0.5697108	-1.0704987	0.57229525	-0.34622473	0.02169383	0.8649952	0.67635715	-1.5690281	0.5700746	0.8366513	0.57147896	0.91635597	0.15191734	0.2301636	0.36157954	0.17769635	-0.093706205	0.050471283	0.5388168	-1.0152493	1.2845985	-0.6973279	0.48659444	0.6047691	-0.20252138
0	-0.7625164	0.051752552	-1.150569	0.62947017	-0.51719946	1.2515533	-1.072781	-0.8813909	0.12487922	-0.7469987	0.2146463	2.0131016	-0.7693352	-0.3682764	0.7431997	1.285596	-0.027095376	-0.4058368	-0.5714714	-0.42095044	0.5038567	-0.29527143	-1.6455414	-0.10354789	-0.64740396	-1.0718712	0.5434126	-0.35995343	0.018073909	0.9691257	0.6866357	-1.6230519	0.5704397	0.8615662	0.6607434	0.8871333	0.15917596	0.17577264	0.38434908	0.2050733	-0.10168702	0.006395304	0.535864	-1.0513009	1.2453419	-0.7134458	0.45387802	0.56234473	-0.22384034
0	-0.83785653	0.11196762	-1.2473367	0.6471745	-0.49478602	1.374571	-1.0386297	-0.95864475	0.09834745	-0.78535265	0.29195404	2.1075387	-0.7779668	-0.44373825	0.77324176	1.3380266	0.0033712704	-0.41185677	-0.5886561	-0.4758357	0.55719227	-0.30222675	-1.6814958	-0.11306593	-0.7289145	-1.0898635	0.5489709	-0.3943257	-0.0029777277	1.1238168	0.67428493	-1.6704643	0.5551034	0.90744066	0.72312415	0.88182235	0.17236394	0.15522657	0.38976085	0.22445433	-0.15028858	-0.06635497	0.5103074	-1.0720065	1.2105225	-0.7432101	0.4184427	0.5461311	-0.2367332
0	-0.93936497	0.1418526	-1.4670573	0.6227968	-0.46309233	1.6228169	-1.1367214	-1.096706	0.2002689	-0.79224	0.3650304	2.3399134	-0.8337912	-0.51727366	0.87055284	1.4061866	0.017549083	-0.4351344	-0.63549596	-0.56981635	0.6095536	-0.32622838	-1.8669567	-0.20316626	-0.83875257	-1.3205708	0.54142326	-0.45516166	0.011644546	1.4126009	0.71413547	-1.8509997	0.67159563	1.0374391	0.8193596	0.87483096	0.18741888	0.2321164	0.50034535	0.27929097	-0.2497204	-0.17617844	0.59043014	-1.1553469	1.2975638	-0.7810283	0.45812294	0.5763507	-0.30179533
0	-0.8830268	0.09159641	-0.9531259	0.6909267	-0.5423775	1.2569636	-1.0780337	-0.92067826	0.1409963	-0.8346499	0.2917421	2.100616	-0.8254039	-0.4786241	0.6926028	1.3197647	-0.0017794638	-0.33641833	-0.5396722	-0.4560289	0.56511647	-0.32561645	-1.6627792	-0.08464544	-0.7549825	-1.1052767	0.61070585	-0.360051	-0.035861436	1.0358938	0.6752907	-1.6067754	0.53002596	0.74278	0.77586776	0.82928896	0.10912437	0.16755569	0.42463875	0.18727648	-0.21029226	-0.009106407	0.5174649	-0.97754675	1.2403206	-0.7569075	0.41586855	0.55694234	-0.2366963
0	-0.8689024	0.08789008	-0.9939353	0.68217784	-0.5670162	1.2734414	-1.0822781	-0.9155636	0.1622365	-0.83689004	0.2773027	2.1231189	-0.83614415	-0.4450919	0.7270048	1.3632092	-0.02988574	-0.37264252	-0.55297065	-0.43037406	0.56682724	-0.33677518	-1.7010965	-0.09755613	-0.7413651	-1.1248045	0.5981456	-0.36578897	-0.015127398	1.0385225	0.67079425	-1.6378257	0.56879157	0.7808152	0.7501086	0.85824513	0.0935268	0.18897124	0.4209046	0.18500806	-0.18084109	0.00072008977	0.5052403	-1.0107459	1.2721764	-0.79008216	0.43989354	0.5889756	-0.23579235
0	-0.9176084	0.121197835	-1.0719503	0.71336347	-0.5492804	1.3178402	-1.0994653	-0.946054	0.18416825	-0.83696294	0.3119192	2.1819513	-0.8282659	-0.46998918	0.7433098	1.3942612	-0.02318729	-0.3655214	-0.5571968	-0.46671465	0.59797007	-0.35539144	-1.7592511	-0.10497977	-0.7966243	-1.1870816	0.63122773	-0.40464887	-0.011024992	1.0931517	0.7102814	-1.6880337	0.5624371	0.8198607	0.7815273	0.9116402	0.074387655	0.1954612	0.4604794	0.20019259	-0.22308366	0.0019832205	0.5241881	-1.0445386	1.3162806	-0.83357775	0.46870542	0.61842483	-0.23434572
0	-0.91408443	0.13073426	-1.1118517	0.71153	-0.5822689	1.3544657	-1.1326783	-0.9604221	0.20485872	-0.85686857	0.34591776	2.2298946	-0.85770166	-0.48098224	0.7667113	1.4150095	-0.019466482	-0.37299392	-0.5804967	-0.4770195	0.61190146	-0.34655133	-1.8195212	-0.147237	-0.7948884	-1.2308671	0.6329962	-0.38309598	-0.013504371	1.1257695	0.730747	-1.7317938	0.57547873	0.8735574	0.8015049	0.9242663	0.07290195	0.24004965	0.44586563	0.18821688	-0.2396531	-0.015111245	0.5230445	-1.06336	1.3365119	-0.8525019	0.47489586	0.637069	-0.24411818
0	-0.9633494	0.12071514	-1.1570889	0.73579	-0.5738702	1.4140127	-1.1873436	-1.0052469	0.18317643	-0.8634258	0.33882546	2.302759	-0.86347246	-0.4923481	0.76696014	1.4899719	0.009699885	-0.41481	-0.58647925	-0.5146566	0.64008343	-0.3654677	-1.8657336	-0.13420327	-0.7911769	-1.2501069	0.6741202	-0.41175625	0.014372605	1.1542332	0.73645157	-1.7705548	0.56946105	0.89872795	0.805511	0.9851251	0.11306348	0.23817495	0.45992818	0.21044135	-0.24210145	0.001212991	0.5713093	-1.1201938	1.3815793	-0.86590606	0.4846217	0.6703135	-0.23070616
0	-0.96239763	0.1081421	-1.0523885	0.7532466	-0.59667826	1.3813968	-1.1591604	-0.9833695	0.13750935	-0.901306	0.3434666	2.2439244	-0.8459668	-0.5216891	0.7564738	1.4470903	0.013133382	-0.36495194	-0.5766399	-0.49370396	0.64706546	-0.3628194	-1.81494	-0.09391926	-0.8199813	-1.1811239	0.68412006	-0.37703273	-0.054803323	1.1167771	0.7074638	-1.7189494	0.54704314	0.8209128	0.8539879	0.94259703	0.09310907	0.2104814	0.4329279	0.21386054	-0.22795698	-0.0037768763	0.55668896	-1.0566757	1.3319017	-0.8482482	0.42733172	0.6311847	-0.21328051
0	-0.98671484	0.12742582	-1.1865051	0.76716626	-0.60239875	1.462143	-1.1925569	-1.0211995	0.18196368	-0.9142802	0.36904275	2.367316	-0.8886426	-0.5485648	0.8203383	1.5141732	-0.011970651	-0.39644778	-0.59646153	-0.5506511	0.67100495	-0.3712921	-1.9215449	-0.16211098	-0.85172147	-1.2644546	0.69124585	-0.41503844	-0.0025900165	1.20027	0.74580085	-1.8275268	0.5648389	0.89820707	0.8604386	1.0163081	0.1239477	0.24500227	0.4557581	0.23467153	-0.22959024	0.0005577264	0.58852714	-1.1367729	1.4331793	-0.90226793	0.47043628	0.6482445	-0.22697939
0	-0.9784259	0.1543443	-1.1894816	0.73986316	-0.5764646	1.4750606	-1.1580688	-1.0325919	0.21489073	-0.8902385	0.37250853	2.3480427	-0.86703545	-0.5542274	0.80115455	1.5314382	-0.021295547	-0.4015134	-0.61394733	-0.52873504	0.6794144	-0.37834308	-1.910431	-0.16998482	-0.8617675	-1.305973	0.6675929	-0.40824166	0.0038308075	1.2598947	0.7499551	-1.7881588	0.5737003	0.9424933	0.84049135	0.97745776	0.099324204	0.28600934	0.46238258	0.20066962	-0.29612565	-0.01916531	0.5465217	-1.1237302	1.3891181	-0.89802843	0.47277248	0.65865177	-0.25207224
0	-1.005412	0.11348585	-1.1594131	0.76618195	-0.6196218	1.5166678	-1.2221631	-1.0728345	0.21277669	-0.9070069	0.3446554	2.376243	-0.90921336	-0.5409011	0.7888311	1.5418655	0.00277994	-0.40828878	-0.60182375	-0.5481193	0.64964086	-0.40063068	-1.9202485	-0.14417586	-0.8683381	-1.2922661	0.6851996	-0.4058558	-0.031624045	1.2016127	0.7338965	-1.8382167	0.62199485	0.91066605	0.85651803	0.9887943	0.11891439	0.23836194	0.44645998	0.2265816	-0.24181888	-0.019062592	0.5731376	-1.1473342	1.4198384	-0.9131405	0.47338372	0.6480454	-0.21717367
0	-0.69426274	-0.036027398	-1.0753107	0.6439398	-0.66034496	1.1418028	-1.2030622	-0.7521561	0.2059274	-0.7609629	0.087327704	2.0090823	-0.82465285	-0.2829514	0.778191	1.3292174	-0.1728755	-0.4719095	-0.61043	-0.4070482	0.44836187	-0.35490814	-1.7717382	-0.15336818	-0.4912742	-1.1828431	0.5812256	-0.35249636	0.06817142	0.76547676	0.76504296	-1.7104448	0.6171187	0.86575884	0.5459321	1.0119979	0.1156199	0.31250533	0.38553202	0.17593667	-0.022691296	0.117388986	0.5933713	-1.0926734	1.423648	-0.74794036	0.5677195	0.66440916	-0.18603262
0	-0.69053817	-0.036323883	-0.9941501	0.6095973	-0.6924335	1.0815486	-1.1714683	-0.69306713	0.23664725	-0.77864176	0.07793692	1.9788513	-0.8619562	-0.29761046	0.7416971	1.3127639	-0.21764502	-0.44742295	-0.6505683	-0.36623693	0.4349708	-0.3622469	-1.7689053	-0.18088514	-0.5237148	-1.2001328	0.5961368	-0.3745915	0.029891383	0.7427379	0.8008981	-1.6895285	0.6540297	0.8041771	0.54912984	0.95243937	0.085427254	0.3187568	0.3768322	0.15560539	-0.056540467	0.12088938	0.5806434	-1.0221349	1.4338721	-0.7795469	0.56818724	0.6608114	-0.190933
0	-0.7784392	-0.042627674	-0.7841632	0.6285687	-0.6427344	1.0237869	-1.1171025	-0.7152604	0.14946754	-0.71967953	0.018583156	1.8988421	-0.80204505	-0.31727892	0.65817845	1.2318268	-0.08444383	-0.40819332	-0.5247505	-0.33811244	0.3902521	-0.31498003	-1.5211031	-0.059305925	-0.4935256	-1.0621358	0.6151908	-0.25520173	0.051611878	0.7368941	0.6583984	-1.532946	0.6113251	0.7142452	0.51764864	0.8427402	0.1406912	0.26726493	0.36717427	0.16367362	-0.08206401	0.10921068	0.5563678	-0.9433371	1.3112894	-0.69296813	0.49410096	0.63045144	-0.22273728
0	-0.8892878	0.026631296	-0.9361281	0.67340904	-0.62381	1.2057226	-1.1338328	-0.85629326	0.15430348	-0.8079852	0.14554812	2.095928	-0.83995515	-0.4035441	0.7415933	1.324461	-0.040100887	-0.40702263	-0.5690168	-0.39611045	0.47257474	-0.3335697	-1.6563429	-0.08433589	-0.6632561	-1.187724	0.6373016	-0.3097639	0.027097134	0.9677911	0.6732593	-1.6581148	0.6103749	0.8010036	0.67717195	0.87011594	0.14275324	0.22778518	0.42188	0.20177932	-0.15578167	0.053155947	0.5649659	-1.0287445	1.3303827	-0.75517225	0.47283375	0.6178071	-0.24865614
0	-0.78263533	0.08233275	-1.0596541	0.61464834	-0.48885417	1.2847097	-1.0154512	-0.88455075	0.11193538	-0.7556321	0.22451855	2.0038548	-0.7592815	-0.41871852	0.7476939	1.2285569	0.012369708	-0.37994036	-0.5551877	-0.3995165	0.47889513	-0.266998	-1.5673515	-0.09482121	-0.68141747	-1.0691842	0.5065307	-0.3691974	-0.022689445	1.0680518	0.6365986	-1.5944128	0.550482	0.768055	0.6997721	0.7423699	0.15617146	0.13903645	0.45172477	0.22712329	-0.16011295	-0.050667163	0.5074442	-0.9775844	1.1544749	-0.6557124	0.4178919	0.51451826	-0.28403032
0	-0.76803106	0.07407069	-1.1174917	0.63536084	-0.49500498	1.3014264	-1.0678731	-0.8955537	0.13491662	-0.7775966	0.21507628	2.049859	-0.745496	-0.430835	0.7630461	1.2886808	-0.0066050515	-0.3971817	-0.58647144	-0.40591183	0.4999701	-0.29516205	-1.6334611	-0.11648411	-0.6714527	-1.1092467	0.53430045	-0.38563937	-0.0007975259	1.0917833	0.6729096	-1.6499753	0.58492017	0.8186807	0.6535324	0.7912585	0.17601578	0.17790025	0.45338625	0.24582663	-0.17420667	-0.03840084	0.56383234	-1.0189288	1.2084793	-0.6649117	0.45461136	0.52220774	-0.26461494
0	-0.84989494	0.073476404	-1.2625058	0.6711808	-0.5195464	1.4304707	-1.0877857	-0.98878366	0.11116807	-0.7875421	0.3029244	2.1718397	-0.7908866	-0.45551434	0.83936036	1.387723	0.026036393	-0.41107604	-0.57343227	-0.5011821	0.5581141	-0.3072816	-1.7466729	-0.11512287	-0.7202477	-1.1568342	0.5758185	-0.38584507	-0.0083158035	1.1622355	0.70790845	-1.7325103	0.60299873	0.9235152	0.75520056	0.88394856	0.20835072	0.15009406	0.42614478	0.26584092	-0.144132	-0.048518077	0.5632779	-1.1380905	1.266644	-0.7370901	0.4363747	0.57833636	-0.24801268
0	-0.84153354	0.10187347	-1.1664835	0.6593033	-0.49455953	1.3286349	-1.0909457	-0.9303587	0.15508507	-0.80599123	0.2781556	2.144224	-0.81380385	-0.41652825	0.7782004	1.3245007	-0.016751248	-0.39693794	-0.57900006	-0.4446077	0.5602269	-0.30897984	-1.7101759	-0.10503057	-0.7388545	-1.1206262	0.5502972	-0.4126932	-0.026120463	1.1216651	0.70727676	-1.6585116	0.5849561	0.84739846	0.71560526	0.83384156	0.1835132	0.19669525	0.46798235	0.23055936	-0.17981836	-0.041646723	0.5611443	-1.041679	1.2346722	-0.7348514	0.44743004	0.55300415	-0.27221727
0	-0.89885354	0.10082331	-1.1545701	0.7107948	-0.5585574	1.3239446	-1.1190752	-0.9563667	0.15329301	-0.7949062	0.30018786	2.212941	-0.7910306	-0.4517886	0.8007965	1.3815019	-0.015440673	-0.42123467	-0.55833036	-0.45638725	0.5957587	-0.31068242	-1.7753916	-0.09687737	-0.7851726	-1.1744132	0.6165857	-0.38922897	-0.036609616	1.1268383	0.7250198	-1.7001139	0.6054205	0.8607499	0.75505936	0.8875189	0.17329039	0.20511691	0.47153488	0.2458507	-0.1807872	-0.040009804	0.5659913	-1.0636015	1.3218262	-0.7976716	0.45259073	0.60246646	-0.25446954
0	-0.869061	0.060321398	-1.1238953	0.69105434	-0.5660724	1.3893046	-1.1457995	-0.9669056	0.17065893	-0.81062424	0.24211206	2.2081075	-0.85025126	-0.46011212	0.79469454	1.3916628	-0.016445637	-0.38103446	-0.59200776	-0.46257564	0.52466744	-0.32073697	-1.7519902	-0.10679677	-0.74118865	-1.201535	0.5934779	-0.41087496	-0.0121777635	1.0757425	0.7106558	-1.7378665	0.6016922	0.83552885	0.77302206	0.87663764	0.16655801	0.16936524	0.4779834	0.24050136	-0.15789321	-0.0057474812	0.54822475	-1.08518	1.3211937	-0.7700985	0.4883396	0.57072854	-0.23733579
0	-0.87403035	0.048281483	-1.1546224	0.68317544	-0.56042945	1.4165186	-1.1491002	-0.9740007	0.19010451	-0.8041908	0.24356055	2.2389374	-0.8602041	-0.46137494	0.8102379	1.4020528	-0.0019018041	-0.41128325	-0.6125464	-0.48144984	0.5358978	-0.32563987	-1.7716583	-0.13437557	-0.7086263	-1.2336204	0.59082764	-0.37612143	0.009771952	1.0976781	0.70571375	-1.7671291	0.621126	0.87507766	0.7579265	0.888745	0.18906125	0.21783175	0.47586083	0.2406717	-0.1674851	-0.004207846	0.5647472	-1.1078746	1.3497423	-0.7614747	0.48638293	0.58854073	-0.23689608
0	-0.855259	0.09149294	-1.0615724	0.6711511	-0.5121837	1.3313015	-1.0780843	-0.90313846	0.1222314	-0.7943154	0.24786778	2.1120336	-0.80516464	-0.45212448	0.766473	1.3230512	0.0030321577	-0.39072806	-0.57079107	-0.4412222	0.52944845	-0.28502494	-1.675103	-0.098617144	-0.71251243	-1.1236082	0.57797253	-0.38104177	-0.015534705	1.0741953	0.67851627	-1.648293	0.55597687	0.81266534	0.73176104	0.839987	0.1596934	0.17921089	0.4506507	0.23463522	-0.16931196	-0.027209697	0.54242355	-1.02783	1.2649267	-0.7209971	0.4370027	0.5558618	-0.22843571
0	-0.8013208	0.036859844	-0.7596896	0.63990235	-0.5946567	1.0126747	-1.0068992	-0.783979	0.10404305	-0.75337607	0.13754955	1.8609738	-0.7378154	-0.3681323	0.63503474	1.2020789	-0.03884736	-0.3537781	-0.47045922	-0.32933542	0.45217913	-0.3261665	-1.4917356	-0.03833133	-0.6369174	-1.0092893	0.59667486	-0.28400704	-0.03399671	0.8117713	0.6030242	-1.4561384	0.5264572	0.6615527	0.64238995	0.78540957	0.08060582	0.17490573	0.3463005	0.16489303	-0.115605764	0.050429374	0.4815363	-0.88912046	1.1976138	-0.71564645	0.41442737	0.552697	-0.22919491
0	-0.7783025	0.007593124	-0.770858	0.6335426	-0.61248785	1.0047064	-1.0440098	-0.7777151	0.1348688	-0.7404115	0.109670006	1.8762306	-0.755119	-0.3428438	0.6391132	1.2155247	-0.056249246	-0.35852617	-0.49982852	-0.31969953	0.42154735	-0.32542184	-1.5195783	-0.047276106	-0.6063525	-1.0382044	0.6007445	-0.28133583	-0.024557317	0.76751435	0.62448007	-1.4793218	0.5612831	0.67332774	0.60452855	0.7995329	0.09720625	0.2071186	0.35684553	0.16641718	-0.09909449	0.062441118	0.508384	-0.91267383	1.2518631	-0.7064547	0.45483145	0.5742733	-0.23518425
0	-0.7829811	0.056402355	-1.005222	0.65024215	-0.541534	1.1729413	-1.0298479	-0.835549	0.13757837	-0.7720143	0.22925276	1.997152	-0.74768883	-0.4284275	0.6864149	1.2744049	-0.0567341	-0.39078605	-0.5172992	-0.4188323	0.52552474	-0.32718715	-1.6120576	-0.10383035	-0.62496054	-1.0621783	0.59507024	-0.3575974	0.011153272	0.9511481	0.66421694	-1.5766233	0.5151787	0.8034042	0.6527665	0.90028626	0.11764187	0.20323388	0.38975784	0.1781743	-0.1519861	0.031237377	0.5205794	-1.0134796	1.2520773	-0.72768706	0.44311175	0.5794725	-0.21221398
0	-0.74098396	-0.0024203549	-0.7398527	0.58754563	-0.6078626	0.94953924	-0.962562	-0.6866596	0.08026019	-0.7025905	0.09780683	1.7538769	-0.6792268	-0.35340464	0.5782494	1.1836902	-0.09580717	-0.3498463	-0.45467865	-0.33072767	0.39957753	-0.3426632	-1.4416374	-0.057307977	-0.533336	-0.94138664	0.5530905	-0.3061327	0.00983317	0.7164115	0.60818523	-1.433372	0.52091724	0.65630823	0.5335263	0.7998482	0.080708295	0.1637474	0.31768122	0.17561749	-0.11755252	0.062514365	0.46211144	-0.87536865	1.1710645	-0.6948735	0.4337813	0.58170086	-0.20597158
0	-0.7703953	0.051556278	-0.6581788	0.6041361	-0.5904284	0.92822874	-0.88352025	-0.72971433	0.033733226	-0.693742	0.125253	1.6986613	-0.69115496	-0.35852027	0.5644737	1.1572982	-0.03488443	-0.35348433	-0.44030526	-0.29330882	0.39282647	-0.30682516	-1.3565624	-0.0019669197	-0.58526635	-0.88389033	0.5696088	-0.25351113	-0.03582561	0.72666043	0.5501641	-1.3232921	0.48407477	0.61577654	0.56803495	0.74160314	0.08694039	0.12506619	0.26847744	0.14775304	-0.097954094	0.028466655	0.4065614	-0.8318493	1.0949835	-0.6509505	0.35638505	0.5541687	-0.1822307
0	-0.76962894	0.011861146	-1.0091333	0.6392119	-0.53053737	1.2095246	-1.0380135	-0.88076687	0.12892269	-0.76063204	0.15826015	2.0091648	-0.7447631	-0.4055931	0.7316851	1.253492	-0.024537971	-0.40783378	-0.5352699	-0.38282916	0.473555	-0.32060668	-1.5761235	-0.09150863	-0.634571	-1.0816292	0.5371957	-0.33399916	-0.004626573	1.0017377	0.6442142	-1.5806215	0.5718442	0.7675255	0.6454064	0.79007375	0.15515825	0.17046866	0.4006835	0.21788406	-0.12676626	-0.0058733732	0.58740824	-1.0030016	1.1853613	-0.67322695	0.43603888	0.5428806	-0.27111885
0	-0.9000954	0.11847461	-1.1897608	0.6526419	-0.50257146	1.4195913	-1.0866305	-0.95940334	0.14836606	-0.7938149	0.31053567	2.181604	-0.8114915	-0.52378285	0.76844317	1.3429419	0.008590483	-0.38885543	-0.5918569	-0.50672877	0.5645249	-0.32615542	-1.7292778	-0.14395624	-0.7744118	-1.1803032	0.5744124	-0.4139015	0.00873791	1.2107	0.6772543	-1.7193143	0.5581313	0.87313795	0.79413855	0.8342146	0.13734883	0.20111398	0.4589614	0.24732114	-0.24411659	-0.085427254	0.5473303	-1.0443898	1.263325	-0.7690232	0.42603576	0.5497862	-0.25263867
0	-0.8433739	0.094502434	-1.0276183	0.6202583	-0.5221394	1.2847246	-1.0293344	-0.8727177	0.14046575	-0.77132064	0.22782873	2.0304852	-0.7847731	-0.45061535	0.701811	1.2544713	-0.025195003	-0.3721015	-0.5415288	-0.43082952	0.4985184	-0.3120533	-1.6207305	-0.11288364	-0.7113783	-1.1225457	0.55349576	-0.35695282	0.013660425	1.0782034	0.6533915	-1.627669	0.5657369	0.81270164	0.706989	0.80127144	0.13601355	0.18682934	0.42057273	0.21534446	-0.22993141	-0.06864088	0.5101797	-0.97439384	1.2066251	-0.7295788	0.43296364	0.5494777	-0.26790076
0	-0.71320975	-0.016683144	-0.69065446	0.60789263	-0.6014578	0.9238777	-1.0206947	-0.6953786	0.09258214	-0.6881401	0.038329333	1.7629625	-0.7148008	-0.27883968	0.60294425	1.1568269	-0.04914017	-0.3781187	-0.45840245	-0.26400048	0.3395649	-0.27672067	-1.4048688	0.014767877	-0.51161474	-0.92903584	0.5834381	-0.25043488	-0.03734077	0.6420949	0.5887512	-1.3413329	0.50127673	0.64276737	0.5309346	0.77366215	0.11249626	0.1841903	0.328217	0.15674803	-0.03284175	0.09759331	0.49415183	-0.8570569	1.1799525	-0.6464361	0.43044668	0.5580944	-0.23263112
0	-0.78353447	0.07240481	-0.8806102	0.6132072	-0.53402096	1.1265544	-0.9956808	-0.80989355	0.10533788	-0.7305042	0.15310256	1.8936006	-0.73832303	-0.3834249	0.65290487	1.2070427	-0.00629199	-0.3863065	-0.5278534	-0.35305193	0.43011668	-0.2976617	-1.499109	-0.058355633	-0.6033707	-1.0255907	0.54557556	-0.30768687	0.0014651776	0.8921627	0.59886926	-1.4770333	0.5199169	0.72573787	0.63342744	0.7677218	0.122215115	0.16548589	0.37351277	0.18792957	-0.11068815	0.03371903	0.48660216	-0.92646927	1.1542033	-0.66304386	0.4063226	0.54316235	-0.22354378
0	-0.8379462	0.06987714	-0.95044035	0.66035587	-0.5803762	1.1909462	-1.099856	-0.8724065	0.16369605	-0.7989897	0.23254763	2.0227034	-0.7651518	-0.413716	0.6846309	1.3080258	-0.049147494	-0.35776827	-0.53510875	-0.39600185	0.5270205	-0.3457371	-1.6619569	-0.08560963	-0.71223074	-1.1174539	0.60972416	-0.3514988	-0.031746585	0.94098675	0.6811325	-1.5930643	0.5716924	0.7709246	0.6988826	0.860548	0.0857577	0.21228957	0.40889505	0.18311433	-0.17216088	0.019272298	0.5271625	-0.97091347	1.271696	-0.77182347	0.4560405	0.5983411	-0.23412903
0	-0.68388987	0.067187056	-0.8249155	0.5798787	-0.49870795	0.97845304	-0.90169024	-0.74918354	0.06094367	-0.6894959	0.12029527	1.7165056	-0.65826464	-0.32619363	0.6041904	1.0910321	-0.024203604	-0.37331444	-0.4932806	-0.3065626	0.38404644	-0.2816326	-1.3279498	-0.03630662	-0.54976165	-0.8656312	0.48217463	-0.3022113	-0.03295053	0.7959275	0.5529705	-1.3362327	0.4675225	0.65120786	0.5352211	0.7005033	0.11364088	0.12564324	0.33172923	0.15671803	-0.07546962	0.009337717	0.45159745	-0.8230531	1.0368404	-0.59404075	0.37206602	0.47680986	-0.22885303
0	-0.88189554	0.096903235	-0.82314086	0.67933685	-0.5642127	1.1432114	-1.0245597	-0.828648	0.12623478	-0.8340714	0.27403104	1.9810845	-0.7668584	-0.47056562	0.6359517	1.2779655	-0.045265026	-0.30708697	-0.48940518	-0.38886327	0.5614946	-0.3514126	-1.5866212	-0.07564794	-0.7561634	-1.046462	0.6409566	-0.3552902	-0.03019027	0.94583744	0.6696478	-1.5379633	0.5080473	0.7105437	0.72946095	0.8635892	0.045679774	0.19507968	0.36655745	0.16066147	-0.24678145	0.018378561	0.47300687	-0.9108269	1.2505016	-0.8081498	0.42439383	0.5887556	-0.21864189
0	-0.8473809	0.06088104	-1.181752	0.66395193	-0.5210144	1.3717246	-1.1387312	-1.0100684	0.17829542	-0.8001354	0.20842937	2.250417	-0.77038103	-0.4632841	0.782142	1.3465803	-0.02398502	-0.41721097	-0.59456724	-0.4632675	0.5285628	-0.34750962	-1.7493383	-0.119569734	-0.74193573	-1.2246783	0.578473	-0.43438223	-0.019244656	1.1519955	0.7037805	-1.7184473	0.62679374	0.8777053	0.6961207	0.8625377	0.18801671	0.22182937	0.4970808	0.2621347	-0.202212	-0.054462403	0.62304544	-1.0770925	1.2809633	-0.7637952	0.48097235	0.5621841	-0.26501253
0	-0.8050873	0.10191161	-0.9695277	0.64138937	-0.45250887	1.2138625	-1.0390886	-0.8519242	0.117915325	-0.80127364	0.20419021	2.0047164	-0.7701978	-0.4367286	0.69014627	1.1508329	-0.010312631	-0.32898045	-0.545473	-0.38606706	0.51500297	-0.27029505	-1.534828	-0.083234355	-0.70989263	-1.0536562	0.52124536	-0.3900661	-0.00761471	1.0846535	0.6570165	-1.5801356	0.5111014	0.67825556	0.6887553	0.7044869	0.15075527	0.16118415	0.47448495	0.22674431	-0.2182983	-0.022806115	0.5774288	-0.9002693	1.1417288	-0.6635445	0.40269157	0.47318006	-0.29333857
0	-0.83036023	0.08889309	-0.9544139	0.65273136	-0.51071924	1.2224499	-1.0709419	-0.9023349	0.14382385	-0.79129213	0.16239946	2.0584395	-0.7498564	-0.40727633	0.7014606	1.2029955	0.0052575893	-0.3753737	-0.566772	-0.36318752	0.4574356	-0.27148283	-1.5649219	-0.073768415	-0.71798986	-1.1093887	0.5471906	-0.37322125	-0.05322187	1.0671822	0.6377616	-1.5485647	0.5734062	0.7171973	0.67751426	0.7220408	0.15236777	0.18392546	0.49545148	0.21648581	-0.18342593	-0.0062261308	0.5786705	-0.9263151	1.1615343	-0.6973053	0.43560565	0.49353045	-0.30824447
0	-0.90320903	0.106361344	-1.2800814	0.6874639	-0.478854	1.491767	-1.120696	-1.0460926	0.16669804	-0.81680304	0.3027976	2.2766507	-0.80864495	-0.5238018	0.82407826	1.3709866	0.006540529	-0.4049337	-0.6167998	-0.5181007	0.5930547	-0.33323923	-1.7930783	-0.13969506	-0.7936124	-1.2457323	0.5820849	-0.45110422	-0.019615004	1.2814494	0.7121437	-1.7964737	0.59611356	0.90753794	0.79028255	0.8519066	0.20403336	0.19918238	0.5221584	0.2834934	-0.24168773	-0.10624348	0.62508655	-1.1049591	1.2781467	-0.7777828	0.43772304	0.5487221	-0.28330797
0	-0.88773966	0.07672038	-1.0842974	0.6600859	-0.5816229	1.376922	-1.1260566	-0.94345105	0.18747987	-0.78855973	0.23005766	2.1595306	-0.8376025	-0.44219628	0.7415765	1.3408322	-0.034264248	-0.38158995	-0.5766673	-0.48448795	0.4870397	-0.3427004	-1.7353379	-0.13925992	-0.75489384	-1.2098161	0.5963706	-0.36222076	0.0068998006	1.069508	0.6866158	-1.7006328	0.62687594	0.84100646	0.7437273	0.8418475	0.13162437	0.22733414	0.43929535	0.22099711	-0.21265025	-0.033485785	0.5406963	-1.03234	1.3210013	-0.78101176	0.4517887	0.6204063	-0.26653937
0	-0.8724004	0.036854934	-0.9523759	0.69217867	-0.6274284	1.209988	-1.0986483	-0.89149296	0.11704684	-0.77723086	0.17309281	2.0827358	-0.7940298	-0.40540156	0.7343559	1.3405197	0.0019357107	-0.4166973	-0.53340966	-0.4054028	0.45228037	-0.30620456	-1.6421751	-0.055788748	-0.64156824	-1.1317018	0.6539034	-0.31821212	-0.022217058	0.9171672	0.6465451	-1.5637316	0.55198455	0.8096405	0.69689506	0.91285473	0.14440511	0.20553654	0.4010947	0.21482617	-0.090476274	0.035253197	0.5498861	-1.0202394	1.2676365	-0.7438962	0.41795495	0.6076948	-0.21743135
0	-0.8255402	0.0816592	-1.2736778	0.6607071	-0.5108384	1.4295789	-1.070055	-1.0077955	0.11148797	-0.77781785	0.28212833	2.1718824	-0.77260816	-0.49092233	0.8269907	1.3788993	0.0101234885	-0.4076685	-0.5875643	-0.514911	0.559788	-0.31043586	-1.7410976	-0.117653325	-0.7163984	-1.1300501	0.55152804	-0.4125927	-0.0047381325	1.1532389	0.6917643	-1.7279712	0.54773366	0.9128446	0.7562981	0.8838436	0.19274855	0.16491975	0.41972452	0.2579512	-0.1706543	-0.09064001	0.5700833	-1.103176	1.2298017	-0.7425179	0.41568577	0.55758893	-0.25076604
0	-0.81907237	0.025810312	-1.0519198	0.6572953	-0.5829083	1.2534183	-1.1665909	-0.8969882	0.16856551	-0.7858252	0.18727864	2.138719	-0.8084352	-0.43267626	0.72053194	1.3306726	-0.04849463	-0.3869298	-0.56504375	-0.43927208	0.49190325	-0.34101918	-1.7000757	-0.121431194	-0.66124874	-1.1748853	0.5977042	-0.38175473	0.01167681	0.9600028	0.7010691	-1.6699332	0.6036566	0.8195466	0.68453914	0.9107936	0.1444296	0.22542141	0.44432083	0.23578256	-0.15824929	0.030956078	0.57958996	-1.04346	1.3269974	-0.7602967	0.4838828	0.63685924	-0.23699933
0	-0.8297268	0.05449729	-1.1057879	0.6352586	-0.5340403	1.2874455	-1.0882975	-0.91555417	0.15873867	-0.7808498	0.20167315	2.0964532	-0.7866804	-0.43287793	0.7330061	1.3354839	-0.014210463	-0.41251504	-0.5709863	-0.43797052	0.49350575	-0.3395539	-1.6978015	-0.12178097	-0.65205836	-1.1557214	0.5579603	-0.39062515	0.022716787	1.0178248	0.6631931	-1.6646277	0.57920116	0.8541902	0.67501426	0.8692608	0.15566121	0.19880037	0.41466692	0.22004223	-0.15942232	-0.0060675777	0.5635792	-1.0455614	1.2669601	-0.74549115	0.46894825	0.61552817	-0.21404603
0	-0.84077096	0.061016735	-1.2952552	0.6455883	-0.50014925	1.4539583	-1.1024417	-1.0129656	0.17039222	-0.7938042	0.3079356	2.2201993	-0.81919026	-0.4816172	0.8258023	1.4328202	-0.0203897	-0.41398144	-0.5874431	-0.5370829	0.5907145	-0.3626923	-1.846986	-0.18600985	-0.7463712	-1.210362	0.5244962	-0.41962358	0.038252708	1.1881732	0.7082874	-1.7969884	0.6025231	0.95015615	0.7564803	0.91937673	0.16328569	0.1893804	0.42880914	0.2359505	-0.19618237	-0.09893962	0.5572098	-1.1451762	1.3082405	-0.7813007	0.46229514	0.61979294	-0.253745
0	-0.8166201	-0.008989375	-1.2094686	0.63690716	-0.60214317	1.4198947	-1.1206689	-1.0113409	0.21080878	-0.79890394	0.25558764	2.1665404	-0.87746835	-0.47124133	0.8202952	1.4342214	-0.057218853	-0.39171854	-0.57566184	-0.52240354	0.5361607	-0.40381303	-1.8075747	-0.2039467	-0.73908967	-1.2544115	0.56909734	-0.372681	0.02854892	1.0827106	0.7196803	-1.8321012	0.687848	0.8668535	0.77032	0.89961255	0.13469633	0.205769	0.3654274	0.2163521	-0.115284234	-0.044202346	0.54738677	-1.1440933	1.3433454	-0.7953945	0.48028073	0.6330905	-0.24950404
0	-0.78290963	0.09720685	-1.0492398	0.60997254	-0.4661421	1.2332941	-0.96050113	-0.85592663	0.13062313	-0.7721579	0.28726226	1.9566382	-0.74553174	-0.46784076	0.68519217	1.2744899	-0.028832061	-0.37282726	-0.5272402	-0.43537483	0.551954	-0.32232112	-1.5993624	-0.120697096	-0.6885923	-1.030505	0.49296725	-0.37625557	0.022117455	1.0787334	0.64288217	-1.5906959	0.5064421	0.7939285	0.70552313	0.79737556	0.093981914	0.13403523	0.36857554	0.19107157	-0.20434408	-0.067618236	0.4411212	-0.97634387	1.1578912	-0.7282598	0.38679448	0.5609546	-0.21508282
0	-0.8602469	0.07625771	-1.1473892	0.6398957	-0.51330245	1.366397	-1.0402399	-0.9709849	0.15272178	-0.78795904	0.30004627	2.1249988	-0.8090366	-0.48789677	0.7604642	1.3953732	0.0025422913	-0.40690193	-0.5462216	-0.4910145	0.5640556	-0.35566738	-1.7435287	-0.1489493	-0.72881454	-1.173429	0.5505808	-0.3619841	0.015796037	1.1514701	0.6669704	-1.7005662	0.57521427	0.8789243	0.7485139	0.8869195	0.1405264	0.15560551	0.39807972	0.2146084	-0.18902549	-0.0769857	0.4913518	-1.0857937	1.2306286	-0.76095384	0.4207297	0.6045444	-0.2287345
0	-0.8224031	0.11433977	-1.0520976	0.59988195	-0.48885065	1.2815851	-0.99737936	-0.8971214	0.14269817	-0.77060914	0.26447234	2.00503	-0.77290654	-0.45909134	0.683683	1.2760373	-0.009183914	-0.36910513	-0.53928894	-0.445051	0.5249032	-0.33614084	-1.6081815	-0.12214096	-0.6868742	-1.0842814	0.51273566	-0.3599323	0.0043679485	1.0849204	0.61496735	-1.5866679	0.5544547	0.8086662	0.72503793	0.78075284	0.12822396	0.16497774	0.40328485	0.19569947	-0.19308685	-0.059840895	0.4580305	-0.9794615	1.1496905	-0.6946141	0.40396282	0.5632944	-0.23472926
0	-0.7690992	0.09929425	-0.9588609	0.58154964	-0.49818677	1.1796495	-0.9537721	-0.8114455	0.115437135	-0.73405033	0.21104477	1.879181	-0.74872893	-0.4300752	0.63155717	1.2197832	-0.035337795	-0.3518561	-0.51919603	-0.39332846	0.46240008	-0.32729575	-1.4890133	-0.097726166	-0.6516433	-0.9708202	0.5016121	-0.34115282	-0.003607976	0.98125285	0.5817632	-1.5117682	0.518341	0.72128385	0.6515658	0.73428357	0.11421131	0.14737806	0.35213476	0.17601086	-0.16788425	-0.045775093	0.41134915	-0.9108536	1.1179262	-0.6741244	0.41209412	0.52799124	-0.2240117
0	-0.9025421	0.1370254	-1.2993196	0.68142205	-0.45973873	1.4582481	-1.0975512	-0.99053156	0.17182493	-0.8161428	0.3414893	2.2435687	-0.7888431	-0.50116074	0.79225856	1.3974783	0.0013119103	-0.41020265	-0.61428887	-0.51281196	0.63505095	-0.34135646	-1.8231354	-0.15495479	-0.8092608	-1.2287621	0.5589295	-0.4357716	0.009413786	1.2799016	0.7128673	-1.745362	0.5537269	0.9156342	0.7905284	0.8813104	0.14325747	0.20500486	0.48967835	0.2439033	-0.2739605	-0.08160426	0.5615902	-1.0882046	1.2739757	-0.7974059	0.4267178	0.5949794	-0.2537629
0	-0.9153341	0.1370625	-1.282824	0.6572426	-0.48359853	1.4562143	-1.0720403	-0.9830709	0.17527243	-0.82923406	0.34546396	2.2440574	-0.80226505	-0.529483	0.78036684	1.405247	-0.0054973112	-0.411424	-0.5982647	-0.5214605	0.61964756	-0.34697396	-1.8005351	-0.1644677	-0.78774846	-1.2184438	0.5629661	-0.43752772	9.038132e-05	1.3017824	0.6949148	-1.7400428	0.56425756	0.932623	0.7849323	0.8664848	0.15222193	0.22416383	0.48266223	0.24096178	-0.28034782	-0.09981945	0.5694253	-1.0898575	1.2825695	-0.79894054	0.43549338	0.5754164	-0.24390745
0	-0.7868974	0.09956873	-1.0066981	0.6202052	-0.47342575	1.2029485	-0.9883149	-0.8506823	0.13978608	-0.7585211	0.22785409	1.9549633	-0.7425731	-0.46086597	0.6864898	1.2218908	-0.017892515	-0.35610425	-0.5591232	-0.4014102	0.52695143	-0.33048454	-1.5521382	-0.1071082	-0.68610835	-1.0424196	0.50338614	-0.3720326	-0.010192456	1.0582098	0.6258426	-1.5579348	0.5124495	0.7469984	0.67751014	0.74842983	0.108949445	0.1710533	0.40757763	0.19360393	-0.22053643	-0.04463229	0.51406157	-0.93016917	1.131944	-0.68469954	0.4186039	0.5164277	-0.25018245
0	-0.88710356	0.10605456	-1.2834361	0.6970536	-0.47889242	1.4876213	-1.0857462	-1.0232556	0.15606911	-0.79535943	0.3302287	2.2520552	-0.80525064	-0.5224421	0.8563105	1.3977785	0.01614673	-0.41098136	-0.59648216	-0.5449939	0.6206457	-0.33820063	-1.8400092	-0.16991255	-0.81909597	-1.2507186	0.5734435	-0.4021861	0.0021011422	1.243176	0.7333262	-1.7850577	0.5688788	0.928293	0.81935245	0.9012292	0.1695463	0.19155298	0.44977978	0.2517623	-0.22573194	-0.11976511	0.57435536	-1.1374927	1.293668	-0.80663884	0.43737048	0.5855737	-0.26975498
0	-0.80385756	0.09335521	-1.1956451	0.6272878	-0.5041493	1.3209571	-1.0930818	-0.9087495	0.17727643	-0.7659343	0.24267499	2.105248	-0.783196	-0.42557415	0.7629997	1.3214366	-0.022668215	-0.43930975	-0.5789684	-0.45745838	0.52872264	-0.34244764	-1.6984279	-0.13280101	-0.6580434	-1.1325755	0.51721674	-0.41763133	0.019842057	1.0838925	0.6804271	-1.6546978	0.57575834	0.91729105	0.68113863	0.8678212	0.15744841	0.20484103	0.43104672	0.20289494	-0.14557889	-0.050387144	0.5301108	-1.0608637	1.2427032	-0.7231809	0.4561965	0.58770597	-0.22601713
0	-0.8104726	0.071789615	-1.1609336	0.61282665	-0.5327694	1.3032831	-1.0902808	-0.86768454	0.15919977	-0.72542673	0.21159907	2.0472476	-0.7888658	-0.40477467	0.75441366	1.2969669	-0.0037682774	-0.4389211	-0.5585475	-0.4504734	0.47411045	-0.33583367	-1.6688969	-0.124283955	-0.61488175	-1.1233357	0.53231925	-0.38359502	0.053825457	1.0070218	0.6745458	-1.6297971	0.5725353	0.9134285	0.6376452	0.8831952	0.1487254	0.22080317	0.4029429	0.18267368	-0.12086016	-0.030449511	0.52452976	-1.0584242	1.2543244	-0.69181836	0.4618411	0.60255086	-0.2149994
0	-0.743538	0.021148201	-1.3167864	0.58836055	-0.56331605	1.3436	-1.1146226	-0.9175873	0.160464	-0.72246385	0.20657225	2.0734246	-0.80689627	-0.36030188	0.8545058	1.3486228	-0.04000484	-0.47499898	-0.6121649	-0.4858329	0.4768737	-0.28047153	-1.7374488	-0.18397315	-0.5775295	-1.1656244	0.5275446	-0.38515103	0.05541862	0.9864002	0.7298895	-1.7471094	0.6503403	0.9882346	0.6453664	0.9326531	0.18010132	0.24633966	0.37708884	0.23047678	-0.06375535	-0.0057637533	0.55429965	-1.129617	1.2947797	-0.68833756	0.48910642	0.6060591	-0.20629641
0	-0.74811405	0.07256561	-0.9829928	0.61763924	-0.49107623	1.1397082	-1.0066057	-0.81632197	0.099354	-0.77314544	0.17980786	1.9160157	-0.72856915	-0.39192697	0.68358016	1.186934	-0.023060197	-0.36822346	-0.51910245	-0.368735	0.47388524	-0.28994408	-1.5129232	-0.07108612	-0.6377779	-0.9847131	0.51454264	-0.36076093	-0.019644992	0.95707273	0.6396811	-1.4997319	0.49611148	0.7380581	0.6216622	0.7761045	0.14358908	0.15659066	0.3975308	0.17596439	-0.15945452	-0.0012459463	0.50725454	-0.9207868	1.1406265	-0.6655678	0.408984	0.5172849	-0.2461289
0	-0.820232	0.08490023	-1.3584856	0.6181346	-0.5035628	1.4705501	-1.054101	-1.0565366	0.08590541	-0.7777144	0.29194957	2.1615117	-0.74276716	-0.47370163	0.8792102	1.3486868	0.006213791	-0.42023832	-0.62001467	-0.5124287	0.531662	-0.27385	-1.7072884	-0.12081427	-0.71691704	-1.1250144	0.5424075	-0.43318945	-0.029147372	1.2088053	0.7029526	-1.735492	0.594635	0.9609614	0.7254917	0.87502253	0.23127005	0.15741298	0.41893768	0.2890538	-0.13873173	-0.11466901	0.572694	-1.110788	1.2032743	-0.71087503	0.41278955	0.52447057	-0.26956356
0	-0.78566134	0.022880165	-1.1542103	0.6747459	-0.6140971	1.2621627	-1.1462793	-0.9188194	0.12655385	-0.7592365	0.21552494	2.1452436	-0.7580496	-0.42088965	0.8681235	1.3646944	-0.021936545	-0.44180492	-0.6033475	-0.430429	0.5011921	-0.27459168	-1.7768989	-0.09652803	-0.6671843	-1.1798604	0.6643495	-0.32560647	-0.018838342	0.9748932	0.769474	-1.7009046	0.6165206	0.9146749	0.69305015	0.9555751	0.19912331	0.22376667	0.4580703	0.2603997	-0.13338564	0.0048194844	0.59854287	-1.1054705	1.3579657	-0.7559368	0.47060424	0.62578565	-0.22738653
0	-0.7516838	0.01700012	-1.0990281	0.6548849	-0.56606865	1.1818962	-1.1130605	-0.8845078	0.118658334	-0.7450944	0.19711865	2.0562627	-0.74349904	-0.38943064	0.8230804	1.284845	-0.009647511	-0.4217891	-0.606261	-0.38864982	0.47231472	-0.27721828	-1.6595674	-0.08580598	-0.6439579	-1.1071311	0.62458426	-0.3387736	-0.03084302	0.9641037	0.73927015	-1.6214159	0.5962426	0.8486282	0.6301808	0.8723784	0.20062621	0.21885999	0.4515133	0.24373417	-0.13053647	0.016301258	0.5913606	-1.02268	1.283049	-0.7094756	0.4540486	0.57888156	-0.24485607
0	-0.80392075	0.037269972	-0.7225563	0.6386584	-0.58823276	1.0203384	-1.0057704	-0.75582486	0.088611364	-0.7223898	0.1556803	1.8445185	-0.7417934	-0.33518976	0.61052	1.1855584	-0.016122634	-0.31661412	-0.46220896	-0.32531866	0.4422668	-0.28760043	-1.4707028	-0.0067133787	-0.62137145	-0.9677667	0.591693	-0.2933195	-0.036990147	0.7806432	0.61550367	-1.4154423	0.5014679	0.6505625	0.63692546	0.7898259	0.097229294	0.14863122	0.34706295	0.18628569	-0.10339141	0.06755711	0.48117664	-0.89804214	1.1488899	-0.67725736	0.41248843	0.55910313	-0.23169455
0	-0.8086445	0.042954322	-0.6549835	0.6288789	-0.58621407	0.9575448	-1.0031528	-0.74153686	0.07643334	-0.70716095	0.14204893	1.7822059	-0.7442848	-0.3266614	0.59134924	1.1612958	-0.021938683	-0.33042046	-0.44857562	-0.3149149	0.40285856	-0.28998908	-1.4199084	-0.0007346069	-0.61933273	-0.945845	0.5939914	-0.26683125	-0.04210595	0.736892	0.58187187	-1.3681731	0.51223546	0.60390425	0.6290142	0.7592337	0.07480164	0.13490108	0.32151026	0.15564936	-0.09800969	0.055621266	0.44519165	-0.84087706	1.1416186	-0.6926001	0.3949261	0.5406523	-0.21830761
0	-0.7534955	0.08876433	-0.86077636	0.6060316	-0.51755637	1.0701233	-0.92619336	-0.765211	0.057261895	-0.7322942	0.20452538	1.7997314	-0.7014181	-0.40140954	0.61865973	1.1735563	-0.0057569146	-0.3426687	-0.48266158	-0.36125368	0.47426963	-0.3010535	-1.445338	-0.04350602	-0.6232591	-0.90998214	0.52677965	-0.31052902	-0.017832091	0.8699369	0.58397526	-1.4270343	0.44931704	0.6886506	0.6485048	0.7684474	0.08758932	0.11514142	0.32910794	0.17954944	-0.122146584	-0.009581966	0.4410862	-0.88375586	1.0932897	-0.653608	0.3730121	0.5363727	-0.19708164
0	-0.7995847	0.109166086	-0.8926417	0.62620395	-0.51207185	1.1437049	-1.0026432	-0.8328827	0.117314436	-0.7793363	0.2163219	1.9195812	-0.7683901	-0.43319252	0.6341431	1.2270148	-0.0114514	-0.34024122	-0.5319174	-0.38403505	0.5119507	-0.31687525	-1.5251975	-0.071399175	-0.67972934	-0.9994873	0.5404681	-0.34161407	-0.016444042	0.9637635	0.61908734	-1.4950927	0.50462705	0.7062788	0.70786005	0.7700488	0.07891105	0.15584688	0.37180352	0.16655649	-0.17138833	-0.011439796	0.46199176	-0.908579	1.1336843	-0.69574785	0.41921273	0.537452	-0.2087651
0	-0.97576404	0.14944878	-0.99931663	0.7332815	-0.6091433	1.3270851	-1.0926113	-0.9248612	0.177033	-0.91985375	0.378623	2.1786275	-0.8030603	-0.5324907	0.73754287	1.4116304	-0.041143425	-0.34392682	-0.5302079	-0.43530074	0.684732	-0.3473503	-1.8002518	-0.11597856	-0.88291764	-1.1733018	0.6883775	-0.3724888	-0.036753207	1.1335535	0.72224396	-1.6876268	0.5513825	0.7856329	0.851869	0.9254452	0.040242672	0.24231339	0.40864325	0.18690312	-0.32011357	-0.0049283574	0.5248258	-0.98744917	1.3331591	-0.89944816	0.42633888	0.6331655	-0.22621362
0	-0.81960297	0.11279256	-0.93864113	0.64333326	-0.5158539	1.184645	-0.99810696	-0.82984567	0.1247154	-0.8053557	0.27494842	1.950992	-0.7691804	-0.45240992	0.6644595	1.2565094	-0.019940412	-0.33365482	-0.5296979	-0.39926556	0.54138076	-0.32363755	-1.5783652	-0.09026108	-0.70475495	-1.0286658	0.5720849	-0.35498497	-0.010245686	0.99724174	0.64874583	-1.5344112	0.5072522	0.7228244	0.70150054	0.8044656	0.0672707	0.18531245	0.39358863	0.17444	-0.23163666	0.00718185	0.5028555	-0.9298689	1.1947634	-0.73352623	0.4037815	0.5584755	-0.2166586
0	-0.8574446	0.10924429	-0.8818907	0.6663273	-0.55660516	1.1461542	-0.98280096	-0.84411776	0.10572186	-0.8282517	0.30804783	1.9810997	-0.7681741	-0.47737497	0.64285994	1.2803998	-0.03175662	-0.33913016	-0.49980068	-0.39698985	0.56712496	-0.3216444	-1.5952739	-0.090007715	-0.7352248	-1.0447319	0.60439223	-0.3296199	-0.0233282	0.9892707	0.6371653	-1.5256317	0.49498296	0.721874	0.7352028	0.839261	0.046882987	0.17194647	0.36480588	0.16709362	-0.21254306	0.01515865	0.48162985	-0.92445666	1.1862793	-0.775439	0.39938906	0.5678294	-0.22121799
0	-0.8173065	0.08984656	-0.8693288	0.6344297	-0.5153248	1.1335832	-0.98755085	-0.82701606	0.1024499	-0.7823391	0.23442113	1.9356662	-0.76712394	-0.43633744	0.6260653	1.2386527	-0.016951084	-0.35370407	-0.5086648	-0.40731496	0.51439136	-0.31888393	-1.510673	-0.0788575	-0.6605404	-1.015063	0.5717563	-0.3304199	-0.01583296	0.95422643	0.6089238	-1.4982148	0.48522457	0.71617454	0.6875792	0.79367876	0.09313174	0.16709429	0.35768944	0.18249963	-0.17834917	-0.0016096757	0.48751354	-0.90883917	1.1565399	-0.72801244	0.4032223	0.54749876	-0.1956567
0	-0.77382165	0.06520204	-1.3811144	0.6034888	-0.4717984	1.4204885	-1.0152462	-1.0371953	0.08451794	-0.7353903	0.30122998	2.0603907	-0.74041545	-0.46438473	0.8334289	1.400532	0.0046929424	-0.38477457	-0.5959807	-0.5339489	0.55030894	-0.3161418	-1.6897191	-0.12010576	-0.69365597	-1.0447521	0.48870802	-0.39990097	0.018651133	1.1476706	0.703184	-1.726494	0.59863955	0.99396676	0.7446518	0.87431395	0.20159443	0.1378122	0.32932496	0.26026857	-0.14074913	-0.09360755	0.5076568	-1.1175469	1.1734422	-0.6824853	0.4072506	0.54732895	-0.21694177
0	-0.88395894	0.07558016	-1.1310736	0.68177015	-0.57702786	1.3461944	-1.1878145	-0.94094443	0.16556615	-0.80513716	0.2601203	2.207586	-0.8090244	-0.42124292	0.7712237	1.3795727	-0.033008453	-0.4070247	-0.5545326	-0.46325022	0.5497495	-0.34989896	-1.7847521	-0.10779903	-0.73699963	-1.1935248	0.65005565	-0.39944342	-0.003971462	1.0319557	0.7203627	-1.6966782	0.6174737	0.8865976	0.70753765	0.96798027	0.16037579	0.21023013	0.43676943	0.21777084	-0.14209753	0.0053519458	0.59032875	-1.0976595	1.3710973	-0.8121797	0.49752748	0.6317632	-0.23266442
0	-0.88327634	0.039274693	-1.0593741	0.684185	-0.6054542	1.2938347	-1.1971549	-0.9200959	0.17806137	-0.8060919	0.1999808	2.176627	-0.82102543	-0.39777797	0.75477755	1.3712658	-0.0375817	-0.40561098	-0.55405086	-0.42641145	0.51989084	-0.3377559	-1.7370943	-0.084468655	-0.7134425	-1.1789426	0.65599626	-0.37582693	-0.025002781	0.9747239	0.711048	-1.6580698	0.6280414	0.8324618	0.67733824	0.94824094	0.15429915	0.22137944	0.42741472	0.20856899	-0.11718303	0.034161255	0.59180486	-1.0636327	1.3653635	-0.7808112	0.50320596	0.63240665	-0.24730584
0	-0.864875	0.09218966	-1.1259921	0.68860096	-0.56579876	1.3207148	-1.160321	-0.96881825	0.16906776	-0.80021757	0.23508103	2.187148	-0.79150015	-0.40204957	0.76473343	1.3467672	-0.010944018	-0.41158858	-0.5689005	-0.44205087	0.5434323	-0.33052447	-1.7364533	-0.10317777	-0.7339866	-1.1682582	0.6340998	-0.3887586	-0.04813235	1.0156769	0.7209318	-1.6484301	0.60162884	0.88742936	0.7031488	0.9213821	0.16656281	0.19784102	0.44807932	0.20296593	-0.113777824	0.0073967488	0.54410905	-1.0827303	1.3083272	-0.7760869	0.4715911	0.5934707	-0.2305021
0	-0.8648636	0.08073664	-1.101161	0.67935234	-0.5754653	1.3077291	-1.1636736	-0.9570702	0.18375556	-0.7917091	0.20855884	2.1711695	-0.7938086	-0.38626307	0.7501683	1.3613932	-0.018956263	-0.4049462	-0.5833476	-0.42977747	0.5099007	-0.34302667	-1.7228386	-0.08980366	-0.70977473	-1.1677276	0.63333267	-0.38720354	-0.049192656	0.9994451	0.7205549	-1.6339294	0.62254214	0.8739147	0.672516	0.92351	0.15794836	0.21045116	0.4375871	0.19500849	-0.11452894	0.016382916	0.5692769	-1.0750152	1.3325877	-0.7616394	0.48877403	0.6057242	-0.22863524
0	-0.8438335	0.07318128	-1.4295484	0.66993725	-0.5335359	1.516234	-1.17112	-1.0971748	0.16155201	-0.7900467	0.32547766	2.3104887	-0.8148791	-0.454633	0.88461286	1.4370041	-0.017782716	-0.44941851	-0.63813794	-0.5717868	0.59585035	-0.35253066	-1.8851234	-0.176229	-0.7876307	-1.2513434	0.57811993	-0.4062701	-0.022968795	1.1788534	0.7561771	-1.8533262	0.67034537	1.0317734	0.77427775	0.9977387	0.20228548	0.21690682	0.41550148	0.28045171	-0.11274768	-0.071732014	0.6044994	-1.2137326	1.3367938	-0.80657154	0.47613883	0.6256223	-0.23647156
0	-0.68967235	0.0852975	-0.89997035	0.56785756	-0.46103668	1.062516	-0.8725439	-0.76715696	0.06987267	-0.7122382	0.17832156	1.7320888	-0.66835225	-0.3938337	0.61255074	1.1357241	-0.020208685	-0.34695005	-0.49394754	-0.3639338	0.46507457	-0.31348023	-1.3688123	-0.049579777	-0.5571566	-0.8661686	0.46506646	-0.32316327	0.0007616208	0.88509023	0.55922496	-1.3878053	0.43404162	0.6953415	0.6095941	0.7311972	0.1087673	0.10872897	0.30862367	0.15012798	-0.12339727	-0.02914905	0.4129551	-0.8682793	1.0366241	-0.61970097	0.35425824	0.5019517	-0.20874934
0	-0.67920697	0.089528546	-0.84675634	0.5558963	-0.4438069	0.98187345	-0.8352717	-0.7331413	0.03418242	-0.67789084	0.1622194	1.6411068	-0.64374787	-0.35893425	0.5663366	1.0973662	-0.008860351	-0.3499818	-0.47594032	-0.3422702	0.44308218	-0.31325933	-1.2883415	-0.03570522	-0.52971345	-0.8133508	0.46328235	-0.30875885	0.016926153	0.82521427	0.52470434	-1.304603	0.39761025	0.66145146	0.5593709	0.7029122	0.08768239	0.101250045	0.27877906	0.12851107	-0.083449945	-0.0106836315	0.3961459	-0.8251453	0.9724241	-0.57096404	0.33640307	0.47557995	-0.18575327
0	-0.84381133	0.096681565	-1.0533072	0.6497664	-0.52656513	1.2799331	-1.0530459	-0.9477463	0.15824512	-0.79655707	0.24054186	2.082993	-0.783515	-0.47000328	0.7244301	1.2963258	-0.020746512	-0.37976176	-0.562555	-0.4522856	0.530942	-0.34414658	-1.6476365	-0.10330817	-0.7359573	-1.1004915	0.5542709	-0.3751674	-0.017587358	1.0561534	0.66143364	-1.6249753	0.5445695	0.78304344	0.7273958	0.8209987	0.12983581	0.17948945	0.41147605	0.20688051	-0.20009136	-0.04447969	0.52251554	-0.98899925	1.2147713	-0.75783294	0.43366253	0.56815237	-0.2537283
0	-0.8650102	0.09555336	-1.2269484	0.6703017	-0.5130621	1.41936	-1.0978385	-0.9911041	0.18610911	-0.808902	0.28116927	2.2069352	-0.8025369	-0.5053614	0.7892884	1.3860698	-0.00550554	-0.41028228	-0.5919788	-0.50450677	0.5774948	-0.3673279	-1.7827052	-0.14322694	-0.75652266	-1.2161067	0.558859	-0.42099985	-0.0010732582	1.1907796	0.6915294	-1.7453172	0.5786211	0.8936708	0.76800716	0.87923354	0.15900022	0.20171042	0.45615086	0.23369637	-0.22095719	-0.07088956	0.57886887	-1.080443	1.279674	-0.78496563	0.45313168	0.5992553	-0.2354373
0	-0.91178316	0.12841655	-1.2399724	0.67636997	-0.49735954	1.4560674	-1.0937771	-1.0214947	0.17286284	-0.816412	0.3203063	2.2509747	-0.803937	-0.5263171	0.78475773	1.3913549	0.014146464	-0.41318643	-0.5961055	-0.5161785	0.60140264	-0.36274478	-1.8021747	-0.15095262	-0.79272723	-1.2296054	0.5803733	-0.42733422	-0.013812832	1.2477298	0.6825429	-1.739054	0.58175796	0.9081284	0.7976312	0.87851167	0.1491102	0.21134071	0.47991794	0.24474166	-0.24499634	-0.10114476	0.5840843	-1.0949303	1.2775072	-0.7932955	0.43106163	0.58728814	-0.24715737
0	-0.761457	0.08137201	-0.79736686	0.61065525	-0.51116216	1.067979	-0.9666628	-0.79322284	0.100909464	-0.74293125	0.15180746	1.826754	-0.69459504	-0.3937101	0.62970084	1.1305727	-0.013259992	-0.32699332	-0.49637485	-0.33385563	0.46100405	-0.29797035	-1.4423968	-0.0455252	-0.65897596	-0.95247704	0.51528543	-0.2999708	-0.034075506	0.87277997	0.5829143	-1.4203559	0.4862824	0.6209025	0.6581299	0.68934846	0.08509828	0.1455402	0.37738916	0.15209626	-0.1633224	0.008023289	0.46934626	-0.84421587	1.0853965	-0.6508478	0.36773548	0.49902108	-0.23637377
0	-0.8481202	0.117110506	-0.94971645	0.6722484	-0.5109327	1.2040168	-1.0093831	-0.8473946	0.14695129	-0.8073218	0.29272395	2.0222206	-0.77376634	-0.48743024	0.6806804	1.2807066	-0.026416812	-0.32737252	-0.53249115	-0.40822223	0.5661778	-0.321458	-1.6218971	-0.09973012	-0.7465127	-1.071325	0.585907	-0.38544798	-0.0029581839	1.0686713	0.68803495	-1.578375	0.50205874	0.7526916	0.73649627	0.8157375	0.06675152	0.19173631	0.42549184	0.19921984	-0.27220422	-0.008196849	0.5138073	-0.94608915	1.2181114	-0.7603059	0.40277386	0.544844	-0.23453653
0	-0.85420156	0.054666	-0.95417994	0.6767568	-0.55920875	1.1810639	-1.1198394	-0.8571177	0.18841541	-0.7881563	0.21406278	2.0616531	-0.7894025	-0.42667514	0.680104	1.3184078	-0.04731557	-0.3784674	-0.5515147	-0.40972126	0.5299944	-0.35909805	-1.6898307	-0.1072051	-0.6882332	-1.1373149	0.62409014	-0.36306587	0.003100473	0.9753142	0.6837805	-1.6137898	0.5700759	0.7737022	0.68575984	0.8724261	0.09281317	0.25039092	0.42948318	0.19748168	-0.20622015	0.03222845	0.5736725	-0.9925069	1.2970575	-0.782623	0.46915373	0.5910516	-0.23574176
0	-0.9259665	0.094112806	-1.0888504	0.697866	-0.5448545	1.3474998	-1.1376802	-0.95332646	0.20103341	-0.80800205	0.29900274	2.1936877	-0.7985381	-0.49759153	0.7246876	1.4204998	-0.0057611647	-0.39285636	-0.56566167	-0.4522564	0.57629263	-0.38125345	-1.7999768	-0.12441812	-0.7522733	-1.2153648	0.6344145	-0.4109617	0.0009348703	1.1231297	0.7160718	-1.7047598	0.58057106	0.8760716	0.75798035	0.9145786	0.10514377	0.22771321	0.44914377	0.21331853	-0.2482624	-0.017474944	0.5724502	-1.0757565	1.3487505	-0.8191947	0.471262	0.6241471	-0.23284705
0	-0.8202807	0.088257514	-1.3283798	0.7015379	-0.5592341	1.4344236	-1.1870867	-0.9863471	0.19748302	-0.81808627	0.30593693	2.2682712	-0.8002882	-0.46671772	0.8455694	1.4485967	-0.043137316	-0.4620917	-0.6425056	-0.5292831	0.6024928	-0.34903592	-1.8946482	-0.17090704	-0.72405225	-1.246642	0.6004428	-0.4255524	0.015475056	1.1389179	0.77106524	-1.8309362	0.61780095	0.98909134	0.7431895	1.0005646	0.15237044	0.26588747	0.44592628	0.25646228	-0.16643746	-0.008180626	0.6131314	-1.177594	1.4091052	-0.80455655	0.5042467	0.62014997	-0.20172356
0	-0.8150191	0.058256138	-1.0604298	0.65873617	-0.5513893	1.2509863	-1.1679002	-0.8800652	0.180919	-0.7720388	0.20654413	2.0849664	-0.79111964	-0.3958833	0.7082179	1.317389	-0.03355528	-0.40873235	-0.5902479	-0.40819454	0.486445	-0.33093238	-1.727676	-0.107292175	-0.6538546	-1.1330686	0.58882844	-0.3839784	-0.012460929	0.9394593	0.70985484	-1.6331002	0.6068084	0.8339885	0.64277637	0.8975417	0.13744833	0.22519693	0.42772394	0.21034583	-0.13415208	0.0073699197	0.5603308	-1.0352175	1.318827	-0.75284624	0.49572715	0.62166137	-0.21181816
0	-0.77822095	0.054256536	-1.2564641	0.6463282	-0.5246057	1.3247344	-1.0585785	-0.91986674	0.1499746	-0.7523181	0.28011206	2.091008	-0.76546353	-0.41359717	0.81799626	1.3419195	-0.04829256	-0.43220702	-0.5787384	-0.4667991	0.56401247	-0.29353032	-1.7550522	-0.14212602	-0.68648756	-1.137094	0.5670348	-0.34680974	0.019543802	1.0504025	0.7375099	-1.7157512	0.58031493	0.9258004	0.70312506	0.9517706	0.16738856	0.20051621	0.3749367	0.23139155	-0.13758382	-0.02947159	0.5532358	-1.1198266	1.3038543	-0.7531749	0.44551927	0.5840604	-0.22588189
0	-0.7311914	0.083780676	-0.87011874	0.58834475	-0.5081857	1.0444239	-0.9079048	-0.75163865	0.05039907	-0.7024802	0.18036453	1.7462403	-0.70211464	-0.370568	0.6066226	1.1230595	-0.0013495659	-0.3314045	-0.46864194	-0.33705866	0.4424535	-0.2934586	-1.3813318	-0.03667131	-0.61259776	-0.84976524	0.5150103	-0.3093857	-0.017356634	0.8281589	0.5820907	-1.3953182	0.44847366	0.6790902	0.6214677	0.74830323	0.094936445	0.11132135	0.29988077	0.14765306	-0.10733992	-0.0044945236	0.40236422	-0.84468406	1.0643612	-0.63062894	0.36686713	0.52323616	-0.19995454
0	-0.81528836	0.0753672	-0.83868235	0.64028466	-0.5764855	1.101743	-0.9805831	-0.79069626	0.11067887	-0.78521895	0.2106106	1.8737494	-0.76891714	-0.414466	0.6239915	1.2117864	-0.025431199	-0.31799883	-0.4891499	-0.35297197	0.470593	-0.31227854	-1.4975258	-0.04898969	-0.67347664	-0.989733	0.6085716	-0.3201267	-0.022091683	0.885063	0.6165953	-1.4930211	0.49588674	0.69337386	0.6900638	0.8185881	0.071569644	0.1689471	0.33672893	0.148776	-0.18268839	0.029550279	0.45322713	-0.8826471	1.1793971	-0.73658764	0.4169225	0.58407676	-0.2018424
0	-0.8483379	0.074567415	-0.8131063	0.66016084	-0.62128055	1.089281	-1.001331	-0.817425	0.09569248	-0.7685318	0.22821549	1.8974543	-0.77055615	-0.39523253	0.6473824	1.2334167	-0.01692415	-0.3419852	-0.47847712	-0.36599052	0.48628008	-0.30000278	-1.5242097	-0.04624976	-0.6750412	-0.9947061	0.63657606	-0.29214483	-0.047572713	0.84880984	0.60763294	-1.4935054	0.50952804	0.6853223	0.676997	0.8367631	0.05572083	0.16631472	0.32305002	0.17047532	-0.14301123	0.028099716	0.45109817	-0.89087826	1.1969795	-0.7717633	0.40125608	0.5810794	-0.21327633
0	-0.914768	0.08956157	-0.88185143	0.7074199	-0.63257295	1.184395	-1.0836352	-0.86975485	0.13119064	-0.8265	0.27553496	2.0393367	-0.8064603	-0.45938334	0.7025689	1.3116047	-0.02117478	-0.3402067	-0.50669444	-0.40757453	0.5536448	-0.32891122	-1.6624584	-0.06323725	-0.77133334	-1.1066447	0.6791861	-0.32645026	-0.054662857	0.9417891	0.66992724	-1.6195697	0.53984344	0.73048025	0.77812284	0.89053625	0.054047	0.20188354	0.37141684	0.18778878	-0.1920665	0.02535996	0.5051422	-0.9494798	1.2858049	-0.8444363	0.4314477	0.61774373	-0.21058814
0	-0.7187513	0.050917324	-1.0156006	0.57540065	-0.46769884	1.1093329	-0.9002594	-0.7867651	0.09019364	-0.75323516	0.24265312	1.8158921	-0.6983208	-0.41857693	0.6588981	1.2159816	-0.06795784	-0.3664429	-0.50550467	-0.40372244	0.5306321	-0.30868295	-1.5176867	-0.0941892	-0.61833495	-0.9485545	0.47800002	-0.33622655	0.032636736	0.9564313	0.6167992	-1.5042104	0.48945707	0.7510513	0.6444194	0.7912911	0.114198655	0.13678373	0.32266432	0.16954392	-0.14453658	-0.02305956	0.45549154	-0.962956	1.1161028	-0.6700781	0.37815022	0.5217853	-0.21131943
0	-0.8822484	0.08507059	-1.0201135	0.66768116	-0.5704903	1.2997415	-1.0467676	-0.8851644	0.1597921	-0.8811446	0.32090086	2.0594852	-0.78755313	-0.52366024	0.6983041	1.3782989	-0.05018727	-0.35133377	-0.56559676	-0.4356912	0.61508775	-0.35584664	-1.7500066	-0.15174153	-0.8030986	-1.1781783	0.59768784	-0.3739474	-0.013247993	1.0913324	0.6929726	-1.670736	0.5810217	0.7918005	0.7620871	0.8498483	0.034540795	0.19828689	0.39318046	0.18839785	-0.2539334	-0.016901521	0.51362646	-1.0056345	1.2796166	-0.8252464	0.42033565	0.61509615	-0.23209313
0	-0.87413675	0.093874335	-0.9970315	0.63799804	-0.5760471	1.2371542	-0.99742496	-0.8901434	0.12770793	-0.8434821	0.31071934	1.9831111	-0.79942274	-0.4760347	0.6996623	1.3215998	-0.031985212	-0.3545747	-0.5263458	-0.40394077	0.5852875	-0.33053645	-1.6639366	-0.098200485	-0.7532088	-1.0551418	0.5740679	-0.34658423	-0.047390178	1.019032	0.6603404	-1.619197	0.55662996	0.76883495	0.7797448	0.8205712	0.056440227	0.17331225	0.33323452	0.17031862	-0.22401097	-0.03826669	0.4707099	-0.95404565	1.2208287	-0.7822602	0.39904428	0.59742236	-0.21184528
0	-0.77084225	0.112650506	-1.0165217	0.61060745	-0.48381907	1.1905171	-0.9584435	-0.85401946	0.10576596	-0.7540457	0.23538809	1.9088258	-0.7386842	-0.40865305	0.65820885	1.2166069	-0.011371741	-0.37589684	-0.526859	-0.3894393	0.50784326	-0.3069092	-1.5326655	-0.09264461	-0.6452202	-0.9978148	0.48839125	-0.3583475	-0.022579465	1.0185736	0.60686374	-1.5098203	0.49918708	0.7375443	0.64500695	0.75221735	0.114892915	0.16049774	0.3976224	0.17428635	-0.18042015	-0.035189327	0.501322	-0.9246796	1.1110808	-0.65716565	0.3938914	0.52429605	-0.22305724
0	-0.7821541	0.072497204	-0.9785114	0.6542039	-0.54992557	1.2114779	-1.0717359	-0.9060748	0.11483389	-0.783105	0.17410901	2.0292954	-0.7311485	-0.36786333	0.7229502	1.2673703	0.0100343125	-0.39858502	-0.56917936	-0.37387535	0.4659156	-0.28736636	-1.5766734	-0.054549836	-0.653046	-1.0562172	0.5607364	-0.37037092	-0.053275276	0.9556791	0.6468499	-1.5183698	0.5605701	0.74614364	0.65093625	0.76839495	0.15671411	0.15870307	0.43948326	0.20448121	-0.10633285	0.01265435	0.5616071	-0.96295714	1.1780465	-0.68695706	0.43370986	0.5172768	-0.26254174
0	-0.7327029	0.03661429	-0.8474387	0.63372386	-0.56646293	1.0771044	-1.0462735	-0.8338542	0.08901765	-0.73712516	0.115723744	1.9128629	-0.69142365	-0.3176039	0.6695919	1.1672684	0.0108348895	-0.36869955	-0.5291782	-0.32462296	0.39231327	-0.255538	-1.4442323	-0.019847978	-0.5957049	-0.9806249	0.5455514	-0.31965655	-0.052893326	0.8317791	0.5940459	-1.4037559	0.533686	0.67714	0.6081957	0.7218483	0.1660779	0.15141977	0.4081133	0.20460708	-0.063155964	0.04632243	0.5421271	-0.89108634	1.1125007	-0.6336228	0.4092045	0.48613802	-0.28862414
0	-0.7863917	0.051712703	-0.7839562	0.66278166	-0.57741606	1.0734745	-1.0400462	-0.8489071	0.09189701	-0.7771566	0.12664786	1.9350579	-0.72716546	-0.32299098	0.677543	1.2012082	-0.006821037	-0.35215244	-0.50114983	-0.3133833	0.4290308	-0.27467677	-1.4804937	-0.0247054	-0.6628516	-1.0190462	0.589995	-0.2980026	-0.069195405	0.84634477	0.60657793	-1.4207107	0.52739453	0.6428112	0.634351	0.76999646	0.13098595	0.14440931	0.42071858	0.17245767	-0.09600513	0.07062111	0.5245817	-0.8919119	1.1208568	-0.6758274	0.42324135	0.51667327	-0.2987461
0	-0.8796573	0.11780297	-1.092443	0.7092746	-0.53398144	1.3198725	-1.0868229	-0.92245495	0.15518789	-0.84801996	0.3192617	2.1891005	-0.79415816	-0.5013213	0.7767701	1.39856	-0.012212019	-0.36574033	-0.56456304	-0.46389621	0.6198589	-0.3352296	-1.7775358	-0.10340395	-0.7910647	-1.1517745	0.62534153	-0.403403	-0.021982195	1.1281853	0.7278715	-1.6751969	0.53994554	0.8247198	0.7764545	0.8996577	0.108516045	0.2143757	0.4649007	0.22414526	-0.25721204	-0.033679914	0.55490696	-1.0387504	1.2989364	-0.80092746	0.4425957	0.598165	-0.2326631
0	-0.90469307	0.08546314	-1.0528874	0.718304	-0.58662397	1.3206849	-1.1197146	-0.98266804	0.1456421	-0.8305634	0.30522513	2.2423258	-0.80355763	-0.48500907	0.78229094	1.4221865	-0.027481167	-0.39032543	-0.5472161	-0.44982854	0.57882375	-0.3186356	-1.7872453	-0.090303145	-0.7933546	-1.1579447	0.6718811	-0.37836182	-0.05474186	1.0672193	0.7215969	-1.6908455	0.5657287	0.8316354	0.7882487	0.96126986	0.13933516	0.19202329	0.42918897	0.24581528	-0.20181055	-0.0056114364	0.5743272	-1.0596894	1.3488175	-0.824481	0.4579452	0.6210985	-0.23261915
0	-0.89315695	0.08968422	-0.9334941	0.705074	-0.5744618	1.2250475	-1.0967102	-0.8777152	0.13256969	-0.8347603	0.28524947	2.1030014	-0.8245608	-0.4708888	0.7169467	1.3204277	-0.009619197	-0.3289719	-0.5220266	-0.43863863	0.57790333	-0.31002566	-1.6849172	-0.068459004	-0.7544161	-1.1182436	0.63875735	-0.3736086	-0.02866452	1.0149119	0.6935453	-1.6231238	0.527386	0.7526815	0.7800428	0.8771441	0.093604326	0.18851022	0.42775822	0.20688447	-0.21456766	0.0010360114	0.54107356	-0.99665797	1.2760355	-0.7942604	0.4325767	0.6007357	-0.23788811
0	-0.9436321	0.123542696	-1.3688936	0.6774162	-0.49899703	1.5768354	-1.1457067	-1.0691304	0.18107842	-0.8292732	0.35508105	2.377122	-0.8315938	-0.5733194	0.881934	1.4566077	0.009468323	-0.42136833	-0.63498133	-0.57385916	0.6305043	-0.35058624	-1.8777995	-0.17990182	-0.82798934	-1.3087935	0.5973548	-0.4644635	0.0030698339	1.3825166	0.7480506	-1.873573	0.60419637	0.9809458	0.84501654	0.89924824	0.19194151	0.23098558	0.53327733	0.2878628	-0.29257348	-0.14048012	0.6058497	-1.1490096	1.3365	-0.8016365	0.44826603	0.57985044	-0.2791676
0	-0.9886323	0.1276211	-1.5801438	0.6856024	-0.49602088	1.7516018	-1.1851497	-1.1760796	0.21061477	-0.8156914	0.42380136	2.5299428	-0.8766557	-0.60061854	0.9899671	1.5624295	0.017366078	-0.47308442	-0.66295606	-0.6496206	0.68320316	-0.37792796	-2.0531113	-0.23296334	-0.90876734	-1.4109995	0.5956605	-0.46452567	0.021088092	1.4946563	0.7842092	-2.0072184	0.6622051	1.1318945	0.9177086	0.99391913	0.21223783	0.25031203	0.5005767	0.30847028	-0.2895291	-0.21559353	0.6247852	-1.2826287	1.4016185	-0.87486434	0.47579435	0.6345783	-0.29823104
0	-0.92780226	0.1016571	-1.1576381	0.72201204	-0.57729065	1.4197817	-1.1821957	-0.9804488	0.1647821	-0.82665557	0.26651433	2.2931628	-0.8022486	-0.5201637	0.873801	1.4345123	0.008078636	-0.42999157	-0.6161754	-0.4756747	0.5687061	-0.32749316	-1.8439358	-0.11757987	-0.79866433	-1.2617049	0.645901	-0.3981841	-0.018773591	1.179571	0.7527675	-1.7667887	0.6182088	0.92700225	0.8034846	0.925365	0.1525494	0.2529987	0.49218026	0.26317433	-0.25232592	-0.04948828	0.5956185	-1.119073	1.367322	-0.8060217	0.47168955	0.6131765	-0.24144606
0	-0.90885466	0.10839958	-1.4618367	0.66266006	-0.5030814	1.5936923	-1.1334907	-1.1356866	0.1610127	-0.80881107	0.36689547	2.3500571	-0.8271732	-0.53584707	0.85398895	1.4478899	0.016005233	-0.42639846	-0.63798976	-0.59538776	0.62159497	-0.3658707	-1.8687918	-0.16261561	-0.8044114	-1.2484562	0.58675003	-0.45855144	-0.022996146	1.3370697	0.7212578	-1.8731658	0.6365949	1.0108526	0.84871274	0.91573	0.22092624	0.2056694	0.46206734	0.30343595	-0.19824965	-0.15101352	0.60511297	-1.182742	1.3002973	-0.80699867	0.42620903	0.58051336	-0.25022537
0	-0.94507486	0.09377884	-1.5956438	0.6977799	-0.5430646	1.7086443	-1.1740166	-1.2194937	0.16300426	-0.82535785	0.39894727	2.4628482	-0.8437191	-0.57428765	0.9356557	1.5823685	0.026067777	-0.44459432	-0.67221326	-0.6737903	0.65852946	-0.3815401	-1.9834381	-0.18626146	-0.85348135	-1.3209993	0.6171006	-0.45590365	-0.020864716	1.3964056	0.7746089	-1.9727952	0.6665283	1.1157591	0.90378517	0.99522305	0.24432392	0.22897193	0.45371047	0.33714458	-0.19314921	-0.14475164	0.6254902	-1.2866207	1.3655504	-0.8389526	0.43761286	0.6160086	-0.24717188
0	-0.9206907	0.091939494	-1.5671617	0.6794292	-0.52803504	1.6809382	-1.1711	-1.2128252	0.1851464	-0.8264591	0.3892381	2.4477046	-0.8565613	-0.54339457	0.9310712	1.513868	0.018289728	-0.44623783	-0.65364325	-0.6496212	0.6476066	-0.38547662	-1.9827993	-0.20753616	-0.86449236	-1.3180672	0.58566165	-0.44515896	-0.028395465	1.3934494	0.7405951	-1.9584836	0.69720876	1.0778726	0.890841	0.9792542	0.22151619	0.22812201	0.45978132	0.32232374	-0.17679271	-0.17767945	0.6311596	-1.2623307	1.3393725	-0.827681	0.44304532	0.61263925	-0.2512137
0	-0.69065535	0.040860623	-0.9432264	0.6208058	-0.48733783	1.125091	-1.0148424	-0.79309905	0.15624352	-0.7379725	0.10944093	1.8783509	-0.7605436	-0.3614264	0.62324804	1.1449444	-0.07982488	-0.32300496	-0.549259	-0.37941805	0.41192302	-0.30595776	-1.4357072	-0.07715591	-0.5922687	-1.01927	0.48814723	-0.37367427	-0.009822742	0.8650064	0.64001405	-1.5059565	0.50470734	0.6489513	0.6046055	0.70516574	0.123188674	0.16660385	0.41630235	0.16883993	-0.12132972	0.04821493	0.50671256	-0.89722675	1.1647853	-0.6365298	0.44171646	0.5006493	-0.23782794
0	-0.8422583	0.059489116	-1.2513974	0.6803017	-0.54770297	1.389407	-1.0679622	-1.0169922	0.13839301	-0.7885049	0.27318233	2.1764948	-0.7871575	-0.48124337	0.8176316	1.4088547	-0.005294335	-0.40363637	-0.5759788	-0.4942827	0.5924083	-0.36763108	-1.7729203	-0.13490283	-0.7259796	-1.1487935	0.5483828	-0.41587868	0.007130202	1.1541885	0.6742256	-1.7367585	0.589966	0.9068395	0.7781146	0.88556707	0.15670432	0.20023504	0.41029128	0.25823286	-0.1529232	-0.081130676	0.59126025	-1.1087002	1.2700065	-0.75292176	0.4455887	0.609476	-0.218973
0	-0.8405425	0.052600607	-1.1759858	0.7211282	-0.5960845	1.3710004	-1.157265	-0.9884693	0.15674143	-0.8252943	0.23394759	2.1746812	-0.831381	-0.43667284	0.7598701	1.3974677	0.0006531258	-0.41854292	-0.5877339	-0.4869362	0.5499624	-0.3521941	-1.7309093	-0.112066224	-0.67031133	-1.1735743	0.6148743	-0.38238695	-0.011403331	1.0281392	0.69694686	-1.681044	0.55224055	0.88793147	0.7132218	0.9225909	0.1534018	0.20157604	0.4328962	0.22277728	-0.10681459	0.045809053	0.55683553	-1.079777	1.2985367	-0.7579824	0.45477054	0.6192303	-0.2470989
0	-0.83591956	0.09658537	-1.1958827	0.64514023	-0.50796556	1.3306437	-1.081922	-0.9460849	0.1393527	-0.784371	0.21556664	2.096259	-0.78156686	-0.41957504	0.7510679	1.3385104	-0.0073702834	-0.40818843	-0.5869382	-0.44630167	0.5019096	-0.31861997	-1.6568141	-0.099219084	-0.6737526	-1.1066333	0.5280735	-0.41076726	-0.0033620426	1.1065526	0.65597004	-1.6504068	0.58080125	0.87434906	0.67680776	0.84735775	0.18920991	0.17584412	0.4198719	0.2245075	-0.14717136	-0.04127207	0.5427919	-1.0403947	1.2014247	-0.6980293	0.43926263	0.5446965	-0.2193025
0	-0.80540997	0.026979335	-1.3107276	0.6427974	-0.5431295	1.4450755	-1.1647236	-1.0307658	0.1768465	-0.816789	0.2576234	2.2046354	-0.85397685	-0.44206035	0.82746464	1.4066291	-0.03526071	-0.4097405	-0.6515529	-0.51218367	0.53188	-0.33992156	-1.778148	-0.16474314	-0.71017885	-1.2156624	0.5268265	-0.41619873	0.004129742	1.1325504	0.7374372	-1.8061523	0.6744499	0.92840105	0.73901033	0.90647656	0.18521035	0.21372211	0.43679598	0.23962091	-0.12734193	-0.011865607	0.5826131	-1.1425923	1.3357668	-0.74766296	0.47082114	0.6222567	-0.23344222
0	-0.8385537	0.046060756	-1.3084897	0.6485891	-0.5600839	1.4323386	-1.187293	-1.0284258	0.18381348	-0.8358617	0.25747582	2.2241457	-0.8512662	-0.4266322	0.83835447	1.416423	-0.020940483	-0.41252112	-0.6494107	-0.49518943	0.5280856	-0.3207448	-1.7839891	-0.14800104	-0.7207973	-1.2245795	0.55682504	-0.4009337	-0.008533962	1.1235422	0.7333106	-1.7767253	0.6836009	0.93798023	0.739146	0.91048163	0.19278638	0.21357228	0.4511573	0.22466247	-0.12041017	0.0009765989	0.5807376	-1.139846	1.3439951	-0.7486449	0.48307028	0.6193443	-0.23803984
0	-0.8212227	0.06876583	-1.235399	0.6433386	-0.47767046	1.3575932	-1.044895	-0.98032564	0.1106987	-0.7993136	0.2938586	2.1170957	-0.772917	-0.4725127	0.7885451	1.3645723	-0.0038958008	-0.40336397	-0.592263	-0.4882883	0.5572389	-0.31090507	-1.7129326	-0.1169263	-0.7146973	-1.1223419	0.5371653	-0.40334642	0.010373775	1.142153	0.69105786	-1.7216432	0.5792747	0.88857883	0.7540314	0.87081	0.16619028	0.14398026	0.4125803	0.2497604	-0.15796788	-0.062344123	0.5516844	-1.1035849	1.2467399	-0.7359156	0.4132221	0.5795003	-0.23793407
0	-0.8723764	0.043169077	-1.5323472	0.66911143	-0.60947174	1.6155273	-1.166385	-1.0983799	0.13766333	-0.87121284	0.31238127	2.3741438	-0.89706296	-0.50642705	1.0029737	1.5875233	-0.016269453	-0.49090886	-0.67949754	-0.5665786	0.5759474	-0.31355938	-1.9592214	-0.20541735	-0.763031	-1.2580897	0.5480217	-0.43018606	0.041148894	1.2654996	0.767597	-1.9698106	0.70284045	1.0809711	0.8118876	0.98939574	0.21397914	0.2149817	0.39691177	0.2975909	-0.12997401	-0.12624332	0.6244689	-1.262233	1.3766702	-0.7737875	0.5200027	0.65885913	-0.28638554
0	-0.88125837	0.030836508	-1.2639954	0.6946818	-0.58251804	1.4572359	-1.1485924	-1.0009106	0.16710334	-0.84052354	0.2606245	2.2927158	-0.8627627	-0.4841111	0.8787753	1.4666438	-0.007307875	-0.4815514	-0.6002161	-0.5071735	0.5956972	-0.3619575	-1.8691555	-0.1508825	-0.7080478	-1.2654653	0.57259166	-0.38429326	0.026338553	1.1847647	0.7193769	-1.8349652	0.6191206	0.9417745	0.76404136	0.95978636	0.18447311	0.20593236	0.4298916	0.22810465	-0.1432938	-0.043111596	0.63613194	-1.189704	1.378692	-0.77739257	0.4938183	0.656617	-0.25666574
0	-0.9075949	0.103766985	-1.1028358	0.67495215	-0.5243722	1.3828629	-1.1167369	-0.9800731	0.17229538	-0.82939595	0.27776632	2.2009861	-0.8317714	-0.5001761	0.74851507	1.3431088	-0.0044166734	-0.37194216	-0.5721533	-0.47285718	0.5569776	-0.3272089	-1.7353805	-0.11049062	-0.786026	-1.1977212	0.5895124	-0.41257	-0.027078973	1.1790296	0.6847993	-1.7161087	0.58380514	0.8092746	0.79270476	0.81434125	0.15364634	0.19257253	0.4896881	0.24427958	-0.24556424	-0.046467926	0.5785442	-1.0223469	1.2740122	-0.7871721	0.43425298	0.5544093	-0.2639063
0	-0.9053145	0.07929686	-1.1931088	0.65826666	-0.5776446	1.4611996	-1.1395316	-1.0375086	0.20619687	-0.83576053	0.2927143	2.263095	-0.84906036	-0.49499553	0.83355	1.424402	-0.018787665	-0.40639895	-0.587406	-0.50683105	0.5566496	-0.34018224	-1.8496629	-0.14680672	-0.8293484	-1.2534693	0.572934	-0.39618817	-0.025875147	1.2098168	0.6987018	-1.7889829	0.66568804	0.8875118	0.83039886	0.85009164	0.14193058	0.21795167	0.4515466	0.2600827	-0.22349809	-0.09658451	0.5764728	-1.0898633	1.3059489	-0.8118563	0.47433594	0.6084351	-0.28877792
0	-0.9037407	0.14003916	-1.2695228	0.6888374	-0.487889	1.4362061	-1.078397	-0.9720178	0.14512081	-0.8366532	0.35562176	2.2337418	-0.7694585	-0.5263372	0.8102413	1.4060258	-0.010684411	-0.40394658	-0.60374933	-0.5127407	0.635009	-0.34020182	-1.7955734	-0.13057503	-0.81762516	-1.183333	0.6014074	-0.43125877	-0.0040444233	1.2616699	0.7349836	-1.7478217	0.5373254	0.9387627	0.7828624	0.9126775	0.15983461	0.20074692	0.4601016	0.25166547	-0.25922158	-0.07118733	0.54597586	-1.0909816	1.2849532	-0.8181173	0.42153022	0.56918585	-0.22836958
0	-0.8788264	0.14700393	-1.1759137	0.68654543	-0.5190288	1.3883194	-1.0739244	-0.9900786	0.18871675	-0.8607787	0.3550605	2.2240605	-0.80497587	-0.556111	0.75459194	1.3764344	-0.029960873	-0.36331162	-0.61631197	-0.48416907	0.6400388	-0.32683906	-1.77285	-0.16472648	-0.8195729	-1.2180189	0.5957235	-0.43300644	-0.035660267	1.2535976	0.6952719	-1.6973325	0.5670945	0.84900135	0.8105019	0.85766566	0.08936766	0.24857338	0.49975958	0.2190763	-0.32112896	-0.057703845	0.5642958	-1.0295981	1.2883395	-0.8095645	0.4092357	0.57668877	-0.2646873
0	-0.8846683	0.13522854	-1.1794904	0.65254897	-0.51824766	1.400854	-1.0659219	-0.98392755	0.17288527	-0.8322652	0.34621802	2.1912785	-0.8112849	-0.53221	0.7652946	1.3820701	-0.005079391	-0.38626358	-0.5974632	-0.47848415	0.5969615	-0.33599898	-1.7430904	-0.14933957	-0.79666567	-1.1842508	0.5774214	-0.40922675	-0.016441308	1.2254709	0.6817765	-1.7086354	0.5813585	0.87716067	0.7952696	0.8365154	0.11875116	0.2288923	0.4634922	0.22794431	-0.2792874	-0.08088158	0.5535005	-1.0448438	1.2700182	-0.7858256	0.42921945	0.5781656	-0.24937777
0	-0.9497444	0.14615096	-1.1839418	0.66358835	-0.5203097	1.4496018	-1.0879065	-0.99166954	0.21827157	-0.8665066	0.38112062	2.2736964	-0.84074366	-0.57924324	0.7970628	1.4225866	-0.013429038	-0.37659547	-0.60449666	-0.49822783	0.64412326	-0.3417172	-1.8429546	-0.17468588	-0.8637038	-1.2556485	0.5980061	-0.42883033	-0.0025472785	1.3102353	0.70877135	-1.7555557	0.60087776	0.90898496	0.84920466	0.8615561	0.09261743	0.24970041	0.49177822	0.21517946	-0.3481502	-0.08194091	0.5401513	-1.0576214	1.3118309	-0.8377626	0.4411227	0.5962064	-0.2670962
0	-0.8370374	0.10300572	-1.0520566	0.5967978	-0.5128901	1.2852544	-1.0120015	-0.90244246	0.12777606	-0.7414785	0.23192865	2.035029	-0.76252913	-0.46092746	0.70205265	1.2888354	0.0002357832	-0.3911732	-0.55265945	-0.43889394	0.50258505	-0.3478258	-1.6176639	-0.13400586	-0.6701685	-1.1137398	0.53081983	-0.36651322	0.0071864882	1.0623647	0.6314721	-1.5947658	0.56592685	0.8419828	0.683734	0.79669076	0.13216618	0.18014058	0.41136006	0.19182678	-0.18607369	-0.050921712	0.4722359	-0.9952807	1.198881	-0.7064968	0.42991823	0.58477986	-0.23817319
0	-0.70841426	0.057530086	-0.9440184	0.5770112	-0.48334587	1.1186686	-0.90450335	-0.81525475	0.08217761	-0.7064778	0.19281122	1.7969964	-0.6936034	-0.40961626	0.67570025	1.1753209	-0.0075805443	-0.39238107	-0.49240598	-0.38587558	0.46496212	-0.3401275	-1.448218	-0.08936982	-0.5992008	-0.95213	0.47254157	-0.31184694	0.004248125	0.9238625	0.5690849	-1.4774851	0.49490955	0.72145367	0.64559525	0.7158484	0.08975913	0.11560492	0.30606723	0.1619656	-0.084104255	-0.0641594	0.44031265	-0.92028415	1.0728389	-0.63537294	0.38098362	0.5237836	-0.23365192
0	-0.8251872	0.09198842	-1.0929897	0.67569786	-0.5259155	1.2809656	-1.0651486	-0.9115902	0.14142205	-0.80988014	0.2671665	2.0671828	-0.7780815	-0.42097816	0.74943775	1.3145937	-0.012537107	-0.4059487	-0.56405395	-0.44031125	0.55936825	-0.31742018	-1.680695	-0.10038757	-0.71961164	-1.0899452	0.54004693	-0.35897586	-0.011110013	1.0544358	0.654366	-1.6332129	0.565122	0.79739547	0.7309395	0.8172231	0.122978464	0.1743121	0.41788676	0.2036979	-0.14512923	-0.028663022	0.53228897	-1.0219734	1.230053	-0.72995937	0.42398053	0.5472886	-0.23967096
0	-0.8840626	0.1007314	-1.2821327	0.67544657	-0.5589607	1.4579916	-1.1330503	-1.0184112	0.15076391	-0.8260958	0.31713322	2.2620878	-0.8005267	-0.46973065	0.86516935	1.4507238	-0.012272323	-0.44162372	-0.6178541	-0.53222954	0.58226556	-0.30994746	-1.8325332	-0.124732785	-0.7785465	-1.2038968	0.594125	-0.3893087	-0.027063299	1.1646583	0.7219109	-1.780822	0.6100648	0.9476924	0.7813357	0.9294177	0.18324842	0.18813244	0.45313612	0.2672581	-0.18208945	-0.07027944	0.5744347	-1.1443464	1.3307663	-0.79618967	0.4577558	0.6048076	-0.24155076
0	-0.8168041	0.075950846	-0.98213434	0.66871744	-0.5311028	1.2359842	-1.0557907	-0.88268495	0.13514467	-0.7741651	0.23321569	2.024828	-0.78965235	-0.41658098	0.7264026	1.2831099	0.0007658284	-0.37278053	-0.5485672	-0.4149263	0.51923007	-0.3031541	-1.6181332	-0.079956934	-0.6889541	-1.0914264	0.5518652	-0.3465312	-0.02023077	0.99298716	0.6456997	-1.5885806	0.5426643	0.7462007	0.71476215	0.8011966	0.12445183	0.16161607	0.4187194	0.18766893	-0.14082669	0.005878872	0.52221274	-1.0047796	1.2164334	-0.7107874	0.418151	0.5448346	-0.23502135
0	-0.78224105	0.0845335	-0.9329423	0.62893003	-0.48297444	1.1614354	-1.0058198	-0.83559525	0.11109012	-0.78811425	0.20609353	1.9362128	-0.717881	-0.40078726	0.72475666	1.189005	-0.014521735	-0.35642007	-0.5339037	-0.36611867	0.49399605	-0.23978762	-1.5305187	-0.061205402	-0.70686954	-1.0063648	0.50930417	-0.3635756	-0.024249544	1.0131097	0.6322531	-1.5468287	0.5147262	0.68921185	0.6684022	0.7490617	0.13299595	0.12324112	0.43548068	0.2090191	-0.17411819	0.006976188	0.5306031	-0.9271329	1.1171678	-0.677151	0.4142755	0.49727142	-0.28594917
0	-0.78817254	0.07246272	-0.9994166	0.6340927	-0.503885	1.2227439	-1.0541544	-0.87581307	0.14352627	-0.7425884	0.2038645	2.020589	-0.7575142	-0.43340188	0.6973025	1.2681534	-0.011038794	-0.36372158	-0.55881166	-0.39888552	0.48936832	-0.343203	-1.5951891	-0.09844193	-0.6706706	-1.0976298	0.5289145	-0.38332632	-0.019945417	1.0421038	0.6603892	-1.5838305	0.5615102	0.7463623	0.6604764	0.76447576	0.13926753	0.19667111	0.44636238	0.21685272	-0.19534986	-0.024057778	0.53460485	-0.9581219	1.2021286	-0.6848021	0.4476741	0.5258818	-0.27460706
0	-0.90396184	0.083690114	-1.3392216	0.6709295	-0.5075245	1.5283571	-1.1277937	-1.0445086	0.22243375	-0.7833072	0.29425472	2.2909608	-0.8590511	-0.49895498	0.8656806	1.4388353	0.0038771082	-0.4334871	-0.62620217	-0.5484598	0.5885975	-0.38887167	-1.861512	-0.17678963	-0.76375276	-1.3023751	0.558494	-0.41521797	0.02906177	1.2653668	0.71806604	-1.8279196	0.64187604	0.95758975	0.80225843	0.9003512	0.18381804	0.24975118	0.4737024	0.25917453	-0.2164459	-0.10834746	0.57989776	-1.1605676	1.3337826	-0.77749914	0.49000618	0.6119442	-0.25577876
0	-0.78402996	0.043060612	-1.3308629	0.6598152	-0.50972325	1.4043998	-1.0866907	-1.0159146	0.12634617	-0.79817384	0.30441296	2.1518056	-0.78122586	-0.47187632	0.83571905	1.4023963	-0.026847754	-0.39539936	-0.620357	-0.53001225	0.5877446	-0.3230639	-1.768539	-0.13843246	-0.73808056	-1.1157748	0.54656285	-0.40950868	0.008838169	1.1306868	0.73620135	-1.7735841	0.5871238	0.94480807	0.76447916	0.9543273	0.18159828	0.19316399	0.3661507	0.24973738	-0.14663531	-0.04432612	0.5718726	-1.147669	1.2751484	-0.7594145	0.43275094	0.5847609	-0.22638126
0	-0.8679882	0.042594597	-1.3958489	0.69254285	-0.55794036	1.5156851	-1.1563529	-1.0934576	0.1470683	-0.8156855	0.32272112	2.3053908	-0.8482747	-0.46932197	0.8889537	1.4777076	-0.02386422	-0.43111667	-0.60650545	-0.56135076	0.6136742	-0.33295673	-1.8793544	-0.15872465	-0.80645144	-1.2366762	0.5871563	-0.3834624	-0.0016647516	1.1946095	0.7696022	-1.8630648	0.6475554	0.9917104	0.81810355	1.0115877	0.20986451	0.20957561	0.379639	0.26517588	-0.12720911	-0.04891588	0.5980981	-1.2239743	1.3816712	-0.8374357	0.46841043	0.63526356	-0.25149986
0	-0.8084732	0.049700893	-1.1412386	0.6671951	-0.5962767	1.3242233	-1.0273951	-0.9328731	0.11775595	-0.8224115	0.34384373	2.0568616	-0.8147932	-0.48035935	0.7786403	1.4371083	-0.024976844	-0.37049827	-0.56587815	-0.4502762	0.5825749	-0.3362596	-1.7228211	-0.15294176	-0.7264929	-1.0688673	0.5908137	-0.3395729	0.00037388777	1.0303038	0.6862285	-1.696191	0.5333044	0.89072096	0.7689466	0.9417444	0.08560824	0.20114501	0.33534825	0.20179541	-0.1822613	-0.033812907	0.49648425	-1.0585486	1.2458227	-0.77794456	0.44305488	0.62251836	-0.217964
0	-0.823541	0.05699897	-1.1975533	0.66953963	-0.59830445	1.3883225	-1.0276458	-0.9285193	0.15866514	-0.8360963	0.3607196	2.0985675	-0.82036746	-0.53472203	0.7930428	1.468242	-0.057930492	-0.373186	-0.5852246	-0.46833524	0.60605514	-0.35090578	-1.7894402	-0.18408205	-0.7635828	-1.1287334	0.5745724	-0.38150793	0.027887173	1.0945498	0.70849407	-1.7385358	0.57406557	0.91697437	0.7826907	0.95806915	0.071124814	0.23749478	0.34830245	0.20122479	-0.21894239	-0.045081727	0.5092398	-1.0841016	1.3031602	-0.8181627	0.4594197	0.6398656	-0.2110652
0	-0.8528158	0.06540888	-1.1736594	0.6878022	-0.622591	1.3799883	-1.0687519	-0.9538952	0.15373944	-0.8608409	0.35312375	2.117753	-0.83548385	-0.49803996	0.7935858	1.4819041	-0.0398461	-0.37675312	-0.56918806	-0.46576226	0.61226285	-0.35557532	-1.7970876	-0.17579743	-0.76258194	-1.1273208	0.5998086	-0.35381362	-0.0020072788	1.0798746	0.70880634	-1.7483068	0.5678994	0.9155225	0.80220824	0.9855368	0.07970223	0.23163684	0.32916477	0.19771884	-0.20621735	-0.032209445	0.49953058	-1.077307	1.2884023	-0.84163034	0.46232197	0.6461858	-0.20352861
0	-0.8948484	0.09407518	-1.1726447	0.6551036	-0.5578585	1.4060203	-1.062967	-0.9749944	0.11860059	-0.79948294	0.2970228	2.1799247	-0.80086803	-0.51604265	0.79189354	1.3715155	0.007753514	-0.4166209	-0.565487	-0.492038	0.5437477	-0.31482765	-1.7303275	-0.11488406	-0.76798964	-1.1669966	0.5802592	-0.3842755	-0.035083696	1.1378336	0.67029756	-1.7197627	0.56497467	0.8761031	0.7861451	0.88762414	0.15350418	0.18233976	0.40245414	0.23795643	-0.20027627	-0.08498414	0.5347501	-1.0803504	1.2733064	-0.7849202	0.4147614	0.58942527	-0.23314568
0	-0.86462	0.093652	-1.155295	0.6513901	-0.47360358	1.3396125	-1.0879616	-0.9018054	0.17314547	-0.7826457	0.27659202	2.134295	-0.77198535	-0.48922813	0.75932187	1.348244	-0.030674648	-0.3834353	-0.56836784	-0.44502172	0.55531776	-0.3430498	-1.7344117	-0.11612757	-0.7437393	-1.1789241	0.5647213	-0.4278454	0.0027574494	1.1619236	0.7080898	-1.7120122	0.58706903	0.85696846	0.7221894	0.8595938	0.15080746	0.19778742	0.4628849	0.23892796	-0.24368353	-0.06823642	0.57511145	-1.0502272	1.2973405	-0.7710725	0.468905	0.5724472	-0.24420564
0	-0.8033422	0.1183252	-0.86194724	0.62243575	-0.4883365	1.1216078	-0.9756644	-0.818271	0.10601686	-0.7708514	0.24350008	1.8822155	-0.7156845	-0.43946883	0.6320031	1.1880648	-0.019702986	-0.3116572	-0.49298388	-0.36991417	0.5193786	-0.31853428	-1.5190853	-0.056034107	-0.7072668	-0.99542797	0.5515205	-0.34791043	-0.028574675	0.9751825	0.6333083	-1.4864838	0.50200534	0.6709157	0.71235585	0.7456391	0.07384589	0.1529663	0.391168	0.17833915	-0.21508084	-0.018349485	0.46099433	-0.8863253	1.1453695	-0.7059213	0.39411	0.5357341	-0.23340155
0	-0.78389627	0.12458214	-0.7737161	0.61595434	-0.5017389	1.0624799	-0.9711296	-0.77596945	0.10186933	-0.7982705	0.21953604	1.8002082	-0.71118677	-0.41471305	0.5947554	1.1541774	-0.035031382	-0.28341675	-0.49573052	-0.33462894	0.51395744	-0.32052803	-1.4794136	-0.03207376	-0.70748746	-0.9267376	0.5425198	-0.316434	-0.051821794	0.9011688	0.6301787	-1.4294925	0.47299185	0.6165432	0.6865027	0.72438765	0.038111556	0.15856177	0.3426263	0.1357165	-0.21771921	-0.00026138948	0.42922536	-0.8133777	1.0988115	-0.69935554	0.3653945	0.5295944	-0.21292129
0	-0.82785803	0.09417572	-0.9200204	0.62427837	-0.5503682	1.1651757	-0.99065644	-0.83908296	0.08534616	-0.7566397	0.22571488	1.9216459	-0.7581083	-0.41390997	0.66967976	1.2288415	-0.018766867	-0.33926204	-0.49963418	-0.4108067	0.48562434	-0.31646577	-1.5383382	-0.058808025	-0.68114597	-1.0099657	0.5399748	-0.3213331	-0.039612044	0.95269	0.5974116	-1.5070844	0.501159	0.7248829	0.7173127	0.78088593	0.09633299	0.15483946	0.36003035	0.18624017	-0.161629	-0.045283712	0.46089134	-0.9088722	1.1328981	-0.69199216	0.38710254	0.55619854	-0.22257294
0	-0.7894719	0.07620199	-0.8199923	0.6250113	-0.52523166	1.0846328	-0.95255125	-0.8063141	0.10444107	-0.73760295	0.19482279	1.8298943	-0.7300854	-0.39960665	0.6336744	1.1967145	-0.016572703	-0.34060773	-0.4885728	-0.35047212	0.4719576	-0.32206714	-1.4895536	-0.056780085	-0.6530113	-0.9894624	0.5391496	-0.29401788	-0.03021605	0.9015486	0.6023711	-1.446923	0.50224495	0.67513627	0.67756116	0.7307839	0.08078476	0.14896329	0.34088135	0.16343619	-0.15686986	-0.0015617158	0.4461113	-0.8746153	1.1137817	-0.6821726	0.38078415	0.5256386	-0.2183679
0	-0.77755225	0.09938362	-0.74241316	0.6110725	-0.5132775	1.0050757	-0.9287772	-0.745856	0.07086715	-0.76214576	0.21557964	1.7200731	-0.6620964	-0.37852743	0.57543874	1.1312368	-0.036666602	-0.30598682	-0.4568501	-0.31622332	0.48948815	-0.31187776	-1.4051429	-0.012263556	-0.6743637	-0.85107106	0.53455937	-0.28730118	-0.05882488	0.84336483	0.582616	-1.3636266	0.45740917	0.5919785	0.6634219	0.7216124	0.04771765	0.12441269	0.2970007	0.13931747	-0.18229246	0.009005159	0.4066053	-0.78641695	1.0602126	-0.68534756	0.3392936	0.5272981	-0.1968111
0	-0.8648003	0.10732233	-1.2660235	0.69787496	-0.5468653	1.4458387	-1.1186045	-0.96787757	0.17194317	-0.81619895	0.32147807	2.23402	-0.81568867	-0.48091486	0.84047633	1.425299	-0.021505315	-0.40181586	-0.60445976	-0.50813186	0.5966828	-0.3228562	-1.8278933	-0.15628543	-0.79699486	-1.1987675	0.5904875	-0.38804096	-0.0039237165	1.1811746	0.74877095	-1.7775052	0.59657043	0.93524796	0.79237854	0.9096381	0.15073666	0.22325914	0.44890678	0.25761712	-0.2132062	-0.062306102	0.53972757	-1.1250492	1.332633	-0.8128956	0.4571633	0.5926741	-0.24385652
0	-0.8770115	0.08059377	-1.1479075	0.6936542	-0.5319889	1.3644359	-1.1190267	-0.96473974	0.15528288	-0.83131486	0.29033178	2.1753292	-0.8325295	-0.45680556	0.7479312	1.3725481	-0.0018350628	-0.37638426	-0.5679984	-0.4681964	0.5776539	-0.35234505	-1.7234962	-0.1263427	-0.74543417	-1.1961213	0.59597677	-0.4084313	-0.014116038	1.1398305	0.7122277	-1.7012564	0.5844089	0.858265	0.7348949	0.88019013	0.17206243	0.2007767	0.4536895	0.22110519	-0.20191355	-0.011495469	0.5572996	-1.0578833	1.2767314	-0.78886527	0.4816614	0.58462334	-0.26137802
0	-0.8003293	0.08698623	-1.2620876	0.633514	-0.5076687	1.407286	-1.1079026	-0.95935977	0.19466147	-0.7946116	0.25193128	2.1175773	-0.8239922	-0.42144394	0.7533918	1.3508216	-0.03246124	-0.40047798	-0.6196836	-0.46492782	0.50712234	-0.35499558	-1.7355583	-0.1493546	-0.6998602	-1.1755681	0.50314724	-0.43271425	0.0073914975	1.1193018	0.68144864	-1.7303131	0.62905914	0.884251	0.7072332	0.8686699	0.14769518	0.17769185	0.41936415	0.22745599	-0.1493548	-0.04451126	0.52674437	-1.0823295	1.2604617	-0.73309946	0.47993794	0.596751	-0.22665218
0	-0.9532547	0.10490113	-1.2072308	0.75645953	-0.5784975	1.4847633	-1.1822796	-1.0759218	0.2057825	-0.888215	0.32616898	2.3877933	-0.85555637	-0.52936894	0.79582274	1.5140896	-0.0023935619	-0.41279495	-0.60075873	-0.5455284	0.65612775	-0.37472805	-1.8671143	-0.16396105	-0.81267065	-1.2904592	0.6588344	-0.41705808	-0.010991741	1.2260779	0.72985625	-1.761308	0.5930782	0.92461425	0.8341382	0.9757737	0.14524345	0.24651922	0.4779834	0.2421015	-0.24546757	-0.017523145	0.5865197	-1.1396642	1.3808036	-0.8383292	0.46524358	0.641265	-0.23970993
0	-0.93054885	0.08919396	-1.4461462	0.70040447	-0.5814684	1.5626086	-1.2280235	-1.1118444	0.15531823	-0.8363462	0.36362362	2.3895497	-0.8409852	-0.5020599	0.94425887	1.5097839	-0.0030047637	-0.42088968	-0.6590015	-0.60113996	0.6308307	-0.33537808	-1.9550753	-0.15439695	-0.83449364	-1.2800004	0.65482	-0.4264124	-0.037373137	1.2509409	0.80090946	-1.9032629	0.65224814	1.0787452	0.8605985	1.0194404	0.22162548	0.25766194	0.45726678	0.30149448	-0.17337374	-0.08327987	0.6266346	-1.2206712	1.3748295	-0.8493681	0.46825862	0.62875056	-0.24830905
0	-0.7991344	0.07479067	-0.93750715	0.6110247	-0.5316647	1.1657791	-0.9551789	-0.83401453	0.07314467	-0.7128598	0.21322429	1.8902895	-0.74499243	-0.4330199	0.6543374	1.2260175	0.011859752	-0.36609104	-0.5095709	-0.4025758	0.47320548	-0.3196605	-1.4759771	-0.075674914	-0.62514573	-0.98390377	0.56502676	-0.30909473	-0.005244688	0.9146513	0.5879323	-1.4782624	0.45972013	0.7536563	0.6614579	0.7962525	0.11221718	0.16208842	0.34243852	0.17508063	-0.12545587	-0.0324085	0.43671036	-0.92632157	1.1287521	-0.674631	0.37875143	0.5473597	-0.20708391
0	-0.71428055	-0.01670144	-0.695263	0.5905864	-0.59107715	0.9189289	-1.0028056	-0.6630466	0.1156576	-0.6773877	0.04347857	1.7250323	-0.76453567	-0.2650004	0.5882765	1.1295624	-0.05812968	-0.36616978	-0.48421267	-0.3082312	0.35222057	-0.30358618	-1.3555574	-0.041402433	-0.4733096	-0.9692219	0.5685353	-0.26461974	0.028802603	0.6410045	0.6101331	-1.4081753	0.51498944	0.6415636	0.5126401	0.7979781	0.07287305	0.22905745	0.29961458	0.12558594	-0.029913457	0.1363958	0.45344013	-0.84893936	1.1834602	-0.65383583	0.44157502	0.58050114	-0.21224852
0	-0.80938494	0.046225745	-0.9672747	0.6152168	-0.5472566	1.1972739	-1.0140572	-0.85955435	0.12915404	-0.72502834	0.16447206	1.9568611	-0.7679458	-0.40307078	0.67412627	1.2539175	0.0015258278	-0.404758	-0.5293094	-0.39238623	0.45536235	-0.34473026	-1.5439323	-0.08515099	-0.62102455	-1.053957	0.5490108	-0.32375908	0.00963733	0.9416542	0.5992295	-1.5270784	0.5489842	0.77093923	0.64805615	0.7954746	0.121518835	0.19025339	0.3492806	0.17994525	-0.11656111	-0.018855156	0.4991004	-0.9580692	1.1723243	-0.6864255	0.4261774	0.5630657	-0.23984893
0	-0.7688678	0.02865875	-0.8327035	0.5938359	-0.5378218	1.1143174	-1.0056036	-0.7921113	0.13642554	-0.7223779	0.12394147	1.8739372	-0.75813806	-0.38388526	0.62600744	1.2052879	-0.03173059	-0.36253574	-0.5124083	-0.35796526	0.42531472	-0.34257826	-1.4930784	-0.080520585	-0.58518964	-1.0219665	0.5503963	-0.30835828	0.013099349	0.8574024	0.6086489	-1.4837341	0.55492455	0.6945312	0.5960844	0.762974	0.08684662	0.21442853	0.3577058	0.1522553	-0.12856422	0.038033843	0.48847532	-0.90096897	1.1926752	-0.68832564	0.4425787	0.5683712	-0.24436188
0	-0.8915048	0.13016659	-1.2332869	0.6699718	-0.5154123	1.4362714	-1.0870849	-0.98329985	0.16486126	-0.8233089	0.353502	2.2226968	-0.8097265	-0.49600366	0.76971906	1.4170202	-0.0076685837	-0.38919678	-0.57803637	-0.5136011	0.61199147	-0.33174685	-1.7857186	-0.13923313	-0.7648672	-1.1653544	0.5648531	-0.4348214	-0.009901497	1.2199748	0.68941665	-1.7283094	0.55247366	0.9289897	0.78610116	0.89946806	0.13918711	0.20752567	0.44832262	0.23083371	-0.25391603	-0.07417391	0.5392703	-1.069055	1.2711501	-0.7941305	0.4313146	0.5849409	-0.2356664
0	-0.9688412	0.112267956	-1.5516852	0.7030635	-0.53498375	1.7274847	-1.216384	-1.1481519	0.25718847	-0.856134	0.39231452	2.5081282	-0.92209345	-0.56996727	0.9493333	1.598671	0.0067576775	-0.47164705	-0.6767776	-0.6508563	0.66745913	-0.39555764	-2.0870087	-0.25072446	-0.9087068	-1.40836	0.57833683	-0.449544	0.033893734	1.4315995	0.7797842	-2.0136905	0.7124583	1.107521	0.9148955	0.99133694	0.16986853	0.27008247	0.47651738	0.29164836	-0.23900194	-0.15633756	0.5996073	-1.3044206	1.4262966	-0.8838731	0.5039772	0.66381705	-0.27995583
0	-0.9666283	0.1338045	-1.469646	0.6880966	-0.50842696	1.6504647	-1.1860881	-1.0969143	0.23019981	-0.8517935	0.39057443	2.4454236	-0.8713956	-0.5535299	0.8884053	1.5536077	0.012784052	-0.47487405	-0.64630014	-0.6000648	0.67123014	-0.37908214	-2.0242732	-0.215149	-0.86470276	-1.3393685	0.5638988	-0.46239704	0.031149229	1.4056835	0.76081717	-1.9178473	0.6657941	1.0802783	0.86535656	0.9537587	0.1740785	0.2435785	0.47839284	0.2760973	-0.25421822	-0.14545888	0.5726333	-1.2374848	1.3799312	-0.8681203	0.48097625	0.64877707	-0.2686704
0	-0.83892024	0.0877884	-1.2128878	0.64413667	-0.4779019	1.3844268	-1.0242574	-0.954663	0.14698677	-0.79746556	0.31381056	2.105125	-0.809937	-0.47828767	0.78105646	1.3658175	-0.004946446	-0.40172398	-0.5751373	-0.491876	0.59017646	-0.31704992	-1.7342917	-0.14487329	-0.73944914	-1.1311265	0.5048659	-0.39693847	0.02782435	1.1737802	0.6804212	-1.7281535	0.56942236	0.88261193	0.7766549	0.8405508	0.15002508	0.1504889	0.38847026	0.21920265	-0.19217815	-0.09271148	0.5102628	-1.0830135	1.2243712	-0.74459535	0.4207048	0.57979554	-0.24004552
0	-0.9477847	0.14298464	-1.3852557	0.70204467	-0.49822497	1.5544833	-1.1299106	-1.0276246	0.17142628	-0.85829127	0.39394283	2.3530283	-0.84922546	-0.5360275	0.85144067	1.4991882	0.010819097	-0.43886915	-0.6099299	-0.56198305	0.6750019	-0.35754743	-1.9334373	-0.17742023	-0.846505	-1.2581387	0.58765304	-0.4489144	0.029790616	1.3372157	0.74614745	-1.8541954	0.59116757	1.0078219	0.8610687	0.9667722	0.14449573	0.20645742	0.45813614	0.25481075	-0.26328582	-0.12222224	0.56106436	-1.183572	1.3512921	-0.84972227	0.45801538	0.6298631	-0.23381539
0	-0.9860678	0.13044092	-1.2868886	0.7047126	-0.5516425	1.5422766	-1.1768636	-1.0592847	0.2189208	-0.85337985	0.3705413	2.388116	-0.8846421	-0.5557605	0.8213608	1.5160878	0.013579385	-0.41162303	-0.612201	-0.57014024	0.656778	-0.3736587	-1.9198259	-0.18483672	-0.84005624	-1.3011004	0.6201901	-0.44045046	0.028460138	1.2922152	0.72954434	-1.8302394	0.6187107	0.9877627	0.86676365	0.95276374	0.14479154	0.24036904	0.4893681	0.23822248	-0.26846784	-0.08260063	0.5507255	-1.1548388	1.3691213	-0.84694445	0.48365104	0.6464014	-0.24955873
0	-0.7721087	0.01843435	-1.08366	0.6238219	-0.6295143	1.2017285	-1.111457	-0.8791504	0.109212495	-0.7437046	0.12777118	2.0318282	-0.758402	-0.36232492	0.79126245	1.2782228	-0.03052617	-0.4421252	-0.5769437	-0.4175232	0.40719706	-0.3010538	-1.5795603	-0.060527757	-0.5782065	-1.0634724	0.56150395	-0.34015495	-0.008099742	0.8737412	0.66916144	-1.5722911	0.585919	0.8576786	0.6209845	0.8518102	0.18867983	0.21818908	0.36212698	0.23471275	-0.06935221	0.0076850774	0.54871166	-0.998541	1.2156155	-0.6693358	0.45373178	0.5968443	-0.26109713
0	-0.82125837	0.03192298	-0.9887658	0.6310655	-0.64083666	1.2236522	-1.106324	-0.93251103	0.12222593	-0.73880845	0.10946322	2.072592	-0.7785624	-0.37301037	0.7553507	1.315383	-0.002779342	-0.4110189	-0.55523115	-0.3782347	0.39275455	-0.29402444	-1.5995082	-0.04145806	-0.6431967	-1.101343	0.5860386	-0.3279773	-0.054699488	0.9094295	0.64297634	-1.563793	0.627078	0.83489597	0.6591414	0.845056	0.175855	0.21201667	0.400416	0.24168403	-0.085754596	-0.0051170173	0.5579007	-0.9980955	1.2448695	-0.69144064	0.4605501	0.588488	-0.28175014
0	-0.8474233	0.07863526	-1.5732223	0.6409093	-0.55609864	1.6084325	-1.2509426	-1.1562489	0.22140615	-0.78043425	0.35044277	2.3803096	-0.8245289	-0.44489837	0.9584249	1.4654559	-0.006653148	-0.45588475	-0.69448376	-0.57253706	0.5977887	-0.33240247	-1.9605479	-0.21450749	-0.7920806	-1.3197746	0.588329	-0.42131817	-0.03377874	1.2780496	0.80022734	-1.9248027	0.7414765	1.1103258	0.799294	0.97376454	0.2235317	0.28571153	0.46523568	0.32221997	-0.13882962	-0.1199559	0.6460869	-1.2357259	1.3670343	-0.7967454	0.50875604	0.6263823	-0.27123258
0	-0.91554743	0.09633828	-1.6558748	0.65223724	-0.5262165	1.7274157	-1.1932464	-1.2104534	0.16671582	-0.8013078	0.40363988	2.4334385	-0.85537463	-0.5301717	0.9762179	1.5342001	0.021498187	-0.444051	-0.6617099	-0.6421013	0.63189787	-0.33229762	-1.967799	-0.20827161	-0.8610228	-1.3083268	0.5690258	-0.44653204	-0.009717505	1.4023098	0.77737254	-1.97378	0.72057605	1.1408937	0.8840617	0.9870085	0.24428165	0.22165605	0.43790275	0.33579674	-0.16591749	-0.17911297	0.61229295	-1.2827187	1.3164462	-0.81361216	0.4535485	0.60214883	-0.28464022
0	-0.9412043	0.10089009	-1.6835451	0.64999384	-0.52618366	1.7569646	-1.2016313	-1.2342622	0.18416457	-0.79637253	0.4329383	2.470646	-0.84727746	-0.54830164	0.97730064	1.5598531	0.013660182	-0.43647462	-0.67186457	-0.6626585	0.6609971	-0.34118524	-1.989182	-0.22073978	-0.88888496	-1.3343717	0.5735879	-0.45119184	-0.00877754	1.4666669	0.78536415	-2.0025978	0.7236472	1.1598777	0.9097262	0.9716576	0.24362151	0.24351473	0.4613959	0.3576738	-0.20708698	-0.19351143	0.6384271	-1.2864838	1.3301799	-0.81985956	0.45530364	0.6065676	-0.28555608
0	-0.9470974	0.10073809	-1.7521527	0.6623236	-0.50835913	1.8141612	-1.1938744	-1.2842549	0.19798172	-0.7951836	0.4410834	2.52253	-0.8745019	-0.5617389	1.015087	1.5867795	0.009706789	-0.4532468	-0.68033266	-0.6868311	0.67701626	-0.37327006	-2.0561135	-0.23153572	-0.9162596	-1.3817527	0.57851905	-0.4494136	-0.024090394	1.4972364	0.7947566	-2.0547469	0.7379072	1.1960347	0.93984795	1.0073891	0.2471068	0.2411491	0.43124902	0.35400897	-0.20324181	-0.23679374	0.64983505	-1.3433741	1.3560171	-0.8467075	0.44926408	0.6323819	-0.2915871
0	-0.7922852	0.07813519	-0.8869494	0.6291975	-0.5355216	1.107078	-0.9366936	-0.8050146	0.10042	-0.79420537	0.25941646	1.8846949	-0.72615314	-0.45996326	0.6453207	1.2413961	-0.04842743	-0.33236596	-0.4821083	-0.3736331	0.5508126	-0.31415015	-1.5463207	-0.08798476	-0.70436186	-1.004866	0.55461955	-0.33378834	-0.020353122	0.9580097	0.6366997	-1.5128688	0.4907938	0.6995952	0.7049264	0.79785025	0.063313	0.1523529	0.34454727	0.18488528	-0.21243995	0.012205036	0.46398145	-0.91905373	1.1769772	-0.74853605	0.38268575	0.55167085	-0.22029386
0	-0.74021	0.09673328	-0.8787532	0.60502213	-0.46083543	1.0946141	-0.93657136	-0.8153969	0.08585302	-0.7419737	0.1773696	1.8213474	-0.715783	-0.3976707	0.6434414	1.1464169	0.00476417	-0.34267417	-0.51484996	-0.35357654	0.45352975	-0.2734146	-1.4233348	-0.045360774	-0.61745656	-0.9260891	0.5049027	-0.33812106	-0.016398525	0.9161706	0.5930758	-1.442446	0.4640696	0.6665431	0.63904047	0.7019407	0.10466344	0.121502124	0.374988	0.17390057	-0.1414064	-0.019446954	0.4754303	-0.85989505	1.0608984	-0.641591	0.37014306	0.46230736	-0.24442498
0	-0.74093896	0.07127674	-0.93585795	0.6027801	-0.46709767	1.133641	-0.94312394	-0.8170528	0.08610914	-0.7331324	0.1825016	1.8620161	-0.71651214	-0.4112864	0.66092694	1.1657549	-0.012714851	-0.3576564	-0.51872355	-0.38086793	0.4661705	-0.28206128	-1.4495578	-0.065397054	-0.6122233	-0.96440834	0.4933186	-0.35672206	-0.003988772	0.9488472	0.6060569	-1.4808182	0.4686685	0.70275825	0.6360293	0.72021174	0.12888716	0.12026892	0.38453284	0.1948585	-0.13322197	-0.022329194	0.48518556	-0.9014581	1.0909655	-0.6407142	0.37915006	0.47319704	-0.2380318
0	-0.7318864	0.100186534	-0.91504335	0.59761107	-0.46082756	1.1004694	-0.94358265	-0.7882635	0.0711477	-0.7449928	0.203463	1.8296022	-0.6983048	-0.40270478	0.6373593	1.1104163	-0.018138105	-0.33394265	-0.50020665	-0.361118	0.46961474	-0.25751114	-1.4190019	-0.05075465	-0.62786204	-0.9022359	0.49347106	-0.35798162	-0.021429423	0.92584616	0.60558087	-1.4329286	0.4458337	0.66450447	0.63194585	0.71183884	0.12082804	0.10669338	0.38587373	0.17649205	-0.14497171	-0.014483267	0.47028714	-0.8559953	1.0594213	-0.6356248	0.3660851	0.46272805	-0.24790725
0	-0.73896927	0.0806158	-0.8434452	0.60287654	-0.49268398	1.060923	-0.9700012	-0.7865043	0.08569871	-0.7521433	0.15307705	1.8593905	-0.7047024	-0.37098938	0.6182528	1.149811	-0.0097408	-0.36153746	-0.5085449	-0.3342767	0.45810908	-0.29762957	-1.4155117	-0.04485976	-0.6087122	-0.9503449	0.51963955	-0.34273368	-0.012873615	0.872886	0.5917887	-1.4133774	0.48554775	0.6769415	0.592022	0.7352636	0.10105149	0.13693947	0.3673503	0.16752562	-0.11586747	0.022315279	0.47613108	-0.8694716	1.0923609	-0.64185566	0.40398398	0.49423334	-0.23803426
0	-0.8440603	0.07061641	-1.3029317	0.69413006	-0.5450673	1.4244708	-1.1525859	-1.023429	0.19381176	-0.81943214	0.28486645	2.2489345	-0.8197045	-0.4558409	0.83997536	1.4236765	-0.012711907	-0.43650645	-0.62864625	-0.50451595	0.59893453	-0.37606627	-1.8301729	-0.1477494	-0.73641914	-1.2186314	0.5677511	-0.42596436	-0.022795029	1.1945852	0.7286774	-1.7989314	0.614725	0.9279626	0.7376964	0.89133835	0.17831568	0.23231292	0.45974705	0.25131708	-0.16570608	-0.053001136	0.61287606	-1.1321586	1.3200624	-0.75650036	0.49155962	0.5977398	-0.27004543
0	-0.9056705	0.0772947	-1.4295131	0.70479953	-0.53470105	1.5576973	-1.1936989	-1.0945224	0.19080505	-0.8219758	0.31660295	2.3577628	-0.84715664	-0.47212085	0.89413136	1.4871362	-0.0013139783	-0.4732472	-0.6447604	-0.55843407	0.62953806	-0.39093482	-1.9475567	-0.16545005	-0.79009837	-1.3006922	0.5871333	-0.43419054	-0.013042738	1.2654335	0.76465124	-1.8850505	0.65988046	1.0120025	0.7933093	0.99368906	0.20419775	0.21779099	0.43648604	0.2700686	-0.16666038	-0.08186998	0.6252542	-1.2264025	1.379686	-0.82497823	0.498497	0.643533	-0.25323987
0	-0.8313645	0.07473114	-0.8931016	0.68442005	-0.57960445	1.1054152	-1.0373003	-0.83090276	0.14399992	-0.8037862	0.2351152	1.9757619	-0.7495622	-0.41634318	0.6950496	1.2768537	-0.053613942	-0.3553578	-0.51044285	-0.37604383	0.5416176	-0.3229515	-1.6288289	-0.071205154	-0.70537466	-1.0740057	0.6419352	-0.3313975	-0.026733689	0.9164496	0.68257606	-1.5643493	0.5033527	0.74371326	0.6903856	0.89159805	0.075983316	0.21905679	0.395446	0.16386327	-0.20292453	0.04690504	0.5206688	-0.95584744	1.2774962	-0.77599776	0.4333718	0.5866341	-0.22566551
0	-0.85003793	0.01530867	-0.797878	0.722229	-0.6801954	1.1051462	-1.1850647	-0.813238	0.18759511	-0.8411731	0.18242356	2.0228975	-0.8503611	-0.38736337	0.7150005	1.2535356	-0.090287775	-0.30759606	-0.54443973	-0.36916077	0.51097995	-0.31835163	-1.6683832	-0.08279965	-0.7226523	-1.1651982	0.7002247	-0.32233515	-0.051297743	0.7861805	0.73656774	-1.6186422	0.5608798	0.67016715	0.7127257	0.89362246	0.050331973	0.26150796	0.40551788	0.14398108	-0.14717627	0.117823616	0.55950105	-0.9483094	1.3536628	-0.82876587	0.5058515	0.6310591	-0.23191693
0	-0.81343406	0.08075932	-1.1276557	0.6609774	-0.60213864	1.2751975	-1.1687144	-0.9319383	0.24027233	-0.7987448	0.25839362	2.1405265	-0.8206003	-0.41439125	0.7865822	1.3878771	-0.04829246	-0.42503807	-0.6235669	-0.42823517	0.5443942	-0.34863305	-1.7955866	-0.1658064	-0.68642515	-1.2558645	0.61324257	-0.37407398	-0.02224458	1.018229	0.75701916	-1.7037854	0.62982845	0.9047613	0.7126742	0.9256598	0.11526414	0.294831	0.45701465	0.18658824	-0.19312328	0.04013623	0.5501727	-1.0725684	1.3786943	-0.7791009	0.49852875	0.6278474	-0.20984118
0	-0.84941745	0.070558846	-0.9137092	0.657912	-0.58576185	1.2073303	-1.1008235	-0.8560057	0.21129794	-0.8393174	0.2304926	2.074924	-0.8216867	-0.4482941	0.70703036	1.3229468	-0.06467746	-0.36049417	-0.5921973	-0.3955606	0.52228636	-0.33699486	-1.6860211	-0.13366294	-0.7328202	-1.1775349	0.6262196	-0.34547564	0.0050670905	0.9622915	0.7087667	-1.6195569	0.60490227	0.8011483	0.6965763	0.85001373	0.07171958	0.25649878	0.40264726	0.16697912	-0.21102019	0.08470397	0.5073738	-0.982968	1.3085451	-0.7820413	0.475229	0.6136821	-0.22138466
0	-0.8913072	0.07096323	-0.9352204	0.7153052	-0.6131734	1.2160136	-1.1504039	-0.89455426	0.21219364	-0.85840666	0.27584398	2.1338809	-0.8459124	-0.43173054	0.72620064	1.3646408	-0.035208542	-0.3672894	-0.5565941	-0.41321972	0.5765674	-0.33696634	-1.7345856	-0.11835734	-0.7625356	-1.1763973	0.6870444	-0.33961907	-0.017278293	0.9564176	0.7341743	-1.6789532	0.5710631	0.8064171	0.73859566	0.94432986	0.075132065	0.26563784	0.41561845	0.19105378	-0.20155832	0.09661205	0.546711	-1.0119532	1.3653038	-0.8438602	0.4946823	0.6376119	-0.2130103
0	-0.8048623	0.03782138	-0.8286547	0.67657405	-0.57976705	1.107196	-1.087126	-0.78532624	0.17528245	-0.7555439	0.17747869	1.9212174	-0.8000547	-0.41866145	0.6465331	1.2397878	-0.044939905	-0.3481348	-0.5669015	-0.38724393	0.48334676	-0.35222873	-1.5536704	-0.108610265	-0.65309405	-1.0956173	0.587222	-0.32707074	0.0033073912	0.82760143	0.682274	-1.5335135	0.52294755	0.69652617	0.6231951	0.8293934	0.06624693	0.2568005	0.38280743	0.1656004	-0.1757407	0.08729431	0.49535525	-0.9170907	1.2818093	-0.71970224	0.4623261	0.59577477	-0.22502469
0	-0.7437918	0.08297098	-0.7854879	0.61185515	-0.51643944	0.99876183	-0.9536962	-0.7332589	0.068111256	-0.7217354	0.15653002	1.7606671	-0.67488277	-0.36087462	0.6335109	1.1071621	-0.022693539	-0.32702738	-0.48641407	-0.3285258	0.4356274	-0.26038936	-1.3995847	-0.018727366	-0.630883	-0.8845962	0.5161693	-0.28367227	-0.02883823	0.8125626	0.57893246	-1.3847336	0.45597783	0.6140416	0.62458974	0.69962436	0.08521084	0.13191523	0.36353347	0.17146397	-0.12112678	0.02709138	0.44960174	-0.84496206	1.0700316	-0.63150483	0.3535457	0.4778228	-0.23514941
0	-0.8780079	0.073086895	-0.82606953	0.6729336	-0.56738746	1.1441097	-1.0411295	-0.8634524	0.12504289	-0.7898712	0.23317792	1.9783524	-0.78126913	-0.4568093	0.6831032	1.2641248	-0.0043030404	-0.34104422	-0.5063368	-0.38384682	0.51335436	-0.32009643	-1.5905735	-0.05482817	-0.71916866	-1.0876144	0.62105536	-0.31461927	-0.04158272	0.9453381	0.6416243	-1.5414627	0.5286789	0.70935106	0.7512042	0.80969834	0.06831011	0.1642117	0.3737205	0.17974108	-0.18517977	0.005555761	0.48197594	-0.92984724	1.2118281	-0.7686054	0.39962518	0.5638721	-0.2162161
0	-0.828781	0.1015024	-1.0605214	0.68596774	-0.5499773	1.31169	-1.0752853	-0.918899	0.17064078	-0.8324839	0.27159467	2.1055295	-0.8010282	-0.488406	0.7296941	1.3078706	-0.03126365	-0.36108887	-0.58953726	-0.4544409	0.5645651	-0.33185402	-1.684891	-0.13081127	-0.73845345	-1.1538665	0.5920537	-0.36899173	-0.046282217	1.074227	0.66097474	-1.6321106	0.5388612	0.7769397	0.751662	0.83329415	0.09629146	0.22400406	0.44944996	0.18076919	-0.21842399	-0.036032517	0.54591596	-1.0024172	1.2629051	-0.76415133	0.43626863	0.59060943	-0.25923693
0	-0.858681	0.086994536	-0.9377912	0.6829648	-0.5822657	1.1795392	-0.9990555	-0.8306995	0.07151295	-0.7755999	0.2731376	1.9539732	-0.75450927	-0.4416733	0.7040205	1.2996945	-0.0105341235	-0.35453364	-0.4749434	-0.39418033	0.5291839	-0.30187288	-1.6256788	-0.064011864	-0.7117756	-1.0151937	0.62682813	-0.33860007	-0.024572916	0.9451415	0.6687986	-1.5610267	0.5049879	0.76662195	0.7328268	0.8909574	0.08556097	0.15656899	0.34324557	0.20194247	-0.1774877	-0.034573093	0.47560605	-0.97234243	1.2177017	-0.7697093	0.40340602	0.582704	-0.21151114
0	-0.99875134	0.122430205	-0.9391396	0.7513436	-0.6507209	1.3444362	-1.0963782	-0.9212908	0.1982866	-0.97543067	0.3744499	2.196781	-0.8383807	-0.5597149	0.74810773	1.4297401	-0.0447749	-0.3274628	-0.5830232	-0.4270672	0.7066349	-0.35070434	-1.8416322	-0.10241502	-0.95597154	-1.1749724	0.7323869	-0.3488461	-0.09291586	1.1334612	0.7496171	-1.7256488	0.6039923	0.7609422	0.90377384	0.8912332	0.023773015	0.22138806	0.38196376	0.17606798	-0.3338181	-0.0041777333	0.53083056	-0.96816313	1.3631775	-0.95850515	0.41013527	0.66320676	-0.22505538
0	-0.98998576	0.10358725	-1.1427606	0.6927727	-0.58461326	1.4647428	-1.149606	-0.9968467	0.22837207	-0.86191285	0.33714333	2.295181	-0.9157098	-0.5073698	0.79509723	1.4791672	0.0039326805	-0.4107743	-0.6082864	-0.4913858	0.6032642	-0.37023678	-1.8793164	-0.1819423	-0.83139205	-1.3053648	0.65377325	-0.36542308	0.01221865	1.183611	0.7261762	-1.7997093	0.65979874	0.91815895	0.8304101	0.9341355	0.10863676	0.25741643	0.44007102	0.20586015	-0.2678632	-0.019636163	0.5268318	-1.1136547	1.4015503	-0.87575644	0.47184756	0.664448	-0.2440618
0	-0.83635694	0.006513644	-0.9735349	0.6276401	-0.57854766	1.2439991	-1.1287894	-0.87702084	0.212725	-0.76024514	0.19399098	2.072717	-0.8560522	-0.3809731	0.71400905	1.3432937	-0.062225595	-0.40026376	-0.5326292	-0.44571856	0.5146091	-0.3787269	-1.716356	-0.15788181	-0.6058433	-1.1992894	0.5861698	-0.364371	0.084086984	0.9470731	0.68476367	-1.6794602	0.61087924	0.8221734	0.65650266	0.9099501	0.10266506	0.24578102	0.40744373	0.17401099	-0.14441855	0.07483121	0.54946953	-1.0551736	1.3545125	-0.7721649	0.51411587	0.6505197	-0.21421741
0	-0.7901433	0.015817642	-0.7722689	0.6154796	-0.59259987	1.054735	-1.0195118	-0.7600568	0.13485377	-0.7361675	0.17050205	1.8529801	-0.73650205	-0.3774233	0.58820015	1.258115	-0.09063452	-0.34082106	-0.46355203	-0.351055	0.45998818	-0.36113805	-1.5230272	-0.07961356	-0.6030153	-0.99392265	0.5771183	-0.3301354	0.0028935354	0.8322864	0.6231753	-1.4739687	0.5351781	0.6825687	0.58984804	0.80273336	0.08970836	0.17928901	0.34292588	0.18164632	-0.16062854	0.040486034	0.48937574	-0.9036298	1.2405896	-0.72017264	0.43619436	0.5763728	-0.21391788
0	-0.83411	0.06384243	-0.8885362	0.65920585	-0.5631637	1.1459923	-1.0351369	-0.8587643	0.13842861	-0.77901876	0.23828755	1.9456884	-0.7735855	-0.3961341	0.64143515	1.3039136	-0.033147942	-0.37674248	-0.5160569	-0.38853338	0.5176738	-0.35412383	-1.5881064	-0.08392373	-0.65967405	-1.0428433	0.5889418	-0.3360797	-0.005938338	0.913615	0.64837426	-1.5388323	0.52366585	0.7433898	0.6566105	0.8411589	0.08053214	0.1613052	0.3487095	0.15579236	-0.14984256	0.022948138	0.4752145	-0.9573972	1.2297692	-0.7448492	0.42734453	0.58881414	-0.20731859
0	-0.84213716	0.030952329	-0.87591517	0.68024087	-0.630176	1.0848756	-1.0837148	-0.81547797	0.13152598	-0.7813834	0.2286524	1.9937928	-0.8016183	-0.37720412	0.68687344	1.3115574	-0.057809155	-0.3595397	-0.45884869	-0.3724262	0.5280063	-0.3415711	-1.6438664	-0.07657165	-0.6376661	-1.088019	0.6614073	-0.31330806	-0.009210865	0.85060126	0.6997773	-1.5750377	0.53579426	0.7487601	0.6772939	0.9595587	0.09680841	0.20956777	0.37290198	0.1845805	-0.12802233	0.06514649	0.5453351	-1.0109321	1.3081259	-0.7697672	0.48170707	0.6390496	-0.21440046
0	-0.9031582	0.0026642315	-0.9022253	0.6656425	-0.658051	1.2165288	-1.1409969	-0.8761742	0.1930823	-0.8058239	0.2253616	2.0926514	-0.8317543	-0.41121027	0.6995387	1.429414	-0.06836249	-0.399785	-0.5228997	-0.42015058	0.54022753	-0.39208362	-1.7664436	-0.14117071	-0.6611842	-1.1896561	0.6476906	-0.34063938	0.03611105	0.93438095	0.703475	-1.6613415	0.6241412	0.8114797	0.6793356	0.92205477	0.09421359	0.24096796	0.38754147	0.18961486	-0.17156363	0.057485834	0.55172116	-1.0544424	1.3836671	-0.80814326	0.5038742	0.679186	-0.228946
0	-0.86813277	0.10033646	-1.1200374	0.650901	-0.5191739	1.3519614	-1.058959	-0.91487694	0.13193148	-0.83329964	0.30942473	2.1390088	-0.81557447	-0.52369106	0.7885224	1.3524145	-0.0114745395	-0.37996984	-0.5696274	-0.48152766	0.5950911	-0.31305903	-1.7351696	-0.12962851	-0.7495235	-1.1385504	0.5642703	-0.38273138	-0.00432303	1.1549865	0.69315463	-1.6990805	0.53735864	0.8313913	0.79455644	0.8428336	0.12936237	0.18801735	0.43177903	0.22706988	-0.25053886	-0.084383346	0.53649527	-1.0478234	1.2594721	-0.7712799	0.42645976	0.5687495	-0.2332551
0	-0.87963957	0.111670405	-0.8981894	0.6867028	-0.53820693	1.2425989	-1.097342	-0.9094422	0.17001235	-0.83998513	0.273768	2.0994744	-0.8117003	-0.47158712	0.6855632	1.3157787	-0.02867504	-0.31680965	-0.5495158	-0.4316119	0.557699	-0.33223647	-1.648876	-0.099067725	-0.7832475	-1.1268277	0.60666436	-0.38167897	-0.031245017	1.05519	0.69602156	-1.6111395	0.5564619	0.71891415	0.75828207	0.82190096	0.074250124	0.20181064	0.43748936	0.18833987	-0.25420812	-0.0062753386	0.5160851	-0.9492452	1.2529067	-0.76083153	0.4482159	0.57385665	-0.24363463
0	-0.8731963	0.09677547	-0.9367873	0.68723077	-0.5596513	1.2574246	-1.0755659	-0.9202106	0.1435723	-0.819171	0.25674826	2.0838704	-0.80109966	-0.46616104	0.68940085	1.3032296	-0.0037057763	-0.33839688	-0.54070026	-0.42527443	0.56655943	-0.33894905	-1.6442108	-0.07981832	-0.7553704	-1.1044576	0.5989248	-0.34953198	-0.034588873	1.0437896	0.6771215	-1.5921631	0.5373433	0.7238528	0.76626563	0.8126356	0.10026186	0.19290806	0.4192349	0.1861377	-0.21244726	-0.007329587	0.53078693	-0.9655108	1.228548	-0.75222343	0.41344082	0.55842614	-0.25769943
0	-0.7979063	0.061140556	-1.2375987	0.6503443	-0.52664065	1.3839331	-1.0934011	-0.99000686	0.14644533	-0.78955716	0.26133236	2.1455412	-0.8021053	-0.45009556	0.7757259	1.3506339	-0.02984083	-0.38745022	-0.5785587	-0.47500706	0.5597432	-0.3386788	-1.7338858	-0.1273364	-0.6917146	-1.1434867	0.52376246	-0.4174516	-0.00931923	1.1030487	0.6886801	-1.719102	0.57974863	0.8770552	0.7183173	0.88339925	0.1749127	0.15548137	0.40682936	0.23402672	-0.13981184	-0.059267923	0.5756701	-1.0796936	1.259291	-0.7483395	0.44570288	0.58482283	-0.23799135
0	-0.85295063	0.10225676	-0.9886216	0.654186	-0.517731	1.2337495	-1.0094749	-0.8874027	0.1306377	-0.80770165	0.28944772	2.0271387	-0.7741341	-0.48148757	0.70469743	1.3038764	-0.022151394	-0.34257674	-0.52549714	-0.41789043	0.57016915	-0.32526287	-1.6422623	-0.07891839	-0.7367988	-1.0687338	0.57110023	-0.3794341	-0.017958308	1.07256	0.6651034	-1.5920665	0.5293346	0.7442876	0.7524648	0.8142365	0.08935864	0.15556341	0.39826807	0.18872167	-0.23883355	-0.034671746	0.49737263	-0.9653556	1.1957394	-0.74574316	0.40589157	0.56505793	-0.24514669
0	-0.8650493	0.09690956	-0.9524325	0.65897983	-0.5348167	1.22602	-1.0324422	-0.8982832	0.13564464	-0.8157281	0.28457767	2.0407236	-0.7755438	-0.4828148	0.701131	1.3239803	-0.02412949	-0.34514344	-0.52835584	-0.41314036	0.5673031	-0.3338212	-1.6492244	-0.08174184	-0.74866587	-1.081414	0.5956788	-0.3702057	-0.029276244	1.0581042	0.6623901	-1.5887672	0.54061836	0.7382658	0.7467308	0.82446724	0.089376606	0.1598257	0.4005588	0.18969767	-0.2435969	-0.019511722	0.4994791	-0.96842384	1.2119455	-0.75228524	0.41273606	0.5781243	-0.24115235
0	-0.9185342	0.1032396	-0.9030117	0.69070184	-0.5769528	1.2626789	-1.0812043	-0.9240553	0.15280181	-0.8653	0.30898538	2.1099372	-0.81591547	-0.5039036	0.7013405	1.3471837	-0.01742225	-0.33482227	-0.54003394	-0.41842806	0.6015462	-0.32169124	-1.6956888	-0.101212725	-0.7901312	-1.1396945	0.62684643	-0.33920357	-0.039006755	1.0781952	0.679696	-1.6268946	0.5475259	0.7401317	0.81726366	0.84751487	0.07568114	0.18956904	0.4115691	0.17453754	-0.26133692	-0.005070719	0.5053579	-0.95852065	1.2377402	-0.79138243	0.40629685	0.59213483	-0.22632821
0	-0.8362519	0.105946	-1.1651229	0.624507	-0.4813894	1.3555992	-1.0423088	-0.93294233	0.16607329	-0.78392357	0.29038483	2.0954084	-0.79252404	-0.4698599	0.7274756	1.3185353	-0.00056873413	-0.407273	-0.57449555	-0.45517007	0.5474185	-0.36932036	-1.6875956	-0.16144697	-0.71473336	-1.1487039	0.49879205	-0.3989126	-0.0009694452	1.1528186	0.6580457	-1.6474569	0.5814312	0.8764573	0.715429	0.80281204	0.13365623	0.19541347	0.42009258	0.19446856	-0.2002449	-0.08675646	0.51608276	-1.0316263	1.2161542	-0.73505425	0.43058732	0.584458	-0.24639
0	-0.8153534	0.11050285	-1.0682502	0.6485689	-0.46638557	1.2651082	-0.98982906	-0.87267774	0.12697494	-0.7715977	0.2673996	2.0110285	-0.731529	-0.4913122	0.685154	1.2789459	-0.008778611	-0.38463685	-0.55117875	-0.43752876	0.5514782	-0.3480243	-1.6044644	-0.11083909	-0.68759257	-1.075035	0.5295879	-0.3943455	0.0013579689	1.0898579	0.63718665	-1.5801747	0.4848053	0.79809093	0.70542175	0.8079686	0.124525	0.1644059	0.4210705	0.19799107	-0.2105139	-0.055036146	0.5185498	-0.9881992	1.1741984	-0.72405535	0.39719173	0.5420381	-0.22435316
0	-0.89179814	0.12471849	-1.2671516	0.69361037	-0.48939914	1.4807686	-1.0912127	-0.9980691	0.16978638	-0.81510425	0.34990436	2.2437692	-0.79335237	-0.5387563	0.81129164	1.4068996	-0.00026704583	-0.41021666	-0.6136271	-0.5118587	0.6209006	-0.35194638	-1.8351517	-0.15440091	-0.82043064	-1.2234018	0.58322877	-0.43023694	-0.024883367	1.2654606	0.7206698	-1.7545218	0.58091277	0.94216573	0.79011506	0.90596837	0.13795912	0.22492214	0.44538963	0.24541324	-0.27295652	-0.11607149	0.58679426	-1.1046736	1.2823942	-0.82316643	0.43605733	0.58943075	-0.24555537
0	-0.8454562	0.061609574	-0.90572417	0.66153055	-0.56654674	1.1867926	-1.0415502	-0.8087938	0.14778559	-0.7864133	0.23173231	1.9905571	-0.8237298	-0.43216005	0.6788814	1.2889084	-0.018691296	-0.36865327	-0.52914745	-0.41289765	0.5206913	-0.32486048	-1.5852953	-0.10471187	-0.64715827	-1.0853744	0.62458366	-0.3158102	0.013232372	0.9225179	0.6789825	-1.5719286	0.5323325	0.78827995	0.6726893	0.8892396	0.10524014	0.24033308	0.3519081	0.16283569	-0.18219346	0.03707693	0.478756	-0.96646607	1.2579364	-0.75928867	0.44667923	0.6385097	-0.21941835
0	-0.95433253	0.13910659	-1.032613	0.6947209	-0.5367879	1.3490137	-1.0885426	-0.9416111	0.20304498	-0.8861504	0.35172746	2.191769	-0.82225925	-0.5176688	0.73102176	1.4090253	-0.01662325	-0.35803947	-0.5820556	-0.47684672	0.6485125	-0.37606627	-1.7822256	-0.14608695	-0.8546856	-1.2151431	0.64642644	-0.36426765	-0.004301687	1.1563665	0.7003734	-1.6864258	0.57395625	0.86860985	0.80752844	0.90568846	0.06824237	0.25781006	0.43777612	0.17391981	-0.32666466	-0.036225684	0.5093506	-1.0233264	1.3018267	-0.8574888	0.45672798	0.6495483	-0.25293946
0	-0.8553127	0.07957822	-0.92043686	0.6534748	-0.54206693	1.2035853	-1.0562599	-0.8385119	0.16815138	-0.81278414	0.22468956	2.0110261	-0.7799986	-0.43799603	0.65234655	1.3163426	-0.03136205	-0.3758223	-0.5340744	-0.40924636	0.49942032	-0.35194182	-1.6213086	-0.092652686	-0.70552254	-1.0907539	0.58104986	-0.35143578	0.010971872	0.9573344	0.66154885	-1.5698812	0.5464305	0.766626	0.68842393	0.84185714	0.07457639	0.17784226	0.38567582	0.16829704	-0.18203463	0.018754028	0.4724287	-0.9808173	1.2558876	-0.7695247	0.4314769	0.6060198	-0.20097156
0	-0.97937524	0.14649162	-0.99022317	0.7030264	-0.57650566	1.357607	-1.0603545	-0.9425972	0.1903313	-0.9167084	0.39822978	2.2032115	-0.8036929	-0.6104578	0.7325198	1.4256518	-0.015685448	-0.34715244	-0.5713706	-0.4680845	0.7072739	-0.36436048	-1.7938432	-0.16593052	-0.8827274	-1.2133163	0.67200094	-0.37677726	-0.022787236	1.2112827	0.69876033	-1.6994133	0.56831104	0.8296868	0.860732	0.8983073	0.018407783	0.25270164	0.41947898	0.17399752	-0.36607087	-0.031935453	0.51344866	-1.0044069	1.3054645	-0.9000952	0.41653392	0.6269971	-0.21530873
0	-0.96634936	0.16039464	-1.0931909	0.7103421	-0.5382989	1.3758069	-1.0513152	-0.93701404	0.16402957	-0.87131757	0.3884148	2.2032437	-0.8002414	-0.56951815	0.75284207	1.4252154	-0.0061579277	-0.38109943	-0.587838	-0.47531027	0.6634881	-0.33755994	-1.7943524	-0.147666	-0.8317539	-1.1859306	0.6511707	-0.39397398	0.019133177	1.2174426	0.7071203	-1.6874865	0.53832453	0.8929632	0.82442725	0.9284078	0.06369389	0.24150549	0.43572226	0.19298807	-0.33369395	-0.066182055	0.5086447	-1.0421464	1.304821	-0.86462086	0.42547265	0.62192994	-0.21113047
0	-0.8831762	0.113792844	-0.98970973	0.69958806	-0.56796056	1.2402605	-1.0522044	-0.8887455	0.1381885	-0.83144706	0.3106974	2.0732508	-0.784597	-0.47030124	0.7199646	1.3484645	-0.019905983	-0.37645945	-0.5441142	-0.43556753	0.60438794	-0.331107	-1.708889	-0.10015503	-0.7289088	-1.1185756	0.6533873	-0.34036458	-0.006501453	1.01103	0.70721495	-1.6264238	0.5143623	0.80902004	0.7547092	0.91641265	0.054888904	0.23992379	0.3816043	0.1554498	-0.23030841	0.008709792	0.5097605	-1.0120633	1.2878044	-0.815712	0.42074502	0.6217792	-0.19623871
0	-0.7406983	0.057625588	-0.90177435	0.572806	-0.51469725	1.1153492	-0.92424095	-0.77697	0.09461041	-0.73803306	0.19513638	1.8447984	-0.7426795	-0.42657167	0.64351237	1.1962193	-0.04549081	-0.33912587	-0.4880527	-0.37403965	0.4513995	-0.29715574	-1.4948995	-0.090134114	-0.63961387	-0.98716354	0.49192137	-0.32878205	0.011861003	0.93689346	0.59090495	-1.5090975	0.5256523	0.6877541	0.65357643	0.7404439	0.10177806	0.1465361	0.3447702	0.18014432	-0.19072033	-0.023737123	0.45700586	-0.8993345	1.1287899	-0.67849994	0.39305863	0.53663915	-0.21766125
0	-0.8481553	0.075690694	-1.1538997	0.6410807	-0.55460215	1.345285	-1.0247091	-0.9271483	0.14358522	-0.8144052	0.29226813	2.133417	-0.81309116	-0.50012517	0.7856945	1.3797594	-0.038832497	-0.39071298	-0.5534048	-0.47327945	0.5555712	-0.34572005	-1.7476481	-0.13013975	-0.74459994	-1.1446679	0.53700674	-0.38661894	0.012165503	1.120937	0.67829865	-1.6988149	0.56744266	0.8578566	0.7605556	0.8687584	0.12286367	0.18057297	0.39364126	0.22196409	-0.23101597	-0.07468961	0.52094495	-1.0494131	1.2724392	-0.7613035	0.44257778	0.6044444	-0.23654073
0	-0.7349406	0.000983737	-0.86900336	0.56580263	-0.5986867	1.1009338	-1.044325	-0.72311836	0.17118925	-0.72581977	0.09482835	1.8668402	-0.80930316	-0.36820328	0.655973	1.2121367	-0.11149957	-0.38062212	-0.5207088	-0.37815553	0.39252394	-0.34149793	-1.5547264	-0.124744624	-0.549627	-1.0968939	0.523812	-0.31852525	0.05387055	0.8217014	0.64399517	-1.576383	0.5975209	0.7141945	0.58101225	0.7898858	0.10539094	0.23620735	0.36885822	0.1842033	-0.1276856	0.039580114	0.504351	-0.91785073	1.2344337	-0.7122336	0.48245645	0.5911074	-0.23186474
0	-1.004239	0.13257155	-1.4468013	0.74315673	-0.55099916	1.6767411	-1.1951323	-1.172186	0.21817812	-0.88383126	0.44225222	2.5237916	-0.92123777	-0.59584427	0.94928145	1.6092445	0.007891088	-0.42990533	-0.63384336	-0.627727	0.7348743	-0.36643288	-2.0826154	-0.22808369	-0.9430263	-1.3970399	0.63276726	-0.4250319	0.008512172	1.4191097	0.80288804	-1.9824387	0.64434916	1.0435293	0.9586212	1.017135	0.15452741	0.24288765	0.49101752	0.27642384	-0.29377562	-0.1228069	0.6129639	-1.2710903	1.4527344	-0.91278267	0.4778909	0.6713282	-0.2630368
0	-1.0150603	0.16808042	-1.305341	0.73254454	-0.53260356	1.5393622	-1.1448532	-1.0539619	0.22185817	-0.8739423	0.40687895	2.432347	-0.85854524	-0.5861943	0.84673065	1.5739101	-0.006081547	-0.42086664	-0.6249679	-0.5829971	0.7195774	-0.38078326	-1.9717216	-0.2017556	-0.88545054	-1.3405591	0.6442813	-0.4577692	0.03282641	1.3870224	0.7600015	-1.8544772	0.5910342	1.0029413	0.89026374	0.9959684	0.12531838	0.27388817	0.52395755	0.24935293	-0.35619652	-0.09871417	0.5827909	-1.1684084	1.4054607	-0.91509634	0.48282427	0.6676693	-0.2411583
0	-0.95413166	0.116479754	-1.1072298	0.71066797	-0.56141114	1.4071234	-1.0746142	-0.9573914	0.16026597	-0.87129325	0.37141767	2.2363093	-0.8280007	-0.5677318	0.79936045	1.4711752	-0.013449189	-0.37282667	-0.5688091	-0.5035548	0.66841495	-0.35647857	-1.8404768	-0.1550511	-0.84407884	-1.2185585	0.6405194	-0.38805586	0.012144692	1.2177436	0.7264445	-1.7752925	0.5568167	0.8628153	0.86309385	0.9420091	0.082808025	0.20170626	0.44030577	0.22961484	-0.29950926	-0.054163035	0.53238666	-1.0884447	1.3261064	-0.87353593	0.44488412	0.6162599	-0.23180732
0	-1.0050025	0.1309669	-1.6991799	0.7162478	-0.5228387	1.8428289	-1.2062861	-1.2085292	0.19998406	-0.8550631	0.4712554	2.6210246	-0.92730993	-0.59663045	1.057228	1.6674705	0.028872248	-0.4837025	-0.6713084	-0.7059299	0.73554444	-0.33520094	-2.1753585	-0.28514728	-0.9614879	-1.4420532	0.57651156	-0.43940818	0.054297928	1.5273763	0.8228931	-2.0924156	0.69050604	1.200966	0.98027945	1.0495319	0.19444996	0.2419386	0.48079664	0.3162011	-0.26403493	-0.21628718	0.6070228	-1.3758341	1.4674745	-0.89788085	0.4936447	0.67260194	-0.29745552
0	-0.90512854	0.028498732	-1.7405891	0.69757366	-0.572172	1.781681	-1.2074383	-1.3064013	0.17136118	-0.84189075	0.41991264	2.523315	-0.89173186	-0.5425177	1.0436801	1.6946573	0.0024089813	-0.45778656	-0.6949913	-0.708293	0.6984852	-0.38165507	-2.1031516	-0.22606483	-0.87456805	-1.3424175	0.57805043	-0.4327097	-0.0024294355	1.4096794	0.8387862	-2.0896056	0.758335	1.2006298	0.943048	1.0729972	0.25936258	0.22831652	0.4021977	0.35028931	-0.1221867	-0.16154568	0.65921885	-1.4044436	1.4211712	-0.84839356	0.47257885	0.675534	-0.2463285
0	-0.8005064	0.042429604	-0.7341193	0.63614446	-0.5539484	1.0432695	-0.9842885	-0.74506325	0.09406187	-0.7164523	0.11747611	1.8321838	-0.74444914	-0.3650176	0.61511433	1.1706698	-0.031485792	-0.33990502	-0.46712294	-0.32347524	0.4241527	-0.32316577	-1.4450995	-0.026632024	-0.6002099	-0.97905123	0.5810637	-0.2846752	-0.0019190691	0.798033	0.6179876	-1.4328194	0.49427545	0.65120286	0.615061	0.7651238	0.103749186	0.17134681	0.3397592	0.16525573	-0.11722738	0.038943086	0.46682015	-0.8853901	1.1643053	-0.6609976	0.40814546	0.55372626	-0.21877041
0	-0.94912845	0.12164933	-1.3896363	0.7058823	-0.54479814	1.5848355	-1.1736671	-1.0695317	0.1810859	-0.8690975	0.35858777	2.389066	-0.86062306	-0.5728345	0.8930627	1.4878699	0.006034224	-0.42746812	-0.63428867	-0.5718295	0.65557873	-0.35833856	-1.9091015	-0.17102306	-0.8370151	-1.2975414	0.59180117	-0.44849998	0.0019865353	1.339409	0.7541383	-1.8925499	0.61538285	0.9920616	0.85297656	0.9301415	0.18928654	0.23005684	0.49338043	0.28138712	-0.26400223	-0.09479711	0.59968096	-1.1724665	1.3821645	-0.83497185	0.46217567	0.60162735	-0.26102668
0	-0.82115996	0.02532496	-0.723259	0.67282337	-0.6619734	1.0169233	-1.0351781	-0.79618406	0.08974297	-0.7406115	0.11088071	1.9205272	-0.7013267	-0.36749345	0.6621252	1.245115	-0.044177268	-0.3890085	-0.4695992	-0.31662762	0.4058733	-0.28968856	-1.5182837	0.021012587	-0.65348846	-1.017426	0.6522218	-0.2839203	-0.06978861	0.7691149	0.63947076	-1.4565974	0.5552492	0.6662633	0.6428029	0.8291398	0.10496503	0.16836531	0.36816713	0.21145089	-0.12322587	0.07376489	0.51308674	-0.90555054	1.260498	-0.7550299	0.42081615	0.61272794	-0.2289594
0	-0.783256	0.091566026	-0.8943813	0.6171744	-0.5083544	1.1357597	-0.9728124	-0.80193937	0.08880383	-0.74114037	0.1899896	1.9039724	-0.7506088	-0.401165	0.6538447	1.1805722	-0.00039416854	-0.34926707	-0.50921667	-0.3667052	0.46034387	-0.28206843	-1.4790696	-0.06207206	-0.63196665	-0.9769265	0.5183689	-0.32570353	-0.020501232	0.9496131	0.5949478	-1.4752929	0.49875122	0.7027812	0.6578829	0.71944124	0.12508966	0.14375336	0.39063978	0.18433514	-0.1423909	-0.023290278	0.4794738	-0.9044444	1.1018037	-0.6459797	0.3871436	0.50828296	-0.25201455
0	-0.8345063	0.069627136	-1.1954633	0.67463386	-0.52926517	1.3774688	-1.0860125	-0.9804561	0.11750657	-0.79237175	0.2760225	2.1482816	-0.7759778	-0.45555413	0.7664569	1.3608001	0.023691658	-0.41639087	-0.564297	-0.47142488	0.5430946	-0.33574274	-1.7141751	-0.110831864	-0.6771472	-1.1264384	0.5597176	-0.3984832	-0.009648172	1.1045748	0.6634598	-1.6691942	0.5652026	0.8677343	0.72440946	0.8626766	0.18487777	0.1537123	0.41933593	0.25842413	-0.12921748	-0.05044275	0.57610786	-1.0884557	1.2341448	-0.71510655	0.4182965	0.5539954	-0.24758486
0	-0.8064133	0.06572704	-1.1063906	0.6684049	-0.5449781	1.3244362	-1.0844215	-0.93667626	0.15544192	-0.7907585	0.21583557	2.1070397	-0.79556435	-0.4225463	0.73246515	1.3135147	-0.02211338	-0.38648152	-0.55779684	-0.4413755	0.5079258	-0.35844967	-1.6475816	-0.10435493	-0.68101096	-1.1133888	0.55857337	-0.38582617	-0.013307089	1.0580817	0.65052336	-1.6488302	0.5827326	0.80278826	0.6780114	0.83859134	0.1566869	0.17031042	0.44330794	0.21549602	-0.123682566	-0.027726326	0.55401224	-1.0321803	1.2313809	-0.71318364	0.46242338	0.5611195	-0.259617
0	-0.82844824	0.040897924	-0.9145135	0.6391454	-0.5762864	1.203204	-1.0359842	-0.8686213	0.13073224	-0.76501554	0.1876494	2.0101714	-0.80232704	-0.40667427	0.68456584	1.2660992	-0.014099526	-0.369411	-0.5124171	-0.40431958	0.46794438	-0.32212466	-1.5807965	-0.08529232	-0.6510143	-1.0773447	0.5709312	-0.31317407	-0.006887584	0.95355	0.6188165	-1.5660543	0.56141657	0.7431745	0.6784903	0.80720675	0.13645941	0.18044709	0.39557055	0.19171235	-0.13222992	0.0031325573	0.52081496	-0.96933854	1.1946344	-0.69867235	0.42914355	0.5703981	-0.24717401
0	-0.83840054	0.08660985	-0.89344835	0.6332373	-0.5262825	1.1804649	-1.0197154	-0.8419465	0.10658404	-0.7637144	0.21258381	1.9722732	-0.77971804	-0.41021812	0.6609727	1.2243092	-0.0036371385	-0.33967474	-0.5156698	-0.40267926	0.49053574	-0.30725536	-1.5316819	-0.06099256	-0.6892015	-1.0254548	0.5584522	-0.34744802	-0.03501455	0.9750077	0.61793923	-1.5165125	0.52684164	0.7050236	0.7089106	0.763111	0.124498606	0.1529223	0.39952227	0.18345419	-0.17332835	-0.0332146	0.4739708	-0.91447943	1.1512482	-0.695899	0.4041252	0.53589326	-0.25163102
0	-0.8721902	0.06941812	-0.9500412	0.6652691	-0.55696553	1.2584612	-1.0434474	-0.9302888	0.13442424	-0.7998157	0.22695284	2.0822563	-0.80918205	-0.43313995	0.7092796	1.3178929	-0.002816919	-0.37371597	-0.5443194	-0.4392263	0.53074527	-0.33714387	-1.6453437	-0.10447598	-0.7119617	-1.1240802	0.5855292	-0.3268679	-0.02204194	1.027008	0.6360505	-1.5932586	0.55921936	0.7722369	0.7334808	0.8200171	0.12568828	0.17738268	0.40391165	0.18737297	-0.1566007	-0.01396814	0.5016934	-1.0014594	1.2020137	-0.72708344	0.41716436	0.57596433	-0.25646603
0	-0.8635621	0.09253527	-0.89282364	0.67117876	-0.55279493	1.2032818	-1.0425934	-0.8612949	0.11986106	-0.8102282	0.23903519	2.02371	-0.80093384	-0.43318915	0.67876947	1.2818576	-0.015855039	-0.33393636	-0.50381464	-0.41091004	0.5314717	-0.30309042	-1.6022236	-0.06604978	-0.7199146	-1.0687298	0.6079625	-0.35448495	-0.022195771	0.98398775	0.649787	-1.5642263	0.52556723	0.717907	0.74355954	0.82373935	0.09575101	0.16939226	0.39538884	0.18261366	-0.18560219	0.005949227	0.48969975	-0.94792825	1.207203	-0.74734676	0.41911462	0.56645554	-0.24348548
0	-0.77386564	0.07294228	-0.74854	0.6294918	-0.5577822	0.9981579	-1.0034196	-0.779435	0.09524132	-0.7399791	0.102095395	1.8455328	-0.6902439	-0.34672868	0.64099663	1.1367846	-0.02969266	-0.35390067	-0.49323457	-0.28871197	0.40473136	-0.2764137	-1.4402055	-0.013507251	-0.65214527	-0.96826833	0.55973536	-0.27486122	-0.057530947	0.81509024	0.600959	-1.4056159	0.521455	0.63643324	0.6289838	0.7425622	0.09006775	0.15864958	0.38993725	0.17144078	-0.11794485	0.039610915	0.48128322	-0.8360489	1.1260554	-0.6827978	0.40544572	0.5104422	-0.23271379
0	-0.8370946	0.12961876	-1.0410676	0.6678715	-0.47595176	1.3009651	-1.0525968	-0.90110826	0.12814893	-0.80823886	0.27811193	2.0823386	-0.7646783	-0.513211	0.7168875	1.2546835	-0.0056658774	-0.3390488	-0.55406594	-0.43083954	0.5735658	-0.30365613	-1.6508547	-0.10016953	-0.75392866	-1.0927856	0.5589635	-0.4169826	-0.010205936	1.154655	0.67874956	-1.6249003	0.51323605	0.7563164	0.7537867	0.77968556	0.10824906	0.18710075	0.4856895	0.22211541	-0.27547237	-0.055970628	0.5526565	-0.95786905	1.1939058	-0.71703374	0.3927133	0.5251759	-0.25829712
0	-0.8311183	0.12036139	-1.0126498	0.6701823	-0.47342214	1.2736744	-1.0499165	-0.90544796	0.14045946	-0.8095223	0.2610724	2.0641167	-0.75306123	-0.4946024	0.72220874	1.2448455	-0.011924386	-0.339457	-0.5569	-0.4259335	0.5632047	-0.30939826	-1.6354727	-0.09143794	-0.762193	-1.0882946	0.55171925	-0.39391023	-0.027958173	1.1080699	0.6804461	-1.6115766	0.5066704	0.7280675	0.7639699	0.7728063	0.10698186	0.18137397	0.47695845	0.2212245	-0.2510722	-0.03942684	0.5527089	-0.9539074	1.1882365	-0.71939063	0.3911174	0.5124489	-0.2599534
0	-0.91233	0.12997353	-1.2848729	0.67214483	-0.46945718	1.4939564	-1.1067894	-1.0342743	0.19992875	-0.8081172	0.3187657	2.2922356	-0.8152293	-0.55386984	0.8054195	1.3901372	0.005592548	-0.41775793	-0.62035257	-0.5252177	0.6136427	-0.36818796	-1.8331652	-0.17322813	-0.8112261	-1.2686611	0.5776648	-0.45999074	-0.009726445	1.3348172	0.70614904	-1.7771434	0.59216	0.9198462	0.79853773	0.8651696	0.15761954	0.23668323	0.52398235	0.25489923	-0.29598427	-0.13458699	0.6056255	-1.1012796	1.2810477	-0.78495383	0.4420148	0.5721399	-0.2778135
0	-0.83182865	0.05823482	-1.0721904	0.6797876	-0.54856265	1.2889442	-1.0881566	-0.8744597	0.114756696	-0.78024167	0.25638878	2.0923607	-0.785031	-0.45217654	0.77060217	1.3494521	-0.019791601	-0.39322433	-0.5534956	-0.45807585	0.55029035	-0.30945984	-1.6905025	-0.10132117	-0.6777172	-1.1161612	0.59707564	-0.35470814	0.016796164	1.0268229	0.69759375	-1.6566389	0.5467173	0.83404875	0.72566223	0.8936716	0.1456536	0.19453256	0.4261242	0.2291283	-0.17917255	-0.0111797415	0.56980056	-1.0580744	1.2787099	-0.7235636	0.45223096	0.59470856	-0.2305032
0	-0.8871718	0.06954658	-1.2389811	0.7160087	-0.56822646	1.4387072	-1.1514279	-1.0039847	0.13596188	-0.8459333	0.33450145	2.2914228	-0.82215536	-0.50558823	0.8612469	1.5013189	-0.013561275	-0.41862893	-0.60417175	-0.5435732	0.6371272	-0.33324	-1.8674852	-0.1528048	-0.75703865	-1.2091293	0.6438461	-0.4009191	-0.004088032	1.136916	0.7638411	-1.7980589	0.58775043	0.95075923	0.80912066	0.9888841	0.16475342	0.20869803	0.4536125	0.2562315	-0.18505885	-0.037002973	0.5810552	-1.1670885	1.3863566	-0.8196215	0.47550306	0.631469	-0.22738503
0	-0.7756228	0.064673394	-1.0299677	0.633045	-0.48874438	1.2242473	-0.9762531	-0.89552087	0.09538151	-0.7639496	0.22812061	1.9707233	-0.73566383	-0.45660222	0.73464996	1.232415	-0.014453528	-0.37741354	-0.53353125	-0.43535832	0.5097287	-0.30696702	-1.5749418	-0.088939205	-0.6928716	-1.0334289	0.51640356	-0.34947374	-0.014372867	1.0196122	0.62219524	-1.5682852	0.51026267	0.7417054	0.71473426	0.78993595	0.13000558	0.13107497	0.3931701	0.2102835	-0.15602802	-0.060226846	0.5116069	-0.9744597	1.1568979	-0.70485926	0.39970195	0.5153057	-0.24356292
0	-0.9133245	0.12038169	-1.3636471	0.683622	-0.44292822	1.5171058	-1.0838251	-1.0476519	0.1657942	-0.8065383	0.33151263	2.2801478	-0.79076433	-0.5095961	0.8278796	1.3996202	0.004975601	-0.4354074	-0.61514425	-0.53065056	0.62274635	-0.3519337	-1.8308893	-0.15661243	-0.80693305	-1.250222	0.5722227	-0.45131013	-0.008129818	1.3232073	0.6983239	-1.7869014	0.5879089	0.96785367	0.78900003	0.90804774	0.18826868	0.18939602	0.4880715	0.26862043	-0.24123217	-0.120312594	0.5991855	-1.1379081	1.2652733	-0.7860098	0.42552596	0.57002056	-0.25602126
0	-0.9223181	0.09720073	-1.5507884	0.68584675	-0.47871134	1.6551875	-1.1340054	-1.1524446	0.16305608	-0.822421	0.4089281	2.409244	-0.84356254	-0.55203307	0.9475388	1.5166333	0.017777141	-0.4287162	-0.6598813	-0.6297638	0.67157835	-0.34025776	-1.9576337	-0.19637433	-0.8737662	-1.2987589	0.5911215	-0.44583094	0.001500795	1.4151144	0.7783048	-1.9438334	0.6430103	1.068381	0.8948466	0.96820515	0.218774	0.21573009	0.44943097	0.31128004	-0.2242978	-0.16139011	0.6190197	-1.2526394	1.35041	-0.8326495	0.43758124	0.5973335	-0.26015878
0	-0.8860698	0.101328574	-1.3546785	0.6786472	-0.4837513	1.547812	-1.1203246	-1.0726658	0.16877583	-0.80571836	0.3520978	2.3196359	-0.8174913	-0.5261356	0.8776536	1.4245577	0.014220715	-0.42221278	-0.6147837	-0.54561096	0.6198723	-0.3357474	-1.8776699	-0.17779085	-0.8282716	-1.2684226	0.5800974	-0.42688394	-0.016480383	1.2907512	0.7373905	-1.8335242	0.6183484	0.96628153	0.82456464	0.9329974	0.18349425	0.20090024	0.47574544	0.27624327	-0.22713713	-0.12544148	0.60026854	-1.1660331	1.3262265	-0.80880594	0.46790186	0.5921409	-0.26179248
0	-0.8923982	0.110765845	-1.3480436	0.676057	-0.4706649	1.5180355	-1.0928583	-1.072468	0.18600234	-0.78804	0.31095812	2.2970603	-0.82365936	-0.5105544	0.8384957	1.4018632	0.013526128	-0.4294681	-0.60146475	-0.52802145	0.6022147	-0.35888866	-1.8426435	-0.15577033	-0.7918451	-1.2718542	0.5651582	-0.44029897	-0.011165317	1.2911676	0.71496534	-1.7924755	0.6191697	0.9627015	0.77444065	0.9065195	0.20381172	0.18565822	0.47170997	0.26199538	-0.2235833	-0.12761351	0.5958229	-1.1641116	1.2918181	-0.79136884	0.43823165	0.58435625	-0.25298572
0	-0.89255637	0.10061325	-1.4660828	0.6709933	-0.4851648	1.598724	-1.1263841	-1.0824261	0.15532988	-0.7921985	0.38713613	2.3245137	-0.8233799	-0.5239919	0.9215825	1.4641967	0.026504409	-0.43511695	-0.6368724	-0.5793477	0.63323283	-0.3235536	-1.8915225	-0.18235931	-0.81962633	-1.2506874	0.56496185	-0.41533202	0.0053810636	1.320711	0.7495733	-1.8728126	0.6289239	1.0421008	0.8511799	0.9521782	0.19929075	0.19208679	0.4164573	0.28187552	-0.19449031	-0.13668934	0.5888901	-1.2145275	1.316685	-0.80881184	0.43959752	0.5987366	-0.26764697
0	-0.78038126	0.08538901	-1.0330329	0.6063615	-0.44217905	1.1932967	-0.97999275	-0.83962154	0.13306013	-0.7328983	0.22409886	1.9496951	-0.7048659	-0.421867	0.67579967	1.2308763	-0.021770122	-0.37166277	-0.5293566	-0.40339735	0.5149865	-0.31920862	-1.5604194	-0.0983006	-0.65088946	-1.0414624	0.49594077	-0.3864169	0.009356916	1.047013	0.6338112	-1.5334857	0.50985825	0.77052593	0.6388046	0.7755114	0.13914402	0.14776458	0.42024365	0.20944321	-0.19955686	-0.05097469	0.51852745	-0.9631727	1.1330156	-0.6736295	0.41846633	0.52314126	-0.22854967
0	-0.79534024	0.06956139	-1.0386606	0.625574	-0.48395678	1.2331809	-1.0220808	-0.86185616	0.11940563	-0.7386902	0.2305741	1.9906719	-0.73504204	-0.41954553	0.70017534	1.2792994	-0.008061448	-0.38822067	-0.5251705	-0.41751888	0.50553846	-0.3154031	-1.6133113	-0.08724807	-0.65449303	-1.0664065	0.54363644	-0.35697097	0.0115040345	1.0128323	0.64213234	-1.5726545	0.53485614	0.79622525	0.66649634	0.8321088	0.13644926	0.14826949	0.39252958	0.22092056	-0.16325127	-0.020111423	0.5193052	-0.99949175	1.18361	-0.6994711	0.43479258	0.55211645	-0.22675101
0	-0.8289106	0.07369522	-1.0688858	0.65578103	-0.5390496	1.2651709	-1.02854	-0.92878395	0.120092146	-0.77514786	0.26405594	2.0457647	-0.75109035	-0.4372149	0.72001165	1.3402578	-0.012446858	-0.38666853	-0.5370238	-0.44777125	0.5597829	-0.32361165	-1.655021	-0.09517916	-0.70629895	-1.0940335	0.5586854	-0.3526861	-0.038316876	1.0387387	0.6472013	-1.6035717	0.53435224	0.79703677	0.7207109	0.8563019	0.13071597	0.1617945	0.3781731	0.2117656	-0.14402285	-0.014462885	0.50765467	-1.0275352	1.2258803	-0.7558177	0.41448212	0.5661261	-0.22887506
0	-0.75026584	0.08227997	-0.9650934	0.5836848	-0.47474918	1.1364197	-0.94263166	-0.789471	0.11254322	-0.7086671	0.208911	1.8424013	-0.7082542	-0.4023676	0.6270492	1.1835278	-0.02751925	-0.3499762	-0.48827645	-0.3830861	0.459349	-0.29068363	-1.4714321	-0.082531944	-0.5992511	-0.976112	0.5008635	-0.35569367	0.01748861	0.95695376	0.59978104	-1.4819002	0.49857852	0.7304906	0.6221433	0.7487318	0.13041174	0.14261182	0.37217578	0.19603612	-0.1798733	-0.032482095	0.49131817	-0.9202787	1.10559	-0.63957185	0.41433924	0.5143016	-0.221624
0	-0.6605667	0.042678107	-0.8540576	0.5959984	-0.54705375	0.9494795	-0.9646515	-0.72726643	0.11987516	-0.70441294	0.13734783	1.7557213	-0.692834	-0.34058598	0.64867246	1.1281772	-0.07991792	-0.3567817	-0.52928054	-0.32425338	0.4411473	-0.3008679	-1.4462347	-0.0753429	-0.5474617	-0.94129694	0.537125	-0.2915488	-0.0051344438	0.77234304	0.6340062	-1.4184328	0.4777055	0.67321527	0.56444645	0.76002	0.09801009	0.19150762	0.34902066	0.15244035	-0.089504845	0.056834113	0.48491886	-0.8797375	1.1326844	-0.6226126	0.4235022	0.5116912	-0.21641235
0	-0.6961263	0.0888929	-0.7574833	0.5645956	-0.4999403	0.9506025	-0.88926196	-0.73620653	0.06371905	-0.690332	0.128258	1.6687706	-0.64265555	-0.34787774	0.58273625	1.0882721	-0.023652166	-0.34255973	-0.47643793	-0.3021238	0.4190078	-0.31728116	-1.317175	-0.038688906	-0.5716492	-0.84751695	0.48445308	-0.27171722	-0.020299744	0.78290635	0.5363073	-1.3308656	0.45646238	0.61164176	0.5617757	0.67354184	0.06990364	0.12259971	0.2981855	0.1322007	-0.09872875	-0.0010252558	0.4161045	-0.8051652	1.015835	-0.6017526	0.3682958	0.4782714	-0.21696797
0	-0.7593443	0.043522548	-0.7826134	0.6134331	-0.5870778	1.0092062	-0.97492886	-0.730835	0.08911384	-0.73463094	0.15583676	1.7917755	-0.754641	-0.3539409	0.6076756	1.1731441	-0.04590446	-0.3536207	-0.4843231	-0.33713487	0.4132246	-0.31460872	-1.4296447	-0.03022902	-0.57632816	-0.9478663	0.5660888	-0.29771456	-0.028491976	0.7480775	0.613646	-1.4316633	0.50249696	0.66702783	0.5910456	0.79836005	0.08115363	0.1642406	0.29365933	0.14279546	-0.080090724	0.04653109	0.4449852	-0.8746624	1.1614143	-0.6814739	0.430727	0.56826	-0.20767467
0	-0.7579283	0.06476407	-1.0834696	0.59155726	-0.48695436	1.1779635	-1.0358838	-0.7969547	0.16016072	-0.71755093	0.17562084	1.9373106	-0.76240337	-0.38388786	0.7064798	1.2247734	-0.048353598	-0.4091814	-0.5650553	-0.39602244	0.46161252	-0.32984558	-1.5765543	-0.1317329	-0.5694861	-1.0906999	0.5048722	-0.37915197	0.025523895	0.99215823	0.67446387	-1.5778521	0.547067	0.8262189	0.5886044	0.8073495	0.15666439	0.23634434	0.4297321	0.19587873	-0.16897514	-0.0012657252	0.529888	-0.97367334	1.212819	-0.6525547	0.44801384	0.55461055	-0.1939072
0	-0.75193566	0.026456859	-1.110157	0.58759063	-0.5388481	1.2363683	-0.98366547	-0.8465391	0.08235518	-0.70796853	0.19463597	1.9453325	-0.7427255	-0.409808	0.76263285	1.3019468	-0.020949697	-0.42967686	-0.5441392	-0.4443024	0.44822013	-0.28980458	-1.5851605	-0.10512639	-0.55631685	-1.0272775	0.51571053	-0.35228717	0.047349524	0.944864	0.6324402	-1.6023687	0.54598045	0.85336536	0.6112818	0.8401171	0.17277569	0.16027471	0.35190493	0.23600306	-0.10140886	-0.04724778	0.5122387	-1.0312423	1.1879547	-0.63715947	0.43294042	0.5752954	-0.21013904
0	-0.78517884	0.10641528	-1.0232495	0.61160755	-0.48984456	1.1795309	-1.0027405	-0.84028655	0.14571482	-0.74988055	0.26844978	1.9758257	-0.7539119	-0.41753593	0.6822512	1.2379599	-0.026512893	-0.3591313	-0.5258302	-0.39298424	0.52790725	-0.3184815	-1.5954366	-0.10317082	-0.6653056	-1.0492525	0.53266835	-0.35556844	0.0025700622	1.0135959	0.65890884	-1.5328974	0.52929205	0.7833624	0.67603695	0.77791876	0.11158985	0.20478182	0.4411732	0.16755529	-0.20573261	-0.022435024	0.48810187	-0.96036136	1.1840616	-0.696635	0.41189095	0.5480723	-0.23505974
0	-0.89107233	0.07941972	-1.2949016	0.7417863	-0.6144622	1.478832	-1.1402391	-1.065511	0.12934472	-0.85758597	0.28981176	2.2749724	-0.8531214	-0.5324384	0.84595674	1.5144663	-0.001655778	-0.3995095	-0.6484498	-0.5403521	0.59504217	-0.36808598	-1.8354212	-0.10517033	-0.77801365	-1.1636807	0.62167025	-0.442148	0.006098791	1.1533906	0.7203733	-1.8223752	0.57274157	0.926883	0.82762104	0.9595969	0.15540868	0.20192769	0.41206312	0.26197207	-0.18673263	-0.052028246	0.5771398	-1.1322166	1.3401978	-0.8125333	0.46640486	0.61156577	-0.2305197
0	-0.87615675	0.03723954	-1.1653955	0.7605246	-0.71704835	1.3407193	-1.1334236	-1.0051602	0.12334535	-0.8527736	0.24843083	2.2033298	-0.812955	-0.490734	0.8565508	1.5111059	-0.061922893	-0.41631243	-0.62510103	-0.45156774	0.59067637	-0.34777746	-1.8317333	-0.09825646	-0.77169937	-1.1595256	0.67203736	-0.37139475	-0.035794035	0.99456894	0.7582512	-1.7991986	0.59719646	0.88401115	0.80473536	0.9720188	0.12723218	0.2128327	0.36294505	0.2430855	-0.15114187	-0.0116597535	0.5591817	-1.0974772	1.3728864	-0.830155	0.48417616	0.6593348	-0.22201748
0	-0.85529107	0.102833934	-1.2667633	0.70790255	-0.5819553	1.4487768	-1.09714	-1.0449795	0.13791037	-0.8322337	0.29175657	2.2037535	-0.82568806	-0.5436745	0.8149448	1.4614323	-0.012191976	-0.38584977	-0.6311245	-0.5023721	0.5860356	-0.37840962	-1.7847283	-0.13188812	-0.76550263	-1.1287512	0.5522711	-0.43412316	0.014469207	1.1795951	0.6936471	-1.7835257	0.5717202	0.9013452	0.81835425	0.8844626	0.14966345	0.19837013	0.4174006	0.24537684	-0.2142107	-0.08497854	0.54625976	-1.0924585	1.279752	-0.773757	0.44709516	0.58123165	-0.2408911
0	-0.8741536	0.04499302	-1.2316192	0.732638	-0.6575947	1.4216242	-1.11292	-1.0489182	0.12206613	-0.8316268	0.26220447	2.2211058	-0.84202915	-0.50516814	0.8301237	1.5144279	-0.006799632	-0.4124652	-0.61983263	-0.48372993	0.5611436	-0.37191594	-1.8148845	-0.103253275	-0.72306603	-1.1537343	0.6065673	-0.405754	0.018544897	1.0909963	0.69172186	-1.792951	0.57865447	0.9184848	0.7881663	0.9584886	0.15709399	0.19385555	0.38317594	0.24713105	-0.15312928	-0.028266465	0.59133923	-1.1343557	1.3406464	-0.7880453	0.46946874	0.6297839	-0.22909452
0	-0.91431034	0.07053056	-1.2397794	0.75407743	-0.67168224	1.4536301	-1.1564779	-1.0740684	0.13114235	-0.8635819	0.3053226	2.2814567	-0.8602158	-0.53780377	0.85028636	1.5323318	-0.015463742	-0.39851028	-0.630269	-0.5059348	0.60084087	-0.35652402	-1.8473206	-0.12346036	-0.7883601	-1.2021705	0.648675	-0.40130645	-0.0023642583	1.1342779	0.7036698	-1.8304288	0.5826928	0.92089933	0.83753717	0.9824396	0.14700177	0.19229542	0.41635418	0.25566512	-0.18585454	-0.022544742	0.58611625	-1.1336179	1.3585454	-0.8377094	0.46053538	0.6233598	-0.2331557
0	-0.8047801	0.121539146	-0.9399389	0.6489761	-0.473157	1.1763821	-0.98653394	-0.82463074	0.10477531	-0.7921019	0.24749458	1.9479793	-0.7403267	-0.46117043	0.65837944	1.2234964	-0.023419913	-0.32906318	-0.51644915	-0.40464568	0.5507135	-0.31771812	-1.5482213	-0.090535864	-0.6907111	-1.0147278	0.5365894	-0.37259236	-0.009180182	1.0381544	0.6412169	-1.5284292	0.47076017	0.7068431	0.70571375	0.76965356	0.103191726	0.1486764	0.41753632	0.19614558	-0.22706471	-0.03618299	0.49270955	-0.9127637	1.1315773	-0.69575995	0.3830109	0.5136221	-0.21628228
0	-0.8432875	0.12595361	-1.1250551	0.6554916	-0.48542652	1.2908518	-1.0283233	-0.87996125	0.15383409	-0.8076159	0.31315166	2.0753462	-0.77714705	-0.48165604	0.71574974	1.3415204	-0.035419635	-0.39517078	-0.56226915	-0.4511235	0.598383	-0.35634664	-1.6952225	-0.13657723	-0.7349453	-1.090427	0.5281669	-0.40430084	0.014019394	1.1376975	0.66935194	-1.6354454	0.52348214	0.8715745	0.72597754	0.859051	0.11417061	0.19915378	0.41071734	0.19863823	-0.22716378	-0.047031168	0.5035795	-1.020049	1.2198116	-0.77369535	0.43888068	0.580788	-0.22058152
0	-0.8092064	0.11325414	-1.06719	0.62681544	-0.44574827	1.2404186	-0.9917901	-0.8627225	0.14824075	-0.7899623	0.28967518	1.9844002	-0.75308394	-0.46133554	0.6970279	1.2927676	-0.008634791	-0.38470307	-0.5553341	-0.420649	0.56560236	-0.35043862	-1.6257304	-0.123370305	-0.7040014	-1.0641783	0.48898026	-0.3847168	0.014038215	1.1143814	0.6369148	-1.5760806	0.5232301	0.8209478	0.6975001	0.79836285	0.10956913	0.1577105	0.38973033	0.17608826	-0.22525355	-0.0630161	0.47412032	-0.9863409	1.1638498	-0.72320276	0.41218242	0.55518556	-0.22137836
0	-0.8464869	0.12138034	-1.0537372	0.65240705	-0.4746128	1.2571524	-0.9964213	-0.87018013	0.1314426	-0.7772174	0.29890817	2.0282207	-0.7475904	-0.47724625	0.6992977	1.3014462	-0.011767765	-0.36798337	-0.53521836	-0.44957498	0.5744995	-0.34718442	-1.6503042	-0.10676184	-0.7288227	-1.0832363	0.5439934	-0.39811292	0.0028278376	1.1142071	0.65735114	-1.5906204	0.5008204	0.806101	0.73089653	0.8257204	0.10767016	0.16674295	0.4116401	0.21798855	-0.24397795	-0.06763005	0.5065439	-0.9892483	1.1865306	-0.74531335	0.40537316	0.56786335	-0.20951232
0	-0.8993719	0.08109875	-1.2055819	0.6935896	-0.5627579	1.4407989	-1.1597327	-1.0302403	0.17027932	-0.82606894	0.2898936	2.2729475	-0.85116965	-0.48364055	0.7980619	1.407475	0.00022698543	-0.4037679	-0.5906046	-0.50076157	0.57266206	-0.35399398	-1.8183615	-0.13120303	-0.78620315	-1.2413405	0.6046403	-0.40804303	-0.022993727	1.1669687	0.72807944	-1.7623073	0.60631025	0.8846625	0.7850851	0.89674795	0.161078	0.214168	0.46467978	0.24601997	-0.20642424	-0.048373196	0.5631504	-1.1132159	1.3390366	-0.7964049	0.48637262	0.6184415	-0.25873074
0	-0.89615136	0.063974515	-1.3452853	0.6740584	-0.51874876	1.5406883	-1.1298561	-1.0765653	0.18347335	-0.79816234	0.34217975	2.324798	-0.8596599	-0.506194	0.89263546	1.4928153	-0.009414726	-0.44164497	-0.6064191	-0.5632361	0.62756485	-0.37313974	-1.9355453	-0.20062512	-0.7806345	-1.2995852	0.5633108	-0.40540677	0.03220802	1.2398008	0.73864216	-1.863123	0.6394548	0.9993378	0.82421035	0.9732967	0.17125456	0.19854997	0.42009225	0.24491476	-0.19606045	-0.096890606	0.5775375	-1.2313911	1.3773296	-0.8181332	0.4773473	0.64751333	-0.24358329
0	-0.863611	0.09789328	-1.0699632	0.63812655	-0.47960588	1.3067629	-1.0270697	-0.9075262	0.16894212	-0.79099435	0.3025606	2.0955122	-0.78573644	-0.50462085	0.7209269	1.3472912	-0.02399854	-0.36700648	-0.5505119	-0.43631998	0.5768835	-0.3340805	-1.690948	-0.13496007	-0.7171194	-1.1375911	0.5418785	-0.3965447	0.0041995253	1.165875	0.6751589	-1.6524166	0.54376173	0.81207466	0.7445443	0.81947887	0.12137474	0.18179	0.45072	0.2163989	-0.27160734	-0.046811156	0.51978	-1.0136427	1.2518439	-0.75563216	0.4248937	0.5519928	-0.2304595
0	-0.8085065	0.08697535	-0.96668357	0.63277924	-0.5040427	1.2000767	-1.0132471	-0.83087313	0.13656355	-0.76584333	0.24888931	1.9734635	-0.76942253	-0.4513409	0.6864691	1.2649337	-0.03338157	-0.34259012	-0.52698064	-0.4019113	0.53412306	-0.31259385	-1.597617	-0.09011799	-0.65819144	-1.045712	0.54328364	-0.37155163	0.0054630456	1.0275413	0.6560776	-1.5752286	0.5129263	0.74249834	0.69648725	0.79338926	0.10361317	0.16683832	0.41270182	0.19710684	-0.21620423	-0.008318632	0.49258468	-0.9578359	1.2084562	-0.70911735	0.4156283	0.54687583	-0.21420392
0	-0.81869555	0.1056862	-1.0002651	0.62675744	-0.48773003	1.2401088	-1.0099133	-0.86468333	0.13803327	-0.7909976	0.27238387	2.0053415	-0.7700284	-0.46878588	0.68615067	1.2842891	-0.031421352	-0.3450094	-0.52899754	-0.4152673	0.54769474	-0.32083043	-1.6223934	-0.10410987	-0.69977087	-1.0590663	0.5378497	-0.38861036	-0.0052443254	1.0678217	0.6632928	-1.593385	0.5196816	0.75293916	0.7146304	0.79128146	0.1042569	0.16164654	0.4073431	0.20296761	-0.23162386	-0.029325115	0.49057505	-0.9633459	1.2014844	-0.7199461	0.4167598	0.53915733	-0.22054265
0	-0.8236514	0.038588	-1.1033523	0.652738	-0.54619443	1.3293681	-1.112481	-0.9244454	0.19238694	-0.7929457	0.23062332	2.1321821	-0.83155197	-0.4470713	0.76549137	1.3822577	-0.037662506	-0.38891733	-0.5521079	-0.4580719	0.5446292	-0.37360215	-1.7506472	-0.13225074	-0.6668002	-1.1801554	0.56703436	-0.3971773	0.01954491	1.0528136	0.69685614	-1.7044052	0.5868864	0.8288865	0.7039099	0.8990142	0.13684243	0.1780742	0.42812556	0.20062958	-0.16372435	0.0059490907	0.545328	-1.0816449	1.3240755	-0.7844378	0.48091358	0.61309534	-0.22119886
0	-0.9543363	0.06766567	-1.2691102	0.72171515	-0.57302487	1.513205	-1.1799673	-1.080457	0.2005403	-0.8374886	0.31507778	2.378043	-0.8815871	-0.5160333	0.866007	1.518485	-0.008848061	-0.430122	-0.58730984	-0.54540485	0.64546895	-0.36759302	-1.9399995	-0.16645415	-0.7952376	-1.328158	0.62321806	-0.41255563	0.0106052	1.2299262	0.7572462	-1.8431991	0.608121	0.9711316	0.8261093	1.0063156	0.1639523	0.21489802	0.4729245	0.2399505	-0.22577241	-0.044952177	0.5889959	-1.2007279	1.4003104	-0.851662	0.4865802	0.66786635	-0.24068071
0	-0.9833762	0.104796946	-1.2268195	0.7256065	-0.5586882	1.4986231	-1.1579516	-1.0747372	0.20145358	-0.8449028	0.35188776	2.380632	-0.8581734	-0.5369634	0.84746575	1.5327439	-0.008460624	-0.4337348	-0.5851002	-0.5492701	0.6671189	-0.37010682	-1.9438502	-0.16871363	-0.8362354	-1.3230745	0.6425921	-0.41094083	0.0022441028	1.2592866	0.754276	-1.8197023	0.6038686	0.969148	0.84950876	1.0009701	0.14544877	0.22195251	0.49034366	0.24488892	-0.2583332	-0.06246589	0.5736487	-1.181552	1.3940141	-0.8739515	0.48689854	0.66926223	-0.23120798
0	-0.92704135	0.061652217	-1.1688614	0.699026	-0.556631	1.4371017	-1.1350659	-0.99237865	0.20808013	-0.81794345	0.2881523	2.27201	-0.88116735	-0.49560878	0.7958382	1.46617	-0.006644823	-0.41296196	-0.590996	-0.52688146	0.58950686	-0.37570864	-1.8376776	-0.16812919	-0.7271273	-1.2820356	0.6075996	-0.37689456	0.044266302	1.1824443	0.7140603	-1.8149277	0.5932936	0.92023295	0.79338616	0.947123	0.15237994	0.24235255	0.44724116	0.23550913	-0.2123229	-0.015854275	0.5739597	-1.130513	1.363695	-0.81492084	0.47224927	0.6353557	-0.22116032
0	-0.9189883	0.0667089	-1.219069	0.6884987	-0.5571579	1.4521104	-1.1334763	-1.0472895	0.1624863	-0.84177554	0.29891133	2.2923715	-0.8757818	-0.5076146	0.8126408	1.4781222	-0.0004753288	-0.43397275	-0.5800872	-0.5289908	0.58268774	-0.34088212	-1.8441019	-0.1583037	-0.7694224	-1.2441505	0.609627	-0.39633343	0.009905358	1.186384	0.6973176	-1.8019465	0.60592294	0.9261755	0.8072114	0.94851595	0.17006479	0.19730328	0.43907622	0.23034948	-0.17229423	-0.05007009	0.56922126	-1.1644477	1.3452609	-0.8113086	0.4560051	0.62249863	-0.2424356
0	-0.80608773	0.12066329	-0.9591087	0.62511	-0.5092967	1.1936924	-0.97895485	-0.84841543	0.112585	-0.79011923	0.2603863	1.9378258	-0.76909125	-0.43693283	0.6582802	1.2469473	-0.019214908	-0.32945308	-0.5160737	-0.40120724	0.51761055	-0.29830474	-1.5631065	-0.064739026	-0.70599985	-0.9843493	0.53279835	-0.3704881	-0.024035318	0.98429245	0.6362954	-1.5447525	0.49356002	0.7149532	0.7211549	0.78040975	0.088713564	0.14052844	0.36893672	0.18960162	-0.20217533	-0.022311289	0.46407703	-0.91498095	1.15621	-0.71718144	0.38902014	0.5313885	-0.20829839
0	-0.79788977	0.1124268	-0.95253986	0.6326893	-0.5024362	1.205607	-1.0077637	-0.8515568	0.12941097	-0.795163	0.24250935	1.9589363	-0.7932102	-0.44385546	0.66831386	1.2453816	-0.020212125	-0.33974978	-0.5307106	-0.395371	0.52181774	-0.29766282	-1.5762886	-0.078235134	-0.6811452	-1.0162731	0.52499187	-0.38282385	-0.004971077	1.0070969	0.65717596	-1.5605426	0.5002847	0.7121712	0.70615166	0.7714419	0.10298624	0.14764182	0.38746807	0.18868753	-0.20863415	-0.011804432	0.49045235	-0.931672	1.1787255	-0.7136325	0.4090335	0.5409933	-0.21352659
0	-0.87927306	0.09641032	-1.2166152	0.67055106	-0.5383135	1.3997366	-1.0927761	-0.9344185	0.14083362	-0.7969676	0.31461948	2.1787648	-0.8060958	-0.46074325	0.823276	1.4176995	-0.007810242	-0.42826793	-0.55746824	-0.49530518	0.5866531	-0.2991685	-1.8004004	-0.14892015	-0.7509794	-1.1745604	0.5856631	-0.37312245	0.02143517	1.116232	0.71965927	-1.7399894	0.57452345	0.9150915	0.7692282	0.93238497	0.14062092	0.20232792	0.40812773	0.23503007	-0.18747695	-0.05694557	0.54057896	-1.1297268	1.3236214	-0.7879748	0.46061125	0.6174841	-0.24747469
0	-0.9366969	0.11938663	-1.2329131	0.7175748	-0.54753226	1.4236094	-1.1535895	-0.98383516	0.1670054	-0.84158534	0.33587632	2.2830346	-0.85432535	-0.48345718	0.8000604	1.4598272	0.0056403633	-0.4237024	-0.596636	-0.5022068	0.62414396	-0.34473062	-1.8510269	-0.13164815	-0.7879134	-1.2171141	0.63541156	-0.42295742	0.0088421395	1.1778774	0.7403303	-1.7736508	0.5752366	0.93830997	0.7999691	0.9766802	0.14446653	0.22571065	0.4424745	0.22076991	-0.22142115	-0.029198766	0.5725378	-1.1360947	1.3666697	-0.83671457	0.4733217	0.65227	-0.21902367
0	-0.9579489	0.13628118	-1.1558677	0.74320275	-0.55103713	1.3799367	-1.1266128	-1.0008744	0.18017516	-0.8779884	0.35353634	2.276501	-0.8243636	-0.5168393	0.7703292	1.4481609	-0.011166295	-0.3877336	-0.5742763	-0.49657243	0.6696806	-0.36116424	-1.8264836	-0.13953668	-0.818854	-1.2413626	0.66896904	-0.4112314	-0.007971523	1.2064885	0.7331002	-1.7330838	0.54122317	0.8849547	0.81670326	0.96243286	0.103486136	0.25054058	0.47079372	0.20483802	-0.27109563	-0.017267235	0.5792325	-1.0869763	1.3616663	-0.85355425	0.46843657	0.6329088	-0.24588858
0	-0.9487546	0.12053585	-1.1744936	0.73095757	-0.56291527	1.4135798	-1.1844394	-0.97021496	0.18705352	-0.855051	0.331204	2.2894545	-0.84512407	-0.49498343	0.77667624	1.4739931	-0.024178933	-0.41671807	-0.5848951	-0.50002944	0.64397705	-0.36262694	-1.8683424	-0.1271672	-0.7990855	-1.2385381	0.6522992	-0.4325338	0.010017208	1.1690935	0.7428023	-1.7663467	0.5730695	0.90894985	0.8056404	0.98656046	0.12451674	0.24694687	0.45333514	0.22827397	-0.23347399	-0.005272946	0.5927018	-1.1125036	1.3998902	-0.86840284	0.502258	0.6750466	-0.22532745
0	-0.7639967	0.0029419197	-1.0025381	0.59326744	-0.5867983	1.1839757	-1.0918698	-0.85097384	0.17348959	-0.71952844	0.113834284	1.9756186	-0.78607565	-0.38217247	0.69725174	1.263107	-0.035501923	-0.4220708	-0.5351232	-0.42278817	0.42614645	-0.34508786	-1.5977384	-0.120616734	-0.52768415	-1.1135303	0.5539366	-0.3410155	0.074457765	0.87640506	0.63976234	-1.6051389	0.59846395	0.8206327	0.59731823	0.8543838	0.14266942	0.22766821	0.3667491	0.18441162	-0.088650316	0.03407863	0.5467864	-1.0091835	1.2750856	-0.69545937	0.48554724	0.6183068	-0.20620564
0	-0.9251717	0.09145211	-0.99346673	0.6890458	-0.6029889	1.2886542	-1.0904593	-0.9360243	0.14352013	-0.869571	0.30225563	2.1254604	-0.8389484	-0.44573689	0.71374434	1.3718327	-0.022910917	-0.36352772	-0.56116825	-0.43651557	0.56415546	-0.3276582	-1.7012712	-0.085976616	-0.77386147	-1.1112245	0.6448701	-0.36299157	-0.03544294	1.0355747	0.6965724	-1.6558443	0.5680791	0.8316866	0.7575355	0.91013503	0.09555362	0.21188243	0.36816204	0.17299956	-0.19366927	0.024412919	0.4992217	-1.0023713	1.297066	-0.83141387	0.4296994	0.611718	-0.20699686
0	-0.7543883	0.08248623	-0.8683686	0.6082818	-0.48819062	1.0981472	-0.98170763	-0.81595814	0.10886229	-0.7531291	0.16505043	1.8701987	-0.7047364	-0.38720182	0.6324564	1.1536112	-0.028781995	-0.34304073	-0.5160014	-0.3443291	0.44454286	-0.2756254	-1.4477613	-0.04359896	-0.6357442	-0.9741776	0.51533353	-0.3559629	-0.01627339	0.9260862	0.61072433	-1.4554895	0.5087468	0.6711962	0.61647034	0.7126178	0.11781049	0.1365969	0.40673625	0.18483023	-0.15936895	0.01259749	0.51173514	-0.86086893	1.1211828	-0.6600002	0.4021692	0.48601177	-0.2439704
0	-0.832635	0.06597713	-1.0510846	0.678788	-0.55703604	1.2617574	-1.139558	-0.91048	0.12122193	-0.781574	0.20408662	2.1371422	-0.76414055	-0.4210625	0.7695943	1.2903513	-0.011532518	-0.3868274	-0.5634011	-0.42344627	0.500321	-0.30674493	-1.6734927	-0.058324687	-0.7107288	-1.1172408	0.60562617	-0.3772432	-0.024043968	1.0138092	0.68091506	-1.6258607	0.5616075	0.80002856	0.70578575	0.86330754	0.1683219	0.1692331	0.45385984	0.2472985	-0.14881003	6.0838094e-05	0.60173416	-1.0178742	1.2707083	-0.7523383	0.44137838	0.5543325	-0.26242957
0	-0.7078569	0.0972508	-0.9595088	0.579432	-0.46628112	1.1151999	-0.9747214	-0.81977296	0.10657037	-0.74264324	0.16615385	1.8485144	-0.71199936	-0.35234517	0.6450059	1.1097052	-0.046431445	-0.3412088	-0.5291398	-0.3320779	0.4332824	-0.2811777	-1.4117967	-0.056121405	-0.63104576	-0.9445665	0.47315884	-0.37820807	-0.043603644	0.95337754	0.6132347	-1.4661413	0.5021199	0.68740743	0.570109	0.6968248	0.15177202	0.13000654	0.4170428	0.1935792	-0.11370398	-0.0036306921	0.49419636	-0.8606255	1.0826733	-0.6296305	0.41370127	0.46030438	-0.26850736
0	-0.88146037	0.09579775	-1.38062	0.6795396	-0.48374152	1.5350796	-1.1047843	-1.0788811	0.14361382	-0.7887259	0.34137872	2.2683308	-0.78874665	-0.5184953	0.8573555	1.3986799	0.014299343	-0.42711398	-0.62317514	-0.54767925	0.6091322	-0.3412805	-1.8226705	-0.15185772	-0.78807604	-1.2161607	0.5672344	-0.44296002	-0.007822023	1.291959	0.7115456	-1.8138288	0.60051596	0.96402574	0.8083018	0.89734674	0.20984872	0.18299626	0.46128553	0.27597034	-0.20836106	-0.122701906	0.6155938	-1.1589086	1.2792501	-0.7666271	0.41605142	0.56534106	-0.25778794
0	-0.8165966	0.07350615	-0.94672596	0.65871894	-0.5542984	1.1983067	-1.0551043	-0.85160655	0.11888482	-0.7645317	0.21667399	1.9951581	-0.7895246	-0.39765987	0.73166436	1.2471886	0.0019458681	-0.3791616	-0.5295542	-0.39920387	0.49935696	-0.31882277	-1.599959	-0.093509324	-0.6539034	-1.0608032	0.5538922	-0.32242227	-0.026544765	0.9509324	0.65351194	-1.5515563	0.5237267	0.75376874	0.68957824	0.7919244	0.124824286	0.18231343	0.41196012	0.18825212	-0.14624077	-0.028435392	0.5101807	-0.95298904	1.1838942	-0.6982819	0.43755487	0.5413763	-0.25907046
0	-0.7877838	0.0584202	-0.94767106	0.6483618	-0.55877066	1.1530879	-1.0441772	-0.8361178	0.106856056	-0.7690282	0.22531128	1.9400053	-0.77377486	-0.3886991	0.7057393	1.2668107	-0.015393278	-0.35498786	-0.5135452	-0.39536488	0.50493824	-0.3066793	-1.5782465	-0.06481296	-0.6267307	-1.0113637	0.5667028	-0.33695936	-0.014257162	0.89419585	0.65632284	-1.5370468	0.48614058	0.7455307	0.6785535	0.829905	0.11417947	0.15056115	0.36899045	0.179282	-0.11985067	0.016411632	0.4982057	-0.9555929	1.1967089	-0.71461266	0.4197847	0.5702027	-0.22104824
0	-0.7707873	0.096808545	-1.0668062	0.64344937	-0.49671865	1.22777	-1.0210594	-0.86544067	0.122780055	-0.76284087	0.25220788	1.9777116	-0.7452782	-0.43726355	0.7009039	1.2523407	-0.014297494	-0.3550368	-0.5425614	-0.42496693	0.52593046	-0.30832562	-1.5933115	-0.10443103	-0.6623321	-1.058294	0.54727674	-0.384233	-0.010427971	1.0187904	0.6690857	-1.5654988	0.50603545	0.7796438	0.67363816	0.80101216	0.13426723	0.17890462	0.42922482	0.1848331	-0.16978867	-0.024183527	0.51270276	-0.9775515	1.1811057	-0.6734818	0.44051555	0.543989	-0.2296052
0	-0.88947636	0.06811108	-1.0912076	0.690493	-0.54360676	1.3568488	-1.0941769	-0.93444127	0.14389217	-0.7808999	0.27101126	2.1522055	-0.83551735	-0.46627802	0.77800226	1.3779235	0.015353546	-0.4103766	-0.57618403	-0.48685837	0.559608	-0.3455063	-1.7321967	-0.13009053	-0.70524687	-1.2031373	0.6134599	-0.3629731	0.013952641	1.0957774	0.6853506	-1.7052305	0.56221974	0.86762774	0.75157905	0.8724231	0.14104632	0.22087023	0.43833846	0.22463259	-0.17818217	-0.044401392	0.5612848	-1.0835207	1.3020588	-0.7603641	0.44801414	0.6040935	-0.2515395
0	-0.8185253	0.11586479	-1.0504651	0.6625176	-0.4678505	1.2726036	-1.0353186	-0.8702341	0.08833483	-0.77926254	0.2674392	2.0197532	-0.7474415	-0.4538683	0.74183905	1.2545656	0.01954075	-0.36764425	-0.54859936	-0.4465521	0.5380059	-0.2966569	-1.606299	-0.08445256	-0.70662767	-1.0678774	0.5645895	-0.37696394	0.004435766	1.0598791	0.6839123	-1.6111114	0.49753654	0.78730756	0.7192022	0.80731714	0.13282387	0.16198039	0.42319652	0.21654531	-0.20587225	-0.033445574	0.5358832	-0.9854557	1.1952032	-0.7020035	0.40418833	0.5186047	-0.23555675
0	-0.85713327	0.10315056	-1.2241924	0.6598175	-0.45504138	1.3478518	-1.0756055	-0.94281113	0.15735972	-0.7721825	0.2710982	2.1669745	-0.7740164	-0.48149708	0.77624416	1.3055423	-0.019910809	-0.3962216	-0.58381706	-0.47520155	0.5660495	-0.33844903	-1.7023847	-0.1295624	-0.7302892	-1.1844662	0.5592976	-0.45060617	-0.0048532607	1.2011315	0.6980929	-1.6998233	0.557468	0.8982969	0.695034	0.84554404	0.187348	0.20956211	0.5025038	0.23702218	-0.23580942	-0.07338034	0.59435153	-1.0594391	1.2519511	-0.74155146	0.44915316	0.5494279	-0.24585345
0	-0.8169501	0.10491427	-0.8869263	0.64396757	-0.50315994	1.1355301	-1.0184643	-0.8349917	0.12036754	-0.76979303	0.20290038	1.9498627	-0.7366766	-0.41091987	0.64783424	1.2050979	-0.020613404	-0.35379153	-0.52211833	-0.37401712	0.48852038	-0.3227401	-1.5165542	-0.058501456	-0.6911357	-1.0207334	0.5795777	-0.35109887	-0.032563716	0.94002694	0.6281138	-1.4839505	0.514647	0.71100426	0.6617987	0.79384357	0.11087316	0.16680533	0.4168555	0.16943876	-0.17506227	0.003588843	0.49090707	-0.9102745	1.1787233	-0.7146566	0.4171833	0.52830553	-0.2220217
0	-0.8917843	0.12283774	-1.2299768	0.71095043	-0.507182	1.4176645	-1.112853	-1.0092013	0.16959769	-0.8398573	0.32712123	2.2367868	-0.79844195	-0.5084104	0.7893706	1.3979127	-0.00058697315	-0.41298488	-0.59271985	-0.5035986	0.62098396	-0.35011074	-1.803695	-0.11972752	-0.7877315	-1.188695	0.5948241	-0.4125396	-0.009101363	1.1995362	0.7162254	-1.7229499	0.5472151	0.91369593	0.7887723	0.9353605	0.13917339	0.1987862	0.44007188	0.22305107	-0.23218663	-0.03189737	0.58435255	-1.0920911	1.299631	-0.8115757	0.44001785	0.5855103	-0.22988687
[truncated: 887 more rows]
[truncated: 1,871 more columns]
