# Supplementary material for: Detecting microsatellite instability in colorectal cancer using Transformer-based colonoscopy image classification and retrieval
Source: PLoS One. 2024 Jan 25;19(1):e0292277. doi: 10.1371/journal.pone.0292277 (PMC10810505; doi:10.1371/journal.pone.0292277)
Supplement: S1 File — (ZIP) [file pone.0292277.s002.zip › ImageFeatures/ViT_finetune_20.csv]

0	-0.29774302	1.017197	0.10586179	0.46728492	0.5990654	-0.18890394	-0.006279736	-0.55448234	-0.32690966	1.1708074	0.249756	0.61548793	-0.27767053	-0.53025347	-0.8789523	0.733463	0.018766755	0.61056995	-0.42788985	-0.81695706	-0.81393516	-0.3332211	-0.5121868	-0.25460827	-0.69719595	0.116392784	0.03798189	-0.134893	0.44303644	-0.71664345	-0.6694172	0.46066102	-0.4762203	-0.66073865	0.78774816	-0.40461692	0.97912115	-0.13634568	0.796468	-0.95876586	-0.24949789	0.2948019	-0.27772477	0.44906542	0.009388954	-0.50382525	0.3976232	0.08794393	0.22870836
0	-0.40910324	0.44539857	-1.0211676	0.30960625	0.67845577	-0.14116004	-0.4196442	-0.192284	-0.3220421	1.0351202	0.5411395	0.8972403	-0.45705074	0.004277763	-0.800346	-0.115079865	-0.15765943	0.4971065	-0.6292289	-0.4069979	-0.75450456	0.45126277	-0.2998732	-0.9623981	-0.25251397	-0.6119891	1.042012	0.31962457	0.33912927	-0.025336651	0.17090897	1.791517	-0.16138594	-0.8725459	-0.29313582	-0.28211942	0.5896239	0.5077691	0.26323006	-0.47848698	0.21150579	-0.27090085	0.4833104	0.43019754	0.33272016	-0.24182865	0.3382054	0.29859176	-0.367805
0	-0.44620854	-0.32391822	-0.8201999	-0.6097253	-1.0393449	-0.40764955	0.6910469	0.20101923	-0.44694945	1.018885	0.65656036	0.7836039	-0.9792216	0.30417225	-0.10754482	0.27730358	-0.50372124	-0.10049379	-0.435741	-0.9604935	-0.57457167	1.162636	-1.434658	-0.49620867	-0.09787352	0.29378232	1.0892452	0.16159394	-0.20858347	-1.8500777	-0.74117565	-0.07702802	-0.09830703	-0.41763386	0.57666993	0.12651223	0.50785685	0.61638236	0.34747034	-1.2010964	0.12382883	0.5111552	0.39348808	0.030638486	-0.39178988	-0.47144005	0.08359798	-0.34091172	0.69260186
0	-0.9731679	-1.8889089	-0.4915385	0.36460182	-0.8468968	0.5729469	0.35265726	0.31488875	-0.41721013	0.5165217	0.70512044	-1.2159762	-0.43118742	0.3797552	0.13750976	-0.17188762	-0.54990923	-0.49345213	-0.76372945	-0.24159527	-0.7324401	1.6826785	-1.288185	-0.8298735	0.17628539	-0.64412904	0.5703444	0.8485062	0.45938668	-0.7065678	-0.4725377	0.14953062	-0.42291188	0.8120898	0.6357162	0.43234077	-0.70902944	0.3705767	0.31010622	1.3003484	0.40496024	-0.73623335	0.8898645	1.1281526	0.48553383	-0.5099463	0.063898616	-0.40554503	0.699144
0	0.40860146	-0.9578707	-0.4445178	0.08980099	-0.32520506	0.39258125	0.2842796	0.16028598	-0.58043665	0.5266428	0.9658646	-1.7658297	-0.3600988	0.61959267	0.17035519	-0.11300545	-0.58245397	-0.6261682	-0.19178432	0.23310594	-0.30633804	1.0691898	-0.87960124	-0.6710965	0.38690072	-1.0644977	0.59908044	0.9860825	0.9098165	-0.14753713	-0.32786202	-0.23185726	-0.23166497	0.6859185	-0.58924013	-0.22084303	-0.8311029	-0.008698662	-0.526025	-0.042978425	0.6092725	-0.68810326	1.2403535	1.2408875	0.4306964	-0.1146092	-0.65139836	-0.14940043	0.18270609
0	-0.72914344	-0.9811753	-0.722983	0.34630975	-0.10178412	0.76465005	0.16529536	0.2759101	-0.5105527	0.9729807	0.8528512	-1.4485979	-0.18827944	0.011018774	0.44793296	-0.17460576	-0.08803842	-0.662377	-0.16870691	0.16346104	-0.8376135	1.7850357	-1.5011988	-0.2694302	0.2769926	-0.84437644	0.10368975	1.5472336	0.4046645	-1.0497055	-0.012203549	0.03382695	-0.71760494	0.18946669	0.072890446	0.5549805	0.16098255	0.30479625	-0.18064554	0.30191436	0.69802916	0.5339989	0.30911282	0.77462083	-0.27297112	0.14398627	0.90545565	-0.32707226	0.15431108
0	0.33637354	-0.004128892	-0.7760514	-0.6756041	-0.11882642	0.83525014	0.6832552	-0.06186578	-0.3296795	0.90505373	0.9557556	-1.0924455	-0.36562726	-0.4358973	0.3918454	-0.569246	0.15813151	-0.7618309	-0.67625785	-0.13896836	0.18433866	0.7567877	-0.9375478	0.8014622	-0.10843562	-0.5673696	1.555006	-0.005367645	0.5596592	0.24749933	-0.8626227	-0.12219167	-0.9186503	0.7190924	0.22262266	-0.50234485	0.7426958	-0.017839426	0.31619558	-0.26188734	-0.26164064	-0.37399483	1.0401107	0.23715828	0.27692717	-0.11486629	-0.44189778	-0.25818762	0.5692343
0	-0.57040495	-0.38622883	-0.34203333	-0.52660036	0.14784093	1.0424904	-0.58593005	0.046951234	-0.10516647	0.6855106	1.3652248	0.2654575	0.2738025	-0.20777032	0.10508758	-0.94207466	0.17429227	-0.52910745	-0.11304063	0.60808337	-0.51191145	-0.072612844	-1.0796504	-0.24291506	-0.3123152	-0.35054398	0.012317368	0.537148	-0.31749558	-0.44613758	-0.5028697	-0.7374998	-0.14069968	-1.2265373	0.7030172	-0.036933642	-0.29270464	-0.17604457	0.11754845	-0.888781	-0.7764609	0.3438829	0.058564134	0.51960796	0.035156626	0.67294157	0.14331856	0.8251443	0.75270575
0	-0.34158084	-0.22032215	0.5330157	0.43783095	0.9807767	1.1942302	-0.45217603	-0.11718478	-0.5206613	1.3764355	0.80929106	0.5269532	0.52916867	-0.46211278	0.34001437	-0.4029195	0.32012522	-0.051512063	-1.1445181	-0.30524516	-0.014582029	-0.005558915	-0.4390336	-0.53214324	-0.072189175	-0.13199413	0.7184945	-0.4141728	0.055739228	-0.32479882	-0.48304677	-0.626194	-0.35205165	-0.051574044	0.7373837	-0.29790848	0.9971255	0.1789514	0.42269945	-0.47931385	-0.5353647	0.49350804	-0.2490333	0.2278151	-0.41131857	0.3702437	0.3784038	0.050244246	0.30818653
0	-0.6806386	0.36199054	0.13502705	1.024683	0.5925277	1.0959804	-0.37501192	0.039962023	0.2243168	0.2903643	0.9831687	-1.2226305	0.70758414	0.6039448	-0.15305638	0.15743636	0.4734214	-0.6290279	-0.6074984	0.6041647	-0.43299755	-0.37703076	-0.33927822	-0.7873294	-0.9969524	-0.03495394	0.124302045	0.69397855	-0.65746087	1.9007828	-1.0450436	-0.35575157	0.3667294	0.9734721	1.1530082	-0.32732219	0.5887983	-0.14999504	0.6139293	-0.96855927	0.12995882	-0.019935504	-0.58944964	-0.14502284	0.296864	0.17100401	0.12280111	0.23053235	0.7288932
0	-0.7013522	-0.013695206	-0.2300755	0.44013733	0.19979292	1.4422333	-0.64153004	-0.29913703	0.20615561	0.98779315	0.77289176	-0.5846211	-0.060617626	-0.6050988	-0.106389716	-0.36303025	-0.15728927	-0.32244223	-0.5614808	-0.14195178	-0.20181996	-0.43666977	-0.6821205	-0.56810313	-0.28770202	0.39942655	0.48879245	0.36034876	0.5244371	0.275428	-0.69050133	-0.85498786	-0.34963012	0.083695896	0.76002973	0.011672233	1.3979937	0.07039794	0.45619985	-0.67398757	-0.6342307	0.7287228	0.076904304	0.55322665	0.5404816	0.3214842	0.5610707	0.39144874	0.34741235
0	-0.57405204	0.23494457	0.6747242	0.6688328	0.15692362	0.27672154	-0.17456548	-0.40740195	-0.25785786	0.81112164	0.6274776	0.060125723	0.09048	-0.16390345	-0.03505647	-0.092416	0.047522206	0.30935544	-0.41531813	0.8885312	-1.3626361	-0.2792542	0.28442302	-0.5653718	-0.68979436	-0.7137077	-0.15184468	0.5674138	0.81511813	-1.2629571	-1.4235927	-0.6297268	-0.16357474	0.43220153	0.9516106	-0.116665415	0.9472106	-0.011899009	-0.4601959	-0.739399	-0.5456113	1.0174323	0.09341218	0.11138598	-0.27503926	1.0823003	-0.09896812	-0.10416991	-0.15908791
0	-2.2293944	0.36585647	-1.0022945	0.55782163	0.5525534	-0.14488696	-0.061887123	-0.5701167	0.55055964	1.7309738	0.6845253	0.002559502	-0.7286207	0.13058978	-0.1768147	0.14987619	-0.007706814	-0.90569896	-0.010447004	-0.52831197	-0.39917955	-0.3593269	-1.5866547	-0.66670454	-0.8613598	0.07829653	0.6086753	0.653377	1.2760233	0.24666128	-0.22589524	0.23230194	-0.16086406	0.08645315	-0.71099925	0.07141502	0.83542067	0.46262765	0.20253688	-0.3917883	-0.95683694	0.36983082	0.36712596	-0.5444972	-1.5393296	0.27232713	0.39935744	0.20489785	-0.5704735
0	0.5873069	-0.15961978	0.023461156	-0.12833755	-1.3738308	0.813261	-0.49097362	-0.29892907	-0.27287325	0.66005456	1.0170671	0.57741994	-0.14917341	-0.33098137	-1.0773009	0.7542869	-0.01553358	0.23260231	-0.57060885	-0.40236574	-0.6477033	1.9049723	-1.6339012	-0.47405812	0.4937445	-0.27149773	-0.5909749	-0.16524525	1.3844466	-1.5513637	-0.3856062	0.8034534	0.13795474	-0.8403875	-1.5209435	-0.2885992	0.45528755	0.16588797	1.3017846	-0.78951705	0.552382	0.5264829	-0.25205553	0.47476193	0.2550169	-0.31330293	0.19987379	0.3923662	1.1734269
0	-0.20973878	0.5727088	0.43377402	-0.46021587	-0.6688011	0.29654223	0.132876	-0.16017932	1.1728681	0.40952203	-0.28342995	0.73329836	-0.55522865	0.05463823	-0.80637646	-0.24358213	-0.6407079	0.8333395	-1.0716558	-0.5246389	-0.20274168	0.6291779	-0.15021825	-0.42432263	-0.73129904	-0.86635065	0.93833274	0.13032903	1.0693598	-0.1545829	0.22495617	1.0167891	-0.09955033	0.9129507	0.68371886	-0.14887637	1.0262623	0.6972031	0.41461313	-0.005322393	-0.44261762	0.6679937	-0.49881047	0.75123215	-0.9698907	0.54371905	0.33371118	-0.026547397	-0.32507432
0	-0.10674763	0.21273978	-1.456509	0.7427516	-0.58998555	-1.1240292	-0.58887804	0.6392658	-0.5416241	1.297199	1.3309143	0.7504534	0.8887293	0.6088931	-0.7654486	1.430078	0.00451871	-0.42112106	-0.2176749	-1.3030944	0.24012738	0.95709634	1.1980683	-0.6126087	-0.53097963	0.5559242	0.99518836	0.5917484	0.90187556	-0.93286896	-0.8384633	0.9825711	-0.44716358	0.25727347	0.2370336	-0.6333502	1.2742792	1.6442974	-0.060275014	-0.8349576	-0.11436781	0.35723457	0.10796507	0.13662483	-0.117047235	-1.0211496	0.27538404	0.048943836	0.10875872
0	-0.85332906	0.589227	0.38612637	-0.05671869	-0.61448973	0.28444332	0.1349164	-0.26576847	-1.2625172	0.68748635	-0.20579708	0.78489465	-0.26118478	-0.11882458	-1.1098799	0.18993908	0.008549922	1.2186923	-0.38253012	-0.6726748	-0.68921036	-0.5922945	-0.25800276	-0.79288745	-0.21016854	-0.27873495	0.6848766	0.26768515	0.49098432	-0.155474	-0.018573496	0.14144376	-0.58260536	-0.040822465	0.03153387	0.557174	1.0134175	0.5819924	-0.39088666	-0.61243397	-0.15800068	0.37857464	-0.16381963	0.08940439	-0.106649406	-0.16106588	0.52602166	0.096762314	0.42468286
0	0.47315407	0.7671697	-0.10267291	0.5862878	1.3912396	-0.73367125	0.6580021	-0.2955778	-0.77072465	0.33568233	0.5400817	0.7805703	0.5818663	-0.075435385	-1.3694444	-0.493838	-0.04035053	0.23476692	-0.5275947	-0.4418914	-1.3605092	0.054514408	-0.23146579	-0.35718605	-0.632031	0.26352718	-0.19377412	0.29573607	-0.30200705	-0.4640944	-0.52210414	0.14832087	-0.05639	1.023447	0.52027935	-0.3512085	0.8478914	0.28954485	0.35051352	-0.17822953	0.7861845	0.45870733	-0.5975031	0.46792123	0.16006093	0.18471159	0.17808206	0.12841354	0.6993741
0	0.66215605	0.007608068	0.6446245	0.45341837	0.76144594	0.68280554	-0.14335899	0.0277006	-0.96645707	0.86885774	0.5158986	-0.97910947	0.18671082	0.24607548	-0.651963	-0.9698497	0.19949833	0.45383376	0.2740565	1.5114607	1.29088	-0.7490677	-0.46350205	-0.18851207	-0.70596653	-0.07487444	-0.8693814	0.70960766	0.15688044	1.4667554	-0.6105071	-0.111061804	0.057841163	0.28965285	0.65853065	0.28339228	0.1677592	-0.042074513	0.5035729	-0.004490703	0.5479603	-0.05570033	-0.67363983	0.24781601	-0.08683401	0.89847845	-0.2839983	-0.66913956	0.74070835
0	-0.4639364	0.51491606	-0.30146146	0.025879791	0.10921407	0.59917694	-0.23302014	-0.34749106	-0.9402574	2.2793007	0.5779615	0.28133237	-0.34426162	-0.9368061	-0.45550606	0.30511302	-0.27575362	0.43724456	-0.5129485	-0.09068274	-0.87899286	0.90205765	0.17902112	-0.17305778	-0.50261676	0.008342267	0.18379554	0.26987046	0.80269235	-0.9424981	-0.42991886	-0.070507415	-0.42058936	0.9257264	0.49099582	-0.34687063	0.58899957	0.16095573	0.55507094	-0.48573965	-1.0517955	-0.30689195	0.45266607	0.32974872	0.11803813	0.55849147	-0.7188823	-0.02018452	0.4167224
0	-1.1827332	-1.4099469	0.69495535	-0.22428167	0.557731	-0.37602296	-0.7673758	0.59808373	0.32850724	-0.32706943	0.24150634	-0.38538486	-0.2391246	0.41313422	-0.44309837	-0.11349175	0.14854144	-0.6580269	0.5058829	0.059262753	0.05687924	0.8673544	-1.5505221	-0.78643787	-0.12112303	0.65271556	-0.9412709	1.9735236	0.25270084	0.4518626	-0.12373031	0.32371157	0.18208134	0.45845056	0.07129101	0.31253368	-0.23576583	-0.78408605	0.38692173	0.20018385	0.13897276	-0.16709158	-0.723539	0.23704767	0.43281955	0.36683416	-0.92490005	0.50665796	-0.14131199
0	-0.42751017	-0.6894264	0.8954724	-0.39970368	0.4135996	0.71122473	-0.26359698	0.6840486	-1.6529353	1.1991328	0.24649377	0.10891984	1.0000193	0.34193575	-0.8858171	-1.016297	-0.1609207	0.19210912	0.1324816	0.6361889	0.43843877	-0.0831637	-1.8645484	-0.40415293	-0.7553668	-0.012278521	-0.18117163	1.0257273	0.27674994	-1.1787235	-1.0187773	-0.24112563	0.1489563	0.14462036	-0.34083226	0.07612639	1.0508	-0.3616884	1.0023813	1.0641093	0.054357722	0.4123397	-0.3275685	1.2109452	-0.2300672	0.6948479	-0.8253614	0.3373285	-0.29995885
0	-1.4968474	-0.39507928	0.698656	1.3553067	-0.085797735	1.016764	-0.873254	0.034160145	-1.5409799	0.7347465	0.5040371	1.580963	0.5256447	-0.23446172	-0.39352787	-0.3554021	-0.37096432	-1.4257662	-0.04651908	0.1722311	0.6508297	-0.66182923	-0.80650526	-0.37376037	-0.295366	-0.7323562	-0.16190839	0.20195128	1.0755115	-1.1205605	-0.32943258	0.55811304	-0.14557606	-0.1399871	-0.17240623	0.14306316	1.273061	0.08984303	1.1810303	0.5399766	-0.28050253	1.1885053	0.23133978	1.0283692	-0.7773111	0.76566476	-0.3587127	0.56960285	-0.14333409
0	0.002853086	-0.13164374	0.76994395	0.6591542	-0.17680219	-0.99031126	0.36436683	0.9180066	-1.1108131	0.8464054	0.32291082	1.3187826	-1.255436	-0.31982636	-0.66263866	-0.09626258	0.7082986	-0.4843915	0.9357469	-0.39857143	-0.5081471	-0.67482144	-1.7189244	-0.43403706	-0.8767202	0.072442435	0.30698285	0.038874075	-0.06698943	0.39552847	-0.20085436	0.25394908	-1.2512287	0.12289113	-1.0826931	0.71476966	0.9977414	0.08342151	1.3926802	0.17381866	0.6280379	1.032999	-0.11268106	0.922037	-0.47738594	0.7342945	-0.24550596	0.5548225	0.72061604
0	-0.6736621	-0.46678305	1.1170399	0.3435011	-0.06577973	1.0863938	0.033243123	0.5406198	-0.7018327	1.0728662	-0.519503	-0.15180033	-0.10268969	-0.3826521	-0.6388154	-0.9283759	-0.15544757	0.5908772	-0.12533832	-0.2968352	0.7769735	0.51126033	-1.1143754	-0.031818707	-0.6834454	0.28693238	0.6154833	0.6069824	0.46026024	0.13157082	0.007129001	0.9062682	-0.28322825	0.37459406	-0.20714821	0.1780946	1.132369	0.42475346	0.65695065	-0.5623441	1.4552443	0.63334155	-0.66833735	0.6161871	-0.68346334	0.98771644	0.20764676	0.2290753	0.4875164
0	-1.0357888	-0.96291757	1.5408053	-0.004502393	-0.90350854	0.5940171	-0.10063372	0.46909904	-0.9555923	1.2794969	0.0965436	-1.4523298	-0.20301989	-0.04311786	-0.47010043	-0.4359142	-0.5468668	0.03599118	-0.7680245	-0.2701775	0.6654895	0.95269084	-1.289897	-0.39202496	-0.10937945	0.7102509	0.41348988	0.5756382	0.36288124	-0.43423897	-0.4726083	0.40037927	-0.16616744	0.99987245	-0.45787558	-0.43631136	0.9662858	0.37025586	-0.3264479	-0.07724568	0.98490226	0.19054405	0.1274894	0.83314556	-0.943187	1.7528648	-0.17631021	-0.29055676	0.6285183
0	0.6909864	0.6986278	-0.05531309	-0.7217409	-0.28572947	-0.29967853	0.18132025	-0.3979334	-0.48819333	0.8505562	-0.940681	-0.28546235	-0.8096985	-0.51443046	-0.63162994	1.0117486	0.32895517	0.26878038	-0.7607314	-0.20282029	-1.3429393	0.8494383	0.45456043	-0.050322857	-0.009038026	0.33710206	0.11866752	-0.39810973	-0.2638384	-1.2453126	-0.67924094	-0.61482584	-0.74960756	-0.12612028	0.5172382	0.36725196	-0.09049314	0.021506635	0.8398679	0.38336128	0.4388931	0.23805115	-0.068362616	0.91347605	-0.57291126	0.5120605	-0.25987247	-0.08432904	-0.06165514
0	0.07628808	0.6630792	-0.1587224	-0.13002625	0.15518865	0.56377774	0.26958483	0.15568979	-0.8207107	0.9592604	-0.39072236	0.80108726	-0.6356956	-0.557288	-0.091516614	0.83726484	0.14109272	0.66225815	-0.69619703	-0.65175366	-0.8729194	0.30855256	0.22842883	-0.24286608	-0.6286722	0.5467422	0.8215179	-0.48339066	-0.3264481	-0.62871814	-1.5950732	-0.15040644	0.11568749	-0.3356055	-0.017820517	0.22480646	-0.5195407	-1.180546	0.22996773	-0.5029726	0.35802552	0.19099335	-0.06183241	0.7593134	0.71443754	-0.59916174	0.23960985	0.54018414	-0.41202375
0	-0.42142734	0.41521314	-0.13940863	0.3023052	0.3231492	-0.061128262	0.34523246	-0.4070628	-0.19107799	1.2612671	0.5427512	1.0117457	0.31337643	-0.8411165	-0.7164248	1.3431609	0.5477034	-0.1949699	-0.52258545	0.10512063	0.08303962	0.38238135	-0.31054947	-0.6921059	-0.10911335	0.16603042	0.72952175	0.14280428	0.67916906	-0.73001516	-0.536109	-0.50816166	-0.3388881	-0.05863724	-1.1001257	-0.044924613	0.40052557	-0.7335158	0.73923236	-1.3658789	-0.60171515	0.053909104	0.55604315	0.5209721	-1.340937	0.49380162	-0.43530425	0.38382983	0.9333685
0	-0.90347946	0.5128383	-0.6468295	1.1411526	1.015901	1.1068156	0.3017678	-0.10302393	0.69292265	2.4180562	0.5527925	1.2550923	-0.15012504	-0.27850062	0.16490547	1.3544303	-0.17586796	-0.04061636	-0.39454818	-0.12594011	0.1902223	-0.7278535	0.040276937	-0.46493205	-0.113309644	-1.0655645	-0.2655438	0.22422306	0.13997939	-0.78337544	0.017029095	-1.0454419	0.20183481	1.0363042	-0.41203824	-0.12525658	0.12197627	0.09737667	-0.21011376	0.110413134	-0.24981827	1.0301481	0.3581565	0.19129877	-1.105133	0.23118745	-0.463917	0.89855796	1.1029251
0	-0.716108	0.40924647	0.06482689	0.5501258	0.6753181	-0.048086125	0.050615203	0.072462134	0.48218375	1.7349458	0.41580376	0.9024322	0.28924224	-0.2975296	-0.76659894	1.497765	-0.32944992	0.38080198	-0.31677628	0.23842305	0.727668	-0.94647324	-0.18806063	-0.28588605	0.09997638	-0.10170788	-0.13431863	0.5019271	1.6810869	-0.09506216	0.047192458	0.21216236	-0.23004739	0.18264191	-0.20039937	-0.26450083	0.62908936	-0.40740386	-1.1426386	-0.098202705	-1.0327893	0.39395735	0.6496157	-0.28292912	-0.3806358	0.4051701	-0.25866553	1.1481502	0.8447658
0	-0.5422779	1.2905419	0.5384227	0.7848102	0.702592	0.5358706	0.70089585	-0.02214549	0.7001951	0.67366564	0.61268497	0.59361047	-1.4656007	-0.3558699	-0.12751012	-0.14173967	-0.38830885	0.1343516	-0.08120406	1.2414147	-0.8590623	0.38288376	0.124603204	-0.66400033	-0.8201822	0.2046833	0.23508438	-0.48547584	-0.21668862	0.23106372	-0.38906935	-0.32361022	-0.15093863	0.44456342	1.8767377	0.093561314	1.2205623	0.17836425	0.661344	-0.381473	-0.029334614	0.7038325	-0.5146198	0.14348316	-0.89289385	0.90122527	1.1927572	0.048039187	1.1307561
0	-0.69356596	0.5559382	-0.34701172	-0.5791427	0.026203021	0.8840674	-0.12834029	-0.011173428	-0.89126873	1.7387683	0.68005323	0.40222597	-1.1011624	-0.5109667	-0.106188565	0.44854498	0.32534498	0.80192405	-0.8056538	0.7194001	0.39766645	0.056130305	-1.2325246	-0.75876117	-0.18707238	-0.46326584	0.2695972	0.68932426	0.39393562	-1.1948966	-0.6206391	-0.7243312	-0.23075506	0.22558282	0.23024012	0.34418723	-0.25806186	-0.5611497	-0.27610853	-1.4858009	-0.1282939	-0.38125035	0.592923	0.845651	-0.33004797	0.9712092	0.45987597	-0.013957665	0.6515673
0	-1.3038884	-0.23542938	0.11210834	-0.1159046	0.22661395	-0.038409792	-0.408292	0.1805127	-0.057487283	0.6316	1.0019224	-0.699056	-0.3331633	-0.1092102	-0.119931184	0.4115397	0.55936235	0.25779653	0.062052097	-0.21135151	0.62221444	-0.90573364	-0.7022274	-0.24515788	-0.45787385	-0.46086383	0.8354889	0.87401193	0.23850018	0.02800332	-0.46947965	0.5825963	-0.4627062	-1.3051665	0.16971292	0.2058924	1.1258361	0.32406023	-0.2555874	-0.624874	-0.7143673	0.37729296	-0.11605926	-0.23957904	0.8056211	-0.2754829	-0.100784756	1.124737	-0.010391022
0	0.0392639	0.8017643	-1.371121	0.85164255	1.226999	0.7409838	0.23081002	-0.45524207	0.8220851	0.9033199	0.57775736	1.0785964	0.20792414	-0.19201653	-0.459515	8.99E-05	0.14818169	0.0275253	-0.029463332	0.0701368	-1.9493846	-0.7062174	0.07976135	-0.37478846	-0.39687616	0.039949656	-0.4005232	-0.3047035	0.7156051	-0.69164747	0.14654335	-0.49644822	0.102901645	0.18969561	-0.6465073	0.027539138	1.0818098	-0.16112791	-0.752401	-1.1790351	-0.3517134	0.6456331	0.2055411	-0.06581052	0.115631714	-0.45557186	0.21772613	0.18639724	0.80420107
0	0.55603164	0.28216514	-0.33428413	0.661511	0.28225312	0.6031838	-0.22159432	0.077789955	-1.8639622	0.2942983	0.010757517	-0.23791985	0.3363023	-1.0434988	-0.15826228	0.72220063	0.14590932	0.74130124	-0.35794675	0.013700046	-0.4409057	0.32205334	-0.29003662	-0.34532392	-0.6082225	-0.16521923	0.21357748	-0.5544751	0.73196334	-0.32934055	-1.2750609	0.08754444	-0.6688465	-0.29562664	1.2279022	-0.19315442	0.4104578	-0.3511941	-0.10878449	-1.4772533	0.32553294	0.48261097	-0.22599544	1.1462601	0.16551986	0.6329642	0.38485938	-0.61360425	-0.057858422
0	-0.7268801	1.5389296	-0.34740525	0.46330243	0.32222712	0.6686349	-0.059658933	0.22822118	0.29024312	1.5407251	-0.11166229	0.98583174	-0.1516904	-0.68198025	-0.003688456	0.7525994	-0.17662294	0.45078993	-0.13180019	0.47168884	-0.09721012	-0.3845198	-0.65172535	-0.3001894	-0.103247054	-1.0626599	0.023433518	-0.14914711	0.6514115	-0.933499	0.40355054	-0.21803115	-0.44612488	-0.20155433	-0.1279456	-0.11992881	0.4466422	0.12418177	0.4909673	-0.106544286	-0.7572992	0.7163446	0.777078	-0.18513754	-0.27480477	0.16832538	0.033328254	0.12233877	0.096073955
0	0.004658398	0.16816697	-0.11328004	0.081848405	0.15977581	1.5185096	0.39466372	-0.22920328	0.38310164	0.45999444	0.20615083	0.14493541	-0.7599766	-0.79911613	-0.16303523	0.43691942	-0.12904313	0.09572825	-0.23226148	-0.40293577	0.20033766	0.17967108	-0.26155105	0.16824895	-0.12924366	-0.20033008	0.15666291	-0.7885404	0.4445811	-0.33151615	0.43515736	0.82177836	-0.7104147	-0.37849784	-0.6091004	0.05640555	0.11396722	0.57297873	0.63726723	-0.58528167	0.101227805	0.017614363	0.6893662	-0.051030755	-0.45174265	0.40941045	0.12651996	0.13320391	1.1022581
0	-0.84930205	-0.67690045	-0.28419808	0.015807157	0.6069339	1.0509495	0.31266302	0.014307728	-0.3326187	0.09815617	-0.288236	0.35387754	-0.25440842	-0.581496	-0.10971514	0.038845573	0.2236267	0.05146261	-0.030854912	0.39103484	-1.0127168	-0.53514904	-0.15518442	-0.12324824	-0.39633635	-0.5565219	0.8778386	-0.64966375	-0.004524697	0.060013622	0.39228582	0.5278315	0.17309539	-1.6497128	-0.41197896	-0.5066527	0.66146344	-0.15593377	0.8257975	0.26831755	0.50218767	0.116758	1.0344368	-0.08357196	-0.053348653	-0.02593102	-0.010518263	0.6719204	-0.18694375
0	-0.30811337	0.10413411	0.08143509	0.034419548	0.12034096	1.0084692	0.13693905	0.024885155	-1.1480056	1.5393451	0.33074993	-0.41852084	-0.31145656	0.276123	-0.64552724	-0.18582508	1.0629301	0.70131135	-0.65600735	0.27243072	-0.83162975	0.27014887	-1.2223724	-0.8418957	-0.9297544	-0.1557184	0.44326794	-0.34490556	-0.22500478	1.1254492	-0.0788585	0.40771273	0.27022865	0.018565672	0.43807936	0.43301323	0.08099165	-0.23572296	0.39024258	-0.7272853	0.5637751	-0.2851562	0.51464784	1.0869384	-1.2739421	0.21522896	0.3835339	0.011302501	-1.1850321
0	0.58351433	1.188467	-0.6009176	0.8137912	-0.3747952	0.96653366	0.47993112	-0.4634784	0.12530366	0.6827534	-0.12166917	1.2752568	0.28485358	-0.012143546	-0.7632364	0.03019937	0.06733113	-0.46042383	-0.37297648	0.3848154	0.09390414	0.35238305	0.022303618	0.15460895	-0.8823691	-0.529122	-0.4412408	-0.16819222	0.6788137	-0.29200897	0.01368324	0.23259601	-0.5914889	1.1050391	-0.007671551	0.5281792	0.30884358	0.26482207	0.33079204	-1.106304	0.4017676	-0.23864913	-0.063825175	0.29929498	-0.4445595	-0.173444	0.6613606	0.34749764	0.3403018
0	-0.7065761	-0.023348743	0.27303094	-0.52173984	0.59223664	0.050828017	0.1730764	-0.17696463	-0.052093454	0.89114493	-0.23181693	0.6596124	-0.088990554	-1.0496767	-0.7949619	0.16358691	-0.10544161	1.5502765	-0.48516235	0.055846646	-0.16448776	-0.45090228	0.1511215	-0.1773575	-0.10999925	-0.42099816	0.6210656	-0.06294873	0.5404807	-0.82371783	0.2643323	0.30076006	-1.1908559	0.24323368	-0.022439117	0.7218719	0.33212626	0.8085168	0.18869612	-0.5113089	0.59731144	0.5486392	-0.56894	0.90517944	0.17530066	-0.003002868	-0.44828698	1.055179	0.35817227
0	-0.16594978	0.592803	0.575523	0.19146067	0.22410846	0.35604882	-0.04518009	-0.135996	-0.8884023	0.94680446	0.19944677	1.056854	0.9443378	-0.3487842	-0.27858037	0.6426656	0.5343305	1.0825258	0.13690388	-0.9223326	-1.3172436	-0.16875218	-1.0018723	-0.39348307	0.16007978	-0.118310064	-0.55086935	-0.19599368	0.22644314	-0.7415753	-0.43052727	-0.74212015	0.08738519	-0.13893375	0.7018337	-0.17194802	1.0217419	0.47235295	0.37723002	-0.83481455	-0.02086094	0.42680717	0.42498398	-0.3443672	-0.73028046	1.0459682	-0.04531884	0.40306237	0.12511331
0	-0.47362238	0.76081985	-0.9868544	-0.111164756	1.0764871	0.45600593	0.3474661	0.42235595	0.05191999	1.0760957	0.478393	1.6123828	1.2311536	-0.04240248	-0.17363201	-0.079357624	-0.20663454	0.43368542	0.12835354	0.32868323	-0.48756388	-0.55549145	0.040618286	-0.7919999	-0.064026736	0.112929456	0.96231496	0.5139177	-0.26466474	-1.2050432	0.59964234	-0.4384232	0.56942993	0.4647232	-0.12852074	-0.053768486	1.3738194	-0.28751644	-0.24058035	0.1218232	-0.37491393	-0.10032367	0.14431524	-0.8609232	-0.46152252	0.3575432	-0.0647536	-0.1939207	1.0256461
0	-0.22601645	0.098640054	0.4183683	-0.4949763	-1.3653526	0.66078395	-0.33918667	-0.30147165	0.18550895	1.3880073	0.47736877	-0.3074435	-0.5232742	-0.20620652	-0.62544686	-0.20561175	-0.04407741	0.3648266	-0.10070249	0.9773375	-0.7109459	-0.29654804	-1.0754179	-0.20974728	-0.022616925	0.017376177	0.19410916	-0.011688312	0.66406345	-2.0205865	-0.17384467	-0.3295255	-0.29899368	0.3915462	0.50272906	0.21768557	-0.24098215	-0.14832392	0.6721247	-0.052484438	-0.37166235	0.7319419	0.8180527	0.048349783	-0.36431235	0.40676427	-0.32712722	0.84739995	0.6009771
0	-0.69698405	-0.34179723	0.46421883	0.54126567	-0.544522	0.76203984	-0.24611337	0.13494883	-0.9539647	0.92024344	0.7539297	-0.3932782	-0.7608514	-0.30044445	-0.17404957	-1.098047	-0.12683249	0.77022964	-0.53066087	-0.09747304	-0.5950601	0.07216674	-1.3067619	-0.89089465	-0.4327137	0.18396394	1.1655544	-0.6530572	-0.8362931	-1.4516954	-0.2611885	0.80172527	0.25797316	0.4184854	1.151471	0.022626463	0.6677633	0.28804347	0.8561676	-0.80502987	0.20370218	0.117716305	0.2015556	0.8309919	-0.5019814	0.06508619	0.7116816	-0.35761356	-0.0255328
0	-0.27541518	0.88744974	0.3748883	-0.33051008	0.6773716	1.2802912	-0.49884382	-0.05249369	0.3376209	0.36574376	0.035942648	0.54233944	-0.48718637	-1.1635084	-0.04818825	0.2870944	0.2063972	0.4496833	-0.3067456	-0.18393834	0.5072909	-0.53785586	-0.34447336	-0.10760235	-0.73879385	-0.41637418	0.7735818	-0.21473461	-0.001305451	-0.13295202	-0.7191908	-0.23921132	-0.15827624	-0.18733655	1.4490967	0.0985522	0.71688455	0.3711821	1.2706709	-0.80027485	-0.5794601	0.44666323	0.88792443	0.24828362	-0.7451129	0.90071726	0.12831791	-0.6695229	-0.2806701
0	0.05900024	0.36518058	-0.11286021	-0.3526344	-0.8336846	-1.2802036	0.29317236	0.10583564	-0.006393691	1.1455342	0.22635405	1.7781295	-1.5605896	-1.1044577	-0.71118015	0.36907893	-0.67832917	0.42042637	-0.7561925	-0.50481373	-1.2395931	0.64661944	-0.23379555	0.5913908	-0.0689601	-0.037486948	0.57124865	-1.3659751	-0.9950062	-1.2505546	-0.18009633	0.5093382	-0.5466926	-0.12948531	-0.5473334	0.4309499	-0.07987056	0.20673619	0.9176108	-0.35129157	-0.01779108	-0.13146369	0.31732088	0.3072698	0.6601348	-0.25575346	0.49586838	-0.2989695	-0.48068982
0	-0.72962284	-0.9620893	-0.13239887	0.4549867	-0.8695127	0.68815804	0.8244605	0.4903216	1.7180309	0.09507993	0.2057135	1.4614618	-0.03849518	-0.20126078	0.1945686	-0.30110934	-0.6192347	-0.90086126	0.59057647	0.41981342	-0.072816916	-0.059495434	0.10782163	0.46055913	0.29479182	-1.2598416	0.24680768	-2.023262	0.73905253	0.53780353	0.17172751	-1.0475883	-0.51545984	-0.27921772	-0.33444104	-0.3955437	0.6272529	0.09586676	-0.45987836	0.7086443	-0.7277213	0.41960052	0.2530818	-0.55033016	0.003619001	-1.6534331	0.53554815	1.2467397	-1.169254
0	-1.3460742	-0.60159683	1.2864748	-0.98333347	-0.88425875	0.15468	0.5465137	0.27790752	-0.123647906	0.76761454	-0.07267692	0.3258962	0.18896376	-0.70569086	0.087279856	-0.16424309	-0.1818505	-0.27810058	-1.1328027	-0.7231066	0.57870084	1.0474732	-0.2176429	0.4917849	0.27997363	0.09281964	1.2898297	-0.040765632	0.39619818	0.2302536	-0.68485075	0.2093294	-0.44636726	0.52073777	0.19738798	0.25240925	-0.78851044	0.81427217	1.257674	0.92028433	-0.27208635	-0.913179	-0.48201856	0.21402688	-0.6678413	0.269478	0.8819371	0.30298656	0.60930437
0	-0.763807	-1.4086314	-1.0427437	-0.18137357	0.7206656	0.1632976	0.51162136	-0.058423147	-0.5498863	0.28906968	-0.40007967	-0.038569946	0.10892138	0.4646677	0.06372602	0.5103629	-0.8065892	0.79927754	0.11120509	0.3621778	0.2583226	0.11898694	0.22397032	-0.26908827	-0.07082422	0.54333305	-0.9747268	0.053509556	0.7467243	-1.648438	-0.22519521	-0.2594227	-0.26662725	-0.6622694	0.10920956	-0.067047246	0.583619	-0.11635911	0.1793233	-1.3162004	-0.96228313	-0.10938967	0.7720805	-0.94307005	-0.20291243	-0.40405622	-0.7413454	0.670248	0.95300555
0	-0.080952816	-0.42259213	1.5036408	-0.31076553	0.102768905	0.79325277	-0.020671694	0.65902585	0.24926548	1.4915303	-0.52086407	0.2782577	0.43139663	0.20801939	-0.24454826	-0.5638957	-0.15877017	-0.106891684	-0.16025251	0.6177631	-0.66022146	-0.016276883	0.029817162	-0.5175024	-1.004414	0.2906274	0.2874835	-0.09681889	-0.019022072	0.109879844	-1.1880591	0.44174802	-0.14859673	0.58218473	0.65659934	0.8744854	0.33110404	0.123833366	1.0594442	-0.8008836	-0.054947954	-0.6323453	-0.35824692	0.12609243	-0.9447383	0.68516463	0.44140324	0.31904322	-0.31096092
0	-0.8651363	-0.6059712	-0.9629367	-0.37570414	0.52738756	0.67685837	0.010769219	0.049629755	0.73281395	0.2390788	0.64805317	0.16468593	0.5541242	-0.65273446	-0.3531945	0.6194359	0.17445569	0.5167516	-0.38541403	0.18892656	0.38030756	0.46788618	-0.2243774	-0.95311415	0.3079046	-0.7784946	0.07995894	0.013538475	0.38004807	0.16299191	-0.8928428	0.10500543	0.5399134	1.4827044	0.7144307	-0.08834068	0.67251486	0.92497814	0.9337039	0.14663434	-0.06193906	0.509475	0.11216244	1.0108762	-1.1387537	0.53969496	-0.55709416	-0.3687053	1.4645094
0	0.1967521	0.53422457	0.010049991	-0.28686267	0.8003462	1.325083	0.30088222	-0.02847019	0.14622466	1.301919	-0.010542816	0.3292578	0.90001655	0.5714961	-0.16705066	-0.6229881	-0.903921	-0.10883498	-0.3647354	0.31614044	-1.3561245	-0.041194037	0.39226148	0.07406046	-0.51757574	-0.25749275	0.45158345	0.10178445	-0.021994652	0.34083864	-0.46576035	0.072821215	-0.47924104	0.13197942	0.34160495	0.58065206	0.9798462	-0.5390312	0.893499	-1.0273465	-0.50632775	-0.4352202	0.32744366	0.39693365	-1.0231217	0.1489733	-0.18843667	0.7128632	1.3989543
0	-0.2981638	0.94135964	-0.96576566	-1.3609027	0.9916042	1.6100085	0.0701018	0.39710096	-0.14277472	0.4145316	-0.3175862	-0.69337356	0.14622922	-0.15484455	-0.07539743	-0.20216471	-0.20674041	0.32993555	-0.3074432	0.54744416	0.9067457	0.050062314	0.069424585	-0.33726034	0.33269465	0.15118183	0.70693004	0.87646973	-0.5366148	1.4923211	-0.7833456	-0.7224269	-0.95863074	0.09229896	0.3417687	-0.4321061	0.07805741	-0.033606805	-0.93102443	-0.6512772	-0.70928425	-0.629919	0.5479152	-0.014600186	-0.9262401	0.16582747	-0.52942646	-0.5858297	-0.8540493
0	-1.0814346	-1.0306475	-0.35478106	-0.6519711	-0.9024303	0.646624	0.5102134	0.4302942	0.613334	0.21356332	0.35516194	0.51314753	-0.72210336	-0.065432	-0.014796131	1.3061066	-0.71386933	0.18988054	-0.245029	-0.5086894	0.1143925	-1.184953	-0.363329	-0.22644883	-0.3381978	0.2934289	0.90895665	0.18373418	0.3327067	0.23869127	-0.40431103	0.5965087	-0.924261	0.001325092	0.054799642	-0.5951351	-0.88979095	0.3186196	-0.40562323	-0.4760941	0.6286522	-0.11006874	-0.4257804	-0.45116273	-0.7349121	-0.49488667	-0.64675796	1.3521775	0.43704048
0	0.8809099	0.07395738	-0.7106872	-0.3015758	0.448497	-0.1390316	0.8836649	-0.4215967	0.6345517	0.69494337	-0.5310106	-0.4765615	-0.155849	0.49005547	-0.42446488	-0.2669835	1.5500655	-0.34407562	0.01877636	-0.3264126	-0.6501085	-0.5063445	-0.4211232	0.06639382	0.7108122	-0.494951	0.20578678	0.15093398	0.30448687	-0.11518099	0.06447123	-0.2863435	-0.62717074	-0.3355335	-0.90460193	-1.4857168	1.265998	-0.52223915	-1.0179842	0.89033383	-0.24440485	0.31367165	0.8478831	0.5967829	-0.41959593	-0.5925723	-1.5178565	1.3619767	0.57425654
0	0.6751985	-0.67412966	-0.105876885	0.09256237	0.5489712	0.27152196	-0.11909863	-0.8651775	0.30132338	0.30523863	-0.9583091	-2.0490994	0.06432789	1.3499511	0.18024813	-0.329282	1.0786223	-0.78156894	0.3736235	-0.55707693	-1.0815624	0.058716215	-0.6762621	0.020968234	0.03104541	-0.315943	0.39046392	0.6682978	1.4369608	0.34833682	-0.7583526	-0.23003455	0.36659566	0.44590977	-1.267022	-1.1304821	0.81730217	-0.5689494	-0.8868958	0.6468784	0.7370872	-0.18440244	0.80327445	-0.2031148	-0.7013226	-0.2002302	-0.3746978	2.3207057	0.013362827
0	1.321118	0.13381575	-0.5860462	-0.04771417	0.36836788	0.47331405	0.22824116	-0.6158899	0.28742877	0.116027564	-1.3204206	-2.0771751	0.09720453	-0.33619428	0.3754236	0.9034688	1.1474932	-0.62596524	-0.055890672	0.586722	-0.6109706	1.4588665	-0.63221574	-0.3350489	-0.4943848	-0.15343052	1.8139851	0.37842488	1.1780235	-0.5864328	-1.2778649	-0.4684826	-0.04811309	-1.9211423	0.01546381	-0.16982418	-0.33840874	-0.38748193	-0.5390407	0.44787166	1.0798714	-0.7459159	1.2279862	0.49346355	1.2612443	0.2553131	-0.22971602	0.3889039	-1.1723508
0	0.5476663	0.14678091	0.790736	-0.002797535	0.6347405	1.6284652	0.183146	-0.16347688	0.8109199	1.4824661	-1.0604402	-1.2789868	-0.05061685	0.45817313	0.19916655	-0.31602004	0.84851444	-1.3166022	-0.11558055	0.4556334	0.61564904	-0.33935776	0.83301204	0.17033128	-0.49997687	-0.61604434	0.4755099	0.8438985	1.3382691	1.5501082	-0.3903387	-0.8282729	0.07454606	0.2893819	-0.8062812	-0.22369604	0.7266867	0.66625744	-0.1358925	0.5483937	0.08407521	-1.2519983	-0.029780209	-0.15214951	0.09490805	0.36141366	-0.4259333	0.9339163	-1.0178156
0	-0.06792241	-0.11982052	-0.70378536	0.4634348	0.24410884	0.7699353	0.5219715	0.058467004	-0.51829106	-0.11550112	-0.06898233	-0.30004996	-0.41314363	0.39136758	0.015250438	-0.1293164	1.1312591	-0.5137232	-0.51558965	-0.41474187	-1.1573621	0.8275412	0.053384423	0.100782566	0.30755702	-0.90940875	1.1864895	0.41020203	1.1452748	0.61691177	0.27044645	-0.44299486	0.021017842	-0.28533345	-0.15779264	-0.4824871	0.7744489	-0.6951074	-0.1672648	0.72337216	0.3576944	-0.015220122	0.5043332	0.22576244	0.2731154	0.48963606	0.49377546	0.5754955	-0.34052548
0	-0.3002167	0.5369684	-0.30846298	0.30846488	0.26988414	-0.4409403	0.41139162	-0.40343094	1.0495708	1.2619622	-0.09086424	0.84022796	-0.16479933	-0.4310195	-0.2428343	0.27839866	0.06909385	0.4160351	-0.13615578	-0.4631409	-0.46422276	-0.3621092	-0.08423322	-0.1288652	-0.4416771	-0.46005675	-0.001961634	0.19928384	0.8833539	0.12595972	-0.2739147	0.13985771	0.29515204	1.2352134	0.21455388	0.47826746	0.6594926	0.3029857	-0.6421453	-0.49940565	0.45368877	0.11950244	-0.19038367	0.27367818	-0.17774478	-0.72465175	0.4948446	0.7858176	-0.3610886
0	-0.2698305	1.2070316	-0.1361138	0.58214283	-0.40445223	-0.48691764	0.5943618	-0.064119995	-0.30863878	0.76410645	-0.2761633	0.8508152	-0.49885345	-0.8199175	-0.76462734	0.16738416	-0.017247904	0.085056625	-0.705364	-0.58624846	-0.29423717	-0.17722532	0.13415107	-0.11342131	-0.32724965	-0.14662938	0.18477894	-0.105483435	0.30799165	-1.7641003	-0.013098454	0.29939845	-0.5992277	0.32314965	-0.66355616	0.14851792	0.83256716	0.28182018	0.22693585	0.022319412	-0.365121	0.62424546	0.075403556	0.5844623	0.18873271	-0.44296816	0.19512707	-0.010127915	0.46007925
0	0.059605967	0.34096104	0.5871708	0.6976439	0.21669476	0.060082752	0.16633709	-0.02757	-0.4463064	1.5166644	0.14025782	1.146045	-0.88254035	-0.7509665	0.07850253	0.36286438	-0.78995126	0.1946175	-0.5036248	0.6941809	-0.94890404	-0.28758797	0.25277036	-0.07574907	-0.28017202	-0.48220766	0.64422137	-0.15338676	-0.06778448	-1.7488712	-0.3684201	-0.21088724	-0.5279418	0.30197483	-0.10307665	-0.5862611	0.18815215	0.5753464	0.826469	-0.543579	-0.70970553	0.47631612	0.79161906	0.61640584	-1.5312957	0.9907688	-0.9125946	-0.528457	0.35369372
0	-0.24108009	0.2747285	-0.8235514	1.7064147	0.15440919	-0.009390899	0.8298235	-0.31309187	0.62060964	1.5424366	0.649342	0.22749151	0.15578955	-0.74568367	-0.14566638	-0.7655823	0.06030103	0.3753212	-0.2726813	0.40748602	-0.70773727	0.20175491	-1.2549297	-0.111346304	-0.7873075	-0.4874271	0.72886306	0.7049652	0.5685009	0.5012287	0.09601043	0.32102108	0.31897599	0.3382231	0.6847384	0.79076636	0.5535342	0.73068386	-0.55808944	0.004336016	0.6929474	0.10427128	-0.14909549	0.4835818	-0.63150895	-0.6871991	0.6371245	0.4619504	-0.3132804
0	-0.06466614	0.9391742	-0.26849556	0.587383	0.625861	-0.1608102	0.65268826	-0.42414874	0.9390984	1.2811912	-0.13607033	1.2247046	-0.30813548	-0.36336717	-0.72813517	0.6438014	0.11859867	0.7870672	-0.47554517	0.3425485	-0.6472308	-0.7929615	0.2877445	-0.15485016	-0.3821518	-0.6928112	0.9108335	-0.17923653	1.0433012	-0.651647	-0.23126504	-0.0414813	-0.0758553	1.5522594	0.7417286	0.9293064	-0.02911028	0.53536135	-0.51452166	0.7984496	0.24905533	0.3828814	0.0834668	0.10250337	-0.79801726	-0.6944215	0.015505777	0.55862015	0.3394891
0	-2.0020359	-1.1585101	-1.1412796	0.6270808	-0.44133326	-0.18434335	0.3122607	-0.28186238	1.3023301	0.9835132	0.01797489	0.40432045	-0.6269188	-0.30109045	0.30584702	0.55295044	0.17016216	0.6253907	-0.7094742	-0.15373962	-0.5092792	0.048044197	0.47673458	1.141302	-0.4055001	-0.8839797	-0.22940847	0.5136924	0.47546956	0.1670062	0.04899804	-1.0350195	0.063057825	0.80833125	-0.081762046	-0.02942658	-0.16315728	-0.045352697	-0.27666023	-0.46585283	0.8959893	0.021448504	0.41909003	0.31322482	-1.1499239	1.0783318	0.34239945	0.5644822	-0.13821292
0	0.2388689	-0.9967607	-1.0171978	-0.662549	-0.090512164	-0.1382885	-0.676666	0.8713245	0.31182495	-1.5933859	0.4463342	-0.75490427	-1.573805	-0.015525189	-0.24999233	-0.31634653	0.06830826	-0.21172114	-0.16114423	0.11990987	0.23694353	-0.8100647	0.52585036	-0.23830271	0.5616064	-0.26310557	0.75535345	0.39243418	-0.48735705	0.3119894	-0.027776878	0.13490747	-0.38106602	-1.5148934	-0.82979876	0.14649938	0.15919888	0.39464962	-0.9102868	-1.3872461	-0.27917582	-0.7600932	-0.2286795	-0.20943125	-0.23537242	-0.51398104	-0.37614056	0.36711308	0.10585804
0	0.74045414	0.1368985	-0.4121323	-1.6570723	0.93985194	0.75592935	-0.024086118	0.13768779	-0.69614476	0.65484923	0.117684126	-0.5488502	0.2492725	0.12268322	-0.48543695	-0.16949624	0.35973042	0.117124975	-0.82763106	0.05134963	-0.45952192	1.6615454	-0.5113376	0.23241426	-0.35054818	-0.32289213	0.482031	0.13856822	0.48366967	0.07601809	-1.8590951	1.0573423	-0.7547148	-0.30025414	-0.8243066	-0.33992565	1.3285711	-0.6328575	0.84917486	0.56326866	-0.1259346	0.06973297	0.18445368	0.003653737	0.43752357	0.61949915	-0.6628526	0.3795495	-1.325
0	1.1603962	-0.7628114	0.62206155	-0.49241033	-0.052637998	-0.59909904	-0.4500902	0.687756	-0.8479129	0.23756221	-0.4195388	0.28863314	-0.7645264	-0.14424512	-1.1542013	-0.4280764	0.02843719	-0.28822285	0.08135181	0.161389	-0.74314	0.675063	-1.3276867	-0.41857752	-0.88221306	-0.012984733	-0.36467704	0.14896955	-0.84556746	-1.3803341	-0.44013232	-0.07262987	-0.9293871	0.47955245	-0.46033472	-0.12590854	1.0063912	-0.497201	1.2246385	0.23021534	0.3695453	0.6460975	-0.014478477	0.22487707	0.45738977	1.0352641	-1.0940981	-0.040921386	-0.006011422
0	-0.17632948	0.14220546	0.9146998	-1.2589456	0.98902893	-0.4529567	0.90450156	0.2709573	-0.54475856	-0.2341087	-0.756919	-0.34217554	-1.5924115	-0.0918816	-0.8119364	-0.981741	0.20928375	0.33904037	0.18575408	0.8845508	0.5368849	0.11814574	-0.76142865	0.40563476	-0.6021457	0.729353	-0.7128465	0.28160477	-0.12501827	-0.54023784	-0.53681284	1.141572	-0.583229	-1.3166063	-0.93033206	-0.38306606	-0.07979213	-0.86610764	1.6832529	-0.03482411	0.26770923	-0.08064272	0.4117393	0.5214625	-0.37969312	1.0079179	0.03555991	-0.83584714	-0.49175748
0	-1.9814171	0.46533304	0.97382015	-0.84920114	0.52535945	0.22951823	0.16293125	0.13585413	1.4108735	-0.048877805	0.41883132	1.2378898	0.53547955	-0.24123977	-0.54487777	0.08273203	-0.19529414	0.9324808	-0.832442	0.63793164	0.28641093	-0.51044506	-0.2103637	-0.40282717	-0.18552488	-0.4389734	-0.33930433	-0.12103565	0.85099643	-0.5505263	-0.16231772	-0.11575575	-0.14461987	0.22985904	1.0521013	-0.458568	1.043611	0.27150565	0.10761315	-1.2735819	-1.6057761	0.7814886	0.15203825	-1.0623899	0.046399493	0.43255624	0.20881419	-0.79058796	0.2167134
0	0.121968776	0.67441034	-0.025169868	0.51008713	0.6561012	1.0175767	-0.20345849	-0.021605996	-0.5306505	0.633888	0.24633937	0.9618772	0.64501727	-0.172974	-0.7723321	0.6197845	-0.4677563	0.039026894	-0.586903	-0.51946	-0.77838045	-0.046971522	-1.0163181	0.13106492	-0.68705714	-0.32854608	0.52811664	-0.6160881	0.90250796	-0.593244	-0.8866556	-0.043246046	-0.09093662	0.4978212	0.76904374	0.21224907	0.9891191	0.20610918	0.779266	-0.45331725	0.049786966	0.295957	0.004855071	0.29266685	0.22947754	-0.8182768	0.4843496	-0.14695412	-0.34788162
0	0.08165147	-0.09386062	-0.3590512	0.2236229	-1.0989665	-1.3380157	-0.7011548	0.25399464	-0.42741576	1.1935226	0.76088196	0.06920752	-1.1692358	-0.48012987	-0.80891573	0.27759582	0.39311346	0.50557387	-1.0486766	-0.37849784	-0.12594871	1.5910041	-0.05634096	-0.16527428	0.028077627	-0.08585022	1.0084833	-0.034529164	0.41371372	-0.34791383	-0.46344513	1.458702	-0.1562425	-0.5715342	0.27997416	-0.030982785	1.0901436	1.4447783	-0.30265844	-0.7972214	0.4447769	-0.005524999	0.87548524	0.039228085	-0.6100908	-1.3259108	0.5707892	-0.61083734	1.071901
0	-0.52575797	-0.64328897	-0.10676696	-0.00433391	-0.34606755	1.0785469	0.2808138	-0.11675385	0.37970963	1.7444144	0.9159096	0.35687304	-0.105268985	-0.7308885	0.004372054	-0.8729364	-0.8386436	-0.32622755	-0.7021633	-0.15204825	-0.83896315	1.3637197	-0.082253225	-0.29021063	-0.19165649	-0.20621459	1.3725882	-0.5261625	0.93500113	-1.5444	0.34309113	0.23069994	-0.11002414	0.026123883	1.4795703	-0.30887714	1.2035878	0.7785679	0.38444978	-0.21435305	-0.006286543	1.2013133	0.55092174	-0.40874013	-1.6986977	-0.8465326	0.554242	-0.03534139	1.0211974
0	-0.6456754	0.6476184	-1.2224367	0.06405343	0.8613873	1.7793655	0.17862724	0.22396874	0.035875343	0.41116783	-0.0569694	0.5130803	-0.42138132	-0.38331655	-0.07167584	-0.11086346	-0.84883493	-0.14535515	-0.49641356	0.43273675	0.24099432	-0.6499787	-0.3378568	0.039264765	-0.45578942	-0.027832711	0.90829533	0.35544902	0.5514572	0.00134963	-0.10082582	0.27508	0.49221283	-0.38958666	0.002192151	0.324778	0.2706146	-0.68450224	0.9562018	-0.9232706	0.63716316	0.5230867	0.46670228	-0.017399807	0.20545463	-0.21112725	0.6597774	0.8452657	0.32303658
0	-0.34766436	0.39405692	-0.49728295	0.031803012	0.85417485	-0.462504	-0.031835277	0.38086098	-0.017197747	1.4131827	0.8834952	0.95147425	0.81111276	-0.2821525	-0.52602166	0.6023462	-0.70088583	1.0812058	-0.43455678	0.12817332	-0.46586275	-0.2073541	0.44107488	-0.08484979	-1.1364264	-0.5610324	1.4250258	-0.15578522	1.7256685	-1.2748134	0.25447112	0.58768696	-0.051182155	0.061832752	0.45605215	-0.20012549	1.554567	0.28166288	0.13370252	-0.71565056	-0.6142128	0.90961397	0.14933498	-0.43509138	0.04769085	-0.8538462	1.6172608	0.99321055	0.5274592
0	-0.55033565	0.68503207	0.043133814	0.31718615	0.7920112	1.0998733	-0.6825303	-0.27356213	-0.1388644	1.1719308	0.4368711	1.6131796	-0.5959773	-0.94504696	-0.62822294	-0.352318	-0.062187813	0.8009888	0.11890082	-0.714719	-0.23200291	-0.036389403	-0.6684775	-0.096995294	-0.9600843	-1.2077081	1.0633547	-0.20501032	1.0067663	-1.2263778	-0.35511723	-0.7151514	0.02385715	0.14723505	-0.17736769	0.23408853	0.688429	0.2408632	1.2839267	-1.2643363	0.6722943	0.5244986	0.5520035	0.9116007	0.39454433	-0.33098385	0.8881143	0.6679396	0.348785
0	-0.23216246	-0.36669463	0.10148268	0.8879908	-0.5633957	0.67393	1.0287131	-0.26852888	0.69339705	0.20230696	-0.58512396	0.6390832	-1.0245452	-0.77359456	-0.02899692	0.12954383	-0.56875205	-0.037986133	-0.29337537	0.46668977	-0.8267275	0.05848402	0.3189077	0.12602524	-0.5157986	-0.1870458	-0.71203476	-1.3152758	0.001919417	-0.9429478	0.6647674	-0.41827467	-0.2683119	1.3135189	0.27523696	-0.7886185	-0.35033345	0.69363904	0.2544932	-0.4237333	0.27931818	1.3834792	0.66559035	-0.16280016	0.5980835	0.3871361	-0.8292076	-1.020696	0.3265817
0	-0.37471247	-0.19668078	0.612441	-0.15010402	0.51091456	0.08490799	0.70708716	-0.11203688	0.8035196	0.87343913	-0.2692911	-0.000321822	-0.90887207	-1.5019574	-0.65631634	-0.19245863	-0.44434974	-0.10634739	-0.10901141	0.096541345	0.47776717	0.2964452	0.094215475	0.42237315	-0.49154752	-0.30840284	0.13367717	-0.2182926	-0.035024792	-0.48286596	-0.23621581	0.3172566	-0.572759	0.116442345	-1.0634669	-0.14551786	0.023817996	0.43962285	0.93821234	-0.59229285	-0.76134396	-0.13633701	0.34839147	0.35761353	-0.62879735	0.47351453	-0.027014514	-0.71669185	-0.23731673
0	0.26734218	0.07117237	0.21537587	-0.97382146	-0.25081733	-0.3600727	0.37572312	0.30023652	-0.6994665	-0.2376962	-0.5013852	-0.18391854	-1.7163546	-0.9886851	-0.22341031	-0.37786174	-0.3752417	0.7626685	-0.94408286	-0.16587219	-0.0743863	1.3913332	-0.47407073	0.6824456	-0.46417102	-0.5467866	0.30744258	-0.29345173	-0.6192186	0.22392668	-0.9377346	-0.18509552	-0.66658837	-0.43992046	-0.64585936	0.011720793	0.3584077	-0.086735144	0.9265503	-1.3644358	-0.3483919	0.2600538	0.93069994	0.56034064	0.10901481	0.908536	-0.7269135	-1.0289228	0.5656072
0	-1.3517991	-1.5405886	1.93462	-1.6275302	-0.6674497	0.37612015	-0.017376525	0.27496624	0.2601841	0.39636195	-0.8265354	1.8700868	0.102175	-0.91146904	0.64316463	-0.7285189	-0.39809552	-0.21020235	0.665483	0.7541283	0.17414579	-0.30171853	-0.61252254	0.48405325	0.013830802	-0.4339063	0.70179534	-0.59158385	0.019719787	-1.1121342	0.17687142	-0.3070162	-0.41592768	0.06647753	-0.1858186	0.002816652	-0.16966838	0.9693027	2.3978195	-0.5120208	-0.3035966	0.60487735	0.4438866	0.011811556	-0.94377416	0.7212851	0.08492619	-0.7010741	0.032960575
0	-0.50941366	-1.0550463	0.47027552	-0.8081309	-0.5256748	0.21436481	0.64102507	0.27484158	-0.17481266	0.4612454	-1.0515157	1.6150335	-1.351405	0.25087047	0.47190976	-2.5584788	-0.3456243	0.7962179	0.28546005	0.8507467	-0.44954225	-0.056405365	-0.26909083	0.87973946	0.13842195	-0.4769871	0.38572648	-0.5026475	-0.11353945	-0.12593268	-0.13603695	0.015024091	-0.80969024	-0.23608105	0.58111906	-0.044627022	-0.38673195	0.63420635	0.85582256	-0.7580951	0.042684563	0.730182	0.16436848	0.71883905	-0.55876	0.9025243	0.5817188	-0.9425918	0.048684925
0	-1.1289104	-0.7367524	0.049164437	-0.51367325	0.08896407	1.1595579	0.25655237	0.46442282	0.9062289	0.8531207	-0.025200434	1.7232453	-0.4954112	0.41127002	0.47559994	0.13951722	-0.21664222	0.7235147	-0.9610048	0.09625921	1.0097662	0.91697663	0.13244164	-0.3930127	0.16471721	0.19224009	-0.91027766	-0.39289817	-0.121448085	-1.2169579	0.5913906	0.04639813	0.004077302	-1.0022304	0.058400225	0.046349015	-0.32626697	0.25803566	1.1223689	-0.9172081	-0.36388195	0.42917758	0.4205773	-0.09005606	-0.7333569	1.0029984	0.4033776	-0.6948656	0.36212516
0	-1.7072434	-0.17005298	0.07265472	-0.935502	0.41510323	1.1989763	0.5733165	0.06901576	0.090691544	1.325339	-0.5368388	0.65784866	-1.0836449	-0.20667638	0.18990909	0.15025745	0.085203685	0.08303549	-0.77518636	0.50860435	0.34039855	0.41093153	-0.54987234	-0.15494719	0.08357343	0.08333309	-0.4523311	0.21589142	-0.27258992	-0.9510764	0.035289202	0.5182099	-0.67030245	-0.82260275	-0.41838792	0.59536904	0.15303016	-0.4447893	0.53981495	-1.1272908	0.021570474	-0.585623	1.4614519	0.27339908	-0.26575086	0.08182022	1.2415419	-0.74177766	-0.05280743
0	-0.42376384	0.54063374	0.77656555	0.018944148	-0.5453026	0.55728406	0.6827126	0.026978897	-0.8687743	0.706491	-0.21248104	0.7442809	-0.95055944	-0.38151872	-0.3752382	0.23175488	0.25754145	0.38002402	-0.8396582	0.57728386	-1.4504346	1.340248	0.13628764	0.016211255	-0.8547057	0.15259655	-0.022070108	-0.48093393	0.17709696	-1.3782227	-0.10855569	0.44534612	-0.4121103	-0.14033319	0.18973728	0.32495576	0.44366106	0.63994044	0.18590157	0.05651977	0.19257663	0.8739667	0.7333285	0.08827642	-0.054041862	0.4446268	1.0253416	-0.9419426	0.7613803
0	-0.7771523	-0.46389845	0.38284984	0.8559911	-0.4819095	0.47130832	0.41631052	-0.34511212	-0.36460143	0.4317905	-0.42666286	1.9063286	-0.19970095	-0.8999558	0.15885937	-0.7519582	-0.09338094	-0.634543	-0.4638217	-0.46246967	-0.42751634	0.6459383	-0.4459708	0.5099332	-0.42412546	-0.49090323	0.20622806	-0.55982566	-0.38113594	-1.4589001	0.2211628	0.11626797	-0.35245126	0.7591866	-1.3279525	0.5976477	0.50314325	0.48396116	0.26996315	-0.1811499	0.3757576	0.92138755	0.22993904	1.0045356	-0.09094552	-0.23572198	0.6116968	-0.4805255	0.6653036
0	-0.67989236	-0.33678594	-0.6823022	-0.69629204	-0.3278715	1.0341747	0.32274407	0.5695385	-0.5151129	0.378638	-0.24879858	0.32226613	0.005466283	-1.0955375	0.27170035	-0.8789767	-0.45926183	0.3614714	-0.54017955	-1.7074995	0.06863616	0.8546782	-0.28969005	0.39176738	-0.2630474	-0.24168347	0.58892065	-0.18329383	-0.8706887	-0.36861438	0.20049895	0.19784203	-0.73054415	-0.32405278	-0.08266683	0.9774503	-0.54952353	0.13720116	0.75798684	-0.3107138	-0.042662717	-0.19116934	0.22524796	0.78661335	0.3730742	-0.62608737	-0.48219362	-0.6840679	0.68988675
0	-0.89754975	0.025536042	1.3659387	0.6502241	0.35867175	0.18655235	-0.28228858	0.49193197	-0.5773847	-0.04762001	0.37695867	-0.033389263	-0.2523295	0.12446513	-0.5339782	0.3278193	0.08041992	0.6439984	-0.661991	0.31650418	-0.52270466	0.69153243	-0.79961014	-0.41140944	-0.5615566	0.24431069	-0.852517	-0.046166018	0.18506481	-0.7760124	-0.34236208	-0.044583917	0.23709647	-0.398354	0.68795043	0.16882084	0.35976684	0.27597776	0.8434795	-0.94447976	-0.61511207	0.7696913	1.0980536	-0.3304473	-0.43338808	0.95833445	0.19582118	-0.24347626	0.4311704
0	-0.65779406	1.2047601	0.6520721	0.23596287	-0.012491838	0.46348917	0.5784896	-0.046642836	-1.2616477	-0.07952982	0.14321737	0.77676064	0.49468192	-0.037360873	-0.73348814	-0.01247024	0.24447687	0.7653235	-0.57337934	0.5611351	-1.6647217	0.673368	-0.87797606	0.010770823	-0.69369084	0.005072672	0.4483186	-0.4572587	0.41394922	-1.1978911	0.040535506	0.4437782	-0.4445404	0.58775043	0.73061347	0.13434485	0.005322424	-0.088985264	0.7363493	-0.72622013	-0.5409892	0.56501126	0.5327615	0.47079888	0.06885265	0.24502082	0.9041165	0.14852357	-0.6495741
0	-0.416217	0.7901008	-0.13519977	0.6194156	0.35219628	0.07816835	-0.08616753	-0.6569995	-0.2556175	0.65891093	0.89866686	1.0413067	0.17544374	-1.1017083	-0.5577978	0.50053144	-0.2880882	0.39725387	-0.50114214	0.18582687	-0.5993548	0.21188931	-0.1741463	-0.5492064	-0.57049584	-0.7915309	0.6375698	-0.49856097	0.5749211	-1.5046746	-0.25809184	-0.40664414	-0.3264628	-0.32087073	0.73100513	-0.4157536	1.5209279	-0.114029706	0.3155596	-0.31483263	-0.14589152	0.32377586	0.7357685	0.4965946	-0.90660924	0.3171427	0.091447584	0.6397582	0.42591253
0	-0.41689548	-0.58899194	0.007120229	-0.32902554	1.428652	-0.30573714	0.3562268	0.004715334	1.2661576	-0.47429848	-0.123896144	-0.39918706	0.13684079	-0.21831389	0.20290954	-0.67836076	-0.47552738	0.8911531	-0.1362402	1.2677643	0.85102344	0.13549143	0.5824659	0.3349203	-0.7492221	-0.5683572	0.944481	-0.50291187	0.06323976	-0.09676501	1.0459797	1.2175752	-0.3094571	0.31003648	-0.5680369	-0.14539081	1.0887952	-0.4057258	0.3857868	-0.5796348	-0.6092268	0.18974416	-0.31371486	-0.27603164	-0.4535737	0.36888373	-1.5418202	-0.17826469	-0.12493232
0	-0.1239834	0.7977335	-0.6213712	0.5908538	0.23075694	0.95542747	0.4607113	-0.8353582	1.6461948	0.7149366	-0.32458782	-1.0528489	-1.0723634	-0.4971713	0.01770264	-0.14163068	-0.3390959	0.06396643	-0.8191086	-0.5410194	0.16775766	-1.1022773	0.9727216	0.99999136	-0.20588727	0.25095075	-0.1381998	0.2744983	0.30541766	0.43108884	-0.047505077	-0.44488773	0.02348703	1.717336	-0.68598676	-0.28971368	-1.2123828	0.122626245	0.5086792	0.6464139	0.1886435	0.037354227	-0.534982	-0.52569586	0.3616689	0.35185444	-0.5358631	-1.3424901	1.8661711
0	-1.4814068	-0.7066624	-0.1642754	-0.32848874	-0.04141267	0.54680395	-0.20325135	0.09001834	0.2798111	0.6309069	0.4269512	0.2559667	1.102925	0.53901154	-0.14062282	-0.05975866	-0.2710429	0.5262083	0.11868996	-0.28351524	-0.71861404	-0.6155094	1.1787716	-0.09860209	-0.679415	-0.5131786	-1.3751943	0.6054341	0.5701923	0.010413913	0.1666772	-0.43838853	0.18488657	0.49022597	-0.62520945	-0.9137722	0.00489724	0.11737861	1.0846875	-1.064048	-1.2629926	-0.12782049	0.22158319	-0.5173367	-0.3691424	0.37651935	-0.19064008	0.22597311	1.0927533
0	-0.9152392	0.2802994	1.1515071	-0.16530246	0.4497876	1.5094143	0.048976876	-0.18349496	0.6754697	1.3786057	-0.1995319	1.120521	-0.48385125	-0.09859403	0.12626718	-0.060420044	-1.1346717	0.19807082	-1.3460397	0.2503755	1.528683	-0.16034707	0.17062145	0.33381048	0.55430347	-0.78845066	0.062821485	-0.2187299	1.2083273	0.13114154	0.1754472	-0.4892135	-0.39304188	0.5158553	-0.45089588	0.35533732	2.014286	1.2290918	0.9548016	-0.76878226	0.042773485	-0.076922305	0.59755963	0.31961977	-0.39720392	0.22925992	-0.117969625	0.17908885	0.24608672
0	0.028927943	0.17191857	0.23857167	-0.6188203	0.6803499	-0.023239603	-0.037921548	0.4451482	1.4620845	1.5432254	-0.072086364	0.21388483	-0.11989234	0.3164848	-0.22879407	-0.07259015	-0.16445671	0.004422871	-0.8291923	1.1039463	1.0629532	1.9654881	0.38226002	0.20828283	0.14533445	0.06935438	0.5552824	0.028206633	-0.47452655	-0.9557508	0.8366083	0.030035246	-0.7225332	-0.25537607	-0.61641175	-0.33623663	0.5095339	-0.028394513	-0.10586002	-0.92508197	-0.21923994	-0.0827524	0.24361251	0.76743	-0.93870306	0.5083899	-0.7795983	-0.24663764	0.2701703
0	0.2262585	0.024030806	0.40003294	-0.86107284	0.8765623	1.2848947	0.44303966	-0.22934169	-0.42591533	0.28906047	0.6040729	0.5851709	-0.33247545	-0.9863076	-0.25104967	-0.7119546	0.29011443	-0.055620432	-0.36837944	-0.22375555	-0.24572502	-1.2272635	-0.102504365	0.007855046	-0.30899265	-0.17506953	0.93556285	0.101930834	-0.2981608	0.97268754	0.5280413	0.29085803	-0.8812705	0.61209536	-0.24994062	0.076282345	0.26953828	-0.55569816	0.10540386	0.13240074	0.07547187	-0.24704076	0.1548595	-0.021076443	0.4776687	0.1639543	0.31371027	-0.49480027	0.5189612
0	0.057882473	0.5161103	-0.21496637	0.6527136	-0.36112764	-0.27309698	0.16408445	0.0468981	-0.55415106	-0.119693436	-0.1986611	0.60661614	-0.75465345	-0.045697488	-0.67682093	-0.67311376	-0.1341517	0.6840107	0.038574375	0.23921728	-0.39139947	0.21326876	-1.4734138	-0.086938135	-0.45212984	-0.117678575	1.1327747	-0.41008535	-0.267196	-0.92069644	-0.3006237	-0.65902644	-0.19872668	-0.7039571	0.24848437	0.03745342	-0.003835363	-0.21213923	0.5417411	-0.9586687	-0.047535826	0.49158776	1.2762377	0.15750827	-0.8620074	-0.38756526	-0.5149248	0.021264268	-0.18509033
0	0.38979888	0.69970274	-0.18438157	-0.31606755	-0.10747304	0.098630704	0.41856956	0.019086413	-0.16119161	-0.1990759	-0.13797845	0.80348575	-1.2121902	-0.570388	-0.7490795	-0.3014431	0.32750836	0.5238184	-0.047144357	-0.43602628	-0.38766825	0.31927246	-0.6849639	0.04815854	-0.006085147	0.56032765	1.1927812	-0.8068046	-0.40111375	-0.070750564	-0.16768664	0.039820846	-0.59140563	-0.68513954	-0.49339756	0.11398568	0.3107853	0.201325	0.51421285	-0.6471697	-0.33837986	0.8198459	0.53656334	0.39057854	0.058622744	0.17850928	0.050647214	-0.67860985	-0.21940216
0	-0.39185914	-0.08603555	-1.0594597	0.5571749	0.1709222	1.4936501	0.27191335	-0.21862306	0.32892016	0.20299624	0.8169671	0.35360327	-0.5681346	0.14219455	-0.4761018	0.02195511	-0.2796343	0.06016197	0.2338307	-1.0774249	-0.32980505	-0.28792262	0.1418058	0.05720517	-0.22972652	-0.43225724	0.9861494	-0.15358347	0.06746917	-1.4612874	-0.13697025	-0.50274074	0.06669931	-0.40474522	-0.3673027	-0.10746817	0.9692799	-0.50431883	-0.22748771	-0.5983768	-0.2134434	0.008339074	1.3978716	-0.000682699	-0.3928203	-0.85221714	-0.000650792	-0.38540417	1.0984505
0	-0.28830093	0.75328565	-0.91386795	-0.39924616	0.5539889	0.64431924	0.1507803	-0.28570217	-0.5424328	0.9510507	-0.072577395	0.8675595	-0.31953934	-1.0884699	-0.86241335	0.65588653	0.056175344	-0.06817351	0.097582065	-0.73449916	-0.02581758	-0.17164154	-0.12775715	0.22482316	-0.341432	0.21598445	1.4020348	-0.24648525	0.038942937	0.158549	-0.027711732	0.98908633	-0.3611919	0.014933581	-0.5371495	0.006407165	1.2630982	-0.685654	0.4023723	-0.8464244	-0.19027953	-0.28210616	0.5562067	0.534647	0.34035212	-0.6938409	0.34469917	0.24487019	0.89350444
0	0.57770425	0.67220414	-1.0027344	0.4683919	0.8044044	2.174894	0.23303378	-0.50028294	-0.9199536	0.621421	0.6440217	0.15686516	0.79174477	-0.19697845	0.28878334	0.28367043	0.6024985	0.1712478	-0.15489447	0.48378697	-0.77835286	0.66484505	0.18809411	-0.005115787	0.095480055	-0.6246637	0.08660834	-0.83353937	0.8303996	-0.46158588	-0.7208828	0.089449935	-0.13549565	-0.46415594	0.094410725	0.002007035	1.4531713	-0.41039488	0.22437273	-0.88083416	-0.7669305	0.6720472	-0.6202673	0.54696804	1.0341183	0.656183	0.049743053	0.37037995	0.87428844
0	0.85358965	1.0244917	-0.37260845	-0.19224544	0.5298947	-0.46554658	0.67234004	-0.73576593	-0.88646424	0.66294795	0.015486921	0.12498615	-0.9794814	-0.04069409	-0.42754635	-0.41563493	0.71936274	-0.18780091	-0.35511497	-0.23496655	-0.90440166	-0.000296578	-0.20848773	-0.43213034	-0.22352839	-0.05555946	-1.0210559	-0.7093791	-0.2631069	-0.24477917	-0.053126037	0.40015608	-0.26261055	-0.3227235	0.84734756	0.34745997	0.81622666	-1.5209172	0.17678678	-0.8234624	0.12480087	-0.25140253	0.2802953	0.2688356	0.58574295	0.3658169	-0.03213301	-0.11903994	0.1501106
0	0.46695164	1.4610208	-0.6616995	0.1819207	1.1481807	0.86410373	0.63320726	-0.47703758	-1.0844543	0.7239973	0.007047629	-0.121694	-0.46166763	-0.39240897	-0.18398829	-0.59250885	0.42725116	-0.08388089	-0.24650933	-0.13889585	-0.4547394	0.39754102	-0.1932489	0.16207577	-1.0482081	0.17913277	0.9422764	-1.0070907	0.3361929	0.5020268	-0.5596603	-0.011093056	-1.1465267	-0.47203502	0.4789333	0.49229926	1.2798741	-0.570668	0.34938154	-0.814361	-0.7417849	0.006895543	0.7289842	0.415455	-0.31673965	-0.027373457	0.5981825	-0.35937336	0.31190938
0	0.30835307	1.2960957	-0.26823524	0.09556739	0.024265561	-0.68773067	0.5234863	-0.2748847	0.19842635	0.23031382	-0.3988378	0.106965095	0.3659264	-0.59367174	-0.75638837	0.6204033	-0.07570859	-0.078592785	-0.364128	-0.38236588	-0.70614356	0.9243506	0.4345473	0.15028243	-0.35277402	0.32826284	0.58547366	-0.7101804	-0.20064777	-1.0640888	-0.09571586	0.65272844	-0.76453644	0.11606177	-0.4314363	-0.002960831	2.1502838	0.32083377	-0.5459039	-0.43318966	-0.84103084	0.37602913	-0.053029817	0.5149104	0.055094972	0.6799546	-0.16444357	-0.7637675	0.8460287
0	0.088357076	1.5182779	-1.188982	0.022614025	-0.030791577	0.61049974	0.045353733	-0.012654681	-0.054662723	1.296158	-0.16944827	0.68659204	0.46150008	-0.37862498	-0.25601307	0.005337707	-0.69704384	0.007662079	-0.35892677	-0.25925365	-0.12720086	0.33993462	-0.8277166	-0.2383193	0.41089398	0.8327144	1.6485227	-0.025286842	-0.042318422	0.9831199	-0.0845631	0.5552158	-0.7308221	0.18429662	-0.20639579	0.3521425	0.9514252	-0.6121147	0.21226205	-0.5202277	-0.3891011	0.22320725	0.084226646	0.42700917	0.07830912	-0.06643901	0.61248857	0.7698727	1.4023281
0	0.8016315	1.1146451	-0.19119312	-0.03209448	-0.29682356	-0.5158002	0.72962755	-0.3537419	-1.5588938	0.28352606	-0.5511041	0.001119807	-1.0586727	-0.69645226	-0.88167787	0.27825108	-0.11993853	-0.060390234	-0.04848584	-0.26051068	-0.8250224	0.39558983	-0.40799555	-0.22895251	-0.21813983	0.13479759	0.5606342	-0.71651816	0.50933546	0.4271407	-0.23597232	0.6340988	-1.0587549	-0.8821377	0.35863587	0.26159763	0.41922304	-0.019155255	-0.15848364	-0.69915694	-0.30260792	0.35394946	0.33120716	0.3711205	0.5504049	-0.30834118	0.1442855	0.1848424	-0.6084783
0	-0.8577203	0.67444247	-1.176239	0.60287404	-0.41704744	-0.15890655	0.5793029	-0.41527587	0.47508734	0.6223077	-0.1821318	1.2744573	-0.95377815	-1.208907	-0.47468933	0.2052899	-0.30857116	-0.24522577	-0.048351046	-0.32157913	-1.0262157	0.20625044	0.29678112	-0.19927484	-0.2292992	-0.33206695	-0.18166246	-1.334698	-0.27456975	-0.74556905	0.40334386	0.22899297	-0.55257195	0.4155876	0.34432042	0.64243484	1.3332635	0.5485996	0.41235822	0.1527938	-0.6564972	0.6975767	0.0959472	0.31395066	-0.4598785	0.095386885	0.8674388	-0.28595176	1.7146381
0	0.28381112	0.1510881	-0.08717835	0.23549816	-0.6880179	0.5775883	0.07489541	-0.25479975	0.56292576	0.02732348	0.4253082	-0.3912064	-0.07499408	-0.03945987	-0.15150155	-0.6042486	-0.5215356	0.37689754	-0.62435424	-0.08215075	-0.116996504	-0.16399404	-0.6675147	-0.56613755	0.113576196	-0.91742826	0.39044842	-0.99661404	0.4449868	-0.5001851	-0.7897784	-0.7607171	-0.3511168	0.1148385	0.19077209	-0.10424908	0.97143096	0.73036665	0.115878664	0.527553	-1.0167942	0.70859957	0.54728	0.67561656	-1.0642556	0.06893029	-0.28668603	-0.19447638	0.06525158
0	-0.053147454	0.83052075	0.57190424	0.10408534	-0.1913699	0.8054022	0.12574916	-0.10094181	-1.0801233	0.93527645	0.4812101	-0.2757877	-0.03773503	-0.49315906	-0.19300643	-0.95223564	-0.01709851	0.88025236	-0.43490046	0.4164882	-0.5120337	0.06628139	-1.4827523	-0.27927363	-1.0668316	-0.33709916	0.799726	-0.47313926	-0.46917742	-1.082527	-0.66376996	-0.40978363	-0.45222202	0.6405368	0.5828792	-0.12304976	-0.12658595	0.13314381	0.7529015	-0.7372183	-0.4549361	0.5031993	0.24117489	0.9609459	-0.90382344	0.5719307	0.5790535	-0.19366832	-0.63030833
0	0.14131463	-0.233306	0.9140696	1.104676	0.09031889	1.8838122	-0.2730975	0.25060746	-0.22045116	-1.0929623	0.35163268	0.7392729	2.2876685	0.5191378	0.2852581	-0.0040916	0.25762647	1.2138909	-0.32244682	0.86160475	0.8355867	-1.0327114	-0.7915568	-0.9177663	0.3460844	0.4912064	0.34007066	-0.09403321	0.2197366	-0.78402954	0.21149218	0.49253824	-0.19176951	0.4743724	-0.39373955	-0.3918272	1.3718698	-0.12078994	1.0042981	-0.8067709	-0.017240927	0.7188337	-0.2909948	-0.6740743	-1.0115112	0.64518034	-0.463963	-0.1600711	-0.863616
0	-0.70021397	-1.0914998	0.30610484	0.82570624	-0.23657793	0.4798008	0.049478035	0.06465591	1.7638158	0.1733153	0.12674153	-0.2944499	-1.3311456	-0.9202476	-0.21652895	-0.045112025	0.24030356	-0.22764622	-0.1254876	-0.20122537	0.4133929	1.6379621	-0.2874407	0.6428313	0.51753944	-1.1743249	0.48967692	-1.113386	0.11000608	0.6240874	0.10279596	-0.74814546	-0.44626418	0.03428863	-0.92088807	0.4696969	-0.27478167	0.8605851	1.1419238	-0.10062257	0.5659439	0.2518893	1.0163926	0.86379	0.3281036	0.35584605	-0.52193344	0.44734928	1.066641
0	-1.4774449	0.5480602	-0.2787081	-0.050155357	-0.42733738	-0.13348289	0.16558042	-0.02625096	1.5597298	-0.167882	-0.13778162	1.526968	-0.9612338	-1.3653846	-0.02330202	0.3828901	-0.23904592	0.046463076	-0.19811742	-0.24173078	-0.8261152	-0.52158564	1.5869056	-0.30600327	-0.11286941	-1.3151683	0.045201775	0.24120584	2.1471725	1.1082305	-0.010693499	0.7148695	-0.22136015	0.26244396	-0.9353821	-0.36386728	-0.6200181	0.64563453	0.335047	-1.2020906	1.2926053	-0.15730323	0.040942427	1.0986657	0.69927764	-0.52295524	0.43645695	-0.028631436	1.1475196
0	0.5602178	0.12449088	-0.29490063	-0.5091413	0.20509642	-0.38554928	0.5960971	0.11580889	-0.259938	1.2807263	0.59098744	0.11832432	-1.478305	-1.6971701	0.46496615	0.6146778	-0.07828261	-0.24632205	-0.024359878	-0.33606875	0.014417234	-0.23680688	-0.20409527	0.24207355	0.49532005	0.6175749	-0.33375677	-0.21125782	-0.7352548	0.28486544	0.42911863	-0.13817465	-1.001807	0.2852838	-0.33001485	0.06460392	0.17977744	0.17785622	0.25036457	-1.3649305	-0.14604093	0.21870634	0.7691302	-0.2290673	-0.4202351	0.98730826	-0.46913615	-0.041867457	0.23385434
0	-0.6958181	-0.7993982	0.71328247	-1.1810243	0.6659323	-0.21568131	0.5051386	-0.74256897	0.4410917	-0.9553118	0.021900184	0.41912693	-0.6158676	0.56455934	0.14487423	0.59012735	-0.06134323	0.7018521	-0.07328894	0.89543456	-0.26000208	-0.8659165	0.92793155	-0.78621715	0.5997123	-0.40247768	-1.2370465	0.068671	-0.67093974	-0.36797076	-0.5302278	-0.59211063	0.47602862	-0.106719196	1.8775904	0.9281454	-0.98397034	0.4282201	-0.21800476	-0.56863815	0.056727454	-0.013978129	-0.050481357	-0.15589389	0.642939	0.5316337	-0.6375191	-0.28304464	-0.40414977
0	-1.2095416	-0.09378945	0.053645972	0.17804486	0.49213922	0.47070378	0.36051735	0.25826052	1.6252208	1.756322	0.13881677	1.5802252	-0.2771722	-0.46914333	-0.1252618	-0.21516876	-0.364414	0.3240674	0.23073041	-0.63330084	0.095250495	0.041342862	0.15394907	0.2915915	-0.27030453	-0.73303336	1.1413014	-0.08228351	0.07110272	-0.9394637	0.16860975	-0.80462575	0.25277793	1.1042968	-0.7168201	0.16571179	0.41654712	0.2882348	1.3429683	-0.50274444	-0.36868462	0.5030837	0.87565744	-0.18462066	-0.9376312	-0.48007238	0.8328343	-0.16914505	0.8503282
0	-0.32083502	0.5631825	-0.003985037	-0.44571283	-0.60972744	-0.5108918	0.7770462	0.13545573	-0.7741682	0.4087884	-0.37065247	0.7512505	0.529176	-1.069559	-0.183581	0.11737564	-0.27014408	1.0855614	-0.11325257	-0.64836895	-0.7936876	0.89809513	-1.6072315	0.47997382	-0.39652556	-0.3610817	0.6415872	-0.12878557	-0.07795548	-1.2572229	-0.50350285	-0.9855471	-0.43386683	-0.34544054	-0.7359924	-0.31022683	0.09590284	0.35506928	0.3590382	-0.5162827	-0.50814945	0.84743565	0.60590947	-0.27558625	-0.6564589	0.3372949	-0.71843356	0.11483344	0.39848712
0	0.4448452	0.12721387	-0.7878148	-0.7523352	0.3726146	1.1064948	0.24852338	-0.20598842	1.3606765	1.2826476	-0.40443912	0.2499586	1.021456	1.103687	0.16350074	0.27629867	0.20747532	-0.92139596	0.2120171	0.06532668	1.5387532	-0.8289938	1.5055552	-0.026936848	-0.1869711	-0.3850263	-0.27837473	0.83775145	-0.061644662	0.6048582	-0.33557123	-0.75561386	0.09153922	-0.25338885	-0.92681134	0.35646477	-1.3101358	0.2873735	-0.012519198	-0.7487772	-0.31393608	-0.012088517	0.6099433	-0.6329624	0.84465605	0.6209297	-0.37107983	0.35176784	1.3366165
0	-0.6390143	0.2356598	0.7572692	0.19815296	0.3465266	0.68793637	0.8504802	0.060729045	0.5911181	0.5808206	-0.015224892	0.5571126	0.29949817	0.017593957	-0.83335423	0.83903855	-0.28635195	1.5377825	-0.37653515	-0.044579078	0.26656348	-1.3781319	-0.4157369	-0.8049024	-0.3126541	0.030357774	0.5261381	0.38688603	1.338827	-0.023101723	-0.7086119	-0.3445528	-0.28588742	-0.24574868	0.029594751	0.14921053	0.84033567	0.20064248	0.45203617	-0.24257612	-0.4885536	0.5340931	0.057687547	0.03802047	0.38952577	-0.027658937	0.9788309	-0.21094945	-0.36630413
0	-1.2506166	0.0733804	0.6565997	-0.30030677	0.102242015	0.5037783	0.056390285	0.4063365	0.59936106	0.09884785	0.34195697	0.47825235	-0.5278209	-0.44603914	-0.622396	0.49772793	-0.12373812	0.2662217	-0.8977278	0.15882139	0.8295904	-0.99716955	-0.41657084	-0.5630385	-0.33936903	-0.15078725	0.22604181	0.4231087	1.0672048	-1.2303387	-1.0606213	0.47079742	-0.76758355	-0.47054124	0.23487951	-0.069579214	0.71458983	0.6674935	0.7571934	-0.094466746	-0.102062	0.3400645	-0.22354148	0.066182345	0.17291537	0.866447	0.8768103	0.62018	-0.6669958
0	0.7342573	0.85705423	0.4172752	0.9691443	-0.004277742	0.3778956	0.6096779	-0.37530252	-0.8225201	1.0740472	0.30364332	0.651885	-0.5566005	-0.54439306	-0.8712257	-0.10611651	0.03562635	-0.21975034	-0.43605992	0.48738208	-1.0122302	0.7722421	-0.6111726	0.12074615	-0.58172286	-0.34226152	-0.040476356	0.34307986	-0.013296565	-1.2123443	-0.6878433	-0.25771874	-0.4586627	0.82097465	1.4767182	-0.30331156	0.47860172	-0.08310263	0.43086118	-0.8434137	0.29476666	0.36894685	0.09004243	0.72908413	-0.18363447	0.36697292	0.012948455	0.09025881	0.30012912
0	0.20557773	0.4854948	0.97825044	-0.07067126	0.4196707	1.0609587	0.38293123	-0.09339917	-0.42140174	0.2424061	0.21679254	-0.41868007	-0.5794852	-0.3876603	-0.42934835	-0.24253961	0.36078987	0.3430296	-0.30577254	0.23509626	0.018084101	0.21714444	-1.4112598	-0.12141566	-0.6454494	-0.008773842	0.42905313	0.19055985	0.57128125	-0.273994	-0.51086646	-0.074576594	-0.8543236	-0.1788907	0.09247911	-0.065038346	1.1283942	-0.07289147	0.5585445	-1.2534945	0.37530157	0.3008673	0.5617806	0.9373212	-0.5643542	-0.03547681	0.23273294	0.11819434	0.26751593
0	0.232873	0.49655712	1.09616	0.2218027	0.3051743	0.5554798	0.10620237	-0.04642463	-0.31672454	0.4404135	0.15738587	0.1500043	-0.14378434	-0.046689488	-0.6297289	0.18892135	0.3872651	0.19913298	-0.18669333	0.93086565	-0.4354853	-0.11287049	-0.10267754	0.33097503	-0.5910995	0.1332014	-0.055773374	-0.16152146	-0.503428	-1.7054374	0.21732128	-0.26243508	-0.888051	0.31449893	0.6524437	-0.5557659	1.019376	0.70206285	0.5522814	-0.80439246	0.7284238	0.6744019	0.08672353	0.7415401	-0.7896653	0.6814425	-0.21600421	0.104181446	0.015192133
0	-0.6617501	1.0219632	0.50572675	0.6773031	0.26251543	0.14275698	0.51718843	-0.13533998	-0.2275398	-0.2020106	0.5363333	0.3976319	-0.34850332	-0.5162542	-0.81587946	0.60643536	-0.028034108	0.406587	-0.6894575	0.71985793	-0.43189344	0.7232167	-0.64057034	-0.19291756	-0.30479476	-0.14790368	0.7849962	-0.15843824	0.1239934	-0.9428039	0.29792568	0.14427522	-0.69272137	0.512035	-0.30423605	-0.4595936	1.6916597	0.42466873	0.8423725	0.4506355	0.08894633	0.6228854	-0.015607739	0.65956444	-0.38433978	0.45398566	-0.27944434	0.52809983	0.5050807
0	-0.024573833	0.03623253	0.24957302	0.52885824	-0.36261505	0.31320268	-0.021668065	-0.111176044	-0.5187113	1.4406177	0.35324782	0.23892468	-0.26418933	-0.9489182	-0.5554074	-0.17686993	0.14543153	0.35335302	-0.4866071	0.17852977	0.011146758	0.01891424	-0.7155766	0.20706238	-0.3412455	0.30083686	0.97656286	-0.36124006	-0.9339696	-0.57104224	0.26102293	-0.329609	-0.7425212	0.43598565	0.43804583	-0.07216774	0.3524923	0.061687816	0.6083903	-0.37338915	0.693619	0.001995156	0.26631945	1.3596934	-0.78675133	0.80718106	0.42076862	0.30523106	0.49932018
0	0.82800853	1.1018312	-0.6107235	0.89293754	0.5932581	0.26400256	-0.1303937	-0.21961014	-1.2330096	0.6807083	0.2735434	1.1047142	-0.09782793	-0.28714377	-0.22883879	0.2620244	0.33133245	-0.013292227	0.13696517	0.9243288	-0.040415984	-0.70968443	-0.55456334	-0.69142896	-1.1922872	-0.84831244	-0.5640789	-0.39116594	0.16829216	-0.72300774	-0.8088145	0.5765957	-0.29507363	0.75574875	0.54090774	-0.40413412	0.28288496	0.052403234	0.8572522	-0.86827976	0.29378074	0.5985759	-0.22488573	1.4908392	-1.1117103	0.04562868	-0.62247705	-0.8153405	-1.390396
0	-0.12555002	0.9126708	0.5332524	-0.6975905	0.66611046	-0.9563196	-0.060531035	-0.16033135	-0.401038	1.2909701	0.5777872	1.4364207	-1.0872848	-0.38253006	-0.59462255	0.05812234	0.26174217	0.13365495	0.18441464	0.621079	0.51940626	-0.11917188	-0.25338447	-0.8419876	-0.33614188	0.3157761	-0.29642648	-0.21388046	0.047531385	-0.4694093	0.9881653	1.2460018	-0.47360134	-0.3681726	-0.54617107	0.371112	0.4966006	0.110852845	0.6965032	-1.8399951	0.9459897	0.47285342	0.74698937	1.0106167	-0.91962737	0.13977462	-0.31602287	-0.40904418	-1.3776209
0	-2.2025437	-0.6397725	0.0707978	0.96664166	-0.44271517	1.161469	0.033220083	0.015070216	-0.31127852	1.4727522	-0.17912833	-0.41455168	0.28974235	0.11008057	-0.41067204	-0.89953244	0.21674128	0.7077765	-0.44338506	0.3496024	-0.33869466	-0.9488102	-1.6266372	-1.2171136	-0.70074964	0.333627	0.8376713	0.10334657	-0.016805984	0.4417154	-0.36527556	-0.047858603	-0.29099005	0.5276274	-0.29120114	0.11697321	0.013924605	-0.32799688	0.33872277	0.16453539	-0.35854977	0.16182423	0.7207347	1.7303019	-0.64764583	0.5593006	0.124708876	-0.49017334	0.11480165
0	-0.0884306	-0.31164557	0.05292643	0.79275864	0.010050788	0.99886465	-0.15732384	0.123699084	-0.84982556	0.346337	0.22360769	-0.48525006	-0.4221835	-0.38173372	-0.43895116	-0.37584922	0.21402696	0.32510027	-0.29876038	1.2287159	-0.7529234	0.04214253	-0.81766754	-0.50136644	-0.73878014	0.38346034	0.5524756	0.92800975	0.69483364	-1.2830008	-0.66795206	-0.8300159	-0.39851317	-0.37041134	0.66554564	0.036219057	0.1586113	0.22019728	0.06109104	-0.06390175	0.57812184	0.073492765	0.57965153	0.41045588	0.4244905	1.1420931	-0.053540032	-0.6247349	-0.13007867
0	0.8694575	1.9840585	-1.0345225	0.003173975	-0.025321135	-0.5522428	0.3255142	-0.4808856	-0.11281387	0.38856503	-0.07312065	1.7477936	0.3864302	-0.048493255	-0.37844697	0.106825255	0.36809352	0.21358895	0.27480662	-0.5552942	-1.3660768	-0.17114422	0.2645422	-0.72562176	-1.0785586	0.14902659	0.015187948	0.40358505	-0.6455025	-1.2146677	-1.0260942	-0.70496684	0.26611108	-0.68582886	0.787408	0.025436535	0.13951334	-0.71353865	1.0578572	-0.90212137	0.5145515	0.72068393	-0.24757375	0.12235596	0.3677944	-0.5081178	-0.35625008	-0.112430416	-1.1043344
0	0.6585765	0.25703222	0.42007807	-0.5600405	1.5347178	0.75961536	0.8596991	-0.84772295	-0.636689	-1.0689851	0.42269775	0.33327618	-0.08552343	-0.45373058	-0.5434694	0.037678104	0.41054994	0.94125366	-0.29275241	0.30925068	-0.04899772	-0.26082525	-0.7631587	-0.8440836	-0.6828234	-0.8311657	0.78767556	0.9382077	0.026715562	0.08703733	-1.1036958	-0.9863902	-0.29108372	-0.47323862	1.0438696	-0.36535722	0.16971469	-0.22030826	-0.49528584	-2.3847768	-0.43533966	-0.026896669	-0.76648927	0.25242797	0.04893736	0.06158365	0.06104891	-0.76587266	-0.1621122
0	-0.79798084	-1.237803	0.19868222	-0.6636132	0.15934502	1.3014888	-0.34344178	0.35021925	-0.2920498	1.1346295	-0.38467255	-0.17458975	-1.2149041	-0.6745797	-0.18009943	0.26743412	-1.2399111	0.12219871	-0.19842738	0.1715811	-0.92800885	0.16227524	0.17048207	0.040720187	0.3331953	-0.25294998	0.82578176	-0.29420394	0.588284	0.7116839	0.22643593	-0.2408669	0.3342844	0.018439883	-0.8966327	-0.08984917	-0.35312334	0.49909613	0.72902757	0.8250598	0.790373	-0.010772362	0.38537002	-0.08034307	1.1511365	-0.4119936	-0.67278004	-0.013463791	-0.6954853
0	-0.49926338	-0.5543205	-0.54257643	0.05954796	-0.6286683	0.40643543	0.16546634	-0.13345678	0.41799703	-0.004232044	0.31394723	1.8863451	-1.1522317	-0.25596377	-0.3765959	-0.23719597	-0.35105985	-0.25790852	-0.09418611	-0.21775289	-1.5365802	1.0685632	-0.05972075	0.17021276	0.44354624	-0.9952075	0.96006244	-0.23592642	1.1240135	-0.21665736	0.31208903	-0.63394386	0.32054663	-1.9096382	-1.0198877	0.48655066	0.9739429	0.21994705	0.7132994	-0.16462499	0.17468014	-0.12959361	1.6372627	0.13367671	-0.48182812	-1.1168098	0.35102898	-0.10960235	0.6854937
0	0.095526785	-1.2599596	-0.8887954	0.20515047	-0.68959326	0.40416658	0.022572774	0.08565147	-0.3198858	0.47279987	-0.5506784	0.55798686	-0.44426844	0.020297492	-0.004030524	-0.043859184	0.005575655	0.73040384	0.21621071	-0.26497343	-0.6744748	0.59825486	-0.24436751	0.09523013	0.68899274	-0.10377162	0.24474095	-0.45054087	0.8383087	-0.5611964	-0.34812587	-0.22747198	0.4295855	-1.8768169	-0.8023247	-0.11612294	0.056211885	0.65987635	-0.30988836	0.3308073	-0.3307745	0.4829687	0.73195004	0.043314483	0.50821936	-0.47879252	0.58452815	0.9513269	0.19381581
0	-0.28776714	0.49071744	-0.13146286	-0.6916574	0.22355786	0.8838076	-0.082443275	-0.6232388	-1.2652936	0.2943873	0.30448276	-0.00192211	0.19983163	-0.20251746	0.05708531	-0.20365755	0.0884761	1.164928	-0.54714537	0.3556272	-0.48378053	0.029839944	-0.3979486	-0.21710369	-0.75828475	0.13376532	1.3987223	-0.3122936	0.120806254	0.30272904	-0.43386605	-0.28225037	0.16632397	-0.40580282	-0.2541481	0.49659637	0.020487048	-0.33585474	1.1635202	-0.54083776	-0.7096581	0.25115627	-0.47178027	0.71037465	-0.04477503	1.1472088	0.349977	-0.15589799	0.15905431
0	-0.12725784	0.46287492	-0.57650673	0.6008949	1.0242298	0.91913605	0.1006385	-0.12670235	-1.3859493	0.77077377	0.98942524	0.006499184	0.37925336	-0.37054056	-0.19798517	-0.17666791	0.21053313	0.5148248	0.2187194	-0.84124184	-0.95334023	-0.49710482	-1.0115808	-0.25675613	-0.73325366	0.6184897	0.20885289	0.010218068	-0.13457854	0.078609824	-1.503171	-0.13379335	-0.14158554	-0.069744736	0.5945259	0.4448919	0.5929333	-0.13903935	0.1236292	-0.9802081	-0.10216675	-0.032848436	-0.54793316	0.48574772	0.19286771	0.086979225	-0.17922536	-0.108789265	0.20269765
0	-0.1370408	0.28719512	-2.3632221	-0.13208224	-0.41576046	0.12598108	0.2185	-0.6459868	0.5500316	0.26335973	1.0850817	-0.8243175	-0.7474915	-0.6239091	0.24219918	-0.78101885	0.3434564	-1.1745764	-0.26954874	0.21027271	0.4715938	0.9633622	-0.55805093	0.49149856	-0.31637347	-1.011187	1.4284405	-0.5768825	1.9876798	-0.532807	-0.19033083	0.08727186	0.8590069	0.957617	0.07112325	-0.1344048	-0.20012486	-0.07865556	0.36585334	1.3210179	-0.46650776	1.1825285	0.31142235	-0.1405652	0.6241953	-0.6242411	-0.39342204	-0.5253725	0.65454555
0	-0.48692578	0.8506859	-1.03819	0.48106056	1.4290389	-0.96660036	-0.15167375	-0.26571587	1.5430499	-0.22730115	-0.44167215	0.3461292	0.070034385	0.39345142	0.16712756	0.46633178	-0.1884952	-0.15046644	-0.32844222	0.37677962	0.015130068	1.4521003	0.93457764	0.26357177	-0.41541752	-0.2639153	0.8658277	0.071092494	-0.13822937	0.16611452	0.42483628	0.04363812	-0.054208845	-0.40153515	-1.1048613	0.4811938	0.7837088	0.005602786	0.40148997	-0.9480845	-0.723494	0.3647885	-0.08257137	0.18887426	-1.1664639	-0.096817374	0.6539969	0.73489565	0.27521557
0	0.33335644	0.8957412	-0.15164828	0.34802017	0.30510414	-0.37386873	0.24682716	-0.44353268	-0.6430592	1.2296845	0.56661147	1.2619742	0.08606368	-0.6979338	-0.34752306	0.85828614	0.36246854	0.36173505	0.002076446	-0.39117244	-1.7676183	0.25053948	-0.9438028	-0.2382506	-0.7480619	0.42125872	-0.9504608	0.98601156	0.7286069	-0.91891617	-0.83905077	0.50860095	-0.40317398	0.63490874	-0.13662009	0.32241204	0.14182274	-0.19908027	0.10877095	-1.05014	0.86890036	0.14580034	-0.071631655	1.1390023	0.06527452	0.7408205	-0.8527959	0.3119344	0.030717114
0	-0.47362718	0.025401838	0.24654332	0.8899201	1.0797698	0.06508457	-0.013086864	-0.71166575	-0.6039211	0.6539007	0.18584138	0.18040556	-0.7277501	-1.1347297	-0.6510492	0.60275096	0.60657156	-0.06418238	-0.22279052	0.2125117	-1.2094924	0.028158583	-0.57903427	-0.9756911	-0.7509122	0.3379425	-0.42158827	0.06768844	0.12827688	-0.15739043	-0.19796118	-0.2973125	-0.8897077	-0.5052098	-0.6261868	0.107811965	0.8326988	0.46216848	0.3294669	-0.9893403	0.16556704	0.5850334	0.6418765	0.62263143	-0.14484262	0.000880602	-0.18217695	0.6558239	0.028674908
0	0.12393549	-0.43849027	0.27576312	-0.25455195	0.29481333	0.9645535	0.18382265	-0.7443139	-0.7410342	0.785673	-0.009852116	0.5552636	-0.5286168	-0.7928173	-0.5324895	-0.32706234	-0.06937308	0.45479435	-0.43468183	0.96625316	-0.33673424	-0.5267779	-1.3248379	0.05518598	-0.3494329	0.60327274	0.3553987	-0.7072036	-0.2756775	-1.1969119	-0.57660407	0.40590274	-0.6099459	0.4082138	1.3429751	-0.5755053	-0.20825747	-0.021778403	0.623553	-0.8801072	0.3803458	0.3885444	0.09436964	0.7467467	-1.2638801	-0.040733106	0.116920784	-0.2401048	0.47901645
0	-0.7273353	-1.0002024	-0.29486275	-0.02379374	-0.69846296	-0.094976224	0.23338471	-0.49730128	0.05537496	0.5442147	1.5356482	-0.74564147	0.96953595	0.01751404	-0.010201731	-1.1303533	0.21882942	0.45774016	-0.3926191	-0.79795927	-0.06768485	0.5810621	-1.5482302	-0.026829086	-0.40395916	0.3423497	0.91166973	0.042294096	0.4251477	-1.2267582	-0.5623664	0.3498299	-0.93596435	0.291518	1.5408552	0.008812243	0.016714681	0.6169662	0.109296024	-0.8377536	1.1490927	-0.030997159	0.54892373	0.12313177	-0.34944758	-0.700694	0.2793906	-0.30435255	0.38823053
0	-1.1142377	-0.017185211	0.12823008	0.7311952	-0.047760714	1.028069	-0.15292451	-0.027048476	0.49337652	1.6157783	0.50300306	0.55981874	-0.8056362	-0.8073314	-0.5448503	-0.012863829	0.16662969	0.77017164	-1.2637376	-0.076831885	-0.71484995	0.0453041	-0.7095213	-0.17225127	-0.6895911	-0.5136666	0.46110922	-0.027065966	1.0397797	-1.3525844	-0.807594	0.9026391	-0.294742	0.30464864	0.69382256	0.05229015	0.09404777	0.2926193	-0.11082224	-0.7912669	0.30866218	0.43206772	0.21905944	0.61697274	0.055757515	0.42282414	-0.22336899	-0.8305056	1.090423
0	-2.2193172	-1.3407484	-0.016009372	-0.37932745	-0.5116463	1.2523154	-0.1894474	0.33736885	-0.13200925	1.1628337	0.42803803	0.26652342	0.5748485	-0.1623328	0.023086254	-0.07103327	0.11544819	-0.65404993	0.17479898	0.757117	1.7821842	-0.49623516	-1.6346451	-0.17687045	-0.08597638	0.26735502	0.008168163	0.24539144	0.54950166	0.8240304	0.17664675	0.06642465	-0.9993905	-0.7412531	-0.37759888	0.3828106	0.31192335	0.5664357	1.2298037	-0.4516363	-0.21107097	0.47504547	0.35551554	0.01979662	-1.2718068	1.7317349	-0.33430907	-0.49722216	-0.73198736
0	-0.47655323	0.6326295	1.5198559	-0.8090252	0.6562386	0.13019244	0.51110405	0.13987508	-0.4030232	-0.7968921	-0.35129791	0.04613859	-0.9929532	-0.6967434	-0.6361706	-0.3088478	0.48346388	0.08725795	0.30395818	0.74243975	0.56808406	-0.83731025	-0.9814063	-0.3776409	-0.40068024	0.3559735	0.3024315	0.3219927	-0.49502194	-0.19524199	-0.04295585	0.71459645	-1.0821733	-0.8424762	0.26915234	-0.24633919	0.84824926	0.50760543	1.8349211	-0.8226224	-0.5518891	0.14822899	0.2993455	0.33401942	-0.643629	1.0970525	0.09138865	-0.6797169	-0.28646746
0	-0.2807556	0.82292753	0.14754523	-0.065199	0.97666377	0.6410002	0.2423948	0.73735356	-1.4822452	0.26706332	0.13692601	-0.4195845	-0.34047884	-0.73434144	0.40199086	-0.16450664	0.43674013	-0.43394768	-0.31830508	-0.016419068	-0.3429239	-0.15858257	-0.53761435	-0.4003334	-0.3139076	-0.33626097	0.51255465	-0.17496735	-0.35930738	-0.031636823	-0.45646697	0.3398681	-0.73972756	0.052513782	1.6728811	0.18222389	0.02931915	0.39224982	0.5476391	-0.88325185	0.20142315	0.13937719	-0.28105637	0.7499877	-0.024581421	1.3429139	0.6060574	0.6480299	-0.009182018
0	-0.8956517	-0.61376053	1.4847996	-0.47526678	0.4822414	-1.3042033	-0.058474474	1.5540344	-0.40669894	-0.038321644	0.12456072	-0.2637118	-0.5225992	-0.7145979	-0.21666907	-0.2858243	0.6441965	0.003074374	0.4564542	0.002871175	0.06760525	1.0857546	-1.474055	-0.2303257	-0.2690567	0.7509854	0.015831018	1.4727957	1.1098098	0.8038175	-0.5277737	0.7431517	-0.4366453	0.5954899	0.06287964	-0.39522013	0.3639738	0.3011763	1.361613	-0.75417686	-0.18870836	0.97204196	-0.77319473	0.4961166	-0.49361998	1.2207443	-0.88393855	-0.537767	-0.7882941
0	0.21550779	-0.58889705	0.74747515	0.2646023	1.3657604	0.78857416	0.3223071	-0.53415716	-1.7215357	0.7172721	1.1941153	-1.2602829	-0.008004993	0.5592788	-0.50449455	-1.4045407	0.30197623	-0.8708459	0.23480618	0.11252363	-0.17375396	-0.24135126	-0.953524	-0.43925327	-1.0257777	-0.001838591	0.4723171	1.2710646	0.200543	0.17747979	-1.3023797	-1.2109071	0.45834523	0.22415315	0.07971092	-0.22451843	0.31915992	0.20478033	-0.46725366	-0.26766664	-0.09722293	-0.33426708	0.13162097	0.11650693	-0.43532002	-0.20067759	-0.32512012	-0.6468157	0.49699146
0	1.2261766	-0.26523697	0.5125869	-0.17500728	1.0716625	0.96273476	-0.214587	-0.32201645	-0.9286173	0.009893243	-0.4436847	0.044305597	-0.034222953	0.28806987	-0.59630567	-0.4332234	0.54805535	0.1850714	0.09261706	0.47867888	-0.15650724	-0.08656812	0.29660612	-0.56994915	-0.5292502	0.10493328	-0.9849462	0.4794838	0.507821	-0.35753173	-0.02851407	-0.57948744	-0.3025474	0.70612115	-0.99332887	0.39328098	-0.053027328	0.845827	-0.21343437	0.37492803	-0.5479627	-0.42485055	-0.68029755	0.33105946	-0.56713474	0.42278594	-0.3006661	-0.28292397	0.252343
0	-0.61191297	-1.6180016	0.26763105	0.43195775	0.26918584	0.57136273	-0.26801077	0.091808505	-1.0247476	-0.21636617	0.4144765	-0.13371313	0.08337319	1.1712861	0.44738016	-1.2133967	0.22641444	0.106243074	-0.32719797	0.805871	0.27110317	-1.0402352	-1.725579	-0.6654274	-0.4555219	-0.17157425	1.1442932	0.86547947	0.24682546	0.3934989	-0.36373934	-0.73989505	-0.122424744	0.06270264	-0.9026889	0.32680395	0.31340215	0.6094725	1.6463612	-0.4000436	-0.048112508	0.0681019	-0.6951475	-0.43336302	-0.96010065	-1.1526493	0.32960492	0.8419324	0.34499758
0	-0.043905497	-0.29372784	0.9246211	0.4673429	1.393102	0.15317315	-0.57055885	-0.000879449	-0.4553489	-0.4762884	0.4581421	-0.7661507	0.59193826	0.2560218	-0.298005	-1.0473546	0.63856024	0.27182224	0.09948459	1.0970148	1.4392834	-0.666551	-1.128485	-0.58741355	-1.1927112	-0.1846232	0.37823364	1.0201491	1.4756061	0.03745653	-1.4847988	-0.52646905	0.3231642	0.3527699	-0.22727512	-0.68717813	-0.09023383	0.28905898	0.7488138	-1.0469856	-1.3533196	0.8009756	-0.84170854	-0.3622296	-0.8886381	0.4532663	-1.7482482	0.55635333	-1.2203515
0	-0.74527526	0.042545058	-0.34978524	-0.28291678	0.5593671	0.30566654	0.60878146	-0.23594408	-0.2503309	0.31675372	-0.19704334	-0.8245931	-0.6129814	-0.6561004	-0.6298308	-0.16348343	-0.27411976	0.0335861	0.20366602	1.5287	0.5319758	-0.3968395	-0.7186584	0.071685925	-0.73544997	0.75487036	-0.3075385	0.6748568	-0.34492823	-0.012254233	-0.55627507	0.31601688	-0.60134286	0.22300972	-0.06393487	-0.46691313	0.45407394	-0.19681308	1.3818511	-0.6998719	-0.15619083	0.29940644	-0.30196834	0.75885296	-0.10673654	0.92712104	-0.001149847	0.28139362	-0.14153965
0	0.4194763	0.31739125	0.726046	0.632428	0.33410585	0.17182319	0.3375485	-0.7749742	-0.95163584	1.1216886	-0.16601112	0.2622734	0.38725322	-0.03882952	-0.29898503	-0.8855919	0.19212358	0.23522015	-0.17419542	0.43073013	0.1579261	-0.18795411	-0.60118395	-0.36759213	-0.069618426	1.1041371	0.81241494	0.66925794	-0.11479552	-0.26706684	-1.1147672	-0.12868664	-0.5650407	0.6337739	0.35041702	-0.5493289	0.9840896	0.088340335	0.9734363	-0.38511884	0.63218045	0.8838574	0.5080907	0.56859004	-0.8378943	0.93516463	0.2609441	-0.796355	0.18379453
0	-0.18972835	0.81907064	0.26822567	0.2055023	0.6700852	0.66275173	0.50338924	-0.10658737	-0.6582063	0.70137393	0.13308315	-0.26971838	-0.8977452	-0.7168639	-0.59033835	0.3046724	0.14729518	0.1472861	0.046283342	0.55353975	0.19777304	0.022513844	-1.1123668	-0.3086342	-0.5556754	0.4907335	0.52014065	0.15808514	0.24172428	-0.46997827	-0.28355876	0.6545821	-1.0629184	0.24682619	0.45389706	-0.28475797	1.2931727	0.23151919	0.70542455	-0.5441133	-0.12990858	0.7745985	0.13859677	0.60967296	-0.21882746	1.283028	0.40757003	-0.47954068	0.23381387
0	-0.14605036	1.2599746	-0.27850065	0.79934627	1.2391565	0.2169607	-0.2778375	-0.16062957	-1.6085649	0.5021407	0.36008608	-0.535376	0.4602962	-0.06120254	-0.22214936	-0.35023382	0.5244509	0.0813982	-0.041655008	0.99353504	-0.3169248	0.581068	-0.66600764	-0.6857366	-1.221036	0.7455955	0.4495211	0.170711	-0.025242424	0.4495001	-0.61696476	-0.41126597	-0.66103554	0.34884635	0.7365713	-0.78867763	0.11966061	-0.45041338	-0.09421421	-0.28957635	-0.700089	0.25097796	-0.14070563	0.63266414	-0.4475594	0.7425798	0.46113127	-0.48941055	-0.2324774
0	-0.58493036	0.047548328	0.6599127	-0.9887759	1.2282611	1.4402775	-0.19036357	0.42060894	0.035424083	0.39111254	0.62164927	-0.794213	0.9205302	-0.98006964	0.5624897	-0.463708	0.064207576	-0.18097466	-0.4695263	0.882764	0.32635605	-0.35419473	-0.63194346	0.1872588	-0.4286772	-0.39225012	0.3843445	0.57651955	-0.5528233	0.976932	-0.21852177	-0.074025206	-0.70897204	1.2350316	-0.15525065	-0.55419415	1.2784841	0.31175798	0.21510221	-0.8551049	-0.5797632	-0.01294325	-0.50125784	0.30607703	-0.99456996	0.30056468	-0.6519412	-0.3208138	0.94322985
0	0.02344365	0.30301455	-0.31857094	-0.16640475	1.1020734	1.3768145	-0.5878468	0.6337672	-0.3369469	0.33857676	0.51116365	-0.5078163	0.32496646	0.19161963	0.50509727	-0.057774395	0.39568356	-0.050877236	-0.41105282	0.15286903	0.28768492	-0.13163412	-0.6172814	0.04700825	-0.25011882	-0.14275467	1.1624655	0.30547854	-0.27698204	-0.045291733	-0.23562618	-0.80343926	-1.0739841	-0.12257748	0.19122912	-0.22667933	0.40126067	-0.6214968	0.16777813	0.24166259	-0.34164253	-0.14284807	0.5116561	0.1968023	-0.2799584	0.58731556	-0.5622748	-0.1673752	0.13239612
0	-0.35045326	-0.011059495	0.72067744	0.16824317	0.6280472	-0.59078074	0.60462695	0.031237151	-0.7544728	0.5873408	-0.35664365	0.16972584	-1.1963571	-0.769948	-0.62040496	-0.52815735	-0.14181314	0.28317264	0.00387936	0.55584866	0.71422124	0.19984874	-1.2670385	-0.17493461	-0.9800051	-0.31852666	0.41496244	-0.22707462	-0.33755398	0.06836199	-0.40021282	0.6449064	-0.46527824	-0.3635244	-0.79534453	-0.25069442	-0.21581519	0.06763958	1.3875846	-1.2354002	0.39726108	0.33946672	0.078595005	0.59889597	-0.9794773	0.31424332	-0.3225844	-0.36341092	0.40094295
0	-0.77159655	1.1824256	-0.7921701	0.70836157	0.26864868	0.14096288	0.2238724	0.001727413	-0.35295698	-0.27631575	0.09693501	-0.580747	0.21885239	-0.2624164	-0.321506	0.8391203	-0.016423738	0.7109736	-0.5028635	0.45893523	-0.7191935	0.3816393	0.00448921	-0.70507115	-0.16161342	0.73217905	0.26364478	0.53090906	-0.53626806	-0.1429898	-0.80835146	0.48545343	-0.7578599	-0.5012419	-1.2232565	-0.12852094	0.9942976	-0.040157717	-0.2778708	-1.2342451	-0.31912807	0.43911225	-0.123829216	0.015555282	0.43091273	0.35462615	-0.31323677	-0.059898432	1.0106359
0	0.08754895	0.63742465	-0.2051316	-0.2576934	-0.7508849	-0.70791984	-0.13410719	-0.084205545	-1.8623646	0.7820802	0.16762045	0.008864298	-0.34606412	-0.9086687	-0.4207895	0.10929576	0.2809505	0.5594224	-0.3518608	-0.17390163	-0.9675984	1.0279034	-1.0122405	-0.3354225	-0.14683317	-0.35433587	0.61553884	-0.8539526	0.51089627	-0.88695574	-0.027072052	0.33724713	-1.0110426	0.39242664	-0.4477416	0.44517505	1.4785023	-0.09164113	0.23186418	0.030683188	0.45714507	0.5272469	0.19454017	1.4543699	-0.4484371	0.51174474	0.2118658	-0.6539223	0.16704811
0	0.112057015	1.4768744	-0.9474733	-0.06859297	0.4420574	0.5319203	0.012257973	0.37350428	-0.6352585	0.47687426	0.22928354	0.16543718	0.3004907	0.043557	0.05805687	-0.04257084	0.4503126	-0.14179006	-0.7421281	-0.14219268	-0.4248274	-0.07706522	-0.2119527	-0.032641087	-0.2849607	0.43947718	1.0838453	-0.04931994	-0.30130228	0.8563693	-0.17282575	0.26970267	-1.4470341	0.94642615	0.1548685	0.21875338	1.6350827	0.13160978	-0.38226876	-0.340257	-0.016066542	0.18689623	0.8553023	1.1501787	-0.262374	0.3211034	0.39673355	-0.11303263	0.18306045
0	0.50015765	0.40371394	-0.030575434	0.9278427	1.3617698	0.16781893	0.033436093	-0.17723924	-1.0774164	0.6713055	0.029416494	-0.36153165	0.03204181	-0.21955015	-0.4693944	-0.36434788	0.7079069	-0.013342239	-0.73376864	-0.6148134	-0.45763192	-0.804271	0.12890662	-0.18275218	-0.8169288	0.27914998	0.7741161	0.3309095	-0.11029415	0.52907467	-1.4543188	0.4938396	-0.18544492	0.36411718	-0.22657844	-0.21656029	0.7928869	-0.42983332	0.09925153	-0.9107372	-0.44357198	-0.106272526	-0.095244385	1.0037494	-0.5399996	0.4317825	-0.14136378	-0.56767297	-0.4225723
0	0.1387308	0.8904618	-0.21678829	0.15609574	-0.6536503	-0.22173773	0.39533335	0.24239165	-1.224364	0.96168476	1.0680621	-0.25564688	0.28726318	0.008380571	-0.26785174	0.46530882	0.20059825	-0.036536258	-1.1846493	-0.39448524	-0.7796149	1.2547626	-0.71759206	-0.27095273	-0.5687609	0.003015979	1.3102771	-0.006889556	-0.027767299	0.24840397	-1.2881422	0.24055697	-0.81181	0.6440832	0.9549177	0.51042515	1.5581036	-0.33616903	-0.322856	-0.69041514	-0.51730263	0.30228382	-0.281869	0.532041	-0.41602042	0.2600907	0.51557356	-0.18029673	0.5608795
0	-0.57789975	0.33533567	-0.4630542	0.16887525	-0.58688015	-0.2587612	0.1736454	-0.08188941	-0.37661996	1.1692793	0.91372836	0.06989514	-1.5563197	-0.84161067	-0.73381215	-0.2426028	-0.44284424	-0.019581283	-1.101515	-0.29535857	-0.43424863	0.52134246	-0.53345555	-0.24990313	-0.5607148	-0.56080383	1.0064152	-0.5944588	-0.19912013	-1.2742076	-0.25744617	0.6927885	-0.90585834	-0.13989362	0.6011247	0.22289549	1.5207201	0.22021067	1.0093913	-0.38442826	0.71615756	-0.31834224	0.4487177	0.9120797	0.04921703	-0.003803897	0.31749228	0.09507619	1.139471
0	0.058089804	0.044513505	-0.20582418	0.3967362	-0.0893346	0.7663559	-0.09211809	0.16762236	-0.89560616	1.5154545	0.12233445	-0.6232146	0.9958838	0.11472927	-0.24427254	0.2146217	0.9296965	-1.2359335	-0.9175201	-0.33793285	-0.2964543	0.23173217	-0.15598305	-0.42583317	0.7058664	-0.19940566	0.8167812	-0.5304806	0.24013893	0.76918316	-0.34327444	-0.5139605	-0.14968313	-0.37716833	0.2823986	0.41792268	0.33686277	0.113951355	0.22954977	0.19577037	-0.5127386	0.11619663	1.1986752	0.5997749	0.080714904	0.26034907	0.7588505	0.24785398	0.58329093
0	-1.1510344	-0.26731762	-0.84727496	-0.04634614	-0.5660421	-0.15884678	0.25164554	0.049520362	0.060201198	0.48574165	-0.75590944	1.5218889	-0.95052063	-0.056799166	-0.07136342	-0.5123387	-0.32422462	0.07992101	0.06348894	-0.34435606	0.033552468	0.4503995	0.8502977	0.50295377	-0.4720156	-0.6067582	1.4661472	-0.2917267	1.4524575	0.52802455	-0.7096247	0.6441985	0.09800673	0.63202137	-0.754205	-0.016770402	0.07232544	-0.049174063	0.18625742	-1.1945558	-0.13538541	0.16542974	1.3073893	-0.41328937	-0.19480892	-1.1028326	0.16486329	0.43203217	1.2915651
0	0.014895484	0.36863813	-0.7784216	-0.9962407	0.3231132	-0.9413138	1.1723322	0.081457414	0.334718	-0.47763675	-0.018024892	1.4409329	-0.4359505	-0.66340446	-0.23257387	1.4469444	-0.5288255	-0.23993224	0.6617101	1.0709406	0.48938102	-0.16537946	1.01373	-0.012974753	0.036225952	-0.19704337	0.6596924	-0.69135684	0.64394504	-2.0976434	-0.054015182	0.17677364	0.24570197	0.3432146	-1.8379519	-0.6415392	0.23528764	-0.046424642	0.35195014	-0.8970257	-0.89922774	-0.19957833	0.7939741	-0.52806944	0.9269902	0.03476058	-0.13067155	0.28360665	-0.060809962
0	-0.5305276	0.14933272	-0.3191064	-0.305603	0.077485785	0.70575696	0.37449476	0.13786031	-0.2797311	0.32953125	0.11758459	-0.5186716	-1.0470608	-0.62662536	-0.30818346	0.056916744	-0.6837991	-0.5471404	-0.31493285	0.2435537	-0.32500136	0.5267971	-0.39689314	-0.5197192	-0.035280038	-0.3698399	-0.26900405	-0.96666783	0.7406499	-0.64350694	-0.3045136	-0.53226024	-0.50906694	-0.64049214	0.30442408	-0.18442248	0.4945036	0.6096438	1.5775471	0.55436355	-0.2778934	0.6498735	0.6295978	0.030833118	-0.15581661	0.19678779	0.7830013	0.49630007	1.5944097
0	-0.40410843	0.44738892	-0.982674	0.76345325	-0.13901906	-0.5595507	-0.30943918	0.212029	-0.3958453	0.79174536	0.9364431	1.658934	-0.831649	-1.061881	-0.73348314	0.6498332	-0.13450976	-0.13271607	-0.3273243	-0.8231478	-0.519183	1.2096487	-1.0995085	-0.46913993	0.08643895	0.58460516	0.45892814	-0.66888016	0.8004926	-0.57372785	0.4133467	0.20125984	-0.48216644	-0.05990618	-0.3237689	-0.029108083	1.1985973	0.63169134	1.3256747	-0.5070479	0.26047438	0.17434677	0.87809235	0.4884563	-0.08183468	-0.41979286	-0.30665922	0.027173312	-0.25113285
0	-0.32989523	0.7458886	-0.45023242	0.09268379	0.47809884	0.24946727	0.28394002	-0.27214393	0.025459308	0.19861299	0.3668902	0.43490633	-1.0905709	-0.45186257	0.23795135	0.22109027	0.3834612	-0.015666107	-0.04276776	-0.059601028	0.11700439	0.11030088	-0.096627355	-0.17558058	-0.0686887	0.19299158	1.5682727	0.30519453	0.13543324	-1.4014946	-0.9203236	-0.4037073	0.5132416	-0.480814	0.2905442	0.49449915	-0.39378533	-0.75065684	-0.29869795	-1.1752638	0.61574453	0.9673251	-0.2003876	0.44988948	0.40361598	-0.43129045	-0.8189354	0.5761303	0.054994654
0	-0.6974104	0.121560805	1.0427855	0.14505382	-0.79509264	-1.293309	0.19038276	-0.50873226	-1.3319672	1.0480814	0.183092	0.33979425	-0.98249024	-1.2130919	-0.6232139	0.11161701	0.26158708	0.51201385	-0.44843403	-0.06430654	-1.1985767	1.4383271	-1.2043467	0.09666172	-0.32691437	-0.39782685	-0.09912065	-0.7453099	0.37127262	-1.031966	-0.45962358	0.66768485	0.024866043	0.13876833	1.0531045	0.04044999	-0.23901883	0.08752501	0.7003869	-0.6637492	0.8010054	0.5025918	-0.27014259	1.4038883	0.24797298	1.2037531	0.6490571	-0.63521445	0.31993726
0	-0.020921862	0.3668495	0.3209561	-0.97798985	-0.20952037	-0.54902136	-0.10967917	0.06394985	-1.0180297	0.90403605	-0.5241537	0.14908707	-0.9649492	-1.096608	-0.7271357	0.012108166	-0.20568465	0.26874578	-0.41896227	0.51279753	0.19319291	0.40819404	-1.0602356	-0.057929058	-0.54404396	-0.21138735	0.61323476	-0.36244226	0.66911477	-0.9703429	-0.028768025	-0.69835424	-0.9164142	0.32994282	-0.91239566	0.29354206	-0.14803249	-0.35289592	0.3671582	-1.0902698	0.16026406	0.19165532	0.4945489	1.3000141	0.14080007	0.26095936	-0.06401629	0.12795798	1.3706998
0	-0.3292313	0.21033832	-0.5649542	1.2134024	-0.07121124	0.15864472	0.09222771	-0.2181189	-1.1167436	1.1568353	-0.19338128	-0.23016953	-1.2471348	-0.8511066	-0.68169636	0.13388349	0.21482	0.54062456	-0.25696403	-0.19795176	-1.0014786	0.16859172	-1.2597833	-0.083217576	-0.89062834	-0.16004577	0.3328558	-0.49491253	-0.60812557	-1.1496946	-0.46887925	-0.6457297	-0.1796814	-0.41807154	0.318199	-0.015639251	-0.14701524	-0.2888392	0.45540202	-0.9720227	-0.021772217	-0.20249204	0.47954282	1.0425693	-0.80663556	0.767915	0.33335894	0.14353457	-0.065814614
0	-0.2621473	1.1801951	-0.07426	-0.07990962	0.28719187	-0.17408599	0.56340647	-0.23421055	-0.23223186	0.79245234	0.32335615	0.18962672	-0.91158086	-0.78950286	-0.69795924	-0.008167076	-0.3269475	0.20341055	-0.33264488	-0.35742897	-0.498945	0.6398855	-1.2795202	-0.39490262	-0.588033	-0.76215136	0.6386652	-0.382802	-0.10324077	-0.45920342	-0.5623439	-0.16176404	-0.5521944	-0.6496399	1.326336	0.20288548	0.5088677	-0.28505602	1.3362416	-0.6503838	0.49300078	0.61336106	0.10371057	0.2987315	0.107261464	0.1827418	0.15060931	0.034519542	0.66172504
0	-0.10627306	0.18884154	-0.6358803	-0.14253621	-0.06543352	-0.24670838	0.1676358	-0.029288875	-0.6854381	0.014926794	0.3252485	-0.4080038	-1.6607145	-1.4714016	-0.6969683	-1.0302908	0.11589051	0.30804875	0.069487534	0.100005925	-0.12719409	0.4182252	-0.80600834	0.029205538	-0.32578784	0.40692768	0.7926662	-1.2482519	-0.4242818	-0.62814325	-0.16134398	0.27706096	-0.4530673	-0.4137575	0.41079882	0.3103232	1.12206	-0.23531355	1.0244037	-0.07356985	0.3509289	0.32261908	0.5286187	0.81227875	0.1857736	-0.11600017	0.9708183	-0.41816607	0.45355844
0	-0.26144814	0.094538614	0.5637542	0.068558544	0.059820846	-0.8361274	-0.08674628	0.13914903	-0.18503927	0.53545505	0.15209341	0.69718915	-1.9236948	-1.2979949	-1.1937577	-0.41778263	0.053541604	0.6445127	-0.1266831	-0.109937765	0.9144001	0.05758857	-0.26204172	0.16826132	-0.43211457	0.43034044	1.1941711	-1.0649098	-0.45727625	-1.0915084	0.63060933	0.38496524	-0.57024723	-0.5430939	-0.7006937	-0.081843205	0.39470005	0.37327296	0.8521589	-0.56458914	0.9918163	-0.14880612	0.73220253	1.3443835	-0.4158669	0.004809612	0.5480663	-0.40830663	0.58953756
0	-0.7020149	0.62138605	-0.7678388	-0.17928025	-0.28037274	-0.73846465	0.095601395	0.2848024	-0.6392615	0.97286826	0.16291009	1.8407567	-0.5342132	-0.7391247	-0.58973026	0.47676897	-0.24918994	0.7660697	0.029820139	-0.64493674	0.07761996	0.92858225	-0.0849063	0.20707433	-0.25287706	0.23920819	1.5640079	-1.0793552	0.5109251	-1.0431283	0.49272615	0.09171186	-0.7895882	-0.087641254	-0.17885877	0.49286643	1.3226411	0.9036657	1.4000001	0.29754353	0.3706363	0.2637681	0.9072776	0.9605961	-0.11545432	-0.31288928	0.08289164	-0.60249484	0.35611895
0	-0.9256755	-0.13950579	0.55110604	-0.2300408	-0.71445876	0.6471252	0.18425685	-0.041061167	-0.44029716	0.5941447	-0.91994566	1.1642743	-0.17283133	-0.51797146	-0.6719087	-0.042736888	-0.67137784	1.3958445	-0.38175914	-1.1506602	-0.5311445	0.7946107	-0.21255313	-0.11064582	1.2732873	-0.47672713	0.2015588	-0.44186896	0.21609461	-0.53405416	-0.41191268	0.05576854	-0.41275072	0.07905853	-0.7400514	0.19563846	0.7215631	0.56717473	0.7515552	-0.0673083	0.65133536	0.6140053	0.23510405	1.0949068	0.89859134	-0.3571304	0.8264361	-0.21319959	1.0666716
0	-1.0262501	-0.86769104	0.7468978	-0.3700092	-1.0163257	-0.06901278	0.047856443	0.2342436	0.8719382	0.77377176	-0.17141207	0.60836464	-1.1951615	-0.03677993	-0.049279816	-0.5890428	-0.06856156	0.2715622	-0.71243435	-0.75762415	0.021518053	1.2699962	0.43018422	0.21176314	-0.21121198	0.7030571	0.57348627	0.5871112	0.6414987	-0.67391425	-0.122950464	-0.32291383	0.0875565	0.7252153	-0.83173645	0.30936047	-0.6250145	1.299459	1.4216249	-0.4445404	0.48582065	-0.8869322	0.1792074	1.3330429	-0.4150401	1.0187453	0.21996471	-0.47195378	1.2255656
0	-0.9975601	0.107284434	-0.28150594	-0.39691752	-0.15746777	-0.020947943	0.049416356	0.33321422	-0.15388013	0.4679379	0.2268399	1.1861593	0.24366148	-0.5762421	-0.33700448	0.28191534	-0.31853595	-0.0549003	-0.7579167	-0.90804386	-0.50925756	0.15015486	-0.16821215	-0.30290517	-0.08805506	-0.20862429	-0.45362878	-0.88766	0.59954816	-0.4411853	-0.22594395	0.083533645	-0.47320238	0.4917684	-0.95005023	-0.25877234	1.0132192	1.0811613	1.1368579	0.10118715	-0.5367081	0.19971283	0.21746604	0.23313838	0.000245412	0.29847696	-0.5716211	-0.4219065	0.6677736
0	-0.53476334	-0.6465012	-0.017493227	-0.99751717	0.5899802	0.13555855	0.7486619	-0.06294649	-0.3156555	-0.09694593	-0.055353615	0.96767163	-0.29404074	0.003874749	-0.42032796	-0.36365497	0.36281466	0.8914733	-0.34919745	0.007125066	-0.566796	0.21497723	-0.8851267	-0.76231045	-0.19629757	0.011882347	-1.7318237	-0.28595427	-0.24617854	-0.65571535	-1.259173	-0.73432714	-0.38962775	-0.57485396	-0.20915954	0.2643905	-0.02707539	-0.12449832	0.980246	-1.0058506	-0.714452	0.20479976	-0.118878916	0.11856178	-0.7426614	0.6825407	-0.8367723	0.37543154	0.57972914
0	0.057907812	-1.2296252	0.547486	0.02025842	0.5290439	1.0701287	0.4884878	-0.05889168	0.27690133	0.3967957	0.5728161	-0.71806	0.5924014	0.35532418	0.48573717	-0.5938285	0.40465087	-0.19922106	0.02143277	0.7658905	0.060429867	-0.5848111	-0.49007225	-0.11514443	-0.7218659	-0.28662974	1.3078098	0.06907223	0.39663422	-0.11544083	-1.0026695	-0.7228179	-0.21345757	-0.40308025	-0.59791696	0.27477705	0.40772507	0.26738495	0.67533094	-0.21308838	-0.42473	0.29419082	0.27288207	0.52066326	-1.4577845	-0.2526494	0.73415715	0.6950506	1.3538952
0	0.26679453	-0.8122036	0.370532	-0.81866896	1.1725729	0.52455	0.38045156	-0.14367574	-0.44528812	0.35827452	0.40712497	-0.2942443	-0.054563947	0.25985003	0.29867697	-0.52026814	1.0481447	-0.18824247	-0.12747423	0.006158604	0.13028485	-0.9813622	0.018404854	0.16727287	-0.71014994	0.036231026	0.8265748	0.27124673	0.7695347	0.46602982	-0.5895706	0.8530029	-0.3816418	-0.54997987	0.17281811	-0.5244621	1.1792557	-0.26413387	1.1435516	-0.30590215	0.22270475	0.018004859	1.2933125	0.29423437	-1.2157019	-0.35173982	0.5149285	1.3652899	0.9168783
0	0.8871908	0.26834667	-1.2651443	-0.2432966	1.028081	1.5108601	-0.22967567	0.17552628	-0.8535847	0.46956396	0.15274172	-0.09208198	0.67380345	0.5540064	0.106383555	-0.71224725	0.38991448	-0.6419438	0.109939866	0.87764657	0.23478974	0.068768784	-0.23429064	-0.26904824	-1.1544269	-0.11205838	-0.16926126	-0.21195	0.07430608	1.889706	-0.37670395	-0.12797703	-0.3827727	0.02878188	-0.10113835	0.31324318	1.3198864	-0.16439737	0.04741746	0.7167736	0.16445515	-0.16425678	0.64469814	-0.22390217	0.508185	-0.008364978	0.7562991	0.23488444	-0.38290396
0	0.37501496	-0.002976933	-0.46679875	0.37495768	0.650761	1.6165075	-0.40484017	-0.33135554	0.10833407	0.45676088	-0.19105665	-1.1090279	0.41989946	0.57234895	0.43612295	-1.5352643	1.000508	-0.37740177	-0.4213563	0.6954189	-1.2653773	0.9646691	0.26706132	-0.16017692	-0.4441566	-1.0981611	1.1397829	-0.7787729	0.17545967	0.037544638	0.07346677	-0.603381	-0.23305751	-0.817354	0.91402143	0.54024905	1.7290089	0.06692312	0.49223185	0.5733427	-0.2238695	-0.30301327	0.054939244	0.12711275	0.3367268	0.44091251	0.34213358	-0.32106957	-0.69633526
0	-1.592223	0.4105883	-1.2399726	0.93632424	-0.19792661	0.41921902	-0.31394175	-0.5391501	-0.18553531	1.7506815	0.46323487	0.22226457	0.10682581	-0.9027583	-0.64409935	0.50687975	-0.7559363	-0.08071636	-0.760614	-0.17366587	-0.36279336	0.15844974	-0.3437787	-0.9634716	-0.93543535	-0.5208273	0.10961427	0.40215114	0.20210543	-0.4973971	0.001191326	-0.6995362	0.2457819	0.60869694	0.8008282	-0.14627911	0.34813547	-0.44018075	0.37450233	-0.06993974	-0.10302706	0.55915046	0.9544825	-0.18413319	-0.3019283	-0.27985975	-0.85009104	-0.25986338	0.103176214
0	-0.9342982	-0.73014915	-0.28462788	-1.0700458	-0.16815817	-0.13029805	0.8705819	0.29829684	-0.26955658	-0.19536927	-0.31159008	0.26449797	0.06956504	0.13780195	0.16370425	-0.5497107	0.18441345	0.33328474	0.035213	0.25232458	0.704463	-0.76999193	0.51675045	-0.20310783	0.17243198	0.90173054	0.12796082	0.35335577	1.0434971	-0.19110754	-0.38631037	0.30822	-0.74916786	0.30607384	-0.29756555	0.071693145	0.31078434	-0.41436487	0.026177876	-0.29245672	-0.762902	0.30354628	0.70303756	0.07206929	0.47781816	-0.60912097	-0.25320095	0.149038	-0.27478176
0	0.69778043	-0.73959273	-0.94511265	0.754811	1.5555786	0.04456232	0.46958575	-0.29485852	0.16177641	1.9281389	0.31834802	-0.8024756	0.492751	0.19267143	0.29599503	-0.8590317	1.2136936	-1.0406668	0.0981786	-0.15904348	0.7085653	0.061874036	0.5564266	0.59781057	-1.2227283	-1.2248629	-0.5677861	0.9021143	0.42494795	1.0001441	-0.8363105	-1.1719204	0.31745628	0.06491705	-2.1494894	-0.690678	0.056309666	0.6218016	-0.23706304	0.5846287	0.86890185	-0.1307689	0.07951688	0.21665034	0.56240594	0.61409646	0.11107996	0.3375359	-0.885045
0	0.9058778	-0.8561043	-0.67314154	-0.06700864	0.16025154	1.4874645	0.1941271	0.18077889	-0.36866578	1.0695989	0.16742466	-2.0880384	-0.12184104	-0.23867288	0.5406574	-0.72331893	0.22356057	-0.7847743	0.46303472	0.08546965	-0.5038704	0.062310144	-0.49352035	0.046205766	-0.12904644	-0.9910464	0.36664242	0.054977234	0.82706726	2.7255304	-0.76405966	-0.52095115	0.2721207	-0.27117464	-1.9901754	-1.0752476	0.12362402	0.41904908	-0.65019834	0.09686242	0.03263457	-0.7062184	-0.25408125	-0.4824741	0.6965266	0.7241836	-0.2336409	0.37734073	-0.43117777
0	0.557856	-0.87221056	-0.33905688	1.7795287	1.0203165	0.45770097	0.16083044	-0.3280743	1.3334699	0.7274703	0.012369131	-0.6219781	-0.073764645	-0.418695	0.052419268	-0.451575	0.14864925	-0.33794072	-0.07803931	0.42941087	-0.102419816	1.3769448	0.31614318	0.62089753	-0.355133	0.4696069	-0.79987276	1.0492545	-1.4874184	0.016601037	-0.4019782	-0.68256927	-0.23379281	0.26075894	0.3365989	-0.43199608	-0.040475443	-0.5424807	-0.95221967	-0.6706445	0.61871886	-0.73759043	0.4017542	0.008563024	-0.8890847	1.1306735	-0.6279942	-0.051767234	0.04450045
0	-0.21128783	-0.39750615	-0.88895994	-0.4920924	0.55303335	0.7595606	0.06445088	0.52897125	1.2758075	1.2931461	0.26707476	-0.6986812	0.09292269	-0.07582322	-0.16578439	-0.46432984	-0.8984571	-0.9590494	-0.62180233	-0.5817892	0.5039905	1.4650365	-0.16570126	-0.090662405	0.4844053	-0.39568308	-0.35703856	0.39342123	0.14557576	-0.07105637	-0.054195073	-1.6954129	-0.38366604	0.59970176	-0.8576703	-0.32307	-0.07042936	0.0638521	1.4207579	0.8802374	-0.37897876	0.8451321	-0.7653483	0.63379467	-1.1214244	0.1586158	-0.10336899	0.82705927	0.89271027
0	1.1283779	0.000886847	-0.282814	0.07413232	1.685023	1.698159	0.86618847	0.02927043	-0.73222303	0.6627875	-0.76891	-0.5384613	0.30203867	0.45232606	0.54840755	-0.2881437	1.3907231	-1.584986	-0.19853291	0.45328596	-0.9233388	0.48279327	0.6123055	-0.15885068	-0.84059775	-1.2939154	0.7330156	0.063043855	1.0327761	0.57962364	-1.0038371	-0.16513872	0.16815335	-0.49933925	-1.1128857	0.57872987	0.79453367	0.82874006	0.4569482	0.917141	-0.16496076	-0.6236892	-0.72401035	-0.42371833	0.32821652	0.06162132	0.72250104	-0.41975334	-0.76584643
0	0.34864497	-0.30547467	0.610819	0.47216007	-1.1340433	0.8740699	0.20786376	0.490565	-0.30415905	1.6316683	0.2724016	-1.3097438	-0.24131602	0.9173691	0.3319036	-0.6031689	0.090032786	-0.7000137	-0.7186247	0.37764198	-0.9313891	0.9608946	-0.42723465	0.3598223	-0.06322556	0.33702105	0.6921053	0.28548086	0.88098156	1.2920614	-1.313303	-0.66774476	0.07621265	0.7487104	-0.6236065	0.7852222	1.0669093	0.39628047	0.3390326	0.37495384	-0.24820575	-0.12886219	-0.32418802	0.71034324	0.96366346	1.2747856	1.0911015	-0.18221807	-0.48739755
0	-0.4670631	0.97963554	-0.0867899	0.9566579	-0.03141608	1.0062808	0.43097478	0.46243218	0.082737565	0.5036359	0.099091716	0.7439354	-0.010930807	-0.11212948	-0.11497035	0.062198073	-0.7681449	0.06101442	-0.44072863	0.8913202	-0.49101233	0.24680808	0.59425205	-0.17424631	-0.30346566	-0.9715901	0.61066777	-1.1640667	-0.5854698	-1.4527164	0.2041722	0.49817872	0.006061334	-0.0881841	0.7893916	0.26866648	1.1828429	-0.0736774	1.236488	-0.30340773	-0.5456532	0.42954814	-0.21521762	0.11427933	-0.16144332	-0.03431434	0.90907425	0.1801545	0.33759272
0	0.28454652	0.020437665	-0.2527386	0.107034355	0.8101407	0.67900354	0.6284998	-0.58104753	-0.09283068	0.690929	-1.0278772	-0.38338116	-0.17201051	0.1618163	0.24463753	-0.85444176	0.0501013	-0.042684972	-0.15935415	-1.5588007	-0.4870539	0.79719186	1.7834412	0.748274	-0.14024626	-0.310785	-2.025074	-0.8717673	0.7979792	0.25057372	-0.15864347	-0.21443613	0.5054065	0.38521072	-0.33533287	0.27740905	-0.7514206	-0.39339623	-0.31441128	-0.04105495	-0.43367586	-0.37455285	-0.4699282	0.17999053	-0.7465727	1.496873	0.35020763	-0.14404102	0.92844576
0	-0.4082357	0.072861105	0.21851109	0.39017913	0.8734294	1.1792482	0.5497447	-0.5341945	1.2734973	0.039812528	-0.39844432	0.25601026	-0.80810803	-0.4916198	-0.20730475	0.51425576	-0.75818646	0.10947946	0.00753898	-0.22268605	-0.21560362	0.15782505	1.2436861	0.10113211	-0.11341326	-0.9138415	-1.0620339	-0.5367988	-0.1885394	0.18422017	0.33130437	-0.055035897	-0.06741759	1.6881166	-0.5543917	0.4120758	0.032141846	0.10224331	-0.33756688	-0.97469896	-0.9986354	0.21123186	-0.49125066	-0.35881954	-1.031426	1.0587714	-0.14893967	0.07873828	1.9617535
0	-0.19160788	-0.31875232	1.0392233	0.28518927	0.85366106	1.0606337	-0.19032659	-0.39064744	0.7860097	0.61660886	-0.47123796	0.3830436	-1.3797175	-0.14847612	-0.1511995	-0.21694933	-0.6056116	0.21872154	0.27593514	-0.6115193	0.64772826	-0.11574521	0.9571477	0.6969657	-0.44232875	-0.23054692	0.565647	-0.5605889	1.0973138	0.310015	0.96288353	-0.4282344	-0.0865359	0.9860084	-2.1142282	0.022699973	0.24148563	0.27335304	-0.26829225	-1.0828545	-0.4734023	-0.40038374	-0.2400454	0.36837995	-1.0253801	-0.000493495	0.3378885	0.6571724	0.7602498
0	-0.35638505	-0.001430114	-1.1944063	0.3485183	-0.37592685	0.30737865	0.4063359	0.33036372	0.5177406	0.8990318	1.0504178	1.6139055	-0.35927394	-0.5101488	0.089992404	-0.060983304	-0.8084545	-0.96638817	-0.6611619	-1.0387334	-0.87391895	0.9000647	0.4715195	-0.34764886	-0.19388781	-0.49617764	1.0653949	0.107867666	-0.016194992	-1.4725207	0.25345004	-0.62128645	0.16588333	-0.35537615	0.045622054	-0.86618066	1.0515271	0.71684647	0.6647116	-0.46063903	-0.14968045	0.47668612	0.8741389	0.19026053	-0.7707724	-0.20653577	-0.24314389	-0.6037558	1.0818869
0	-0.3267799	0.50422573	0.2161165	0.001894605	-0.09027839	0.103432976	0.2472667	0.292998	-0.2095909	-0.12926391	-0.16580385	-0.32420215	-0.11557789	-1.374873	-0.52233964	0.024853598	-0.22780426	-0.6056679	-0.65985084	-1.586733	-0.27967206	0.4451557	-0.114820406	0.45184305	-0.036855098	0.24115203	0.79895896	-0.002729621	-0.035544477	-0.9980881	-1.2136023	0.8067534	0.60515064	-0.1144715	-0.094171904	-1.0655714	1.3484703	-0.29740706	-0.051859107	-1.4563494	-0.6058447	0.40823948	-0.23227932	0.2344547	-0.8740224	0.9649198	-0.33282614	-0.5958519	1.8954976
0	-0.19095974	0.80191237	-0.44135773	0.7324127	-0.32649043	0.72892356	0.29502726	-0.21081173	0.6983615	-0.102410495	-0.17039527	-0.6539125	0.0480594	-1.1209583	-0.98781514	-0.10529219	-0.32810605	0.27688712	-0.30518547	0.37872326	-1.0061692	-0.39256358	-0.12308924	-0.3942152	-0.7312607	-0.10519119	0.7595666	-0.25968722	-0.29623443	-0.26030153	-0.53543633	0.72149444	-0.5033233	1.2934295	0.6847426	-0.2960306	1.9543436	0.40295467	0.2974846	-0.7040381	-0.6971432	0.46486315	0.4058603	0.6201581	-0.94772446	-0.1028939	1.0089818	-0.21984725	0.7812267
0	-0.68642956	0.66396385	-1.000396	-0.3243637	0.37841412	1.4427105	-0.546639	0.77245355	-0.4264603	0.051737234	0.099252515	-1.096284	-0.20253031	0.2458103	0.27252647	0.055304363	0.80205196	0.01156126	-0.59368455	-0.6662119	0.27249905	1.482656	0.22715849	0.75089103	0.060265753	-0.5926832	0.96751416	0.069960915	0.9223571	1.6708299	-0.33788913	0.26094013	-0.83382016	-0.8157578	0.8225977	0.07158224	0.16276637	-0.25205314	0.98350555	-1.0589713	-0.79630846	-0.50296193	0.21462189	0.4392692	-0.7140148	-0.013051312	0.6312448	-0.10181877	-0.84769046
0	-0.6568486	0.38605234	-0.20743905	-0.23298968	-0.42174938	-0.801021	-0.2758814	0.9929253	-0.061461143	-0.3409131	0.39823782	-0.36279523	-0.8737056	0.042478364	0.10735432	-0.81221527	-0.09863741	-0.15419872	-0.6360071	-0.49647895	0.98282254	1.4884021	1.2120073	0.38940367	-0.3602509	0.16768636	2.1688695	-0.18659927	0.28933483	0.59067893	0.34007117	-0.39725193	-0.41853717	-0.7543098	0.27377194	0.0919551	0.12296825	0.8478987	0.4240523	-0.122393884	-1.2214518	-0.2777313	0.31409955	0.5834439	-0.21808085	-0.90560937	0.90523994	-0.77127206	0.3434367
0	-0.28860423	0.16308154	-0.35224834	0.3353504	-0.7147633	0.43130776	0.46398088	0.38527465	1.389323	0.13185605	0.03303253	0.2513422	-1.0826341	-0.42682123	0.3804429	0.53969663	-0.20617981	-0.85618496	0.23593059	0.14686234	0.043038614	-1.0049816	1.1302564	0.86247915	-0.29917988	-0.97330105	0.32721582	-0.073422946	-0.45001614	-0.05748046	-0.63224435	0.29422218	-0.07899797	0.30986378	-0.9286135	0.4330775	0.6262773	0.19982992	-0.3264712	-0.01640912	-0.6636087	0.4869422	-0.07658315	-0.85591143	0.12490025	0.048045013	0.067028955	-0.6082822	0.52282625
0	-0.85084385	0.5978639	0.5957759	-0.92023605	0.21583904	1.3213148	0.10661784	0.1669064	-0.9664128	0.31412965	0.10202476	0.11368089	0.69522953	-0.32956448	0.48585436	-0.6229818	-0.31401083	0.32803908	-0.14982826	0.040616557	-0.28246844	0.00242471	0.78022254	0.37107313	-1.0537199	-0.056214172	0.6877848	-0.17542444	0.5996137	-0.02285946	-0.29302514	0.42718115	0.1324865	-0.06441134	0.2806585	-0.16861828	0.9129708	0.4321328	0.7117014	-0.8784736	-0.41654062	0.70279914	0.3008205	-0.13806777	0.62449527	0.49592283	0.0929842	-0.95839924	0.8648778
0	-0.030962257	-0.027653687	-0.003629726	-0.5969646	0.5098861	1.4047087	-0.15557446	0.5855408	0.38129708	-0.26879826	0.25951737	0.21301344	0.17003174	-1.1204884	0.23731078	-0.6449855	-0.8380335	-0.6139371	-0.7523858	0.22371465	0.7622479	-0.121531755	1.1778256	0.03311575	-0.06419236	0.53805536	-0.58445895	-0.03005775	-0.046199437	0.5922279	-0.40199006	0.31401008	0.04645725	0.001716366	0.16044639	-0.022600202	-0.13549724	0.10091601	1.0626103	-0.0465131	-1.2227393	-0.4669606	-0.2091622	-0.78141826	-0.3315621	-0.036435943	0.3868465	0.8353745	0.9982867
0	0.05129726	0.48896873	0.93480927	0.62024343	1.181257	-0.84229904	0.15362819	-0.09204094	-0.5419058	0.22758734	-0.0503165	0.13039467	-0.98467547	-0.21885438	-1.174704	0.08632231	0.1436839	0.41793466	-0.04039164	0.36441538	-0.69506603	0.006420322	-0.8616645	-0.27256233	-0.4562692	0.004821137	-0.37793046	-0.40693155	-0.4791864	-0.7355422	-0.7981828	0.2608502	-0.30786812	-0.4192777	0.10892534	0.026795968	0.3969235	0.24616693	0.9903236	-0.46397236	0.05264942	0.17403255	0.18320632	0.95645267	0.45315155	0.45917127	0.6189691	0.27173132	-0.058800526
0	-1.3572222	-0.6695584	-0.56872034	0.18819949	-0.95846224	-0.12365481	-0.2731138	0.37495384	-0.57814586	1.0082376	0.8583685	-0.13087958	-0.961916	-0.18182084	-0.34897402	0.52048385	-0.20327836	-0.15295061	0.06303962	-0.15154782	-0.14198458	0.001376437	-0.79293704	-0.5301251	0.000449167	-0.45708203	1.1064576	-0.32200503	0.091469854	-1.2059855	-0.59686756	-0.06951493	-0.19409038	-1.331676	-0.001962976	-0.38756624	0.5923314	0.3304119	0.7804089	-0.9954805	-0.20633817	1.1363913	-0.24354905	-0.8795766	-0.18122678	0.09463114	0.29453713	0.4944546	0.8752678
0	0.62707734	0.915143	-0.93393	-0.32658377	0.39144763	0.3771664	0.18670788	-0.72778213	0.08141997	0.37792954	0.041887634	-0.18851951	-0.04721366	-0.25289693	-0.9634595	-0.2142214	-0.36503136	0.26656157	-0.534905	-0.37979534	-0.8968373	0.7765912	-0.594281	-0.05139131	-0.43576795	-0.13698865	0.35747513	-0.29008588	-0.9818766	0.01712228	-0.29792875	-0.50636125	-0.48509967	-0.59631217	0.7986316	-0.07358062	0.09440756	-0.0002101	0.06662651	-0.69884425	0.3927568	-0.24787562	0.66674215	-0.11199832	0.53240156	-0.13412485	0.04034088	-0.7112259	0.66044295
0	-0.6966438	-1.3650248	0.27078125	-0.26351938	-0.07947997	-0.87208813	0.5173825	0.44731256	1.1046065	0.80587274	-0.15820687	0.9896371	-0.11460795	-0.28394213	-0.4188561	0.76522905	-0.5427669	0.36770612	0.39505294	0.26184154	0.08016316	-0.93148744	0.4500112	-0.43549353	0.06242285	0.50429326	-0.49554074	-0.055748977	-0.7624711	-0.91278887	-0.5090722	0.10316412	-0.35751367	-0.08792791	-0.85961246	-0.36300534	0.37612388	0.81343514	0.3216239	-1.2717637	0.08768708	-0.3800069	-0.59138197	0.12946521	0.33943817	1.2958547	-0.39769286	-0.42807615	-0.23969333
0	-0.4691429	-0.22148867	0.185369	0.047713786	-0.37189797	0.31062004	0.61695784	0.3327888	1.3821319	0.15893835	-0.17887422	0.4099027	-1.6375539	-0.83986115	-0.25277647	0.21967822	-0.4308667	-0.070434086	0.06545713	0.3718709	0.10610554	0.838784	0.114658095	0.3254586	-0.16095059	-0.64477664	0.25465772	-0.6703966	-0.22667678	-0.48871747	0.5857262	0.01122281	-0.8745241	0.7036163	-1.4396939	0.41397703	-0.024411036	0.40403184	0.34609237	0.27661845	0.19494046	-0.10250084	0.468667	0.6982695	-0.92315286	0.17370303	0.17718992	0.14654934	0.9885819
0	-0.1505245	-0.5155952	0.41162267	-0.28329507	-0.07734959	0.6382031	-0.6564612	1.1658363	0.8230239	0.47001657	-0.38189316	1.3865036	-1.244725	-0.35128185	-0.07708334	1.0122647	-0.5818526	0.28856713	-0.2545137	0.5063645	0.04104715	0.5018915	-0.07111435	0.20499058	-0.33364657	-0.9345468	-0.39784148	-0.31148365	1.3527689	0.06364977	-0.59368074	0.70376015	0.21523452	0.2801034	-0.13724434	0.30494782	1.3401955	1.1970603	0.5337852	-0.368291	-0.5687398	-0.14028704	-0.75213087	0.3310828	0.09329899	-0.29538295	1.0604606	-0.20754789	-1.119605
0	0.26625478	1.2913154	-0.8211393	0.5077914	-1.6265733	-0.2446688	-0.30090666	0.55592	-0.08218496	0.93927383	0.4707457	1.1084588	-1.1014346	-0.35538357	-0.35695815	0.9714863	-0.42691356	-0.6119361	0.04695911	0.27315348	-0.66409284	-0.07608194	-0.44237417	0.36952746	0.039002012	-0.49698454	-0.17842919	-0.45581105	2.0469134	0.35479483	0.0988627	1.3246454	-0.43674767	0.82760596	-0.45205158	-0.40322217	0.3635472	0.27307162	-0.20216322	-1.0170768	-0.22445521	0.22571291	-0.4452462	0.31189105	-0.17789207	-0.44664404	0.2725532	-1.1111898	-1.3881968
0	-0.01678521	-0.62282616	1.3016608	-0.35602388	0.4540842	-0.36638287	0.84640515	0.057981715	0.105072096	0.18707457	-0.23838556	0.5759176	-1.1391307	-1.5519418	-0.24290192	-0.04413213	-0.42523795	-0.11962072	0.3205506	0.41163373	0.35355538	-0.33676508	0.13918327	0.08470528	-0.19030479	0.72159696	0.062316544	-0.10151854	0.33180317	-0.56333125	0.18899766	0.9419577	-0.83788735	-0.07653645	-0.8218201	0.25589538	-0.08716641	0.6761361	1.2153747	-0.6771113	-0.31908605	-0.86127174	0.21777885	0.29561168	-1.1678056	1.1386291	-0.29999718	-0.68038315	0.051919457
0	-1.0871732	0.7446228	-0.34315673	-0.31106555	-0.52558994	0.90892816	-0.69436675	-0.029023759	-0.55785185	1.2882309	-0.118988395	1.3945351	-1.4113367	0.34247455	-0.01941467	-0.5596081	-0.3559359	-0.45697922	-0.6698693	-0.75594264	-0.3160895	0.34026062	0.18375637	-1.3029157	0.35103536	-1.004201	0.9023717	-0.41635337	0.3148612	-0.7116105	-0.6983482	1.0653611	0.20324342	0.3720785	-0.5268308	0.6733725	1.6814941	0.85831416	-0.8607942	-0.5183873	0.69065195	-0.16336839	1.0544978	1.4209917	-0.5419522	-1.1057936	0.8089491	-0.024420593	0.17257991
0	-0.2629775	0.24150899	-1.2596099	1.3235923	-0.42034262	1.1649519	0.8461674	-0.3331778	-0.8698146	-0.17106953	0.15649125	-0.9907804	-0.27364808	0.9686096	0.11168543	-0.84039456	-0.3420098	-1.2005341	0.5293705	-0.1463214	-1.2397065	-1.5744874	-0.8001595	-1.0298038	0.08613608	-0.3324565	1.3421326	0.54503185	-0.49270234	-1.4940683	0.31280506	0.58926284	0.3659008	-0.50040007	-1.012571	-0.13279961	-0.51754767	0.18226928	-1.0037013	0.44496563	0.09715296	-0.87573767	0.41283935	0.9724131	0.5894226	-1.0863992	-1.3754935	0.9781344	-1.0159802
0	-0.2699448	-0.06660842	-0.2084935	1.1620647	0.22056888	0.17937817	-0.05348079	-0.07066103	0.99586123	-0.6456625	0.2764391	1.7663908	-0.93675315	0.06782586	-0.6797839	-0.50751615	-0.17212708	0.6397584	0.1947992	-0.32212758	-0.13534467	-0.15682925	-0.80285984	-0.46244267	-0.8568137	-0.98427224	0.9776005	-1.0061454	0.21712558	-0.2062344	-0.014101454	-1.0707502	-0.3645214	-0.83403444	-0.3462838	0.04362242	-0.4914544	0.1296763	0.12531328	0.05268278	0.37809694	0.3409627	0.41953135	1.3692477	-0.66029173	-0.59873974	0.09210538	-0.6389223	-0.9737279
0	-0.39292085	-0.21201229	-0.19355981	0.09288734	0.12964435	-0.8318107	-0.24712148	-0.34785917	0.5206416	-0.37223518	-0.3220718	0.76062214	-1.3862902	-0.052790653	-0.73916286	-0.2162644	0.44205487	0.18224968	-0.63516206	-0.9663996	-1.1169821	0.16396463	-0.9345549	-0.42294896	0.57962245	0.07903101	0.7703635	0.069263555	-0.78712696	-0.67153907	-0.79511404	-0.024855277	-0.30919594	-1.0066825	-0.8464436	-0.12727156	0.97478884	0.67130697	0.09341038	-0.20336403	1.3062783	-0.100041404	1.0439098	0.5253836	1.9322145	-1.6043098	-0.20164011	0.38104197	0.5829029
0	-1.2851099	0.076189935	-0.25241604	1.6092978	-0.042171422	0.14737599	-0.23697007	0.094798625	0.19523638	0.41867262	0.08603268	1.0817672	-0.66065407	-0.21793	-0.40698117	-0.6301346	-0.09335352	0.5025013	-1.218328	-0.7602015	-0.38426545	0.34862712	-1.6490992	-0.48762065	-0.78022736	-0.43150246	0.7918709	-0.57250696	-0.28098825	-1.0402575	-0.17063686	0.1314174	-0.051147595	-0.24521367	-0.023560906	0.27106193	1.1575539	0.12696695	0.89369273	-0.2846529	0.6064513	0.37722462	0.3929984	0.46646106	0.19778521	-1.4432247	1.0889832	-0.7672615	-0.013075061
0	-0.25423282	0.9393171	-0.11266739	0.136954	-0.64930683	0.12038109	-0.26723504	0.4075448	0.34554216	-0.005566522	0.23301563	-0.406257	-0.93092835	0.24736604	-0.71896803	-0.27173483	-0.34400353	0.66738844	-0.5506226	-0.35065347	-0.6204614	1.1672126	-0.9711341	-0.84209436	0.56609845	-0.06738243	0.24508095	-0.543461	-0.90582466	-0.19320607	-0.98886245	-0.8140044	-0.19321302	-1.7922031	-0.009831114	0.10961904	-0.7620439	0.54406786	0.31009635	-1.6358548	-0.4766342	0.5116217	0.20700695	0.57147914	0.3028434	-1.3101162	0.29630604	-0.10422389	0.5282218
0	-0.72553664	0.16529566	-0.2673666	-0.680798	-1.5058081	-0.7593738	-0.06956105	0.37758338	-0.2007582	1.2963318	-0.28468484	0.044383653	-0.727137	0.25732747	-0.47807574	0.083026245	-0.10016682	-0.7791007	0.2717336	-0.31202736	0.24294114	1.0516127	-1.0414591	-0.5148542	0.87784064	0.11186505	0.8012414	-0.33658198	-0.3957424	0.10862171	-1.5560151	-0.40951467	-0.5684692	-0.7665578	0.23824248	0.005907415	0.26461083	0.44891647	0.095487736	0.9132191	-1.1321659	-0.064970285	0.26593173	0.110574804	1.1316074	-1.7398416	0.070873834	0.15056649	0.80504817
0	-0.34475228	-0.691661	0.15830997	-1.6168029	-0.47105107	0.526584	0.22382301	0.3544145	-0.52910256	0.5419798	0.17289299	0.19030976	-1.0426334	0.4067901	-0.5124901	-0.7737654	-0.40102533	-0.6010531	-0.5832354	0.6231126	0.21134482	-0.18688482	-0.7546225	-0.035766356	-0.052637845	-0.3507634	0.6268356	-0.12096144	1.4454205	-0.2572886	0.19940089	-0.06296411	-0.15159322	0.64044607	-0.61802095	-0.18538953	0.58641887	0.030548412	1.9900278	0.2667976	-0.5210244	0.30315396	-0.56249577	-0.2892573	0.26794925	0.15890184	-0.38388535	-0.121728644	1.0783823
0	-1.1850097	-1.1503603	0.6866431	-0.9064987	-0.28170857	-0.003387388	-0.07973034	-0.22126983	1.053231	0.909803	-0.18882202	1.7089679	-0.6829095	0.4977179	-0.0850144	0.48957825	-0.17184617	-0.36003155	0.45284772	0.10079824	-0.30855474	-0.4004615	-0.7595757	-0.34676054	0.20740542	-0.3074396	-1.2024294	-0.11519524	0.4089774	-0.1403231	-1.0479001	-1.4534156	-0.4878159	-1.0957043	-0.3560604	-0.8027973	0.39231122	0.31952578	0.5470944	-1.2513294	-0.5250607	1.0141112	0.43918183	-0.9582501	-1.4945414	0.24249981	-1.0856671	-0.6264073	1.2223427
0	-0.66814905	-0.8215474	-0.53149754	0.018284895	0.24030118	0.68136036	0.33441666	-0.26907295	1.791161	1.3277992	-0.56481826	0.97222406	-1.3929131	-0.16300039	0.059613585	0.707678	-0.5898277	-0.6725942	0.43191236	0.84100133	-0.22864664	-0.74186826	1.290406	0.18309955	-0.34152657	-0.53019947	-1.4143542	-0.29212546	0.001731451	-0.28223106	0.3369827	-0.0954712	-0.040602367	0.42642307	-0.54041207	0.5433154	0.35598567	0.20526542	0.123020366	-1.5116727	0.15404204	-0.29735518	-0.32984346	-0.20246439	-1.1695762	0.9228018	-0.08082596	-0.38503698	1.0568314
0	-0.9532777	-1.520635	1.4023671	-0.18950291	-0.13679573	0.3926434	0.7733681	0.29480234	1.0236515	-0.82556427	-0.61733544	1.2809422	-2.171816	-0.82707584	0.13195081	-0.38375792	-0.332493	0.13699149	-0.3760334	-0.090776674	-0.6331217	0.42893237	-0.20499441	0.67885876	-0.60946965	-0.36682576	0.6208069	-0.4669081	-0.102923654	-1.0225389	-0.4752999	-0.664959	-0.14016367	-0.21458326	-0.6667766	0.9187559	0.14641939	0.9918756	0.9396276	-0.3318845	0.17418115	0.27345002	0.155842	0.097396314	-0.6603646	0.20112514	0.47653905	-1.0420765	1.0042166
0	0.028541617	-0.41945493	-0.19939882	0.09551049	0.80190724	0.766705	0.28162384	0.07476723	-0.11702765	-0.03445913	-0.5036612	0.4458461	-1.3998331	-0.11243276	-0.1690739	0.06219711	-0.14411688	-0.08316078	0.081674755	0.8818983	-1.0229907	-0.2704763	0.3791574	0.4157464	0.29677016	-1.119091	-0.6003547	-0.1698151	0.3059023	0.021368606	1.5313108	-0.9873672	0.20785299	-0.71612185	-0.10410615	0.17430456	-0.34206825	-0.03654165	0.88715464	0.05049874	0.40962994	-0.095185965	0.91078514	0.04533692	-0.9656774	0.57765645	0.4634789	0.7417859	1.3760324
0	0.438122	-1.9027292	-0.33644438	-0.5594703	-0.5821474	0.057383813	0.22471713	-0.059771013	0.000804032	0.2900712	-0.19141334	0.8902103	-1.1118002	-1.0477499	-0.12050039	-0.0272919	0.47010973	0.5810109	-0.19849922	0.088774055	-1.1082642	-0.010844654	0.2591083	0.40896556	0.6740816	-0.7711035	-0.034951914	-1.4756931	0.450221	-0.668827	0.3995534	-0.63740045	0.29285395	-1.2565259	-0.119123675	-0.22740734	-0.37923756	0.53859955	0.2879829	-0.41351274	0.37290436	1.4519591	0.6090781	0.55096585	-0.22182684	0.6117617	-0.52544117	1.0193976	1.2058554
0	-0.38498014	-1.7564822	-0.9214388	-0.58741236	-0.30786166	1.7750268	0.12549025	0.2546758	-0.86735356	0.62958354	-0.121020146	-0.22949018	-0.406243	-1.2428674	0.27033266	-0.57326704	0.47176734	-0.51739275	-0.70633465	0.86442596	-0.939562	0.7559563	-0.049182307	0.2403567	-0.10826104	-0.56381387	0.08238402	-0.62997085	0.6679072	-1.0125262	-0.1554298	0.40201274	0.13301703	-1.1685958	-0.69026005	-0.06742788	0.21036474	0.7698416	0.79710436	0.6480066	0.09883291	0.77940905	0.9770806	0.058686268	-0.5650672	0.15732574	0.34418675	1.0800328	0.59081167
0	-0.1141793	-0.23631553	0.8785288	0.28140637	-1.1138976	-0.45284414	0.33008334	0.20655178	0.09756039	1.6018196	-0.05078385	-0.10169405	-1.0860531	-0.11426879	-0.57567877	-0.8829075	-0.7120151	0.031233411	-0.912413	-0.34490293	-1.0314476	1.83863	-0.8454015	0.033979893	0.15269937	0.053261243	0.100893766	-0.43396467	0.06934892	-0.74362826	-0.9894587	0.091024905	-0.6263384	0.5802928	0.53449994	0.134384	0.5293459	0.9702747	0.36544877	0.9022603	1.5205978	0.23703845	0.70122087	1.2231282	-1.0034163	0.3952968	-0.010512858	-0.10914545	-0.89390063
0	-0.972409	-0.5484351	1.0792412	-0.79913694	-0.86768275	-0.5276118	0.66523296	-0.1629909	0.18066037	1.2735868	-0.49320284	0.95334256	-1.740973	-0.36199772	0.48350692	-0.4432239	-0.2378427	-0.02582523	0.002019082	0.5251557	-0.046303213	0.46722046	0.55845827	0.3034101	-0.30185178	0.33991894	-0.3565094	0.3174763	0.21843317	-0.5570932	0.2388602	-0.55533123	-0.19088787	0.05291204	-0.72236085	0.23971392	0.46794355	0.53111356	0.8925708	0.24059008	0.102767594	0.35763907	0.9733408	0.67578024	0.15223253	0.54135054	-0.107118666	0.6686235	0.7218801
0	-0.3594592	-0.9178258	0.76063937	-0.8911031	-0.6177868	-0.007958412	0.001299986	0.55508876	0.3554399	0.3754706	-0.4339571	-0.1999401	-1.9073656	-0.22312737	-0.44153368	-0.051300973	-0.32672656	0.2733723	-0.9078104	0.5408905	0.23509608	0.45588693	0.18850872	-0.3160071	0.23983902	0.007984952	-0.28303465	-0.056688655	-0.55080444	-0.6853659	-0.40902695	-0.014361369	-0.7056984	0.54154	-0.17325838	0.40893465	0.24487276	0.18552217	0.505755	-0.589286	-0.18912984	-0.07146762	0.24826121	0.18312913	-0.19818403	0.3704975	0.09760824	0.4331796	0.30816042
0	-0.71691704	-0.005635332	0.33251125	0.46443835	0.15569535	1.4917535	0.42581078	0.29703495	0.5186743	1.3582366	-0.6195377	0.1970062	-0.9395984	-0.35553652	-0.014717951	-0.6691928	-0.41157168	-0.41725627	-0.5887494	0.46433038	0.21115278	-0.29529926	0.94558376	-0.42948398	-0.68891543	-1.0406948	-1.1859074	-0.565081	0.51426655	-0.21616791	0.024602547	-0.20804031	-0.048109334	0.6469231	-0.23509534	0.19387089	0.06691797	-0.2933464	1.413869	-0.616099	-0.09653466	0.089871496	0.63842964	0.4259889	-1.1067371	0.6810606	0.81229234	-1.2011038	0.5628499
0	-0.5910151	-0.39707473	0.28464335	0.066256486	-0.32037926	0.059461426	0.09826666	0.52377015	0.46296075	0.71906114	-0.27942407	-0.3944357	-1.233953	0.06505956	0.7345469	-1.009054	0.2008655	0.17752092	-0.17938836	0.55631405	-0.3872192	1.5293243	-0.30123705	0.30066282	-0.18659115	0.23403394	1.1308165	0.08595318	0.15203688	-0.91510683	0.109442115	-0.0485598	-0.8241089	0.054904502	-0.57703567	-0.008888216	0.49753597	0.8275464	0.027346289	-0.67771435	0.6008661	0.21638812	0.7620355	-0.23341514	-0.43011668	1.0842354	0.4406515	-0.8763233	1.5141822
0	-0.7153747	-0.3959571	0.25984955	-0.16821918	-0.19834062	-0.4436179	0.64727205	0.16914763	-0.05749971	-0.058357093	-0.057736266	-0.19442794	-1.4271399	-1.5097181	-0.24477069	0.47855073	-0.325601	0.58032894	-0.42225757	0.11590487	-0.12807727	0.35265595	0.006732896	-0.11281732	-0.062441688	0.26540837	0.19761795	-0.61891	-0.8346939	-0.3063288	0.2716669	0.6866346	-1.0078918	0.15520094	-1.2119484	0.3502758	0.78107446	0.9665321	0.6500637	0.023352755	-0.37069422	-0.24017172	-0.23652157	0.72360796	-0.21112125	1.3414898	0.007324282	0.15683416	1.7549675
0	-0.40423116	0.48812297	-0.26111212	0.05566266	-0.34528115	-0.064210616	0.12423111	-0.25843543	-0.627093	1.7373029	1.0394996	0.339298	-0.40160397	-0.60414666	-1.0088692	0.22180106	0.2264848	0.40897357	-0.7315769	0.2845519	-1.2402774	0.39280328	-1.0589751	-0.6063981	-0.36820439	0.29353032	0.63045835	-0.2751708	0.07771884	-0.6128915	-0.47668824	-0.49846816	-0.000119253	-0.35424092	0.68375134	-0.2970628	0.014199548	0.1998612	0.9958079	-1.3273314	-0.17961809	0.25387275	-0.2897001	1.2372577	-0.36579466	0.74480754	0.4449009	-0.19017065	0.72418064
0	0.037638705	0.81241816	-0.6654879	-0.11114918	0.6658409	0.16437708	0.17214593	0.08548973	0.1308215	1.136995	-0.009461544	0.7129761	-0.41085407	-1.3461914	-0.37937483	1.0075159	0.15902139	0.60582393	-0.85488176	-0.32491124	-0.9584907	-0.24174984	-0.3880047	0.17543429	0.23103157	-0.082127735	0.6377926	0.28379574	0.15140553	0.9918652	0.37786466	0.8426046	-0.37410748	0.15839663	0.76479995	0.030017063	0.6725425	-0.59272224	0.62588596	-0.32381973	0.2463079	0.3191213	-0.49261868	-0.5257928	0.60245013	0.28767508	-0.68926895	0.12185834	-0.21474381
0	-0.4594464	-0.1392958	-0.6596193	0.06571992	0.08431253	0.2918572	-0.36578822	0.6754865	-0.30642182	0.7976108	0.41806802	0.26711532	-0.8848515	-0.72277266	-0.53321576	1.8253535	0.4646749	0.33556318	-0.12891458	-0.026465917	-0.85192263	0.5857967	0.014871381	-0.71528	0.2500693	0.6126173	0.24411629	0.30599114	0.19109511	1.5937648	-0.14139165	0.047917977	-0.04920957	-0.8336778	-0.33160517	0.9889447	1.6945747	-0.3102398	0.6502259	-0.15132017	0.19821553	0.29145575	-0.3591769	-0.77370334	0.6606191	-0.028357659	-0.5999498	1.1629529	0.31602684
0	-0.84414685	0.6199048	-1.4591553	-0.23239632	0.40154067	0.46255141	0.218863	0.4615905	0.2250394	1.0415289	1.1749187	0.30375066	0.32913718	-0.9247126	-0.043728385	1.2726179	-0.4145807	-0.40565434	-0.44138855	-1.236472	-1.4017323	0.61051255	-0.2767121	-0.8211407	-0.4052728	-0.46010187	0.44366917	0.45963004	0.9148399	0.21489665	0.49783573	-0.53701764	-0.49006465	0.94315445	-0.22083132	-0.67856115	1.0667169	-0.34959298	-0.22764039	-0.17538553	0.4039764	1.0159515	1.0531572	-0.39587662	-0.3531444	0.585436	-0.7559701	-0.8953581	1.1070732
0	0.023112241	0.8475895	0.1426132	0.17157882	0.02662183	-0.035978325	0.23365726	0.1439321	-0.24397299	0.95650536	0.49027717	1.2909553	0.8860204	-0.56508553	-0.46938178	0.43176904	0.22058864	-0.8193972	-0.5176672	-0.17934567	-0.16459511	-0.11118814	0.07914709	0.20458102	-0.5740868	-0.42986485	0.6961873	-0.20239371	1.0660212	-0.48087403	-0.036273748	0.62006336	-0.8743999	0.5537687	0.64501154	-0.15989733	0.81075776	0.9912716	0.58906317	-0.45592436	-0.41190302	0.19194235	-0.667923	0.5065445	-0.547305	1.2732587	0.18635632	-0.30662793	-0.075226285
0	0.13552652	0.9037756	0.7416879	-0.4139188	0.53016084	-0.6540029	0.54555213	-0.07326999	-0.36144447	-0.02938033	0.18260726	0.07824839	-0.52714384	-1.775709	-0.22628684	-0.43467563	0.38161945	-0.22658795	-0.25858578	-0.13033995	0.45019117	0.1693509	-0.14910564	0.36890075	-0.75165117	-0.2912799	1.4000239	-0.2198165	0.020485813	-0.07751783	-0.92458457	0.8468403	-1.1527671	-0.7640938	0.21365479	0.001927531	1.2099199	0.086369395	0.9912807	-0.88419163	-0.7237771	0.6658041	0.2571846	0.1519134	-0.30521634	1.033227	0.17209464	-1.0432872	-0.7477728
0	-0.057826724	-0.64816946	0.41694337	0.5118163	-1.0934036	-0.81778264	0.31691888	0.7649067	0.33108214	-0.28649512	0.21603933	1.766765	-2.1510177	-0.29242098	-0.12608749	-0.40882954	0.46059656	0.50164753	0.025765855	-0.5620549	-1.4902169	1.1718165	-0.4556567	0.17061083	-0.09823739	-0.042410932	0.6229662	-0.5873216	-0.34057438	-0.51858	0.081351444	0.42324993	0.38626426	0.40346238	0.94710785	0.7975261	-0.6722055	0.63872725	0.61879313	-0.12701589	0.4702273	-0.19262736	0.5184917	1.2862309	-0.49452463	0.6044242	1.0312238	-0.73368984	0.14439526
0	-1.3268429	-1.0424604	0.7453978	-0.18397751	-0.6121358	-0.38398296	-0.019596467	0.3721394	-0.39727983	0.28224313	-0.56358343	0.95900273	-0.8863118	-0.62075275	-0.20300786	0.44547787	0.024786653	0.055781603	-0.41116476	-0.17933741	0.6129168	-0.025762562	-0.29240772	0.06914226	-0.8138021	-0.13929442	0.84185034	0.6426059	0.012908678	-2.1256196	-0.84907526	0.110236116	-0.5450797	-0.22994913	-1.1850463	0.70008266	-0.41377282	1.0179741	1.4518356	0.17070265	-0.3608343	0.023143565	0.4284439	1.1771626	0.2882675	0.7704231	-1.07287	-1.0782038	-0.29429182
0	-1.4961318	-0.9476761	0.9677208	0.11697824	-0.9578434	-0.8391896	-0.07727385	0.7265381	0.4397983	0.19150192	-0.40016404	2.2237332	-1.1314431	-0.7595067	-0.20441629	0.1207086	-0.18150596	0.36973655	-0.31915238	-0.033703327	-0.2089987	-0.46920776	0.030900333	0.5588346	-0.25712416	-0.968119	0.9366914	0.33923376	-0.12566446	-1.8559124	0.0263592	-0.34562388	-0.16730292	0.3491001	-1.0284566	0.3715765	0.17774878	0.64855134	1.3319801	0.27775252	0.6177663	0.4360128	0.18840814	1.2800616	-0.86315525	0.93260396	0.31290913	-0.8346359	0.4361002
0	-0.36190057	0.23079881	0.07846051	-0.6457524	0.79441637	-0.15259227	0.335973	-0.31280735	1.7249401	0.08533038	-0.9494794	1.0688357	-1.4258325	-0.6061288	0.415374	0.3138109	-0.18593003	0.019073764	-0.7903896	0.7771739	-0.54906815	0.44522542	1.2119399	-0.19396171	-0.3017616	-0.25730267	-0.4389317	-0.5057278	0.6842737	-1.5249128	0.71228886	0.36439738	0.22531398	0.3866539	-0.9823558	0.70709574	0.3473548	0.58625025	0.20233718	0.040006664	-0.80746573	0.06616906	-0.52327764	0.396565	0.48776206	0.29756144	0.090188414	-1.2489063	0.60076284
0	0.14699587	-0.735948	0.9675932	0.5099572	-1.6775949	-1.0520462	0.055019915	-0.011867616	-0.1551645	0.9093814	0.5594346	-0.061906405	-1.2357594	-0.26765135	-0.050994072	0.61024666	0.18680221	0.27204192	-1.716693	-0.38941085	-0.80250704	1.9379183	-0.8210645	-0.46987346	0.043768786	-0.15401065	2.0123227	-0.44604325	-0.29731634	-1.3993973	-1.0813217	0.2976965	0.09383776	0.8120758	0.74804103	0.86382765	-1.0872389	0.5652595	-0.18523955	0.15795606	0.87502444	0.15048541	0.45382923	1.0106173	-1.177673	0.511094	0.5081587	0.11541796	-0.4157485
0	0.16526158	-0.078964174	0.03726345	-0.27060255	0.45533022	1.1011897	1.1269065	0.3211478	0.58208764	0.4736583	0.24823388	1.5406699	-0.70758826	-0.054085225	0.31768787	0.58162105	0.07569553	-0.1453984	0.8190749	0.64233303	-0.4706491	-1.1196921	-0.18713894	0.5257721	0.18191525	0.047981396	-0.36488822	-0.78990465	0.037862796	-0.5271625	-0.2883393	-0.3906549	-0.3143165	0.7884585	-0.763336	0.60809934	1.5795854	0.9002602	-0.9822175	0.05655557	-0.7927925	0.31171662	0.19247572	-0.21544278	-0.072085656	-0.44999743	-0.2099955	0.057087995	0.7965168
0	-1.3423852	-1.6099894	1.157945	0.034854963	1.1493418	0.18527754	0.19697547	0.09277933	1.1902145	-0.6647039	-0.0653719	1.208577	-1.1514691	-0.7024567	-0.37900522	0.035903078	0.42313278	0.016697139	-0.644969	-0.16112973	-0.64477706	0.27840424	-1.1016784	-0.13712215	0.3566561	-0.51336753	-1.3073179	0.21994784	-0.33357584	-0.20259489	-0.3769166	-1.2080171	0.2098801	0.24428982	-1.0290917	0.28567478	-0.385555	-0.6909835	0.9336857	-1.332535	0.29661638	0.24944094	0.7687389	1.0817384	-0.6373393	1.2982194	0.6685212	0.7464723	0.33364746
0	0.24617796	1.00918	0.03617219	0.8435648	-0.06285582	-0.5087226	0.4252795	-0.5235101	-0.20577304	0.11443956	0.2516307	0.25025108	0.34794903	-0.37917265	-0.56732094	0.07131857	-0.036912423	0.08156128	-0.6061566	-0.84708494	-1.4489012	0.44799706	-1.5937657	0.17936437	-0.14726055	0.079356596	-0.66617996	-0.35342506	0.7009597	-0.91105086	-0.52896273	0.18933694	-0.27345273	-0.20422563	0.6353058	0.16313766	0.90678227	-0.6339827	0.8113943	-0.13548805	-0.8576822	0.5934806	0.27178255	0.23043497	0.17574914	0.006224001	-0.43199864	0.112381175	-0.15613136
0	-0.16069616	0.37118667	-0.730289	0.3560693	-0.17968366	-0.1566819	0.12303579	-0.07032463	-0.23378919	-0.2970522	0.3291559	0.9524205	0.054616254	-0.65174866	-0.55470157	0.5420574	-0.1933586	0.49346328	0.26376706	-0.3625553	-0.811409	0.9140085	-0.43252397	0.033554304	0.03129492	0.26400626	0.8283138	0.06794791	-0.14499065	0.74726146	0.27130434	1.2718985	-0.28486577	0.51603436	0.29046404	0.02789472	1.7352993	0.28442046	0.95697814	-0.63249135	-0.8420934	-0.18005984	1.141372	0.2952883	-0.26878074	-0.07588228	-0.30056372	0.10431123	-0.17502902
0	-0.3742811	-0.05500384	-1.2961144	0.74520606	-0.18120906	0.83101153	0.45321745	0.67624384	-0.49932572	0.40933645	0.39657772	0.7109631	-0.01344081	0.18526968	0.53847563	-0.17924148	0.18869206	-0.356791	-0.12060048	-0.47689682	-0.7929353	1.9473354	-0.21908507	-0.10800146	0.18803549	-0.34162274	0.823214	0.096684776	0.60584795	0.94378465	-0.23759285	-0.2259374	-0.39568213	-0.1930068	-0.45262262	-0.050633777	0.09669754	0.572708	-0.57530344	0.15472627	0.88061863	-0.3279291	0.2938704	0.3117306	0.91572136	-0.40430373	-0.9180377	1.0394595	0.92132235
0	-1.5044934	-1.1133933	-0.43630788	0.45420435	-0.19010814	-0.29032582	-0.064999655	-0.019214943	0.20568979	0.30727512	0.150012	1.4829253	0.2924461	-0.29304758	-0.36745405	-0.12689006	-0.13189597	-0.21825698	-0.21701033	-0.22569409	-1.5509796	2.3637664	-0.88296986	-0.23198155	-0.113680966	-0.9194966	1.0886264	-0.11322763	0.018543076	-1.5027206	0.13776971	0.85522866	0.360514	-1.2855066	-0.47206154	0.0444026	0.26294222	0.23390521	0.6595698	-0.63139224	0.2051498	0.84532994	0.32421446	0.10329892	0.9003459	0.38121912	0.037381474	1.1495552	0.6784431
0	-0.8359757	-0.5659686	1.1710951	-0.15703943	1.2538896	1.6684965	0.23712772	-0.120677724	1.1289232	0.3602704	-0.001788625	-1.5374024	-0.6628779	-0.12735386	-0.079543926	0.87994695	-0.056318764	-0.4926228	-0.1282059	-0.11251297	1.5063554	-0.49024293	0.38677856	0.5836736	-0.08691023	-0.02355854	-0.37955722	0.5929412	0.00487213	0.2928441	0.018322678	-0.09929019	-1.1405426	-0.21913305	0.1877615	-0.15483347	0.24165592	0.1645436	0.9149595	-1.4285841	-0.17640132	0.025251728	0.61377585	-0.8390787	0.1017015	-0.18388563	0.45444635	-0.06002862	0.20098655
0	-0.61936706	0.5873686	-0.4980173	-0.12461131	0.67499214	1.3076364	0.44782615	0.033113454	-0.027176684	0.6424316	0.1286183	0.41634038	-0.50255567	-0.26953143	0.63737744	-0.34883505	0.9350892	0.3077984	-0.43160474	-0.48488215	-0.30704495	0.5701677	-1.0636178	0.4884397	0.11596781	-0.010207046	0.5434515	-0.39534706	-0.008028597	0.58705795	-0.28258464	-1.0848982	-1.6889427	-1.0442863	-0.09159042	-0.040786147	-0.60062116	-0.36348087	-0.055552218	-0.58386904	-0.5736564	0.9049868	1.2998778	-0.15879773	-1.1580034	0.40164274	0.80008644	0.18704146	0.1833268
0	-0.9421019	-0.18426435	-0.18475978	-0.28868824	-0.69390976	0.47273815	-0.1508931	0.53873193	-0.016982049	0.8518119	0.06889095	0.25490022	-0.48158485	0.12606767	0.098960415	-0.1745875	-0.20880681	0.28849933	-0.3773496	0.6689794	0.12431664	0.39415288	0.025664244	0.009600979	-0.044357307	0.921521	0.968319	-0.5428129	0.9519135	-1.508513	0.4108967	1.0271922	-0.62769556	-0.22498164	-0.40921095	-0.40753502	1.7849416	0.25491184	0.42795447	-1.0185518	-0.123710945	-0.43531334	0.4915499	0.3788977	0.090813994	0.12036334	1.1481249	-0.2719976	-0.3747234
0	-0.775643	-0.8874611	0.17578506	-0.4487293	-1.2822562	-0.71991175	-0.22691253	0.27993193	-0.35435334	1.0686033	0.9161643	-0.071465425	-0.7388517	-0.36320302	-0.23745683	-0.5770402	0.011495553	0.5135791	-0.6969241	0.1330322	0.7176973	0.6025643	0.28201267	0.21114548	0.24471588	1.1817687	1.5837692	-0.3705359	0.8332586	-0.7392748	-0.1338966	0.91016114	-1.1636027	-0.15759037	1.5179185	-1.1818924	0.54443574	0.33604735	0.60670066	-1.1685289	0.408052	-0.041486297	0.1721379	0.2761575	-0.709655	-0.21415175	0.7988466	-0.787452	0.3629744
0	-0.23800096	1.1323278	-0.49385476	-0.04561642	1.0436182	0.88987017	-0.5697548	0.3046263	-0.5745998	-0.29736954	0.806011	-0.53347003	0.5839415	-0.2890348	0.19060528	0.118008405	0.2665462	-0.30593	-0.43326735	0.08896113	0.2794283	-0.08275451	-0.7958017	0.024003185	-0.72982615	-0.44837978	0.8504174	0.017960843	-0.61754835	1.5297563	-0.48340392	-0.3156629	-1.0692288	-0.7430174	0.30323935	-0.39489263	0.52516985	-0.7512958	1.1814511	-0.9912134	-0.509429	0.19170365	0.4362502	-0.06113641	-0.76778	0.13384299	-0.2575416	-0.47779757	-0.82582027
0	0.20011926	0.045998763	0.08128005	0.01188245	0.77373457	1.1709975	-0.38521412	0.17715715	-0.18555115	-0.7101516	0.22348623	-1.1346731	0.28188494	0.32579413	0.2961381	0.8957674	0.5917741	-0.92180693	-0.14406063	0.116456516	0.5264623	-0.48908427	-0.74687594	0.2749787	-0.4441121	0.015833415	1.3829169	0.17733547	-0.36130238	1.0190424	-0.9112217	-0.83919394	-1.3396382	-0.2634421	0.36603826	0.73538035	-0.02310744	-0.1255528	0.9070842	0.1545191	-0.102642864	-0.68377125	1.3183448	-0.41328326	-0.55812764	0.9678861	0.10459939	-0.07758673	-1.4391814
0	0.312866	0.81819886	0.25951773	0.1344694	0.7742769	0.7525406	-0.49626824	0.76913404	-1.1259114	0.09040223	0.4328274	-0.12115214	0.10320949	-0.48714843	-0.47472116	0.104035154	0.051356673	-0.4344788	-0.61516994	-0.083122306	0.683594	-0.5781845	-0.6278024	0.31472397	-0.2715449	-0.7490114	1.0362306	-0.09969325	-0.12036922	0.023055512	-0.6397308	-0.2934103	-1.287367	0.58023024	0.44196263	0.7593973	0.14307097	0.03278097	0.33660468	0.30271238	-0.31599534	-0.07524483	1.0174152	0.47256792	-0.22174276	0.9172208	0.06888745	-0.27966365	-0.63398784
0	0.015986597	1.2335657	-0.2313621	0.2365421	-0.229347	-0.17788348	0.3571912	-0.19817893	0.19302818	1.0382134	0.10754143	1.0132375	-0.373464	-1.0273476	-0.22036962	0.3944827	0.29712513	0.21836144	-0.25517735	0.03398031	-0.68593514	0.5112453	-0.41313234	-0.15361036	-0.80799395	0.0359469	0.4449776	-0.30315784	0.7591344	-1.1113384	-0.23187762	0.5602463	-0.91369087	0.29055995	-0.20366205	0.092640586	0.9669446	-0.19171809	1.1722436	-0.8669005	-0.5412481	0.6249072	0.7075651	0.32029557	-0.48030806	0.66845626	0.08312836	-0.737821	-0.4158645
0	-0.3258487	1.1004608	0.382136	1.9183592	0.4046208	0.25173897	0.024493124	-0.9602788	-0.006509762	0.6154297	0.69156396	0.48752874	-0.060356356	-0.5127531	-0.6235652	-0.42193368	0.06331635	-0.69494903	-0.82134914	0.85368097	-0.58703643	-0.11074525	-0.49905375	-0.7708743	-0.94073874	-0.7221315	0.006683935	-0.48097923	-0.5707446	-0.65028113	-0.6092042	-0.1376269	-0.01730663	-0.14432955	1.2019742	0.09642665	0.25467706	0.32243377	0.9021777	-0.21219772	-0.2614386	1.2296939	-0.7296923	0.58202964	-0.44799137	-0.28864092	0.038046274	0.17114459	-0.30309406
0	-1.6025094	-0.016636902	0.9732215	0.53079563	0.48719397	0.84018767	0.01706502	0.30774778	0.07966668	0.81873125	0.4297927	-0.34416208	0.08438943	-0.18991746	-0.52861065	0.21636179	0.002302558	0.37318334	-0.28284028	1.2281251	0.6761068	-1.0562397	0.15192614	-0.20671137	0.29131588	0.023398966	-0.49617463	0.22896028	-0.22358562	-0.20856382	0.12892947	0.010253214	-0.2528799	0.232676	0.82572985	-0.23722689	0.17109634	-0.06764681	0.79649895	-0.8037403	-1.2246273	0.76315093	-0.93645555	-0.29162106	-0.9569385	1.4564781	-0.65694886	-0.49415216	0.24321637
0	0.06514387	0.82759196	0.6987908	0.2607921	-0.36641353	1.3125376	-0.5983345	-0.29412085	0.15028477	1.223208	0.016640205	-0.16416648	0.5705354	-0.29457232	-0.38164634	0.49279967	-0.1291664	-0.19280761	-0.7277118	0.30162656	-0.6640195	0.18699802	-0.12411845	0.31007007	-1.0156852	0.05020046	0.5392747	-1.086815	-0.007157973	-0.63465106	0.024265843	0.4430433	-0.7808321	-0.40038976	0.2973847	-0.30452618	0.992308	0.11090242	1.5380183	-0.48797473	-0.87883043	0.41087782	0.7321489	0.54228723	-0.5878949	0.5847926	-0.36494225	-0.62943274	-0.15651786
0	0.060493603	0.6533622	0.16537142	0.83730215	-0.24440494	1.0878798	-0.38366047	-0.50847775	-0.65457433	0.089393646	0.77808046	-0.40880853	0.054042984	0.17877775	-0.31286064	0.48497802	0.46464384	0.23285618	0.08227147	-0.24517283	-0.6361944	-0.43039468	-0.666287	-0.31237382	-0.51657176	-0.3421327	-0.2543147	-0.049761318	0.5722079	-1.1181302	-0.97167104	-0.04756115	-0.2634193	-0.95545095	0.8882414	-0.515884	1.417605	0.43144137	0.044381913	-0.611875	-0.8950894	0.71541023	0.20670015	0.24708506	-0.14282168	0.7271399	-0.21685709	-0.22569312	-0.13347127
0	0.20988114	0.5483229	-0.03502976	0.6005878	0.020488054	-0.713451	0.21916708	-0.67083937	0.4042606	1.1698822	0.5638208	-0.41108984	-0.76030076	-0.35286242	-0.93910486	0.9508692	-0.5656112	0.5212374	-0.5818738	-1.0642986	-0.8666549	0.29628623	-0.032222614	-0.20746619	-1.18592	0.45086247	0.38091648	0.18455762	-0.8073104	0.8724145	-1.2983292	-0.34482113	-0.20452029	0.4450278	1.1024398	-0.13431178	0.2516442	-0.1062712	0.24508935	-0.7994694	0.4982373	-0.15674153	0.31354034	0.4628787	-0.4204122	0.13101904	0.15678184	0.059805732	0.15684089
0	0.5589634	0.33574829	-0.22302675	1.2739811	0.72237045	0.6320193	0.9776465	0.4955462	-0.8951934	1.092931	0.44294122	0.09169204	0.5551656	-0.46633565	-1.0450387	0.4618723	-0.3871502	-0.08835567	-0.49681166	0.46034223	-0.9001214	0.61783147	-0.49773917	0.01247405	-0.80330783	0.18880045	0.35908464	0.002145167	-0.32247135	0.24800466	0.058121484	-0.01743205	-0.078899376	0.8088401	0.43252927	0.060833983	0.14143443	-0.5799934	-0.7668458	0.7739668	0.16695157	0.46633136	-0.25524914	0.18683717	0.36848873	-0.23343684	0.26972553	0.003569714	-0.45777085
0	0.48849753	0.3953501	0.06896896	0.047524206	1.0929996	-0.8657396	0.5020774	-0.40090042	0.22693641	1.0240941	0.09103673	0.8235958	0.54923564	-0.070754364	-0.7964541	0.5936823	-0.066201404	0.6634824	-0.82602596	0.544623	0.15665403	0.04214812	0.3876063	-0.42230347	-0.67318785	-0.19939588	0.37050247	0.012625556	-0.070186764	0.3256615	-0.2990451	1.2382492	0.028610883	1.7308359	0.90040004	0.011227296	0.34815487	0.16042936	0.59230834	0.82207304	-0.3367217	0.303442	-0.16705857	-0.014695733	0.23659162	1.2924538	-0.67842066	-0.65161043	0.18351333
0	-0.49906892	0.2279293	0.11749521	0.37878945	-0.87614185	0.061735623	-0.099930756	-0.14201279	-0.18876502	-0.06581747	0.55437064	0.33132774	-0.43535918	-0.35321626	-0.20372932	0.91407263	-0.6264022	0.35358128	-1.1291659	-0.3499389	-0.60532033	0.7450931	-0.7062515	-0.2962694	-0.1253915	-0.45881465	-0.15000048	-0.9016309	0.06893863	-1.5981017	0.12944269	-0.5584602	-0.5266283	-0.14179663	0.046796475	-0.19002233	0.5778256	0.90413666	0.09481617	-1.5465087	-0.8027125	1.1748195	0.19221619	0.39702854	0.7824696	0.22713184	0.85654163	-0.29668602	-0.23126277
0	-0.73954594	0.57076675	0.5660253	0.20910881	-0.22522323	-0.5189837	0.16880035	-0.11605697	0.36032847	0.10888104	0.024105253	0.97141564	-0.71119857	-0.17365965	-0.39700034	0.6944895	-0.54481095	0.09382648	-0.37067986	-0.5119165	-0.42334583	0.47050235	-1.0638413	-0.2512146	-0.29424104	-0.31833145	0.19367857	-1.2288978	-1.1982491	-1.7017412	0.028867407	-0.11252475	-0.60817283	-0.47383854	-0.5583347	-0.17990988	-0.5044145	0.25523615	1.2604321	-1.0765196	-0.6900705	0.5856053	0.59969217	0.13331175	-0.6623534	-0.46915722	-0.17062563	-0.3580401	-0.37810415
0	0.14362498	0.39028937	-0.42632538	0.75724936	0.61156446	0.38875544	0.69534343	-0.2622721	-1.0200088	0.14002644	-0.019467698	-0.60639447	0.43808597	0.03402905	-0.18455395	0.36403495	0.703866	1.1586087	-0.28955576	0.08500311	-0.93892133	0.79688835	-0.748046	-0.3479518	0.07578046	-0.49772626	-0.28219017	0.20898683	0.08811222	-0.6069905	-0.8867851	-0.3700726	-0.45862058	-0.039761845	0.5146068	-0.32661816	-0.6997428	-0.7360797	0.09092112	-1.4288068	0.1359405	0.49286306	0.7693962	0.067053884	0.09740806	0.61832124	-0.057826713	-0.4216231	0.23889588
0	-0.47333992	0.67366105	0.26124045	0.22227725	1.1450597	-0.0620047	0.2982194	-0.2922433	-1.8309264	-0.33223832	0.19407226	-0.16558759	-0.45458657	0.006170054	-0.6590842	0.85823566	-0.16035137	0.50298595	-0.8679903	-0.29105046	-0.5668575	0.07307151	-0.3093997	-0.41367075	-1.4133186	0.24989243	-0.79239684	-0.17846283	-1.118459	-0.73993623	-0.49926186	0.394369	-0.45681593	0.4414961	0.049454432	-0.32096446	0.27468616	0.16905819	0.1874305	-1.1678102	0.18277271	0.2545934	-0.5377301	0.5359501	-0.23325475	-0.87894005	-0.52744585	0.02900416	-0.13367276
0	-1.5052134	-0.7885525	-0.100775674	-0.001315989	0.012259718	0.7637475	0.4346431	-0.14421482	0.60502756	0.17141394	-0.45225388	0.6829348	-0.9511631	0.25149196	-0.18218666	-0.35759914	-0.412949	-0.3280514	0.096789524	0.36291954	-0.36488816	1.1836329	-0.15172212	-0.0746573	0.09756393	0.001588191	0.102198154	-0.9211842	0.5715308	-0.79181015	0.3873177	-0.33454803	-0.103726074	0.8657219	-1.1217028	0.3965188	0.5595025	0.65001297	2.093318	0.06369773	-0.50536585	0.6301671	0.50427127	0.033221878	-0.6920382	0.12870312	0.43304962	-0.063078254	0.3882075
0	-0.14449212	-0.16108364	-0.6510392	-0.6949006	0.39301872	-0.35649455	0.8205152	-0.5121535	0.45818812	0.1811467	-0.21091452	0.510048	-0.81060475	-0.33086056	-0.42722604	0.79187685	-0.5340053	0.53935266	-0.66306555	-0.63411176	-1.5333487	-0.3072782	0.0205341	0.12340686	0.12412381	-0.6291759	-0.5238305	-0.3221959	0.4511146	0.6876001	-0.46725816	-0.26561725	-0.8054968	-0.5438964	-0.16739741	-0.15000303	0.9836693	-0.16498204	0.46551424	-0.69175965	0.099131376	-0.13879073	0.14813156	0.22090212	0.534396	0.3344141	-0.28703523	-0.019077647	-0.08183939
0	-0.69169235	-0.25893667	-0.46791634	0.89823407	0.2871111	-0.109347776	0.82131	-0.014118567	1.1061932	0.07626015	-0.70470244	0.93536824	-1.3335212	-0.733555	-0.36203507	0.68479145	-0.3134269	0.2279771	0.33214226	-0.7378256	-1.1308907	-0.7127897	0.827388	0.7887045	-0.23716374	-0.8251093	0.57306814	-0.6585794	0.13862355	-0.00510991	-0.5921496	-0.22588894	0.027479168	0.8945397	-0.39996165	0.19512752	0.23730007	0.34766975	-0.6076609	-0.76374185	-0.46937996	0.711005	-0.10823299	-0.320837	-0.70260614	0.19412373	-0.112146825	0.39526746	-0.104901835
0	-0.14663078	0.71136343	-0.7178898	0.2116279	-0.06625937	0.16471353	0.6369994	-0.63073695	0.41385758	0.8266515	0.10089111	0.1041206	0.34671	-0.7643726	-0.5140181	-0.32127687	-0.3188033	-0.03210383	-0.69252765	0.015244841	-1.3322295	0.43398297	-1.4809445	-0.6000508	-0.2858989	-0.9714139	0.33774146	-0.3094426	0.55981046	-0.78700817	-0.30999842	-0.7312501	-0.5569008	0.19552931	0.030884847	0.20741592	1.2734336	0.23647994	0.30134773	0.23758781	-0.5052892	0.61121076	0.9155862	0.23369136	-0.7601968	-0.57617974	-0.48566416	0.5756824	0.8783245
0	-1.0339375	0.05195078	-0.20457694	0.967637	-0.7333831	0.26323584	0.07417196	0.012284047	0.4589616	0.5369605	-0.47183755	-0.37662062	-0.068747625	0.3534039	-0.3745628	-0.52617073	0.29031557	0.094002776	0.32314473	-0.070408486	0.14492156	0.059800275	0.9554076	0.90896165	0.023903137	-0.3037575	0.33032596	-0.6711295	0.8959556	-0.6421259	-0.050815105	0.15547921	0.024952933	0.033319227	-0.61532485	-0.3433628	0.064929575	0.403781	0.90361106	-0.044922173	-0.016418535	0.9268063	0.29744464	-0.15290879	-0.9226343	-0.49332112	0.4852669	0.072679065	-0.8535149
0	-1.2609046	-0.29067546	-0.6359138	0.31777048	-0.42572367	0.8748707	0.16108684	-0.49426308	-0.18660377	1.174738	-0.40113106	0.005985464	0.0260161	-1.0206338	-0.2453684	-0.12905021	0.17732269	0.20285925	-0.513578	-0.2611189	-0.3785251	0.20569603	0.034545954	0.38046426	0.35683265	-0.822122	0.3459002	-1.2215987	0.8945926	-0.943393	0.7924142	-0.282142	-0.24852115	0.01092459	-0.90086144	-0.02529045	0.6612124	0.24634834	0.41178104	0.035512596	-0.18182561	0.2540815	1.3923339	0.15703829	0.47806436	-1.779468	0.0992723	0.66986126	0.26740712
0	-0.67664033	0.5922512	-0.3453804	0.6194664	0.03413384	0.6089358	0.4614275	-0.340669	0.67425287	0.78607357	0.032288153	1.6502112	-0.00451124	-1.1275309	0.119787715	0.08296463	-0.114011295	-0.21846081	-0.37151143	-0.79466116	-0.5429142	0.61006427	0.8387617	0.49734396	-0.10682186	-0.415707	0.19002675	-0.3656008	0.97953784	-0.55993813	0.6143506	-0.36344445	0.037911486	0.6282125	-0.7048834	0.07825862	0.8643094	0.6990044	-0.067642175	0.43851948	-0.58298856	0.3531573	0.789744	0.25723004	-0.36457014	-0.7633544	0.1406417	-1.2309256	0.2644491
0	-0.5356193	-0.7895606	-0.5223784	-0.48602307	-0.69640267	0.382479	0.35678825	-0.3598771	-0.68432355	1.0198538	-0.19178148	0.5071042	-1.4315472	-0.5057358	0.013202976	0.17409967	-0.8790831	0.68555546	-0.6451189	0.141757	-1.2331581	-0.30657536	0.34028804	-0.11604205	-0.015738402	-0.13936044	0.3600719	-0.5932556	0.54995966	-0.8349203	0.43983915	0.7503424	-0.60909903	-0.017256921	-0.18993856	-0.52988404	0.8488674	0.2806062	0.9173325	0.47149238	0.054243155	-0.44266972	-0.40328002	1.623912	1.1167116	1.090688	-1.2163026	0.007503816	0.90082747
0	-0.27102295	0.59576166	0.0616183	0.12635103	0.30981088	-0.17498705	-0.049478922	-0.32119927	0.22027986	0.8146902	0.14582172	2.1251495	-0.4842771	-1.3660313	-0.29228258	0.26470163	-0.7401754	-0.7970622	-0.25885367	0.07803506	-1.2940326	1.4219784	0.32177582	0.1684469	-0.019950518	-0.82984334	1.3588233	-1.0514728	0.5383561	-0.21468198	0.018317405	0.082541056	-0.06904472	0.24565478	-0.6067498	-0.6034362	0.20286399	0.6840582	1.0544137	0.19628373	-0.37826335	0.20846987	0.8536818	0.6674593	-0.2293386	-0.10610387	0.47117385	0.23611255	0.33633593
0	-1.6299717	0.13214462	-1.0026629	-0.10309621	0.13455434	0.14397563	0.37727943	0.20819041	0.6652587	1.4911537	-0.14482895	0.8942033	-0.023538768	-0.10991412	0.01988963	0.89677066	-0.468782	-0.26571938	-0.41905326	0.004050159	0.12654027	0.5049916	0.42143005	0.0483105	0.29750696	-0.516287	-0.23732112	-0.5742452	0.6178706	-0.68979585	-0.46057308	-0.5056274	-0.35506544	-0.8836025	-0.42243436	-0.19652994	0.60837936	0.27689305	0.73707896	-1.9340664	0.0964617	0.6925695	1.0480019	-0.19587104	-0.6862396	-0.06339336	0.31204462	-0.30865237	0.13703793
0	-0.78721666	1.3964318	-0.5083016	-0.32527083	-0.72254	-0.5868871	0.6352089	-0.38930702	1.9611309	1.361412	0.33701825	0.6978805	-0.15542299	-0.5425408	-0.50918555	0.6993436	-0.90295315	-0.6357636	-0.29363889	-0.69752616	-1.0392625	0.73729825	-0.082087666	-0.14438419	-0.27133048	-1.3407706	-0.008527389	-1.0249636	-0.6796879	-1.3388045	-0.2580997	-0.39913538	-0.60941976	0.45723554	-0.014318799	0.24551809	0.5078875	0.9221613	0.25189358	-0.17400691	-0.34498057	0.866782	0.28121954	-0.07084257	-0.10967544	-0.55734754	-0.30981305	0.54021937	1.2652775
0	0.48041856	0.7502726	-0.84103817	0.08630915	-0.23788095	-0.72664577	1.0067	-0.03067629	0.98085046	-0.66465455	-0.530874	0.6352706	-1.1865414	0.12678121	-0.7603944	1.1157651	-0.5354592	-0.2093195	-0.18249737	0.42688066	-0.666478	0.28762722	-0.87303543	-0.640553	0.2877285	-0.9035321	-0.28031182	-0.03467151	-0.5791436	0.84722036	-1.3233901	-0.34808543	-0.727582	-0.8365201	-0.7734631	-0.061707012	-0.66795146	0.37465003	-0.4058348	-0.7626291	0.8090922	0.2333048	-0.26706022	-0.2140387	0.8929433	-0.5908656	-1.064153	1.0958633	-1.1958876
0	-1.7244749	-0.5246906	0.27605647	-0.04963755	0.1811873	0.037053287	0.13473554	-0.22296883	1.2839236	1.5944513	-0.025900092	0.03596596	0.5055445	-0.84384435	-0.07480214	-0.29997894	0.006154053	-0.26183558	-0.4065406	-1.177051	0.2606536	0.53779453	0.6886521	0.84233475	0.2430213	-0.87242967	-0.13388784	-0.093855076	1.0356364	0.08131621	-1.2383851	-1.7475499	0.38246465	1.0833611	-1.5591877	-0.09555746	-0.13221636	0.19334324	-0.6303684	-0.15217747	0.06662863	-0.028408667	0.74912107	0.5746408	-1.3149003	1.2519884	0.25500873	0.26406443	0.058424875
0	-0.5843733	-0.46814942	1.8182945	-0.7116962	-0.6770032	-1.024366	0.065490775	-0.45981413	0.2809397	0.17242311	0.07398394	-0.28687808	-0.78664005	-0.29052553	-0.3511983	-0.23985174	-0.11591627	0.24402948	-0.77240497	-0.18979372	0.39030325	1.2643697	0.38976535	0.8687805	-0.35581607	-0.23607284	0.60592467	-0.6150663	0.5304923	-0.86029583	-1.5192971	-0.46530175	-0.45063022	0.6435062	-0.6678068	-0.2468711	-0.94229794	0.7522277	1.79029	0.27466592	-0.03411834	-0.12434653	0.4458413	0.17109425	-0.5838499	0.6671546	-0.82580566	-1.2504417	0.43893856
0	-0.44648406	0.34029138	-0.48487622	1.0812999	0.15297772	0.46309012	0.028458258	-0.59464306	1.024777	0.7403688	0.35600618	0.54117346	0.45864534	-1.1573025	0.032072347	0.4186608	0.30505958	-0.11889253	-0.83215207	-0.1784449	0.4722581	0.15934318	0.42452177	0.1895182	-0.7008949	-0.66191554	0.16658883	-0.3340923	0.31956396	-0.5000697	-0.08017263	-0.58155245	-0.2576069	-0.1938741	-0.92171884	-0.048905734	0.044435717	0.35500664	1.037937	-0.39647457	-0.824392	0.5622399	1.1233582	0.3498765	-1.0732472	-0.17511229	0.5421851	0.16318038	0.043211713
0	-1.8808547	0.14165668	0.3249381	-0.04350987	-0.14044528	-0.8673321	-0.0902191	-0.075878054	0.37341082	0.6931985	0.042463925	1.4375591	-0.29934883	-0.30555212	-0.046332374	0.3334921	0.16635372	0.080412544	-0.051897366	0.15268452	-0.15808949	0.7760443	-0.67769796	-0.2751618	-0.13583536	-1.0172977	0.2108501	-0.26971006	0.8157752	-0.90303004	-0.16805749	-1.1273891	-0.41975963	-0.82233995	-1.2119101	-0.19740191	0.19485554	0.5665717	1.7914999	-1.2665876	-1.2511622	0.89558226	1.4360497	-0.54631644	-0.875623	0.18327576	0.49575257	0.3854519	0.27940604
0	-0.77994776	-0.70793045	-0.30790675	-0.40378526	0.16634825	-1.5679849	0.39936984	-0.46187732	0.6035521	0.5971312	0.4156406	0.8529228	-1.0279701	0.0756905	-0.21873617	-0.51727325	0.26276577	-0.1151891	-0.44164976	0.11817845	-0.40269837	1.8815084	0.52678597	0.51718724	-0.3247357	-1.0597104	-0.23303248	-0.14890072	-0.28457788	0.07900011	-0.96891516	-1.1256263	0.6588631	-0.9361583	-1.0113964	0.33903748	0.002194528	0.02358079	1.8832011	-1.8310872	-0.0481819	0.44114894	0.6123324	0.041705187	-1.0041722	0.51566774	0.3938226	-0.36015436	-0.021648921
0	-1.1999753	0.110512055	-0.13403623	-0.26326925	0.58997005	0.7613608	-0.036407392	-0.12558807	0.74374354	1.2977157	-0.5562658	1.9138786	-0.66469896	-0.8586237	-0.18085246	0.9781443	0.11206511	-0.24220441	-0.43616048	-0.76948476	-0.019121232	0.63866293	-0.63664716	0.18679167	0.02360182	-0.70129824	0.16731423	-0.51645	0.5665123	-1.3864499	1.093542	0.05897495	0.13784514	-0.80046445	-0.7725862	0.6107938	0.22822957	-0.53377825	0.78205967	-1.3325219	0.06144786	0.45738482	2.1302152	-0.44932625	-0.61368525	-0.3135794	0.6872078	0.19186123	-0.42526186
0	-0.5231201	-0.37442234	-0.31012115	-0.06377329	0.8518449	0.50951403	-0.18280576	-0.21808538	1.2763255	0.42083263	0.4827366	1.1986607	1.4652714	-1.0045079	-0.58036506	-0.48528215	-0.14770238	-0.19179332	-0.3112966	0.7634024	-0.45599118	-1.2180696	-1.1774625	-1.1793473	-0.23431984	0.9946379	1.299683	-0.007450629	-0.53306174	-0.66357166	0.6466513	0.25800756	-0.41809818	-0.16778415	0.32726404	-0.7370705	1.5524722	0.5403728	0.9105366	-0.4033523	-0.21463707	-0.28815275	0.061986573	-0.37590194	-0.7576528	0.45242634	0.4888211	-0.08517726	-0.23322855
0	0.15724428	-0.91906285	0.16116521	-0.43994388	-0.05182337	-0.29406625	-0.57307065	0.5298083	0.36927018	0.36497766	0.6844283	-0.88265735	0.76023865	-0.123190045	0.15215728	-0.08917963	0.098700665	0.6250462	-0.93786174	-0.47556993	-0.62628174	-0.7135593	0.5732772	-0.2763584	-0.25445685	-0.05983025	1.8358933	-0.7759423	-0.46499503	-0.14939715	-0.16719852	-0.4661245	-0.80763954	-0.16523275	-0.091510236	-0.23075224	0.50424504	0.19094892	0.4269621	-1.8760283	-1.3479326	-0.03895716	0.022165297	0.18761297	-1.7924787	1.2800677	-0.107390255	-0.30855146	0.20740941
0	0.05286757	-0.15225427	-0.018417982	-0.5155041	0.15151978	-0.09205374	-0.04907089	-0.07357075	-0.7018819	1.2478368	0.022433802	1.0955999	-0.18102352	-0.37948734	-0.16935436	-0.36505198	-0.7179976	0.48943844	-0.54448384	-0.4278919	-0.021527499	0.28803667	-0.5767237	-0.5571768	-0.10278979	0.08765753	0.5213962	-0.059495315	-0.4371338	-0.73584133	-0.31859967	0.76257867	-0.6486773	0.09818889	-0.8949964	-0.9682704	1.4141417	0.23159957	0.48324883	-0.5703587	0.17844498	-0.33643615	0.33365947	0.3838655	-0.3280404	1.0763947	0.20079839	-0.33910766	1.0912837
0	-0.43791395	0.61277384	-0.41719916	0.37241963	0.83256227	1.3596611	0.51108927	0.6474917	-0.34823188	0.22055419	0.95715964	-0.4873614	0.6795719	0.28487316	0.35153523	0.279249	0.5346205	0.037589338	-0.13641399	0.35173944	-0.27630192	-0.7228072	-0.56145394	0.1246558	-0.81269693	0.3902709	0.13476342	0.2486206	-0.021787897	-0.7206887	-0.7802448	-0.53136986	-1.1295816	-0.000796438	0.51710534	0.40978068	1.0646638	0.07431593	0.08077979	-0.66973084	-0.7988099	0.34941277	0.28976884	0.037020244	-0.2666613	1.4117706	-0.100160964	-0.35514522	-0.29853594
0	-1.1710739	-0.2783135	0.462962	0.41741627	-0.12102799	-0.34481898	0.33473903	-0.14207985	-0.36404303	1.5562347	0.736962	-0.34830943	-0.7262206	-0.2469106	-0.6601646	0.46491802	0.257329	0.396081	-0.7467987	0.3261654	0.8656188	-0.27007034	-0.3963152	0.44974777	-0.5405027	0.020557655	0.945051	0.42546856	1.4148751	-0.040416908	-0.5222322	0.9061032	0.030413514	0.6969786	0.28165507	-0.40922928	0.21826272	0.51729983	-0.027302735	-0.018823273	0.24761097	-0.44652843	0.40699166	0.3538952	-1.2770326	0.23547342	-0.19805455	0.688537	0.5735646
0	-0.04275789	-0.003249543	0.72838306	-0.44783083	-0.64428324	0.26203406	0.51561254	0.36040834	-1.3035802	1.2011914	0.6241773	-0.4851813	-0.21244715	-0.3169927	0.31918722	0.25460315	-0.12114784	0.31706706	-1.0689361	0.32562104	0.6692385	1.1346542	-0.91000533	0.32340404	-0.8014499	0.053034056	2.0318615	-0.49767235	0.39759862	0.73930347	-0.9177696	0.43268096	-0.6373394	0.752938	1.0795907	-0.16687544	0.15522408	-0.34439793	1.0278919	0.1353643	0.14174676	0.21658427	0.5682983	0.15992358	-0.991793	0.47954407	0.21671374	0.3489037	0.71245843
0	0.40729272	0.3298058	0.53710794	-0.054449543	0.40574676	0.9329869	-0.24767116	-0.32379088	-1.1333154	0.9268849	-0.041618895	0.106281884	-0.6258407	-0.5065244	-0.22257718	-0.99232703	0.4326892	0.60841835	-0.06872509	0.47677216	0.055310696	0.611553	-0.7217397	-0.41212255	-0.9613902	-0.53234833	-0.13804126	0.24357426	-0.25520593	0.36561823	-0.19402035	0.336703	-0.12970471	-0.1865623	0.26269186	-0.18033299	0.33443457	-0.80570716	1.1165634	-0.32097688	-0.21993883	0.1937875	0.078038216	1.7582766	-1.3461659	0.30390278	1.1000432	0.5415454	-0.27297238
0	0.21894006	0.32607752	1.9725432	-0.12781726	-0.27956265	0.79967093	0.030334368	0.20697968	-1.1350914	0.46952924	-0.5069356	-0.11701805	-0.3243021	0.08194407	-0.9867261	-0.7119641	-0.052404504	0.78745985	-0.12526453	0.4234489	-0.08714579	0.77657276	-0.046408422	-0.0496566	-1.3340087	-0.50100833	-0.8242388	-0.5459561	-0.08781339	0.31401822	-0.39948088	1.0260466	-0.68668896	-0.03524799	0.55487525	0.027276987	0.5587014	0.42314053	1.0104935	-0.8163582	0.6698066	-0.41287985	0.2930553	1.1193892	-0.83108526	0.3264187	0.2756256	-0.6483953	0.01795711
0	0.47237113	0.25655416	0.41536894	0.9556685	0.22836083	1.1771923	-0.04976595	-0.07748523	-0.586264	0.58072513	-0.034968633	0.4225286	0.24955851	-0.019531952	-0.13047029	-0.24542677	-0.011504152	0.16488524	-0.74552894	0.7371392	-0.25079405	0.2365144	-0.6799424	-0.23849076	-0.579565	-0.30056873	-0.02695589	-0.59834045	-0.7096323	-0.40178648	0.37762138	1.1221037	-0.6882155	-0.5215073	0.49650097	0.19112748	0.9878668	0.060464554	0.7917312	-1.7665361	-0.40499017	0.25978607	0.8302924	1.1625807	-0.1341604	0.19158515	0.2772372	-0.3250545	0.21892357
0	-0.3340663	0.2865811	-0.28882316	0.5748857	1.3908181	0.24963044	0.4856221	-0.12663892	-0.86739653	1.338633	0.02005913	-0.46632925	0.41098133	-0.51044035	0.046202786	-0.5751167	1.0751915	0.10250985	-0.7727267	0.10497791	0.84979266	1.0790095	-1.0652368	-0.44686753	-0.7137856	-0.29161277	-0.09136318	0.3871392	-0.4863073	-0.32820675	-0.5858697	-0.6040284	0.20394538	0.23960364	1.1416304	-0.20044853	0.99905914	0.5390017	1.8255394	-1.3488474	-0.33291268	0.85968393	0.49663973	0.34948722	-0.64554983	1.6908666	0.042472113	-0.075589344	0.5650836
0	-0.38383424	0.48231617	-0.59587586	-0.5133003	1.1797898	0.5236053	-0.099724986	0.114542164	-1.3230695	0.58257526	0.5036388	-0.23250125	0.4576186	-0.19661164	-0.31494448	0.2973222	1.2241665	0.4265005	-0.45622337	-0.1792931	-0.7136357	-0.13096002	-1.0632173	-0.1653724	-0.6096591	0.17066853	0.35559216	0.46676812	-0.083399355	0.023451822	-0.5182488	0.36314937	-0.37582117	-0.15871032	0.8181591	-0.57670027	0.9328979	-1.2382454	0.35332513	-0.5079903	-0.27454734	0.49509338	0.095381886	-0.14575918	-0.74380994	1.057717	-0.36248058	-0.6931835	0.9585314
0	-0.33932808	0.86594474	-0.078916565	0.09396078	0.54329884	0.7768294	0.2404464	-0.5398567	-0.026978422	-0.1491166	0.50430065	-0.06153846	-0.7109349	-0.06302764	-0.51430887	0.55232733	0.61483514	0.50233805	-0.14165927	-0.6194077	-0.9510918	0.3966147	-0.13373905	-0.87877405	0.14307652	0.035183933	0.24319695	0.46515337	0.45029908	-0.03848064	-0.6615811	1.0025572	-0.4132286	-0.19927762	1.5788162	0.32111007	0.37351334	-0.061536614	0.2508598	-0.88734776	0.07411977	0.6229644	0.24475977	0.56140107	-0.24768296	0.45450687	0.45034197	-0.57543355	0.34226933
0	0.27708316	1.2469392	0.43210098	-0.21620937	1.0693648	0.13424389	0.05139591	-0.6995571	-0.15993018	0.37460992	0.32637465	-0.41063285	-0.03181442	-0.27151474	-0.79704463	-0.55381185	0.23193403	0.2456549	-0.36953938	0.7073992	0.23495059	-0.055662423	-0.9635972	-0.67178494	-0.5487433	-0.09335745	0.685086	0.3736698	0.23867881	0.67225975	-0.54256755	0.11148772	0.4016087	-0.40096426	0.7424536	-0.35940278	0.30023146	-0.11795061	0.51731557	-0.9003915	-0.3262741	0.33367592	-0.4417528	-0.18521073	-0.869259	1.361875	-0.1710277	-0.9027656	0.96823746
0	0.53892195	0.4568146	0.5980889	-0.036112744	0.21856064	-0.46688473	0.08826833	0.27921227	-0.97462	1.1494968	-0.04364044	0.59187096	-0.781958	-0.23738873	-0.19247203	-0.14757542	0.7178682	-0.1398623	-0.32564226	-0.6169403	-0.550082	1.3792094	-0.6868856	-0.42011178	-0.0775621	-0.08956909	-0.28908932	0.25265658	0.4066666	-0.97247505	-0.5352138	0.30862087	-0.30549493	0.29177392	0.5682508	-0.49468026	0.6504074	0.4080716	1.0666085	-0.8942508	-0.051494274	0.6112722	-0.25985932	0.5561893	-0.09081046	1.1714582	0.1982736	-0.3245719	-0.32787734
0	0.230342	0.6139105	-0.4623517	0.15586425	1.7351372	0.8681702	0.68117666	0.20279911	-0.7007114	0.49439493	0.3805293	-0.41180354	0.30523	-0.43508184	0.109885335	-0.32550105	1.118687	-0.41057742	-0.3319046	0.26989776	0.385364	0.6051178	-0.8611096	-0.07978234	-0.49893183	-0.17480388	1.0346237	0.40478984	0.032811638	-0.11314626	-0.6574394	0.29249004	-0.27916852	0.19968486	1.4811325	0.20289005	1.3665276	0.21688844	0.016732477	-1.2417638	-0.4253762	0.18167916	-0.004499664	0.07556274	-0.50677264	0.99408287	0.029203938	-0.16771829	0.2894742
0	0.21442035	1.0929064	-0.30650222	0.3003795	-0.09496136	1.6133808	0.23250155	0.42361167	-0.22386007	1.3952744	0.6581053	-1.053029	0.54253286	-0.26289332	0.44911543	0.6415817	0.45503813	0.521017	-0.5666929	-0.2250599	0.024269052	1.1363889	-0.44345295	-0.18022466	-0.92440444	-0.14527799	1.5076977	-0.1908288	-0.2572572	-0.22845109	-0.8750872	-0.26382804	-0.18105784	-0.020951185	1.0642874	-0.32822004	0.35965094	-0.16891518	-0.24042797	-1.2538108	-0.027445879	0.097223714	0.82783866	0.6622651	-0.7784537	0.75938153	0.29394796	-0.43353632	0.40222263
0	0.26472205	0.14522293	-1.1351993	-0.07171834	1.0053837	1.7376451	-0.310772	-0.42568704	-0.8245044	0.7447671	0.18977627	-0.42011273	0.58628213	-0.39396396	0.29720837	-0.4657845	0.25927344	-0.32259473	0.261358	0.56645304	-1.2547396	-0.27235496	-1.1986065	-0.19714594	-0.15500936	-0.07774431	0.40125665	0.71459585	1.0569925	-0.14248052	-0.79558754	-1.2744323	-0.50270605	0.19743514	-0.72361875	-0.5080283	0.9700884	-0.3286289	-0.12956907	0.4525442	-0.75453603	-0.009574777	1.082455	-0.2725264	-0.042937156	0.42854404	-0.27531883	0.038663093	1.0020689
0	-0.16101645	0.7723782	-0.057236098	0.25779638	-0.36169827	0.8583641	0.009824852	0.014519071	0.5215862	0.30905423	0.15456107	0.42301702	0.5383368	-0.108101144	-0.81521523	0.49698982	0.23056805	0.20974973	-1.1749837	-1.4291896	-0.7559823	0.46416396	-0.8786911	0.13785028	-0.21946068	-0.23747206	0.10210381	-0.3687903	0.5446778	-0.4651053	0.5246545	-0.0799686	-0.28509685	0.3931031	0.8592093	-0.15653443	1.3015732	0.168992	0.13819288	-0.58830917	-0.3028015	0.74144316	0.35131574	0.5857307	-0.27671906	0.15316145	0.28918216	-0.79392296	-0.2017543
0	0.70241743	0.4954705	-0.87105036	-0.7187773	0.21889673	0.77008486	-0.24529035	0.5640719	0.29276878	-0.20495194	0.39842838	-0.43111348	0.00782985	-0.10516529	0.12213652	-0.18521474	0.35930112	-0.52403635	-0.64002657	0.4398872	0.005396576	-0.45312387	-0.22819692	0.40506878	0.108419836	-0.15539777	1.9223105	0.69578344	1.3722103	-0.38190627	-0.36333343	0.017378414	-0.18550253	-0.35307205	1.3694652	-0.08133263	1.5081472	-0.5506987	0.9790023	-0.9762316	-0.7245891	0.9054245	-0.112180546	-0.100381985	-0.3655024	0.33706027	-0.76424974	0.37670752	-0.7442698
0	0.8760383	0.5285268	-1.2936947	-0.22750494	0.53847134	1.0986323	0.10825117	0.010437224	-0.789002	0.4424413	0.83360434	-0.22728632	0.13963737	0.17331317	-0.16217232	-0.50244033	0.83383375	-0.113649346	-0.58602077	0.43037438	-0.74174964	-0.095677	-0.13105837	0.12639922	-0.27722418	-0.050365992	0.9237174	1.000617	0.6761668	-0.37983188	-0.2859106	-0.8321758	-0.5106417	0.1229254	0.10873174	0.5516467	1.9932389	-0.6228906	0.09572358	-0.30809733	-0.26558438	0.42891702	0.8235158	0.023103667	-0.16949047	1.2501595	-0.025443934	0.5812928	0.9146743
0	0.28195643	0.753461	-0.4532673	-0.6197762	0.5522114	1.2946653	0.5097522	-0.17809385	-0.34561816	0.52002686	-0.6338924	0.4129261	0.012664146	-0.50598836	-0.4693103	0.4730657	0.50586265	0.15285842	0.27632752	-0.039537508	-1.1837475	-0.07698559	-0.18522054	-0.012325705	-0.18472208	0.67380184	-0.15048607	0.8815733	0.34047717	0.37833732	-0.9318721	-0.37920338	-0.6323312	0.15927221	0.3978036	0.23048958	1.102461	-0.8423055	0.22160071	-0.25645474	0.039804947	0.18080315	0.4351731	0.09654735	-0.19648033	0.49068305	0.17794098	-0.037982065	1.1345875
0	-0.34827465	0.7609649	-0.17365791	-0.25421277	1.8613561	0.53097546	0.2334482	-0.14588092	-0.27173996	0.065552935	0.22458921	-0.6197159	0.097456105	0.5218613	0.2131602	-0.6317774	0.25521097	0.9532358	0.34469768	0.24162802	-0.6003231	-0.9208933	-0.50600976	-0.1015427	-0.6736957	0.67547834	0.22110315	1.4900048	1.4891198	0.09397097	-0.1312924	0.28522936	0.6092639	-0.1802632	0.18241234	-0.08262772	0.23799248	-0.90887195	-0.31543407	-0.15286303	-0.41411877	-0.4681604	-0.49159408	0.14500025	-0.9531069	0.42876032	0.11723869	-0.054511648	0.06827193
0	1.1557496	0.5495691	-0.6957083	-0.98504823	0.05148795	1.0834299	0.6007371	-0.4291356	0.9573839	1.5410737	-0.83287567	-1.088244	1.0806105	0.19195418	0.34953234	-0.6868904	0.81277156	-0.61410993	-0.41427073	0.013592225	-1.3631183	0.74647707	0.002901501	-0.46217373	-0.23075312	1.1270125	0.54591465	-0.15037222	0.7376467	-0.19168751	-0.51191586	-0.22438748	-1.3397533	-0.27266192	-0.2592095	-0.8693455	0.15734796	-0.90860236	-0.59167665	0.14791329	1.0243692	0.70108867	0.88601416	1.0297445	0.24666484	0.8516233	-0.79999506	0.023455886	0.7610098
0	-0.2597919	-1.3821508	0.40765643	-1.2958447	0.5165096	0.99858075	0.29674256	0.68274933	0.013790295	0.38169113	-0.72424704	0.022079756	0.61509204	-0.40195787	-0.30320743	-0.4759217	-0.5810235	-0.9084762	0.014815047	-0.17857207	-0.845329	0.25641757	-1.2597289	0.37140146	-0.028754361	1.330138	0.24501726	0.5846664	0.75783825	-1.3327453	-0.21585377	-0.40355498	0.16313109	0.027211828	-0.31620833	0.13929899	-0.063136406	-0.4344953	0.24824315	-0.64887553	0.5199868	-0.0758803	-0.59924823	0.6536338	0.14665598	2.2268672	-1.2740216	0.061827525	0.13707097
0	0.75583184	-0.8009135	-0.87736064	-1.0785083	0.32938877	0.43880805	-0.31066257	-0.5003322	-0.7561886	0.1805528	0.36411622	-0.1656627	0.5358299	-0.28214616	-0.09831402	0.21473539	0.12477351	0.104299955	0.11579629	0.09631151	-1.5648987	0.7385898	0.84168464	0.14799802	-0.8875155	0.5100563	-0.53456897	0.1398025	0.74506	0.822615	-0.031484257	0.39848304	0.17838633	-0.7782843	0.47695604	0.68777025	-0.7531943	-1.242573	0.5526811	-0.73174703	-0.029955558	0.1778707	0.085028194	1.0133927	-1.6572882	0.29880777	0.19302663	-0.010895274	0.406935
0	-0.34636074	-0.3792299	0.61665463	-1.1315675	1.3094401	1.1519603	-0.027572751	-0.22086672	0.3052654	1.1439143	-0.8862681	0.65795416	0.72505736	0.2173325	-0.2273944	-0.31654924	0.389761	0.406495	-0.37582338	0.47436264	-0.71990067	0.022232208	-1.3848015	0.33041662	-0.16147076	0.10770299	-0.5981195	0.4171719	0.82900614	-1.1039512	-0.7950729	0.79302466	-0.12985559	-0.35419217	-0.20343864	0.2210169	0.5115912	0.23254813	0.84612316	-0.7503693	-0.2776706	-0.17722756	0.16332915	0.5841644	-0.89838445	0.43838704	0.2856056	0.80191374	-0.42764416
0	-0.05744006	-0.5278625	0.50064653	-0.9970702	-0.61804086	0.60068893	0.32124576	0.44149405	0.053494662	-0.29246035	0.042862497	0.35910365	-0.7289059	-0.42097318	-0.21478555	-0.7635637	0.06267061	0.18211555	-0.3462778	-0.13450705	-0.4147806	-0.387542	-0.36546212	0.22488932	0.71067417	0.5346967	0.83524615	-0.47786972	-0.68047965	-1.3713503	0.43163404	-0.8609141	-1.0928153	0.76194805	-0.48898146	-0.26045066	0.004811257	1.0125539	0.119890936	-0.95819765	-0.21116723	0.14482911	0.107818805	1.0523914	-0.39563605	0.8691828	-1.3233372	-0.01829833	1.0783656
0	-0.16207215	-0.1554499	0.47789305	-0.30022645	-0.15060273	0.49740052	0.21195835	-0.08558262	-0.29872867	0.7963887	-0.27461728	0.9741508	-0.3995005	-0.29736698	0.44418433	-0.43973643	0.21904233	0.2717547	-0.7995638	-1.3872197	-0.9307854	1.3520607	-0.071417205	0.4592771	-0.35969037	0.4027053	0.59192204	0.146289	-0.012961265	-1.2972707	-0.87619543	0.41188318	-0.71361965	-0.84466124	-1.4073182	-0.35845312	-0.074851684	0.1765002	0.3229969	-0.715779	0.07308051	0.4251105	-0.25178406	1.6988857	-0.21225452	0.722544	-0.7176374	-0.6561327	0.38007122
1	-1.338578	-0.743275	-0.6546858	-0.6822798	0.677883	0.71822363	0.5045976	-0.6576228	0.2904797	-0.3324724	-0.6590097	-1.1229713	-0.16693248	0.7256566	-0.14692341	-0.7181087	0.43787903	0.15963912	-0.71596193	-0.46956187	0.31437892	1.4713681	0.011043201	-0.14051178	-0.21711089	0.39607844	0.6900765	-0.64880425	1.5687734	0.96639335	-0.7941406	0.4950838	0.21056668	-0.07194482	1.7337277	0.04276822	-0.72495437	0.4663798	-0.058519375	2.27144	-0.80486774	-0.69313496	-0.839926	-0.34058872	1.3608397	-0.8231285	0.48645666	0.5336504	0.32100734
1	0.5925028	0.11063854	0.56910324	-0.5098002	0.5333299	0.7491648	0.19935626	-0.842654	-0.51042926	0.6114655	-0.6183852	-1.0087166	1.102157	0.22339544	0.18461077	0.1798777	0.72949445	-0.98420113	0.14515297	-0.42163086	-0.7585762	-0.2876986	-0.2231672	-0.30824426	0.05056051	-0.1554041	0.643409	0.6782742	0.56091124	-0.24147409	0.023054153	0.10537603	0.27348813	-0.23412846	-0.3260008	-1.0884299	0.45905173	-0.063359775	-0.7875262	0.99285185	0.78307295	-0.04474275	0.5895	-0.2503941	0.5362825	-0.08306759	-0.46833074	0.8333454	0.89857095
1	-0.29197553	-0.986271	-0.3849404	0.1509296	0.6383488	1.1787462	0.7037615	-0.19765404	-0.6546151	1.4723592	0.10264126	-0.7486186	0.6355658	-0.1617783	0.8015807	0.88487566	0.8282474	-0.3206379	0.35645446	-0.1029646	-1.4426923	0.6779315	-0.22866495	-0.095149204	-0.14231981	0.021061711	1.2797586	0.8527531	2.2168176	0.7195345	-1.0277145	-0.6810272	0.5246211	-0.056422405	0.9167994	-0.4011155	-0.5344834	0.55038875	-0.99742514	0.4509307	0.5006501	-0.7430017	0.16084287	1.2731227	0.5077165	0.71432614	-0.067762844	0.47942883	0.23013528
1	-0.46877939	-1.0137634	0.001662691	0.15129219	-0.71101856	0.8103717	0.8682669	0.007827737	-0.9455859	0.9781502	-0.8019272	-1.1699344	-0.32690272	-0.4659831	0.31040153	-0.9618674	-0.048445895	0.9473071	-0.2801468	-0.64017373	0.21131761	1.4946773	-0.32760596	-0.17377894	0.5704243	0.41646415	0.7595357	-0.2895738	2.160129	1.4476646	-0.39651063	1.3661672	-0.19325458	0.9731159	0.4687945	-0.4212126	-1.1594756	0.34447283	0.9849745	1.0454924	0.28120956	-0.63022155	-1.2248505	-0.24747786	-0.310526	0.16258714	0.06603759	0.5587848	0.03315867
1	0.5317234	1.4127744	-0.21039747	0.24528895	-0.14811711	-0.20178103	0.29713136	-0.28672224	-1.3900816	1.3480003	0.65391725	0.5306659	-0.05233455	-0.85645676	-0.9672738	-0.24265206	0.09078576	0.59529334	0.044677477	-0.055106018	-1.1185008	0.45942846	-1.0431406	-0.08978776	-0.41722265	-0.49137062	-0.1727672	0.42726973	0.48969737	-0.2906007	-1.0091307	0.14777873	-0.32752484	0.54174984	-0.09037329	-0.24244314	0.8076799	-0.84430087	0.9163185	-1.1587945	0.05657804	0.31091717	0.31709456	0.664975	-0.28374204	0.16431727	-0.5548706	-0.41438875	0.65736955
1	-0.31735075	-0.10442733	-0.21332882	-0.16991031	1.1806461	0.7058264	-0.6931268	0.6368536	0.16870356	0.1521092	0.43545046	0.40515405	-0.75873965	-1.1984836	-0.6991253	-0.30703357	0.11384443	1.0235227	-0.4514858	-0.20766836	-1.3714737	-0.5188312	-0.32076797	-0.16084722	-0.9503377	-0.22687717	0.29011953	-0.024846245	0.87415767	-0.60671455	-0.67122215	0.000808519	-0.22925822	-0.3486629	0.7247368	0.3320298	0.6364922	-0.7954346	1.3483216	-1.2263292	-0.48931983	0.40647608	0.0594415	0.654408	0.62728643	0.5786876	-0.019103162	0.008091982	-0.08070802
1	-0.47296923	-0.63636583	-0.36713198	0.08047696	0.2405911	1.343146	-0.28968972	0.24504323	-0.6650088	1.616764	-0.13590415	-0.06495246	-0.40703136	0.41578603	0.52742064	-0.059182968	0.795253	-0.971233	-0.10311369	0.50165576	0.12701535	0.4665199	-0.16717334	0.11279592	-0.48539916	-1.2472937	0.34870863	1.417458	0.26402798	0.002247344	0.5122126	0.40029174	0.8141103	-1.6510862	-0.66670865	-1.0561308	0.31716457	0.06298221	-0.52151626	0.7064815	0.78160626	0.41436258	0.8457312	-0.20380469	-0.21053474	0.7400665	-0.46235633	0.98628575	0.90621364
1	-0.7604302	-0.999004	-0.012477587	-0.34414527	0.18281709	0.8681251	0.1863663	0.21705776	-0.041023172	0.7215453	-0.6835426	-0.75327367	-0.7252002	-0.19044928	0.01909525	0.77529156	0.43413374	0.026320044	0.07612146	0.457359	0.18361661	-0.56416637	0.3840795	-0.06526605	-0.44892958	-0.16605335	0.5044739	-0.17222853	1.0081568	0.40296492	-0.577456	0.81301796	0.19014072	-1.1878396	-0.44143903	0.05473206	-0.75832653	0.130859	0.8152678	-0.04543065	-0.034602087	0.09691229	-0.16089876	0.012233404	0.17150876	1.2115284	-0.2151387	0.5960366	0.6642069
1	0.34463838	-1.297195	0.05609427	-0.8007479	0.46443793	0.6437679	0.23345944	0.30304295	-0.67939866	1.1442844	-0.052547462	-0.283368	0.40586138	-0.31250864	-0.17388919	-0.42795992	-0.13447638	-1.5747572	0.6821455	0.7965287	0.31953046	0.60486645	0.001887445	-0.028334305	0.15897653	-0.12774098	-0.1614344	0.2642377	0.9080969	0.006059432	-1.0450075	0.51413906	0.40028268	-0.21211813	0.598706	-0.15760668	0.35375363	0.30293486	-0.27407447	-1.3034292	0.3237495	-0.025660135	0.2540135	0.103310205	-0.5327383	0.9709493	-0.6868678	0.48036736	-0.121869765
1	-0.32853484	0.5180492	0.1935524	-0.08770594	-0.47994193	-0.08789685	1.0015064	-0.18884484	0.070678025	-0.3920737	-0.1470338	0.3984769	-1.4998918	-1.0662311	-0.25287265	0.018660255	-0.34753662	0.22264872	0.20103213	-0.30760196	0.23744613	-0.754327	-0.93502253	-0.39736313	-0.6722202	0.5507455	1.1616206	-0.30537844	-0.26116186	0.1279751	-0.31765166	0.2669159	-1.1376565	-0.79299605	-0.02888485	-0.35794425	1.3176415	0.3563877	1.6435512	-0.9394778	0.25940385	0.12172993	0.2282837	0.8263923	-0.71986645	0.17263937	0.14549404	-0.6340763	0.035576034
1	-0.15558603	1.1396307	-0.23968473	1.0033346	0.2079099	0.36170998	-0.23009755	-0.07915533	-0.49127054	0.13181162	0.26502392	0.42193285	0.23708142	-0.21041358	-0.04927399	0.650961	-0.31740683	0.6632727	-0.7362663	0.24518763	-0.029836573	-0.051598918	-0.88565224	-0.79286087	-1.1215526	-0.22096546	0.49462524	-0.33670563	0.47717032	-0.5316637	-0.6730154	0.026393376	-0.3310387	0.24138406	0.71263164	-0.3718518	0.841043	0.08511699	0.9329812	-0.69380575	0.15022036	0.6126174	-0.36281615	0.66984147	-0.4454459	-0.11960086	0.37501088	-0.39700308	-0.3710784
1	-0.6280719	0.4070812	-0.70335054	0.12606508	0.89931464	0.6173041	0.06746583	-0.032760084	-0.32729727	0.5083392	0.361225	0.57955724	-0.29815784	-0.4202593	-0.18579493	0.6982894	0.20423202	0.45662588	-0.035414536	0.12531497	-0.2983591	-0.7523209	0.46208817	0.5129295	-0.7572583	-0.26972905	0.361939	0.38023514	0.8173521	-0.5921327	-0.26974058	0.25498584	0.06410215	1.0921623	1.3921196	-0.27535155	0.6580042	0.11118455	1.0537506	-0.14844084	-0.27544504	-0.001842429	-0.012270243	-0.282772	-0.23706554	1.2619021	0.13503219	-0.559878	-0.1178684
1	-0.650786	-0.13314216	0.39799488	0.3357431	0.5703005	0.08668836	-0.5225199	0.023137886	0.6523297	0.89654976	0.32398093	1.2650257	-0.88209677	-0.3848633	0.2685441	-0.82877946	0.645233	0.3697047	-0.23365352	0.7602185	0.18326275	1.4645497	0.51337796	1.0879518	-0.75492233	-1.1272172	0.30887583	0.16213743	0.4265256	-0.41895118	-0.46185356	1.0151802	-0.27986166	-1.8178165	0.17379239	-0.026430842	-0.28470933	0.2265493	0.2982151	0.2128689	0.27010185	0.18762144	0.605811	0.3293758	-0.71748966	-0.14809945	1.1261005	-0.024465263	0.85176903
1	-0.71586114	-0.02415014	0.46916533	0.25651535	-0.5608243	1.9668672	-0.6745678	-0.2986194	0.5935576	-0.6347441	-0.08108745	0.29286477	-0.47780034	0.32824945	-0.41800275	-0.4941766	-0.85755557	0.33328792	-0.6261991	-0.486672	-0.6466884	-0.18554416	0.4247836	0.125595	-0.09913947	-0.5542865	-0.23817487	-1.0861175	0.6791811	-1.1246735	-0.6271437	-0.000161672	-0.5530814	0.9849669	0.47069323	0.53420854	1.2582974	0.30603465	1.1075144	-0.1518385	-0.56288636	-0.32344705	0.4163126	-0.04356026	-0.75270945	-0.4941638	-0.43182644	-0.5877988	-0.8137741
1	-0.74846226	0.034434702	-0.033157103	-0.30418533	-0.20026202	0.34176293	0.9619613	-0.5584791	-0.014943212	-0.057543177	0.11170955	1.2787462	-0.7910557	-0.5995626	0.44491473	-0.95207244	-0.37608564	-0.3197049	-0.13405402	0.45247385	-0.11306445	0.6419189	-0.59170115	0.40825555	-0.4796905	-0.2952119	0.22404021	-0.40621358	1.2850115	-0.19410169	0.27895993	-0.19023865	-0.019943697	0.1227195	-0.33020082	-0.29456267	-0.11069709	0.48569185	-0.22322908	-0.18603823	-0.40927857	0.18781988	0.9278203	-0.16286659	0.22563386	1.2161351	-0.24188626	0.9929943	1.4503964
1	-2.1996655	-0.5687687	-0.8053633	0.91661	-1.2787259	1.0249277	0.2560507	-0.576612	2.1462994	1.9354509	0.31482038	0.68031293	-1.7933899	-0.45268488	-0.056469824	0.012373832	-0.37106806	0.04068815	0.13397725	0.46069384	-0.2830238	-0.82991076	1.2140818	0.5311973	-0.65039104	-0.6675833	-0.79516214	0.21436502	0.24745505	1.2869258	0.15299022	0.33737862	0.00699401	1.6587023	-0.85467356	-0.023307752	-0.33659524	-0.5230449	-0.38672972	0.4848876	-0.3242076	-0.055111542	1.021019	0.004853531	-0.7081019	-0.2917959	0.20667589	0.3503709	0.27730477
1	-0.20310505	0.14881107	-0.4628884	-0.5168934	-0.59238166	0.23860343	0.6096246	-0.3254851	-0.22122924	0.24607582	-0.32522786	-0.25006256	-0.18360688	0.014353323	0.00037583	0.6236262	0.49865282	-0.33650297	0.16718593	-0.11420846	-0.7063366	0.41666606	0.7503416	0.09163247	-0.028234456	-0.5866191	1.4553541	-0.24992986	0.85994446	-0.5553998	-0.87026906	0.34010145	0.060397435	-1.5087831	-0.036338042	-0.5347744	0.53065	-0.40800312	0.45296013	-1.3936435	-0.7465578	-0.26873314	1.5379319	0.5202863	0.9569924	-1.6297296	-0.32870647	-0.002881991	0.49365604
1	0.32985455	-0.07351598	0.63998014	-0.56639105	-0.8101775	-0.037427098	0.88387424	-0.14137168	-0.16631313	-0.60260105	-0.44453952	1.225937	-1.9281908	-0.8571069	-0.615901	-0.40221524	-0.05965272	0.42694244	0.016181553	0.35778204	-1.0915043	-0.21585535	0.34732035	0.50678843	-0.09960983	-1.5600986	0.9657723	-0.19497897	0.4953115	-1.6826582	-0.13695627	-0.066295825	-0.459076	0.21270788	-0.6080152	-0.014892402	-0.8290422	0.30335668	0.5971677	-0.42920268	0.37229076	0.21828736	1.0763215	0.99956346	-0.07840762	-0.051736742	-0.4429998	-0.16955431	0.74619246
1	-0.010729111	-0.38190213	-0.38379207	0.09820786	0.19198456	0.3242922	0.47686824	-0.052630953	0.44665083	-1.6892176	-0.78747064	0.7124061	-1.6430627	-0.4457615	-0.09357036	-0.001339431	0.15132095	0.48261926	-0.2540542	0.80704105	-0.8664839	0.44645306	0.9849324	0.926557	-0.07109022	-1.3231274	0.696886	-0.16233005	0.9382181	-1.1836047	-0.25958183	0.075067855	0.027468236	0.10237182	-1.0148625	-0.57957834	-0.43946758	0.27688816	0.04010233	-0.9284453	0.13196136	0.24444732	1.131713	0.097356185	1.0146484	-0.8448393	-0.8158139	0.5067215	-0.17352507
1	-0.7968981	0.077122405	-1.1515732	0.5511735	-0.25683305	1.1367643	0.088648744	-0.2231972	0.97223145	1.7285812	0.37086648	0.3381837	0.13113323	-0.9759227	0.1841276	0.8197988	-0.6570759	-0.10655258	-0.6829999	-0.08691935	-0.30548653	1.4443039	-0.10758279	-0.24963307	-0.13564815	-0.98052824	0.7877696	0.31419173	0.59763014	0.110727064	-0.040370207	-1.45562	0.6818061	0.90546954	0.07213903	0.2521539	0.6659977	0.68238276	0.088985875	0.631147	-0.014398539	0.031097775	1.1001357	0.8179355	-0.86430424	-0.84492236	0.67352366	-0.21428947	0.9425027
1	-0.40355048	-0.5166854	-0.89522415	-1.2157742	-0.8323161	0.45749137	0.21369211	0.55292755	-0.86015284	-0.023736816	0.27952325	-0.27038535	-0.6793602	0.16934818	-0.19349742	0.115863085	-1.0311748	-0.52156603	0.28975317	0.31881547	-0.6197915	0.56347865	-0.44410953	0.09305128	-0.4158408	-0.17014453	2.0675433	0.93887526	1.1900115	0.10138253	-1.1332527	0.12964563	-0.24899852	0.027800681	-0.54047006	-0.50886303	0.3675125	-0.48444122	-0.18390496	-0.7791569	-0.094081044	-0.80486226	0.7718715	0.008024879	1.4080154	-0.2123641	-1.1178797	0.4156792	0.5175401
1	-0.26730734	-0.7595165	-0.14479412	-1.0237172	-0.29150173	0.13748968	0.05199439	0.78902876	-0.49417457	-0.46677527	-0.3861678	-0.3402564	0.17201544	0.7581132	-0.4128142	-0.36578286	-0.5561851	-0.34762353	-0.43481103	0.8135119	0.024443528	0.36469746	-0.75249374	0.35851628	-0.39552927	-0.43888837	1.2156411	0.16544512	1.2877848	0.2204857	-0.3281907	0.11062821	-0.20759434	0.54131204	-1.0108093	-0.07381181	-0.1883964	0.04566175	0.87302274	0.4124278	-0.6583156	-0.5496541	0.38440028	-0.59923613	0.041705098	-0.23963365	-0.15924723	0.04397149	0.52753824
1	0.38185963	0.31578392	-0.61567533	-1.0333158	0.24264136	0.5357144	-0.2501508	0.6751517	0.4543378	-0.55023146	-0.07270171	-0.28257743	0.7980823	0.74498624	-0.28427118	0.21037997	0.21680693	-0.88839865	0.06701457	0.021090336	-0.8279596	-0.085871376	0.42583472	-0.41752103	-0.17879343	-0.49668717	1.7191697	0.3916974	1.4977529	-0.43434417	-0.6587265	-0.1713154	0.11971453	0.6628207	-0.8422874	-0.36576158	0.9061777	-0.29339454	-0.42536023	-0.30226168	-0.18093619	0.25260964	0.5109803	-0.10972806	1.7277284	-0.3149611	-0.5635851	0.22758333	-0.06860766
1	-0.42776868	1.5594848	-0.75544035	-0.4340668	-0.32583806	0.45361063	0.24160635	0.76732373	0.539174	0.093357235	-0.65414286	0.2743445	-0.54449123	0.18414555	-0.26606196	0.05276604	-0.058841627	-0.6648972	0.2270382	0.17192812	0.13355146	0.3995109	0.0811679	0.005312716	-0.25377837	-1.8167882	0.35790643	-0.9006165	1.3057911	0.4897425	-0.97662914	0.29313898	-0.20914254	0.26011187	-0.34827128	-0.7124672	0.7119137	0.6001086	-0.2958233	-1.2985398	-0.20562278	-1.0029373	0.5765237	0.19290145	0.8163974	-1.3354012	1.001871	-0.2524357	0.1579234
1	-0.65308744	-0.20517968	0.4950626	-0.78954417	-1.3869401	-0.24961103	0.056473944	0.74428636	0.23056982	-0.10877381	-0.48840714	0.27938864	-0.8606747	-0.07117494	-0.13044412	0.62626874	-0.3809689	0.22622813	-0.8163924	0.099406295	-0.09430837	2.2610323	0.75377524	0.36807007	-0.12861991	0.23095104	1.3071412	-0.07432301	1.65874	0.37297103	-0.90589297	0.4030321	-0.39884093	-0.24079737	0.5296677	-0.2965984	0.57431006	0.6631681	-0.39054465	-0.51649624	0.19094326	-0.42498258	0.20472334	-0.21441464	0.48374107	0.3667537	-0.41232842	-0.520233	0.56544465
1	-0.5882745	0.058781967	0.010984546	-0.538785	0.32449886	-0.24803983	0.74091554	0.5387116	0.07154735	-1.1277013	-0.64331055	1.6807884	-2.179294	-0.267221	-0.7361752	1.0120097	-0.74959385	0.22145878	0.18550977	0.5790737	-0.9273907	-0.7749696	0.7473107	-0.4346617	-0.012464159	-0.051899713	1.2965238	-0.38667074	-0.5149856	-2.3460524	-0.31208053	-0.09732758	-0.74184847	-0.718475	-1.8895969	0.6929559	0.20793699	0.44165072	-0.008888498	-0.99776644	0.701108	-0.1470042	0.66345763	-0.24687313	0.9100765	-0.2979785	0.1560971	-0.28834167	-0.11197318
1	-0.93047833	-0.76698714	0.7855479	0.26370886	0.012824391	0.43903476	0.4976187	0.3640202	-0.19311559	-0.09963554	-1.0031534	1.8639857	-1.4970921	-0.21960561	-0.47555387	-0.16623671	-0.057283066	0.8966472	-0.041636236	0.56002927	-0.3653338	0.1156571	-0.9368024	-0.18291348	-0.48058346	-0.38727778	1.6811259	-0.12677911	-1.1280614	-1.4006933	-0.90688	-0.066175476	0.06893446	-0.6620138	-0.24083434	-0.007344669	-0.12921733	0.28684458	0.6007814	-0.6658674	-0.047599908	0.78931826	1.2515049	0.41219005	-0.04968722	-0.17674035	-0.37420815	-0.92018276	-0.14518616
1	1.0063974	0.9826803	-1.1924266	1.0361503	1.4717803	1.2616204	0.5544494	-0.3753037	0.7533795	1.3888367	-0.3227959	0.77871054	0.08796029	0.09055649	-0.39419976	-0.21551932	0.3888034	-0.5661848	-0.44496682	-0.35413265	-1.3117326	0.4972565	0.16968055	0.23403886	-0.5480222	-1.0802819	0.5121351	-0.6533594	1.1946421	0.4214107	-0.93064743	-0.6758749	0.43117073	0.7942937	-0.06462729	0.014224728	1.2609591	0.6401075	0.21477161	0.16434671	0.2704512	0.12856391	1.0112127	-0.5229862	0.71146584	-0.29087275	-0.10581078	-0.004299473	0.9573652
1	-0.2950329	-0.9859971	0.1989132	-0.076774925	-0.3239126	0.58202034	0.011951673	0.2561868	-1.598354	-0.5906365	-0.560663	0.9294695	-1.0963736	0.035648048	-0.112056896	-0.67423666	0.24218935	-0.30621552	0.35009104	-0.057493698	-0.6268743	0.7841661	-0.47883826	0.41628933	-0.19722784	0.25869247	1.8183825	0.39283505	-0.23065032	-0.12619974	-1.5323502	0.023138123	0.017605353	0.26045936	-1.1722404	-0.19651121	0.44847885	-0.2211609	-0.49982494	0.49480405	0.59398496	0.6806709	1.0686212	0.2946595	0.3595618	0.002839119	-1.104625	-0.5109459	0.14266025
1	-0.9763725	-0.96028924	-0.42105702	-1.0112525	-0.45492673	0.8035335	0.4635673	0.072145976	0.1689779	-0.28113642	-0.15065707	1.1939598	-1.5699085	-0.02959821	-0.21040148	0.262772	-0.3037896	0.12734397	-0.48234424	-0.52698827	-1.0996082	0.82607245	0.26705858	0.21894774	0.38260797	-0.15587607	0.801651	0.29411393	0.19704787	-1.8604141	-1.7599976	-0.68041325	0.08826141	-1.4982327	0.11255479	0.073053725	0.24236295	-0.102470815	-0.47775915	-0.5585919	0.514174	0.07540543	1.3003838	0.29492617	0.4432702	-0.5473768	0.102816105	0.36051968	1.3729936
1	-0.91896534	-0.19857372	0.19698606	-0.43100032	0.21895021	-0.03418026	0.9176142	0.19510485	0.50012815	-0.7570602	-0.29201284	1.426468	-1.6490494	0.4693667	-0.10135695	-0.067281276	0.11756837	0.64973843	-0.07867012	0.2549251	-1.0075927	0.5152552	-0.55882573	0.1257521	0.008260811	-0.56722236	0.21906216	0.727194	0.10598531	-0.60334015	-1.1576965	-0.7043616	-0.10065897	-1.4075178	0.38841134	-0.18530405	0.31636748	0.011859392	0.4645556	-0.74977726	-0.12010276	0.29441658	1.6323514	-0.39512357	-0.012996745	-0.4576238	-0.014999993	-1.2605057	0.38653284
1	0.005391442	0.16669759	0.23947194	0.17022245	-0.91078067	1.1007323	0.5127347	-0.3406369	-0.43629673	0.7371432	-0.54084265	0.5925911	-1.9337229	-0.24175702	-0.4257544	-0.2113759	-0.744366	0.5799112	-0.8875359	-0.04686896	-1.2264845	-0.24659602	-0.013408703	0.8900553	-0.044944126	-0.07788588	1.841652	-0.62505776	0.5816749	-0.8091306	-0.19465327	-0.34752372	0.10283812	-0.53499633	-0.3443421	0.10215927	0.2797735	0.52317065	-0.5845282	-0.7205095	0.6905607	0.1832292	1.2099235	0.46156082	0.13370758	-0.8789411	-1.0295472	-0.67263794	0.23493537
1	-1.311109	-0.2697071	0.47621343	-0.22337443	-0.45393607	-0.23081832	0.35927078	0.27638078	-0.7218111	-0.47489223	-0.4892555	1.3576183	-2.2234263	-0.53783584	-0.14637753	-0.7416691	-0.46710643	0.51493263	-0.5948602	0.0418207	-1.0035063	0.36529455	-0.503187	0.572303	-0.13973552	-0.50700355	1.8481145	-0.15133902	-0.21462688	-1.3371409	-0.538572	-0.4119114	-0.06799837	-0.4195531	-0.48555034	0.31565878	-0.13842571	0.30056074	0.08126688	-0.39760256	0.45928165	0.18645574	1.6337566	0.89292914	0.45393404	0.35851473	0.7003299	-0.113689184	0.45327348
1	0.6056914	0.28369847	-0.037579693	0.29656798	-0.1198234	0.93008715	0.8619393	0.24073853	-0.32459176	-0.72594124	-0.25909638	0.25725448	-0.5760734	0.33869085	0.07564477	0.039613377	-0.071444504	-0.3672997	-0.038994025	-0.5037263	-0.54754364	0.021513695	0.80863535	0.13045643	-0.19129539	-0.5940609	-0.5851801	0.35076222	0.9870301	-1.1426482	-0.4840902	0.6494886	0.09737577	-0.095378526	-1.6581182	0.10435215	-0.16975398	0.16335833	0.069442324	-0.54368883	-1.0229647	-0.08617028	-0.8150734	-0.08453812	-0.3700187	0.42505622	-0.4471619	-1.2235454	1.538652
1	0.058666144	0.022971814	-0.20983593	-0.112363055	-0.31621185	-0.9600763	0.9632339	0.02553608	0.07903305	-0.12498751	-0.60581046	1.179342	-0.15386803	0.14163113	-0.49071082	0.000248458	0.7077603	-0.020728437	-0.33978444	-1.2372184	-1.0207086	-0.07838228	0.75860953	-0.24779451	-0.4227982	-0.39352417	1.1733505	0.5403722	0.05109357	-1.0989312	-0.9052277	-0.9902323	0.28936037	0.56930256	-1.4050194	0.21379317	-0.32555687	0.41576946	0.5288549	-0.51564956	0.029749474	-0.9157725	-0.34848195	0.45156747	0.049294833	-0.14453615	-0.9385601	-0.39348605	0.6862521
1	0.31061053	-1.5931281	-0.22765154	-0.6549532	-0.06603459	-0.06339361	0.5870086	0.70396954	-0.25762424	-0.18593638	-0.7529249	-0.524532	0.20730437	-0.14406225	-0.64400005	-0.3987004	0.33765817	0.45317814	0.23569712	-0.8374307	-0.4011801	0.7558529	0.63339317	-0.28588942	-0.5561151	-0.25565368	-0.5699104	0.58157027	-0.07255738	-0.08261365	-0.3803686	-1.2138429	0.13062483	-0.16405858	-1.5709866	-0.071163975	0.19654492	0.37811226	0.03604622	-0.2077155	-0.62630016	0.14458698	-0.48245978	-0.06306386	0.94006443	1.2111796	-1.0593944	-0.9573794	0.6496135
1	-0.16238534	0.32340804	-0.2736112	-0.083413884	0.9086986	-0.3072483	0.3732489	-0.1627366	0.34312665	-0.67490375	-0.049975965	-0.39797416	-0.050608154	0.4597695	-0.29742387	-0.3350182	-0.2840892	0.041041754	0.12997982	0.32971227	-0.100025274	-0.4989222	1.1220819	-0.21717745	-0.62590814	-0.26401553	1.0255157	1.1330453	0.7640915	-0.38514882	-0.64018524	-0.8363437	0.29597214	1.2018793	-2.1054313	-0.091085106	0.37058517	0.14134236	0.007438147	-0.40934956	-0.2885548	-0.5329047	-0.32566214	0.38678175	0.38865218	0.37409303	-0.269338	-1.0609127	0.67474234
1	-0.5363653	0.20615686	-1.0685674	0.4077987	0.4345786	-1.3277577	0.24538037	0.3418656	-0.70444494	0.41037947	-0.12331027	0.29970983	-0.01506717	0.33165202	-0.8418001	0.8465504	0.4280266	0.6704589	0.059003852	-0.6935046	-0.5298001	-0.9746618	1.2748722	-0.18980943	-0.36789966	-0.5047648	0.4732406	0.4741671	0.6815913	0.56166124	-1.3736234	-0.18908226	0.43347782	0.9410532	-1.4270625	-0.23592238	-0.12726632	0.5822518	-0.18654902	-0.5287586	0.51384854	-1.1280265	-0.12755765	0.39421564	0.26018834	-0.6702724	-0.7370196	-0.10712947	0.6169458
1	0.3499936	-0.39871773	-0.37333918	-0.14844133	0.25647312	-0.5962621	0.43822303	0.05383238	-0.5536244	0.10260478	-0.3833718	-0.056633245	-0.15780348	0.04581075	0.5924909	-0.93493485	0.21729897	-0.4428703	0.25154752	0.2541439	-0.16260941	0.69061416	0.41755298	-0.13738355	-0.6939128	-1.3880078	0.71841353	0.6915723	1.0094934	-0.3263804	-0.8106143	-0.5517486	0.5370016	0.03565717	-0.57928324	-0.46093437	-0.1301551	0.109952524	0.04059124	-0.18595524	0.11479988	-0.045214485	0.2593829	-0.5254905	1.2273598	-0.42888227	-0.7808644	-0.4366292	0.63767475
1	-2.0371842	-0.8513541	-0.5000036	-0.44749084	-0.6955651	0.15576984	-0.21308115	0.29407105	-0.68692076	-0.27127668	-0.021230401	1.0912358	0.05597486	-0.60280156	0.72793764	-0.4196955	-0.27332583	-0.35942465	-0.12514493	-0.18473819	-0.87557995	1.240674	-0.20619579	0.6251236	-0.11046855	0.5605329	-0.019367388	-1.2371246	0.23056772	0.10786794	0.32204065	0.5287311	-0.41873106	0.12540196	0.19256774	-0.16160314	0.09211247	0.43959266	1.0283015	0.26530242	-0.016977139	-0.5285551	0.09238886	0.119264245	-0.14290212	0.378886	-0.040417597	-0.2912606	0.71464586
1	-0.09728211	0.25193298	0.5092543	-1.0375354	-0.085602805	-0.4382273	1.1936015	-0.2544054	0.4271947	-0.108005784	-0.6364467	0.18658018	-0.9506783	-0.44928637	-0.3851993	-0.6161513	-0.11641733	0.17205572	0.2890832	0.677538	-0.6939294	-0.464656	-0.03529022	0.5265358	-0.60320646	0.6056182	0.7172183	-0.7440143	-0.15989788	0.6869741	-0.6976705	0.60275686	-0.34282085	-1.058673	-0.52506256	0.033665102	0.39062884	0.20159829	0.93184465	-1.3497478	-0.73601496	0.47320762	0.25590655	-0.22842963	0.67905647	0.942201	-0.5757051	-0.97444105	-0.46199223
1	0.32062098	0.36726782	-0.96893275	0.5472773	0.28101483	0.23128623	0.054298054	-0.2055862	0.5111779	0.21663691	-0.37281528	1.3875227	-1.1125569	-0.4105891	0.4669429	0.4836869	-0.11062796	-0.6898158	-0.4600991	-1.2074162	-1.7171036	1.0038028	0.59838116	1.0588405	-0.36922413	-1.1488216	0.32073855	-0.5919485	-0.04373362	1.0569303	-0.53758717	0.04206836	-0.07086404	-0.25250196	-0.95808166	0.9069024	0.18350734	0.033779107	-0.58266187	0.6746073	-0.37430435	0.30759668	1.0551932	-0.21517241	-1.0098743	-0.7273659	0.16954869	-0.061297636	0.5011269
1	-1.388964	0.118982285	1.1323837	0.053695075	0.10827662	0.7674104	0.019598456	-0.45341974	0.2548651	0.9132365	-0.25527355	0.5676917	-0.61195856	0.25800797	-0.0755762	-1.2003573	0.1968548	0.84395003	-0.58940315	0.800875	-1.1492223	-0.50303215	-0.16605905	0.055092927	-0.5269846	-0.33773556	-0.2852252	-0.30773908	-1.0742038	-0.31764904	-0.43817726	-0.22812305	0.030073475	-0.24114318	-0.06998714	0.10191279	0.04748488	-0.31556594	0.2905423	-1.4595433	-0.2215967	0.50309414	0.2754589	1.1777556	-0.6252734	1.069355	0.85296214	-0.63847333	-0.3980937
1	0.6392442	-0.25886887	1.0963498	0.947036	0.14408457	0.016118987	1.0365645	-0.3992932	0.58099717	0.115311116	-0.4571144	-0.26972172	-1.0608684	0.27553543	-0.43014315	-0.40017417	-0.108747646	0.71125454	0.1621882	0.23331673	0.112025544	0.012591238	-0.34457335	-0.04171889	-0.82342386	-0.3204307	-0.10985556	-0.13404045	-1.110523	1.2651699	-0.46494442	0.15689573	-0.3704929	0.49832806	0.908959	0.50251776	0.18300442	0.10586134	0.41522282	-1.0795213	0.74170935	0.3173659	0.61172795	0.68629664	-2.0177498	1.0602238	1.2117304	-0.32122365	-0.13880959
1	-0.7636608	0.26122975	-0.5610101	-1.2774136	0.951898	-0.033057343	0.19874787	0.54104304	-0.2202539	-0.13018693	-0.31567374	1.0671803	-0.6633436	-0.12528126	-0.55472213	0.48089507	-0.032673355	-0.19274984	-0.06357077	-0.798954	-0.014098818	-0.42746082	0.25510705	0.35348156	-0.17188886	-0.4841036	0.72966695	0.93929976	0.5752931	0.6852712	-0.7614268	0.104434915	1.0755419	-0.9822125	-1.0494915	0.66595095	0.14933321	-0.15758166	0.16197619	-1.1270329	0.052230824	-0.19525465	-0.46743286	-0.13981867	0.08502223	0.004422567	-0.08562205	0.24417096	0.5758047
1	-0.8086056	0.16340256	-0.8599456	0.042279664	0.01724749	0.010893457	0.6974605	-0.006149891	0.3641257	-0.4377938	0.22966963	0.16598517	-0.1654651	-0.8060918	0.037907325	1.1105335	0.16842626	-0.38817644	-0.11365827	-0.79416925	-1.1272911	1.3619678	-0.11153104	-0.36007908	0.24573655	-0.07902628	1.2261544	-0.33179745	-0.35215944	0.061133668	-0.719786	-0.17753938	-0.47460157	-0.4134511	0.2433341	0.24425241	0.26841035	0.1618498	0.56407356	-0.63535726	-0.370274	0.030608501	1.4862092	0.2406819	-0.47158718	-0.16267101	0.03395221	0.08832412	1.2929007
1	-0.5084982	-0.99047333	-1.0688637	0.14240274	-1.1767832	1.9076349	0.06749761	0.31568274	0.01874253	1.5480461	0.280129	0.84003484	-0.2744959	-0.2795048	-0.67328507	0.73864514	-0.7913626	-0.6265564	-1.1213998	0.10595056	-0.53522307	0.6629339	-0.058298193	-0.69132316	0.25328088	-1.0834521	0.32722485	-0.20230916	1.3261607	0.75154895	0.18906495	0.24590026	0.022698008	-0.27948976	-1.1125054	-0.38720822	0.5783485	1.0066447	-0.110164106	-0.6255807	-0.8687349	-1.1636915	0.8602848	0.79441357	-0.09258124	-0.9234111	-0.18738894	0.8172151	-0.33036935
1	-0.42074037	-0.675642	0.81896245	0.4178379	-0.112275094	1.5914533	0.3013113	0.27519223	0.43737018	0.26941955	-0.67465955	-0.27085614	-0.37151605	-0.8651331	0.4145107	-0.7872825	-0.3736058	-0.01877447	-0.38963154	1.0513304	-0.084361054	0.11329933	-0.2752378	0.21697667	-0.09521822	0.13481405	0.16740848	-1.2606184	0.5122673	0.3866749	0.44909635	-0.55357707	-0.04456308	-0.26261008	-0.8734138	-0.1510676	0.050770435	1.4924746	0.34885773	-0.7193484	-0.37845126	0.5217323	1.1324205	0.21570905	0.14844	0.14750993	0.11652301	0.6170486	-0.0368142
1	-0.49358666	-0.48327553	1.9848393	-0.6387279	0.5354914	2.183502	0.68487275	-0.78832924	0.19108702	0.43346334	-0.8642528	0.035677094	-0.61764	0.5576511	0.40796694	-0.5118168	0.4384683	-0.5586608	-0.5212259	0.3004691	-0.3832325	0.5213733	0.30162328	0.37313673	-0.14309075	0.008728861	-0.06950508	-1.1397308	0.31073958	0.79744065	0.25947684	-0.2503159	-0.06834972	-0.46495506	1.1776607	0.947458	-0.3064049	0.77494186	-0.3971125	-1.6465241	0.18851297	0.31298226	-0.17866726	0.3235151	-0.04771291	0.17581546	0.17937481	-0.13703446	0.055826508
1	-1.5106161	0.6669796	-1.4336518	0.48966378	-0.025748149	0.78309417	0.25426546	0.30470046	1.527774	-0.16587289	-0.45166957	1.712513	-1.2768867	-0.1289095	0.23421198	0.82985485	0.007805397	0.2812964	-0.36931738	-0.16000398	-0.9194753	-1.0109943	-0.023179961	-0.06598983	0.22906119	-0.8759716	0.22336078	0.35782814	1.4015584	1.2415055	0.07978966	-0.34694242	0.4037652	0.91463935	-1.1276423	0.012580539	0.056550663	0.6895951	-0.8106094	-0.46105117	-0.27414566	-0.7543206	-0.10440844	0.75176483	0.155946	-0.6953675	0.556007	0.48582044	0.17003164
1	-0.6837748	0.000283502	-1.1228539	-0.03601028	-1.5760396	-0.65738267	-0.052307874	0.04919353	-0.15353286	0.27544135	-0.27500498	0.3051558	-1.7730744	-1.5200653	-0.18556511	0.71640736	-0.10650183	0.54620296	-0.95058936	-0.009603892	-0.12171567	1.48844	0.10900656	-0.32650846	-0.28250584	0.13854928	0.55630916	0.20454177	-0.056722037	-0.15203714	-0.45970577	0.43039742	0.39946043	0.78212667	0.28392082	0.12634161	0.32729372	1.0919297	-0.12509432	0.39043027	-0.9432601	-1.465147	0.5849437	0.8509889	0.16017811	0.795108	0.017321393	-1.2015502	-0.050064236
1	-0.7267209	-0.18468173	0.71850157	-0.62393296	-0.8612641	-0.2930538	0.16636707	0.12211935	-0.18279341	1.5595199	-0.64925325	1.3675774	-0.6520568	-0.72599953	-0.613785	-0.7833603	0.13924895	-0.4718081	-0.16144054	0.33769032	-1.340696	0.77252895	0.10606115	0.9448504	-0.7384517	-0.22971833	1.1216596	0.16533287	1.4643486	-0.81748337	0.19405319	1.0707593	-0.05462184	0.8598114	-0.94880897	-0.14631683	0.70167863	0.4421317	1.3233155	1.5017018	0.83094436	0.35528955	0.025937542	1.0481822	-0.23354502	1.0968927	-0.5001982	-0.91651165	1.0652945
1	-1.3110822	-0.9259268	1.1285144	-0.21091184	-0.34385177	-0.23263831	0.8951234	0.48741946	0.18215603	0.17969291	0.37229457	0.60174024	-1.7611092	-1.4564773	-0.08998542	-0.73674697	-0.58089554	-0.18347517	-0.3549648	0.23632593	-0.12453113	0.3655109	-1.10849	0.3155987	-0.33004943	0.46867177	0.30127826	-0.53949267	-0.37063777	-0.8677541	-0.5318005	0.44955048	-0.47263774	-0.84233236	-0.17188904	0.21856776	0.77821845	0.42646837	1.8419548	-0.3646286	-0.030685479	-0.07730334	-0.24880864	0.82934386	0.4224974	0.63913655	-0.061686322	-0.79082966	0.25167796
1	-1.1332202	-0.90860224	1.2349707	-0.48626748	-1.5636859	0.4740958	-0.08289208	-0.13839872	-0.12083752	1.3461282	-0.41341624	0.35516816	-1.9508812	-0.5303154	-0.17502612	-0.3274664	-0.8177177	0.37295488	-0.9324013	-0.13363777	0.35167181	1.9594151	-0.67623496	0.55249834	-0.25042066	0.30894735	0.6251013	-1.0259652	0.5359506	-0.55576926	-0.6234117	0.16934845	-0.40814522	0.61015373	-0.049679447	0.3849012	-0.24447608	0.31516537	1.6983168	0.050933674	0.1924654	0.0948627	1.0029601	0.5082896	-0.3146447	0.24565239	0.1849933	-0.27709302	1.598967
1	-0.30755526	-0.8227571	0.589891	1.4876077	-0.63826686	0.5920652	0.09073793	-0.19066113	-2.4236274	0.47935316	-0.16255559	-1.1561124	-1.1688187	0.48289037	0.4300639	-0.4422202	0.03544546	0.003475437	0.1541243	0.23374456	-0.42568	0.18520246	1.1496887	-0.17643099	0.59760815	-1.0380025	-0.20207237	0.48855567	0.9031109	-0.33094317	0.4507497	-0.1853151	-0.31997815	-0.4769743	-0.8002916	-0.29885152	0.23830797	0.9109134	-0.77726364	0.8267151	1.1076531	0.20641892	0.5433786	-0.7466315	0.15845217	1.3769497	-0.107985176	-1.296194	-0.068463266
1	-0.84884435	-0.26175493	0.91938937	-0.61888486	0.34366256	1.4164325	0.23584081	-0.07292172	-0.12196379	0.7608394	-1.3692871	1.0532446	-0.401307	-0.12270393	0.2672887	-0.8677217	0.45027518	0.32838368	0.31311736	1.7143657	-0.8792497	0.4414837	-0.24788837	-0.012927866	0.270985	1.0199498	-0.9163635	-0.4323575	0.978073	0.38732708	-0.24686342	0.22305758	-0.756566	-0.44819924	0.29318008	0.2346471	-0.3800801	0.11830467	-0.35821193	0.17847492	-0.33792818	0.67719454	-0.42933768	-0.21493381	0.08079118	0.8893638	-0.4402848	0.36690637	1.3438423
1	0.7624359	1.0399281	-0.8526252	0.4530372	-0.71464825	-0.34416148	0.6849416	0.39579666	0.6896209	1.1800145	-0.001102048	1.4790565	-1.3763999	0.028769417	-0.8978134	0.8774547	0.090063356	0.18491504	-0.2890838	-0.24829982	0.5102655	0.108397044	-0.25824463	0.28219196	0.20877261	0.69757867	-0.73215026	-0.6012274	-0.052347057	1.2587059	-0.14113605	1.0787334	-0.9083015	1.5574812	-0.2050694	-0.6308923	1.1285356	0.70253116	0.18456629	0.18220653	-0.14014928	-0.44462335	-0.93418074	0.6691791	-0.48952642	-0.18771979	-0.06729557	0.8919563	0.41518325
1	-0.13112028	1.185963	-1.2073693	0.65780663	-0.9229641	-0.90931153	0.6772211	0.15684709	0.17394422	0.7488061	0.40280238	1.5123986	-0.4725185	-0.70593804	-0.17483038	1.2962791	-0.009641193	-0.0872801	0.1272304	-0.06549901	-0.743396	-0.23135479	-0.40920863	0.08340594	-0.10963592	0.7298408	0.16707362	-0.51487845	0.8197327	-1.0183529	0.5401342	0.7516418	-1.0323468	0.4266892	-0.789135	-0.03491351	0.9114591	0.6069657	0.83925605	-0.4714676	0.2661809	0.41207144	-0.11438131	0.20408136	-0.013057249	0.92597413	-0.20843884	-0.10761298	-0.6564689
1	0.38949826	-0.24202904	-0.07833014	-0.9152864	-0.53296673	-0.55996066	0.3776383	0.884543	0.12871796	-1.3359048	-0.6046395	0.7551954	-1.3764307	-0.40546855	-0.4398026	0.21836878	-0.15410179	0.9934801	-0.16937909	0.71507466	-0.36247614	-0.37853685	0.95468724	0.5875391	0.4183857	-0.17636426	1.1485171	-0.05631606	0.86517435	-1.7989899	-0.7006321	0.7503673	-0.597765	0.6168024	-1.0316122	-0.70317954	0.7045593	0.27991685	-0.07925876	-1.3703208	-0.22302954	-0.24285631	-0.35323906	0.5257289	0.85786325	-0.002343845	-0.89361227	-0.33628935	0.07662455
1	-0.013455039	-0.17819	-0.37779602	-0.41431704	0.3063672	0.28520572	-0.15385173	0.6238886	0.6522586	-0.69041854	0.045566197	1.9531046	-0.051167805	-0.3527909	0.18678913	0.9171729	-0.45290396	0.8680155	-0.63698334	0.006411944	-0.7663431	0.4531699	0.61317235	0.57342607	0.42006028	-0.4889098	1.1540052	-0.012931879	0.8966356	-1.8906235	0.042154845	0.38390046	-0.20428385	0.6408179	-1.1798074	-0.24082728	1.348042	0.5801338	-0.012493719	-1.6892948	-0.8655548	-0.509564	-0.13237315	-0.68474203	0.9355384	0.39826038	-0.5467678	0.09332922	1.6223502
1	0.11284631	-0.15382761	-0.7329191	-0.4527473	-1.1833959	0.0815483	0.463246	0.38869575	-0.697031	0.50374097	-0.29770592	-0.42651972	-0.43153948	0.041239783	-0.08502073	0.69276386	-0.7398684	-0.19892088	-0.48346126	0.70794135	-0.6739065	1.4193912	-0.11554261	0.3040105	-0.2324091	-1.0499471	1.140856	-0.15121982	0.55651045	0.9565781	-0.65773624	0.5143197	-0.17434154	0.17073068	-0.2887384	0.108659014	-0.34791145	0.19890326	0.6289111	0.830343	0.43751857	0.4812957	-0.49469832	0.2576181	0.67494226	0.49996272	-0.4784154	0.82753485	0.2845239
1	-0.72082376	-0.3155723	-0.2450529	-0.61718756	-0.7114613	0.09961954	-0.07564893	0.41207024	-0.8869236	1.2336987	0.08099279	-0.20142072	-0.47814786	-1.1147144	-0.118542	0.964202	-0.9165552	0.30319515	-0.8295736	0.7751227	0.1345003	1.7649583	-0.9803085	-0.1624361	0.10700677	-0.24361189	0.85477704	-0.055282917	1.4042685	1.7096727	-1.0503293	0.86057293	-0.22140455	0.5160285	-0.36289126	-0.02355017	-0.80066293	0.002781655	0.087171935	0.7805598	-0.34175292	1.1879239	0.2692995	0.25013298	-0.06304622	0.7697473	-0.13249955	0.24036668	-0.36885786
1	-0.25581384	-0.29469243	-0.53258586	-0.27064732	-0.25716624	1.5976094	-0.071304634	0.04440712	0.48201463	1.1477998	-0.7326581	0.4496868	-0.19164303	0.3838791	0.1922231	-0.28699073	-0.89182	1.0854002	0.1371774	-0.23389818	-0.2717096	0.4320795	-0.044389773	0.05545539	0.10259761	-0.5081481	1.0434996	-0.28135207	-1.2020378	0.55761415	-0.2859154	0.5372302	0.053875938	0.30676958	-0.7922444	-0.21625948	0.7354029	0.40346363	0.50737333	0.072050616	0.35412166	0.01292985	-0.086200796	1.1278731	0.070393875	0.17214663	0.08864199	0.1567089	1.142366
1	-0.91204417	-0.23181583	0.37108594	-0.06993433	-0.6300807	1.2747065	0.29766896	-0.22208153	0.042497583	1.1361719	0.3223608	1.951339	-0.09577657	-1.4747732	-0.102488905	0.20846996	-0.62201154	-0.77886456	-0.1949993	0.6347881	0.084176056	0.7926263	0.035155665	0.7118379	0.6237757	0.069155425	0.5306747	-0.52059084	0.83141077	-0.052943777	0.1048956	-0.32521915	-0.40304825	0.42925885	-0.14384079	-0.60310805	1.0691673	1.0376534	1.2402114	0.4275943	0.20046422	0.6321429	0.49034032	0.4209366	-1.1268313	0.37899232	0.105953865	-0.37485594	1.368739
1	-0.1205134	-1.4167757	-1.0602868	-0.86867684	-1.0586308	0.55645967	-0.33978936	0.98318636	-0.8715205	0.1816244	-0.39777514	-0.08586772	-0.6507866	0.17379002	-0.07082845	-0.20481466	0.29653695	-0.2650887	-0.42849594	0.27422392	-0.5365212	1.4589753	-0.061651558	0.32364744	-0.0466129	-0.5432136	0.75886184	0.8009018	0.8882593	-0.5501988	-0.3300573	0.2726972	0.32902718	0.46967578	-0.21678135	-0.9020742	-0.52166086	-0.38877192	-0.028343681	-0.50185466	0.6407743	0.13167566	-0.050889496	0.18364552	1.0154417	0.2694961	-0.5013796	0.3353367	-0.19607434
1	-0.35607404	-0.8038591	0.5053205	-0.33099186	-0.84503424	-0.29551226	0.39192903	0.7365824	0.5987064	0.09599282	-0.5152506	-0.26720586	-0.41701323	0.53004	0.15675591	-0.5567858	0.10809916	-0.27340665	-0.5522706	-0.09709488	0.70961386	1.7311941	0.13666229	-0.36941656	0.66826516	-0.29623038	1.0775146	0.29176274	0.78849214	-0.66083556	-0.79444593	0.36140144	0.08076903	0.51049167	0.5274499	-0.7983943	-0.34791994	1.0693586	0.31849653	-0.111865774	-0.30320477	-0.3325145	0.016103975	-0.24391517	-0.39569765	-0.7525204	-0.6629001	-0.41487023	1.1595411
1	-0.108610734	-1.6003908	0.14218125	-1.1664577	-0.985883	0.860853	-0.045080133	1.0086138	-0.9475809	-0.08374607	-0.43455145	0.15034698	0.5013091	-0.16400768	0.19019853	-0.547968	-0.42402092	-0.40580466	-0.025931638	0.013864373	-0.41171792	1.2037737	0.46052808	-0.1255514	0.11830155	-0.51047343	0.8101365	0.71134603	0.4473746	-0.96819955	-0.5434907	-0.730493	0.31938785	1.1163162	-1.1945165	-1.0693812	-0.47093317	0.16293788	0.10105957	-0.018225454	-0.690641	0.43828693	-0.39448375	0.32629153	0.2157124	0.32912487	-1.4895997	-0.383929	1.419111
1	-0.6272976	-1.6753495	0.6260376	-1.4723792	-0.2967917	1.5182363	0.06460822	0.84478825	-1.3680406	0.77881247	-0.799075	0.42116803	-0.37423918	-0.52660817	-0.14210176	-0.44369242	-0.1472218	-0.01022132	-0.56171995	-0.20708182	0.014619341	-0.07872291	0.028863365	-0.29318932	-0.17746834	-0.46372288	0.87182796	0.78840846	0.9853119	-1.0662072	-0.26811212	-0.6081296	-0.36948532	-0.38555193	-1.3829579	0.104181774	-0.72035456	0.47544748	0.3165343	0.4361468	-0.24995536	0.0623096	-0.01866962	0.021331789	0.8141086	0.2871748	-0.34952366	-0.6209988	1.5978198
1	0.10637703	-1.2729139	-0.03680302	-0.58945817	-1.2166424	0.9964149	0.69713205	0.13116261	-0.51785517	-0.321199	-0.029957937	-0.18680939	-1.5333362	-1.4598265	0.026673201	-0.50838107	0.056117855	0.16721831	-0.007210612	0.1937403	-0.08529772	-0.40376797	-0.26855978	-0.05459938	0.30994537	0.02909829	1.2815477	-0.25711152	0.72087276	-0.7533583	-0.6861491	0.1972066	-0.22475429	-0.5351243	-1.1217465	-0.26557773	0.0700361	0.66853446	0.72091293	-0.1833077	-0.65266585	0.23395984	0.09030182	0.5634831	1.0235893	1.2800851	-0.693882	-1.3869644	-0.25425377
1	0.34612453	-1.0477962	0.055003226	-0.46145305	-1.8144406	0.81807965	-0.21100569	1.2120142	-1.4394572	0.7623083	-0.64248616	0.29283515	-0.54057235	0.27795592	-0.27841076	0.13394743	-0.21289627	-0.727193	-0.25245795	0.7623892	-0.28648856	1.6109562	0.24857391	0.10912182	0.5295246	0.16378516	1.080413	0.7409702	1.2120988	-1.0854267	-0.4397766	-1.1032369	-0.17944229	0.6665196	0.41949645	-0.6848271	0.0159319	-0.38886088	-0.38523364	0.21133056	0.12298708	0.95142317	0.5901815	-0.07405248	0.6500519	0.8565037	1.4206287	0.32105026	-0.20375115
1	-0.3392799	-0.89745057	-0.097955555	0.365566	-0.3610093	0.31347468	0.019267023	-0.24465331	0.36818677	1.0153444	-0.69309163	1.5514797	-0.27702898	-0.17163284	0.28560048	-0.593418	-0.16429138	0.1914482	-0.3511542	-0.013306075	0.12153958	1.3065102	0.5440608	0.8948522	0.03494755	0.6762768	0.22531609	0.05695209	-0.31091574	-0.68758607	0.11329035	-0.6364039	-0.13918711	0.8933288	-1.4930433	-0.500009	0.40360072	0.14056203	1.4135488	-0.5929845	0.7754204	1.0174941	-0.031402398	0.24031495	-0.5996435	1.6646388	-0.63019764	-1.4794188	0.15507594
1	-1.0967444	0.7535538	-0.38819203	0.33067465	-0.53216296	0.10769919	0.26493564	0.29371008	0.31765407	-0.031082844	-0.43965426	-0.23205574	-1.8837682	-0.7347608	0.36763796	-0.46281448	-0.64639676	-0.01295542	0.09925184	-0.33860442	-0.23852025	-0.394042	0.8007111	0.06268257	0.513027	0.19393225	1.4836828	0.14228238	-1.1584235	-1.3127929	-0.6412598	-0.34809908	-0.13630155	0.50963867	-1.0961027	0.55125636	0.94139606	-0.010527089	0.091322996	-0.58838135	0.075563885	-0.1682273	0.11866657	0.15575698	-0.105604	0.7836314	-1.5106062	-1.2421349	1.0431235
1	-1.324718	-1.2601907	0.30918255	0.3390883	-1.4043863	1.045225	-0.27192286	0.5806634	-1.0736943	1.2377156	-0.5091865	1.0867088	-0.74821335	0.35487267	-0.08776423	-0.8797406	-0.61073	0.08504276	-0.1342336	0.33941644	-0.3940787	0.63418317	0.6428987	-0.17459075	0.3370071	0.9659554	0.9000037	-0.4466413	-0.42883444	-0.46204898	-0.56057173	0.3236244	-0.06410369	0.773344	-0.6542033	-0.0199481	-0.57139057	0.6064587	0.43416184	1.1906339	1.2093849	0.12531503	0.94927835	0.32278034	-0.9967823	0.8812091	0.26380044	-0.10498622	0.09289725
1	-0.41667113	-0.8974314	1.61634	0.050782308	-1.1174476	0.58749294	0.099755146	0.2672699	-0.1755738	0.96595013	-0.89535993	0.44438	-0.5321576	0.43442792	0.32984117	-0.63711053	0.10844899	0.17293227	-0.28097317	0.45245463	-0.9705843	0.59985673	-0.09071072	0.28758386	0.35244203	0.31313542	1.1210133	0.17918877	-0.13850406	-1.052238	-0.6935071	0.56358856	0.45120323	-0.29134306	-1.5686103	-0.932161	0.59204835	0.32263032	1.1659526	1.3641666	-0.5622421	-0.040341847	0.5750858	1.219216	-0.75150454	1.1553558	-0.12165132	0.17058113	0.56469524
1	-0.6949452	-0.21606438	-1.1138138	-0.6026242	-0.5228634	0.75528985	0.14030197	-0.52104026	-0.8854088	1.1136699	-0.3257531	0.18211365	-0.9842102	0.13243835	0.18044822	0.17201105	0.35693407	-0.6125491	-0.75315046	-1.7015048	-0.94634163	1.8060973	0.045807067	-0.10036609	0.55977273	-0.100105286	1.0549283	0.15260817	1.1155305	0.60659516	-1.1480131	0.39142042	0.15823627	0.20624493	0.28371358	-0.09345142	-0.5818416	0.3540257	-0.104907975	0.6122601	1.0592346	-0.46704042	1.0382577	-0.26827523	0.76143134	-0.5621718	-0.4318214	0.48197573	0.7754927
1	0.31361794	-1.0141954	1.4955981	0.09484095	-0.5294253	1.2346847	-0.020141823	0.090458736	-0.47024402	0.77583486	-1.2187065	0.94552195	-0.47016105	-1.3211267	0.16679107	-0.7975221	0.2792573	-0.02674729	-0.77025175	-0.35886464	0.33715647	0.961033	-0.70366055	0.59319144	-0.07933627	0.14873302	0.21415485	-0.001003994	0.29544777	-0.59541106	-0.6238572	0.26416028	-0.6246426	-1.2529858	0.5246341	-0.48880568	-0.4926234	0.28471273	0.9279043	0.94703376	0.97869796	-0.076096974	0.4189186	0.30869612	-0.4191275	-0.0926803	-1.1405308	0.48840433	0.16848479
1	-1.1053818	-0.89689463	0.012863564	-0.06453169	0.10701696	1.2139281	-0.026642032	-0.0770587	-0.18283331	1.3651663	-0.61341685	1.7150323	-0.17439413	-0.9053109	0.3609	-0.40348396	-0.8608409	-0.9555303	-0.74981403	-0.058459707	0.31131503	-0.14414851	-0.7922527	0.12671807	0.2516165	-0.2285696	0.72931707	0.17865603	0.73008144	-1.5956014	-0.25774986	0.1835206	0.00529069	-1.1824853	-0.22467472	-0.07914594	-0.18110712	0.11183706	0.9260825	0.15063094	-0.009571482	0.067072466	0.4235892	0.65074646	-0.7115472	0.4754072	0.20965166	1.0275605	0.03539363
1	-0.20352522	-0.7255658	0.20310481	0.052947003	-0.3432422	1.8706455	-0.22793593	0.005762247	-0.60665065	1.1640452	-0.3412645	-0.042842697	-0.15526816	-0.3186371	-0.61418873	0.7467573	-0.6884972	0.18981643	-0.7053254	0.58946013	0.07141791	0.24088381	0.15098444	-0.05342819	0.3548845	-1.0320631	-0.025112335	-0.87431926	0.11714913	-0.4222941	-0.5487378	-0.14735685	-0.4806003	-0.5238463	0.69698113	0.10656667	0.30767086	0.39070827	-0.31209394	0.9887847	-0.059905633	-0.73183876	-0.58718735	0.19744779	0.32966876	0.4859055	0.18466343	-0.57193077	-0.41461667
1	-0.03541142	-0.3504066	0.14698215	0.26981205	-0.93845874	1.1914653	-0.27412537	-0.4083283	0.3829781	1.8526975	0.19351366	-0.52207947	-0.5151837	-0.51505154	0.43398392	-0.2324143	0.011250226	-1.2795701	-0.001719641	-0.85691094	0.6155441	-0.27336738	-0.15775102	0.79658926	-0.33846986	-0.7873549	0.16719148	-0.22888403	1.1717074	0.46014073	0.14376026	-0.44512734	0.150761	-0.28333226	-0.2419653	-0.10982878	0.5361316	0.4829305	-0.22836167	0.48484364	-0.5854454	-0.211098	0.49480096	-0.8795815	-0.57130504	0.1872929	-0.6516414	-0.100418724	0.16310231
1	-0.46904835	-0.47171956	-0.28650728	-0.41831908	-0.49575266	0.30325985	0.33235678	-0.22492254	-0.40550375	1.4921663	0.101768784	-0.4787015	-1.7504574	-1.0190902	-0.34620368	-0.057807744	-0.6324747	0.10903747	-0.49894905	-0.38743204	0.53218925	0.60883206	-0.45230722	0.1491592	0.17149495	0.06650741	0.40211797	-1.0322266	0.7105582	-0.43574855	-0.21146035	0.8288744	0.29722905	-0.04640048	0.20777181	1.1770906	0.3777003	0.56672245	1.8703861	0.25516224	-0.070513725	-0.046010412	0.21166888	0.8972505	-0.099078536	0.7418288	1.5533464	0.20195532	0.38739341
1	-0.08376308	-0.3706194	0.83658314	-0.72267026	0.001878547	0.642739	0.23219727	-0.33608216	-0.94864637	1.5676199	-0.98882276	-0.022624657	-0.92440796	-1.0433414	0.20559922	-0.9299126	-0.28126553	0.05777292	-0.4171538	0.71129113	-0.77880025	2.341155	-0.101931036	-0.013837626	-0.4363569	-0.26839212	0.9162454	-0.028302746	1.7056735	0.7314163	-1.2087214	-0.6177126	-0.32322094	-0.30054387	0.24426286	0.2684362	-0.21662289	0.8935123	1.0372697	0.20653315	0.12417825	-0.25658646	1.4086756	0.641174	-0.9152432	-0.41401547	0.19805345	0.3774704	-0.47402215
1	-0.6254012	-0.53285307	-0.18442397	0.42790028	-0.6269386	1.4110317	0.24813366	0.7072637	-1.3552247	1.9074292	-0.352981	0.14520885	-0.5573937	-0.58319974	-0.11679521	-1.0858365	0.22381343	-1.1463937	0.022401042	0.21715705	-0.31065062	-0.2932251	-0.00396077	-0.5170492	0.36031222	-0.07498177	0.26651296	0.6763785	0.5069215	-0.6719535	-0.18197857	-0.09666536	0.013327174	-0.055288713	-0.9566196	0.10179668	-0.6122378	1.0665724	-0.079419255	1.0323946	1.0544553	-0.011822548	0.50511414	0.8187112	1.4587555	0.8256114	-0.349602	-1.0949606	0.6624012
1	-0.13787065	-0.09326847	0.15561506	0.4518403	-0.82537407	1.3157096	0.06817616	0.6357142	-0.9821144	1.067549	-0.15574367	1.2333332	-0.053881876	-0.29542622	-0.12912428	-0.22444676	-0.34750047	-0.5594689	0.09016019	1.1209415	-0.6870987	0.023495836	1.1248646	0.4875979	0.5763732	-0.5727267	-1.711615	-0.43286875	0.5905238	-1.2409164	0.98282087	0.5915172	0.05378206	0.82538664	-0.11866592	-0.47157314	-0.3361111	1.1282543	0.53617215	0.54475385	0.005014864	1.0284861	-0.524072	0.5079668	0.14201984	0.7075541	-0.37944022	-1.380595	0.1529306
[truncated: 719 more columns]
