# Supplementary material for: Detecting microsatellite instability in colorectal cancer using Transformer-based colonoscopy image classification and retrieval
Source: PLoS One. 2024 Jan 25;19(1):e0292277. doi: 10.1371/journal.pone.0292277 (PMC10810505; doi:10.1371/journal.pone.0292277)
Supplement: S1 File — (ZIP) [file pone.0292277.s002.zip › ImageFeatures/vit_pretrain_feature.csv]

0	0.3003444	-0.626904	-0.38142285	0.36689657	0.066166624	-0.7035419	-0.27393353	-0.4869265	-1.4749773	0.7076423	-0.25377482	-0.5209926	-0.8302958	0.3707479	-0.8867021	0.7164827	-0.063292876	0.30040532	-0.4762605	-0.52041215	-0.7980324	-1.0909696	0.47315568	-1.063758	-0.36411205	0.12051511	0.6770929	-0.08997512	0.88589936	-0.34859574	-1.1606724	0.23516726	-0.19234656	0.06814822	0.17900746	0.13183688	0.035318643	0.66591567	-0.36818263	-0.7378539	0.045935005	-1.0228935	0.2582133	-0.08433983	0.6158222	-0.5844636	0.33353174	0.47088623	1.4855639
0	-0.7899851	-1.1436677	-1.2605767	0.6342205	-0.23134671	0.39886487	-0.41275084	0.14243662	-1.9250611	0.54649633	-0.14963472	-0.80616176	-1.1053898	-0.2993082	-0.71872306	0.8182371	0.30903348	-0.09813498	-0.26300597	-0.68201655	0.069109485	-1.4110373	0.35350856	-0.8014938	0.08639234	-0.08562718	0.34006065	-0.05731659	1.1744809	-0.0931861	-0.025106793	0.30115807	-0.3722088	0.67737216	-0.32620695	-0.15002139	0.08412228	0.5411199	-0.43783253	-0.7028411	0.6494614	-0.8891622	0.8322618	0.011677321	0.79437506	-0.2688655	0.29332647	1.4013361	1.5723865
0	0.07290642	-1.9210521	-0.40777147	0.78963834	-0.30824763	1.7081332	-0.9068319	-0.12804875	-1.311791	0.32721782	0.25074276	0.097983226	-0.84434104	-0.36458245	-0.7517373	0.6739238	0.19247203	0.17671885	-0.1557847	-0.57212794	0.5731175	-0.83734435	-0.40458593	-1.2078124	0.7013157	0.6074725	0.20858742	0.34624973	1.6849643	1.3045163	0.22579905	-0.035945628	-0.605986	-0.45084956	-1.0573186	0.0533209	0.24425438	0.17485037	0.16187838	-0.18298319	1.6895127	-1.1735346	1.313982	0.31685638	0.7502677	-0.2989378	-0.8399741	1.4503913	2.2058542
0	-0.34052232	-0.105199814	-0.76252466	0.52523315	0.02130457	0.24239032	-0.37136334	-0.14099081	-1.4715449	0.8963693	0.56793153	-1.2507974	0.45135865	0.30226395	-0.23249434	0.4432965	-0.09963311	-0.3290711	-0.6241773	-0.86143297	-0.48682874	-0.34358582	-0.47456217	-1.0447781	-0.36416185	-0.23670411	1.3189651	0.8428748	1.2215028	1.6071811	-0.16285558	0.20559768	-0.71289796	0.6053976	0.49297348	0.46952584	0.7319511	0.6583143	-0.80248606	-0.6734572	0.7968249	-0.723552	1.0734053	0.10411813	0.8474443	-1.1295106	0.62921745	0.37413046	0.76822937
0	0.765029	-0.34787306	-0.66851765	0.1846219	0.021526396	0.04346401	-0.33537874	-0.6772667	-1.5869915	1.2136213	0.5470184	-0.5074712	0.7142098	-0.008776584	-0.16195862	0.11626288	0.2697553	0.32137105	-0.5975271	-0.7466898	-0.54689306	0.67033976	-0.2774951	-0.88065624	-0.04655751	-0.07032842	0.72094834	0.6212432	0.6654722	-0.2859299	-0.5280343	-0.26858652	-0.11391476	-0.22374856	-0.1866964	-0.035731383	-0.20386527	0.47409227	0.46874478	-0.75114423	-0.2660884	-0.908012	1.2588677	0.10419259	0.9832831	-0.63788086	0.1278748	1.0162265	0.99744046
0	-0.73046666	-1.5693195	-0.94992584	-0.24625067	0.11707173	-0.6574867	-0.59238166	0.44949874	-1.4012982	0.70895034	0.34889114	-0.57426095	-0.13133611	-0.12852521	-0.8275818	0.98826087	-0.021908358	1.2391863	0.31458482	-0.38237238	-0.8245274	-0.59196407	0.2872732	-1.216226	0.18032202	-0.15764356	0.18148957	0.58858734	0.7800507	-0.26671016	-0.29567274	-0.10759183	-0.1917325	-0.7045467	-0.8320128	0.17979097	0.6035095	0.7508847	-0.211069	-0.6449869	-0.4845361	-1.3704478	0.98292637	-0.04446441	0.9734667	0.32540083	-0.15206936	0.32185486	0.6838023
0	-0.30802628	-1.0625244	-1.0023811	-0.009708794	0.8144956	0.20199065	-0.20828575	0.062833324	-0.5959218	1.0666264	0.37565792	0.030417478	0.08240339	-0.33553228	-0.32328695	-0.031873643	-0.50710857	0.6963442	0.097559474	-0.022989428	-0.48832136	-1.2365357	0.17283735	-0.94997567	0.03128521	0.3283534	-0.0068295524	-0.40793726	1.5145767	-1.3662845	0.32481268	0.059538458	-0.39849728	0.26209024	-0.5763727	0.23860554	0.4943703	0.42492574	-0.68232524	-1.7825135	-0.20715834	-0.66082025	0.6029961	-0.47522244	0.7013575	-1.0328271	-0.029126478	0.6200653	1.7654393
0	-0.10349965	-0.88066953	0.044275332	-0.6115795	-0.19283119	-0.35414964	-0.17733487	0.06032119	-0.7469981	0.48153907	-0.07339938	-1.6300808	-0.66429746	-0.07348358	-0.41082656	-0.13343103	0.09416017	-0.05400161	0.3361017	0.06309874	0.2609126	-0.24333213	-0.28104007	-0.59048367	0.6010263	0.2165092	1.0106264	0.38788477	1.1984037	0.24881898	-1.4079608	0.076469585	-0.6871338	0.8518512	0.55476356	0.033575524	0.36332187	0.12059334	0.5661532	-0.20903215	0.058823586	-0.7076584	0.630654	-0.5066468	-0.105547525	-0.52745306	-0.8813236	0.32566583	1.9622549
0	-0.75351715	-1.528618	0.4278268	-0.5121038	0.30057046	0.54789585	-0.38332278	0.5726558	-0.34719902	0.58016074	-0.5316203	-1.0428503	0.89510894	-0.0504025	-0.49633497	0.42141727	-0.1514127	0.47967312	-0.11205169	0.64182055	0.16845408	-1.6069415	-0.7953931	-1.0770316	-0.100107394	-0.15880328	0.4399322	0.14922911	0.19260754	0.113344684	-0.7841177	-0.30206242	-0.21925724	0.20752847	-1.0510429	0.8002675	-0.21122074	0.3622874	1.2721395	-0.59941715	-0.075740926	-0.72890985	0.35390943	-0.09716527	0.6141599	-0.20662117	-1.6785828	0.17101131	0.64506686
0	-0.28093785	-0.76672673	-0.5812863	-0.12104791	0.19073354	1.23875	-0.41823998	0.017365344	-0.28336272	0.7744985	-0.08046818	-1.0530374	-0.2989056	-0.0664486	-0.321199	-0.36812308	0.08024928	-0.088100225	-0.5290997	0.12964478	-0.12391042	-0.45437068	-0.80730605	-0.45414424	0.46057814	0.4068273	0.6594841	0.06036392	0.22270253	0.8098556	-0.26580998	-0.20139469	-0.6444111	-0.49727774	-0.8229671	0.19918367	0.0535115	-0.6866244	0.050806172	-0.6127277	0.35818222	-1.254912	0.791974	-0.1348717	0.6530761	-0.9496896	-0.9322779	0.31143364	1.1302905
0	-0.065852985	-1.2286642	-0.22877173	0.77255976	-0.86502606	0.97485405	-0.1099366	0.2758045	-0.80972964	0.94179815	-0.6952283	-0.6321112	-0.10453977	-0.58626777	-0.0053763133	0.013775771	0.6149918	0.49221182	-0.21718478	-0.08354029	0.06865592	-0.14948584	-0.49825856	-0.09227455	0.13702069	-0.3272958	0.83276737	0.38002163	0.73292196	-0.19372904	0.2890904	-0.7541925	-1.1029103	-0.13717607	-1.2815504	-0.37204257	0.13731045	0.054094944	-0.3150864	0.52460694	0.19211799	-0.9009333	1.3868548	-0.12344274	0.28691033	-0.41248837	-0.096523024	0.65786874	2.1844501
0	0.5952028	-0.78732896	-1.2181083	0.589512	0.098934524	0.008329766	-0.1376593	-0.3922006	-0.96654946	0.3063183	0.22610894	-0.5400946	-0.22469191	-0.37430942	-0.35563758	0.5164874	0.7054978	0.14194374	-0.29758674	-0.25199425	-0.9442802	-0.1157609	-0.5333667	-1.1493937	-0.22159119	-0.4144735	0.05625168	0.03375052	0.5030822	0.34878993	-0.54914933	-0.57369095	-0.38086805	0.13609387	0.28469425	-0.20346643	0.7062933	-0.030098539	0.2782849	-0.9404366	0.6590481	-0.5867241	1.2585263	-0.111469164	1.3704659	-0.67948264	-0.32975486	0.41856915	1.1928413
0	-0.3411908	-1.3212576	-0.6720313	-0.46094748	-0.2564515	0.33466548	-0.5020137	-0.05500771	-1.7953166	0.93071485	0.26743373	-0.21888326	-0.10171014	0.009175611	-0.76873076	-0.06861417	0.1473837	1.127784	-1.4053196	-0.35530543	-0.94710803	0.19577314	0.53321904	-1.2523823	0.67415386	0.35180703	0.7443225	-0.2598124	0.20239435	-0.5584017	-0.6172075	0.1682399	-0.72235936	0.59236896	-0.5166994	0.06572101	0.06735542	0.71605504	-0.04305267	-1.3881309	-0.19448249	-0.3928674	0.4836144	0.50061077	0.014662529	-0.7764319	0.1475388	0.5976288	1.9142023
0	-0.28051043	-0.17395054	-0.67801446	-0.146862	0.48999596	0.47205803	-0.74233574	0.19116367	-0.8951058	0.42963257	0.20006455	-1.6033494	0.4134121	0.4369576	-0.35364664	-0.3182126	-0.5170705	0.9385182	-0.4737772	-0.14905542	-0.6494507	-0.3353726	0.16992922	-0.94250965	-0.1655887	-0.18933788	0.68312603	0.46054658	1.2186968	1.0805717	-0.22851315	-0.011175596	-0.077354185	-0.50812197	-0.71408117	-0.059034932	-0.27440873	0.42140564	0.5669835	-1.6189394	-0.43448088	-0.10972985	0.365589	-1.1240416	1.4777949	-0.7642883	-0.8765351	0.26056805	1.3372867
0	-0.3107279	-0.7218781	-0.4070004	0.37323385	-0.4940702	0.49581975	-0.010352681	0.07236622	-0.21078601	0.37361157	0.39676845	-1.228676	-0.06804561	-0.24559078	-0.599415	0.7481026	-0.89664745	0.15728869	-0.42882866	-0.52868134	-0.22805788	-0.99493176	0.5462356	-1.1659462	0.062465504	0.39327827	-0.037587423	0.75670046	0.6888309	1.2127471	-0.71356636	0.34234717	-0.012512939	0.71889096	0.076587975	-0.15771861	-0.101868704	-0.5313745	-0.14962642	-0.9056049	-0.39821193	-1.1735783	-0.20258501	-0.34089366	1.4079106	-0.4109635	-0.04341713	0.27230215	1.0198613
0	-0.7138957	-0.6541025	-0.67881495	0.2972555	0.11716233	0.32433936	-0.09673899	0.41849616	-0.36967364	1.289306	-0.17391473	-0.31737968	0.33087602	0.317265	-0.5068369	0.14563757	-0.14367303	0.3814746	-0.071130075	0.15003808	0.068008736	-1.3383219	0.0032548264	-0.6267127	-0.08313774	0.47341692	0.59687024	0.375604	0.16822462	0.20580567	-0.09487627	-0.07329048	-0.2080305	-0.20875253	-1.882366	0.011932281	-0.583228	-0.18138728	-0.45248526	-1.6971809	-1.0514517	-0.8455711	0.9221418	-0.85734385	1.0579872	-0.016023241	0.3439484	0.55617386	1.2476856
0	-0.3336651	-1.1600691	-0.75848687	0.026140584	-0.10552446	0.00088052516	-0.39868677	-0.2195054	-0.22658518	0.6884582	0.99856496	-0.6407786	0.5730775	0.35136783	0.011966057	-0.56730276	-0.28205803	0.85254157	-0.9964258	-0.9048236	0.48865628	0.37317324	-0.43741775	-0.9575978	-0.4998676	0.044252243	0.3845109	0.3597902	1.3970541	-0.5007908	-0.96524113	-0.12711668	-0.2175238	-0.20196751	0.4638416	-0.10522858	-0.52133584	0.13403462	0.7020433	0.956568	-0.91744196	-0.34546608	0.6466371	-1.1075242	0.15031345	-1.4045058	-0.0145139145	0.94617915	1.4809628
0	-1.3450912	-1.0051776	0.5312267	-1.0673789	-0.22069794	-0.15470245	0.11036421	0.24253424	0.69082075	-0.0024494682	0.06334143	-0.24745807	-0.6727889	-0.41958594	-0.44255334	0.020098241	-0.12093258	0.5816843	0.025929457	0.36236855	0.43806386	-0.8413576	-0.53947544	-0.59294593	0.4564674	0.9794899	-0.35917956	0.42876875	0.5949751	0.90723366	-0.45949736	0.070485145	-0.114151284	0.7091206	-0.44751483	-0.10615834	0.031528402	-0.15782715	0.52722454	-0.4461995	-0.44044888	-1.2966467	-0.46127698	-0.27257612	0.6683856	0.22053057	-0.30723438	-0.8159759	0.30182728
0	0.47857314	-0.5007955	0.32548815	0.18481128	-0.17944664	0.3522908	-0.37644613	-0.058357667	-0.35509092	0.19508655	0.3250446	-0.5057285	-0.21285792	0.36859894	-0.29061234	0.15537667	-0.24301821	0.8384636	-0.45414132	-0.49124607	-1.030676	-0.14023727	-0.38341665	-0.79239255	-0.34621102	1.042905	-0.34432083	0.24997962	1.0864097	0.082153946	-0.5485226	0.4455822	-0.058548085	1.0524024	-0.93517137	-0.007633855	0.666857	0.87519944	0.9919303	-0.6752078	0.35813716	-0.20904902	0.17358345	-1.1384825	0.37795484	0.2744076	0.09017061	0.7544696	1.1619359
0	-0.37084275	-1.063022	-0.33546802	-0.6696662	-0.25037584	-0.30232364	-0.40010324	0.21707195	-1.136113	0.54989785	0.43101156	-0.94290817	-0.5310412	0.32460946	-0.22908208	0.7261365	-0.07478391	1.0271103	-0.33827257	-0.81149215	-0.08453594	-1.054954	0.63322103	-0.8532222	0.102028936	0.3513744	1.1129735	-0.01978174	0.8898213	0.41044757	-0.4837069	0.449668	-0.5689813	-0.12872374	-0.88942206	-0.34421507	-0.15222955	0.73662025	-0.104034714	-1.1578588	1.4284515	-1.1566296	0.79794854	-0.6101702	1.0482854	-0.5291831	0.3940583	0.9764575	1.6863674
0	-0.6489495	-0.9909857	-0.9669785	-0.12371783	-0.7508842	0.45851865	-0.6628968	0.18666622	-0.6401377	0.7062002	1.1478114	-0.7239415	0.09221312	0.25242212	-0.2503932	0.043470226	0.18730848	-0.23392951	-0.94574624	-0.73054785	0.4694282	-1.1743541	0.22220564	-0.6603176	0.3426858	1.0389442	0.5455806	0.47557402	1.4524142	0.66110873	-0.290198	0.7980701	-0.75924426	-0.17261183	-0.38832065	-0.42569065	1.0854723	-0.21077007	0.39635754	-0.7288498	0.49212548	-0.99672294	0.72559845	-0.88103205	0.55929416	-0.5322514	-0.45763728	1.0061786	2.0728748
0	-0.82243806	-0.2454075	-0.13222675	-0.11866846	-0.12467853	0.1838706	-0.6924215	0.42568114	-0.22713146	0.7837936	0.66718984	-0.5208868	0.12621611	0.19211532	-0.080841415	0.3850626	0.097005196	0.78591186	-0.55081713	-0.21957864	0.23694403	-0.9703678	0.22564255	-0.9739254	0.23513065	1.190221	-0.26097545	0.35509223	0.98982203	0.19998427	-0.43226907	1.0078388	-0.4874123	0.32860264	-0.04358034	-0.64703906	0.47761804	0.5320172	0.2402342	-1.4014425	-0.88436574	-0.66931796	-0.046507496	-0.85375714	0.07482028	-0.24612394	-0.072510675	0.7417558	1.6087284
0	0.1397374	-1.1727053	-1.1088419	0.12429431	0.2747817	-0.6201597	-0.80704385	-0.57279134	-1.4151435	0.607548	0.24243186	-0.52403486	-0.3746379	-0.1581179	-0.43289766	0.7007015	0.009160202	0.35121197	-0.55279356	-0.96712065	-1.1795413	-0.11327809	0.57144505	-0.7250646	0.43248403	-0.03781113	0.44180143	-0.22034042	1.2413548	0.014109785	0.08863778	0.17516188	-0.6527392	-0.9342	-0.29860324	-0.08248218	-0.027388226	0.5811996	-0.3384547	-0.48911837	0.32231092	-0.93369466	1.0742121	-0.26005325	0.5642835	-0.9406945	0.19036488	0.46233195	2.2120738
0	-0.548809	-1.0402099	-0.5714093	0.67344904	0.15131351	-0.8415764	-0.25196302	-0.03541867	-0.33332777	1.0443665	-0.051841855	-0.4449018	-0.6460001	0.022144873	-0.6498047	0.07560906	-0.54307944	-0.14736117	0.21326055	-0.33187878	0.20751998	-0.3210568	0.37985864	-0.82165563	-0.14218912	-0.08868081	0.5184564	0.20019421	1.0258801	-0.5870144	-0.9076434	0.0076080854	-0.38819596	0.09733993	-0.37665313	0.33187374	0.20874117	0.46086538	0.53169113	0.10097524	-0.783592	-1.3066498	0.93617547	-0.63538355	0.28799266	-1.2513381	0.3388211	-0.3066276	1.0077692
0	-0.059523348	-1.1419188	-1.5851823	0.19455944	0.12719834	-0.35015693	-0.438639	-0.5709342	-0.49794224	0.09821616	0.33104777	-0.99063176	-0.11498517	0.3402061	-0.14423856	0.9851397	0.31052506	0.4809455	0.12336784	-0.89645153	-1.1163477	-0.87048614	0.19509727	-1.086699	0.00756473	0.1547098	-0.43776837	-0.56936514	1.2214779	1.3292009	-0.4578311	-0.1649431	-0.71118456	-0.48939615	0.2741816	-0.3067854	1.28925	0.018695401	-0.8043692	-0.23763388	0.82564694	-0.61127067	1.449778	0.40592688	1.3336263	-0.48597687	-0.23407662	1.3887895	1.1344674
0	-0.7509378	-1.8796635	-1.4186763	0.18601482	-0.2829378	-0.90766865	-0.22920416	0.021786826	-0.7599397	0.8743965	1.022254	-0.34030622	-0.2857678	-0.3331855	-0.57564473	0.3059468	0.27970934	0.7933011	-0.80374235	-0.64079446	-0.5477295	0.283362	-0.4791983	-1.0696728	0.7353368	0.07136708	0.8913017	-0.08249606	0.41685188	0.5592658	-0.27203387	0.33442086	0.20349206	-0.68914026	-0.19896692	-0.0010625344	-0.008150587	0.49358934	-0.8784756	0.26650828	0.8082033	-0.7301399	1.4894769	0.6059258	1.1212654	-0.5570874	-0.3598234	0.3366237	1.6347755
0	-0.5901363	-1.5984147	-1.3321824	0.7960751	-0.060945813	0.0637377	-0.325296	-0.23862503	-1.1877642	0.39054865	0.49832284	-0.5073118	-0.13713403	-0.29396757	-0.6643992	0.114557244	0.3033001	0.47334006	-0.5639466	-0.7852204	-0.69073075	-0.24163677	-0.035380125	-0.5099497	0.31385314	-0.22537938	0.9678677	-0.8036563	0.8672772	-0.47160825	-0.2180197	-0.7627322	-0.4431053	-0.5125206	-0.054549813	-0.16714394	0.71820986	1.1063161	0.53271437	-0.6972771	0.82357794	-0.44529772	1.3344052	-0.05839419	0.866323	-1.2753534	0.26223066	1.0340141	1.773074
0	-0.44989878	-0.5183942	-1.3199635	0.42684963	0.380799	-0.62877405	0.18989168	-0.21059647	-0.41644776	0.7165099	0.8198676	0.3799459	0.2167673	-0.10925583	-0.5914311	0.8130543	-0.51027644	0.06845827	-0.1617954	-0.6219221	-0.53934574	-0.7193778	0.59094	-1.0757687	0.13307016	0.050507303	0.15322548	-0.38662636	0.76042265	-1.6836257	0.47762182	-0.045384105	-0.44258803	0.43369436	-0.5845071	-0.27151036	0.22858086	0.85368603	-0.40771168	-1.154368	-1.0289732	-0.6745805	1.2486118	-0.8401214	-0.049875814	-1.1891098	0.07278832	0.86402047	1.2855664
0	-0.84505963	-1.3214282	-0.7206983	0.875694	0.5299868	0.47446957	-0.623395	-0.30239952	-0.70044464	-0.2248402	0.11131026	-0.5078577	-0.43006483	0.78793234	-0.59218776	0.7894621	0.05642595	-0.15449423	0.08657394	-0.046432525	-0.84871405	0.07277833	-0.026769007	-0.35635763	0.18539724	0.3308137	0.23752405	-0.63960713	0.59703267	-1.1100516	0.091888756	0.16039173	-0.029898785	-0.3413284	-0.45365825	-0.096370846	1.0713692	0.62523353	0.37663746	-1.1711	-0.7790761	-0.16877754	0.14696713	-0.448915	0.7413933	-1.1925354	0.10939874	1.5204273	1.2104853
0	-0.905765	-0.76232034	0.19824201	1.0297394	0.21186432	-0.5930394	0.13749753	-0.2674033	-0.21527898	-0.10697242	0.34157723	0.15820119	0.071625285	-0.094547875	-0.41174176	0.6237686	-0.23491836	0.3898067	-0.049704745	-0.83801603	-1.2670784	-0.41721967	0.71845955	-0.04851614	-0.33810985	-0.42749432	-0.35714975	-0.43911946	0.86680377	0.122305274	-0.47176522	0.09510486	0.20210646	0.8801759	-0.34925216	0.0008899278	-0.42079735	0.16062741	-0.30845407	-1.8124491	-0.55331033	-0.23506486	0.87328863	0.18634872	-0.20802327	-0.506029	0.19027661	0.14889519	0.9045176
0	-0.28233126	-1.1766273	-0.83969027	0.14529029	-0.15782003	0.38082665	-0.24473165	-0.26031503	-0.54697263	-0.28262877	0.75348014	-0.7328371	-0.26482725	-0.16580585	-0.19665697	0.15140215	-0.56408	0.17384647	-0.76180524	-1.3067532	-0.6384079	-0.49996877	-0.33457297	-0.5567394	0.3244232	-0.42618942	0.3121866	-0.407813	1.0654985	-0.54259425	-0.56346095	0.06643561	-1.0093704	0.40790895	-0.29729515	-0.331431	0.8722793	0.7957362	0.14708102	-1.0156769	0.12497414	-0.8273026	1.4947337	0.26919082	0.47828728	-0.6413749	-0.3089014	0.9859018	2.3802166
0	-0.66298884	-2.237871	-0.66394347	-0.47326252	-0.047990985	-0.93174714	0.007382609	-0.04034526	-0.7281837	-0.2144148	0.8007349	-0.23218578	-1.1419085	-0.19620007	-0.1934443	0.5682129	0.40023202	0.58289415	-0.35897025	-1.2690742	-1.1083382	0.46043518	-0.30223748	-0.19688272	0.62960553	-0.19733483	0.3053267	-1.2485324	0.46053138	-1.0097026	-0.30319986	-0.31314528	-0.3705514	-1.2508459	-0.5938219	0.6223133	0.60890746	0.7790402	0.9735979	-0.6190287	0.27252126	-0.006212281	1.1695961	-0.567379	0.61609143	-0.44703975	0.08025151	0.43523064	2.1154504
0	0.102540985	-1.4586205	-0.5581568	-0.27261418	-0.07837139	0.29480726	-0.36397913	-0.35494035	-0.52378076	-0.698425	0.5182068	-0.85628253	-0.61168224	-0.1799246	0.034421455	0.43413967	-0.019268142	0.46034995	-0.16890986	-0.5288559	-0.18721503	-0.41268504	-0.45202628	-0.67929316	0.3970722	0.30345416	-0.6991223	-0.56922144	0.8552316	-0.47757718	-0.10287397	0.080292985	-0.19177262	0.36318618	0.3497849	0.13017972	0.4775112	0.9648237	0.55744827	-1.0352533	-0.104357004	-0.64955837	1.1703314	-1.4616917	0.74313	-0.69606566	-0.3816392	1.2159084	1.0264628
0	-0.6781437	-1.0692269	-0.6999577	0.41755357	-0.24370043	-0.37996566	-0.5946499	0.12475073	-0.3472482	0.26907086	0.42459053	0.084154345	-0.20550239	-0.3751555	-0.49928638	0.45251295	-0.37345397	0.5156361	-0.564433	-1.0728333	-0.41512352	-1.4612569	1.117298	-0.94885933	0.24271561	0.09852532	0.49070346	0.23453382	1.0863569	-0.52155465	0.114536755	0.4921238	-0.48277843	0.9627664	-0.7295269	-0.35245904	0.30019182	1.5009248	-0.3976916	-0.83474344	-0.33404467	-1.1785301	0.9102585	0.09195564	0.6280608	-1.0910798	0.86553437	0.6958535	1.4895377
0	-0.16737568	-1.4304355	0.14964417	0.60694844	-0.6062658	-0.16514742	-0.08279189	-0.20164502	0.19555023	-0.12457059	0.09619681	-1.0244237	-0.5815696	0.14138505	-0.22698392	-0.12087548	-0.28780568	1.1100742	-0.34936586	-0.0929255	0.084989525	0.2358883	-0.021859923	-0.8131894	-0.1110093	-0.066159524	0.8763025	-0.007760203	1.1818608	0.14375082	-1.2039955	0.121081755	0.30949256	0.75678885	-0.42603448	-0.13884097	0.24972038	0.21030837	-0.43067974	-0.119585246	-0.09945842	-0.93420005	0.42537233	0.044268932	0.8349365	-0.25497326	-0.7962867	-0.09947535	0.9146707
0	-0.2643454	-1.5822542	-0.58200693	-0.11312966	-0.1681005	-0.19144395	-0.56779	-0.30832866	-0.74164444	-0.14598212	0.7530988	-0.71177137	-0.7893975	-0.18290986	-0.40156564	0.7046901	-0.18757021	0.35263568	-0.24988313	-1.4016081	-1.028785	-0.5610609	0.31702304	-0.9400204	0.5343606	0.03570809	0.3043302	-0.5145003	1.0477495	0.18887495	-0.35000437	-0.09455134	-0.4500004	-0.15618965	0.0012732141	0.06385412	0.41594937	1.0195193	0.22699457	-0.62618965	0.37940073	-0.8451725	1.4800757	-0.13404995	0.95745206	-1.08022	0.09895322	0.7507937	1.7246279
0	0.21144651	-1.4321257	-1.1031572	0.09528566	-0.15080494	-0.14242384	-0.33278483	-0.40816492	-0.71775156	-0.48010087	0.79470444	-0.7391751	-1.060689	0.17644571	-0.4236259	0.8807113	-0.13578434	0.37767205	-0.1611418	-0.7687159	-1.2308407	-1.0550246	0.08870492	-1.176599	0.23562014	0.0031683387	0.03511053	-0.16319568	1.0339389	0.6074158	-0.24337563	-0.31917468	-0.19267923	-0.12720974	1.0047213	-0.06286851	1.326385	0.5729346	-0.09064173	-0.6970409	1.0989991	-0.74658924	1.0065011	0.02895895	0.78331286	-0.5114311	-0.07134948	0.82581043	1.1609962
0	-0.022491964	-1.1427164	0.26845768	1.0695474	-0.09292564	1.0948349	-0.49290526	-0.08282944	-0.086824775	-0.33075327	-0.46636507	-0.16062382	-0.52744114	0.08587792	0.082184054	-0.18834142	0.7278435	0.95840466	-0.25350043	-0.27527308	-0.82637423	-0.67858696	-0.05067852	-0.45875987	-0.524006	0.5449833	-0.029936874	-0.52533925	1.263063	-0.45438224	-0.38075203	-0.4971701	-0.8143934	0.5865477	-0.6437053	-0.1453743	0.7155751	0.7288848	-0.490517	-0.7595291	-0.06335063	-0.36037564	1.2357161	0.007873867	0.5182739	-0.6499123	0.3857583	0.43942982	0.41945222
0	-0.33537748	-0.838624	-0.0644446	0.69524354	-0.12668538	0.34529483	-0.65503836	0.110783085	0.11070787	0.4569389	0.6692477	-0.04162562	-0.77528226	0.28170988	-0.4336098	0.06785549	0.16598445	0.34256288	-0.16668324	-0.4221061	-0.763709	-0.86317253	0.103871666	-0.6156535	0.093789965	-0.026172912	0.68481237	-1.0229813	0.5835595	-0.10882667	0.10757476	-1.6537049	-0.3054787	-0.7463384	-1.2285665	0.49051815	0.31013355	0.5328506	-0.74203134	-1.2206134	-0.8632749	-0.08994905	1.7857755	-0.43789586	-0.124423295	-0.101227805	0.50989544	-0.6578044	0.6879783
0	-0.38781983	-0.7620119	-0.5106812	0.3353498	0.12234757	-0.91319436	-0.77985144	0.19910397	-0.6136107	-0.35770208	0.5620561	-0.3003576	-1.2109268	-0.10254557	-0.63417745	0.38285723	0.03667214	0.72267044	-0.59456444	-0.8770249	-1.1330386	-0.9082274	0.4219308	-0.7764701	-0.32888716	0.98896146	0.9309257	-0.79834926	0.6523212	0.12664872	-0.48352447	0.45018026	-0.31213996	-0.49914747	-0.042336542	-0.023813922	0.3975502	1.16618	-0.5857515	-1.172474	-0.16111161	-0.88530445	1.4496973	-0.18879059	0.8031084	-0.99001217	0.3588218	0.60484076	0.7409936
0	0.3778683	-0.28351197	-0.3116945	0.06446802	-0.4467068	-0.14027432	-0.13512358	0.0017114889	-0.9247255	0.9246993	0.6767193	-0.36922264	-0.57223886	0.7718966	-0.33273742	0.53830487	-0.30874926	0.32770255	-1.0585434	-0.6878096	-0.7288698	0.09989419	-0.12380002	-0.7247035	0.22115843	0.613548	0.9677793	0.33820313	1.0021118	-1.2537411	-0.66772187	-0.5317701	-0.2413612	0.89044297	-0.8885855	0.39828867	0.19967946	1.252681	-0.7872911	-0.2522374	-0.8627689	-1.1380872	0.96654946	0.08905741	-0.39458165	-1.1580378	0.96082205	0.5637518	1.8802704
0	0.27901876	-1.6041174	-0.7569461	-0.1389328	-0.24879237	0.17851695	-0.49144155	-0.5053509	-0.5280732	-0.773791	0.07248602	-0.6517179	-0.18494514	-0.46550176	-0.32524285	1.0614771	0.1917861	0.52886236	-0.2097387	-0.7184512	-0.8468684	0.22912565	-0.24938592	-1.2030526	0.38825092	0.91431355	-0.038539074	-0.005752825	1.1441598	1.1033629	-0.51751167	-0.13216935	0.3161613	-0.53089386	0.19593915	-0.14177628	0.49410298	0.5254583	0.2143299	-0.67051476	-0.053033825	-0.67528504	0.8030174	-0.0005588279	0.9280527	-0.822521	-0.9794424	1.8241001	1.9693723
0	0.057898946	-0.26601332	0.4088866	0.94854385	-0.03638683	0.69366133	-0.033630848	-0.20527658	-0.8769312	0.17125127	-0.011187794	-0.09843803	-0.610491	0.49663702	-0.3292361	-0.2436091	-0.25957492	0.76508063	-0.48328868	-0.026037116	-0.89772964	-0.049640086	-0.01329185	-0.479488	-0.6628966	0.7965856	0.79559714	0.5253808	1.232689	-0.05869302	-0.71474785	-0.42975783	-0.6541192	0.92247826	-1.0073702	0.0060946457	-0.005469395	0.534481	-0.43939823	-1.0512178	-0.110828064	-1.0982184	0.8651591	0.08871067	0.118253075	-1.2886945	0.3150261	-0.2109468	1.161479
0	-0.31934232	-1.2716132	-0.776188	0.3136538	-0.14229956	0.100978166	-0.16927336	0.061679613	-0.120623335	-0.07593006	0.5698154	-0.1897938	-0.6200914	-0.39754745	-0.3834392	0.7170264	-0.4698864	0.61951244	-0.40124974	-1.3188509	-0.2452303	-1.0770766	0.6386147	-1.0771453	0.2741321	0.46180657	0.72488517	-0.8017594	0.65985656	-0.7251871	-0.40543956	0.83131385	-0.70285434	-0.28116634	-0.7732213	-0.027141687	0.32840645	1.3121697	0.433509	-1.1632601	-0.08684234	-0.6166233	0.92993253	0.18813363	0.9610383	-0.6524827	0.35932368	0.842156	1.8855191
0	-0.09197855	-1.090982	-0.7668838	0.5577188	-0.29556906	-0.25658917	-0.2539429	-0.0565439	0.06123573	0.44918036	0.48928198	-0.5644394	-0.8892496	-0.31438679	-0.18444104	0.3578536	-0.20581208	0.09250141	-0.081037365	-0.96369064	-0.79163116	-0.5145111	-0.05807027	-0.6469605	0.15607439	0.64666533	0.5245097	-0.938611	0.7895803	-0.3912675	-0.47054237	-0.32997814	-0.71067065	0.5381431	-0.7371644	0.18271452	0.7821638	0.75955033	-0.16606183	-0.5187123	-0.20589526	-0.89607525	1.0474696	0.16736001	0.41374815	-1.054049	-0.112075865	-0.17320478	2.1739657
0	-0.049299743	-0.38378313	-1.0419748	0.42117763	-0.36077166	0.32113796	-0.36364052	-0.16898917	-0.19919035	0.10472421	0.13308552	-0.33242092	-0.30080962	0.05894751	0.13849728	-0.19953284	-0.034899507	0.5681104	-0.38838848	-0.57019186	-0.62526786	-0.33004895	0.41348773	-0.6596338	-0.12019312	0.38556027	0.3449688	-0.3931927	1.8243977	0.40473387	-0.72408694	-0.29339185	-0.66655725	0.5993551	-0.032510858	0.10396465	0.97052443	0.7141498	-0.18112916	-0.18689293	-0.26237816	-0.7566657	0.43518904	-0.01622575	0.74365336	-1.1313772	0.7644111	-0.32317162	1.1989961
0	0.18825044	-0.021729143	-1.2611356	0.922648	0.051948413	-1.0735437	-0.7841529	0.34936294	-1.399449	0.5640699	0.4998013	-0.45659947	0.1573095	0.8791629	-0.56630063	1.1025988	-0.05006772	0.04957952	-0.6013394	-0.6893217	-0.99046963	-0.92393404	1.1960597	-1.2080113	-0.14326665	0.013034722	0.9458431	-0.11173676	1.2002412	-0.146276	-0.36648488	0.3402123	-0.45163608	0.02285778	-0.59493667	0.011672524	0.23724943	1.3948073	-1.1869707	-0.9635957	-0.6860709	-1.6021678	1.1776731	-0.13612038	0.7892061	-1.9892676	1.0586127	1.0695863	1.5794603
0	0.44271606	-0.40734562	-1.2907745	0.13816354	0.16904311	0.14994273	-0.14232162	-0.40411294	-0.27055922	0.44034737	0.24631892	-1.0040542	-0.22939496	0.73813057	0.14114751	0.5189574	-0.11148563	0.2818487	-0.28481343	0.07921179	-1.158902	0.91039777	-0.7557823	-0.7321118	-0.23624831	-0.56587255	0.09697417	-0.39645308	0.0005681822	-0.17585446	-0.31489277	-0.67412186	0.08674113	-0.031616423	0.3825601	0.95345193	-0.35702327	0.9456995	-0.11107228	-1.3790108	0.43749994	-0.56355697	1.4611764	0.69412833	0.649423	0.4158525	-0.10894684	0.050036967	1.6076009
0	0.037946053	-1.3641894	0.2780614	-0.33614588	-0.67927	0.23085825	-0.735447	-0.19106668	-0.70074916	0.7456538	0.699085	-1.0585392	0.3406973	-0.013115535	-0.5005511	-0.043037165	-0.30866683	0.2270368	-0.38259006	-0.8918017	0.029252876	-0.55948985	0.23608826	-1.355683	-0.19139144	1.0797415	0.09228739	0.7482895	1.5785176	0.13151874	-1.4712604	0.17942967	-0.5962459	1.3499162	0.6710781	-0.3617984	-0.2412476	0.6353458	0.049006164	0.5234675	0.030073268	-0.78080696	-0.017346172	-0.37292773	-0.3626688	-0.3900634	-0.50012785	0.94229573	2.010643
0	-0.04492872	-1.045181	0.57445693	0.2920307	-0.100942336	0.61439526	0.035448737	0.15753748	-0.27792028	0.4657454	-0.008291007	-0.8851713	-0.12087873	0.33610755	-0.560776	-0.21100298	0.82859594	0.13801578	-0.45256475	-0.33915612	0.80851996	-1.5026404	0.10571245	-0.08786323	0.7163396	0.6233252	0.20200437	-0.39016384	0.3868992	0.21725684	0.24716897	0.23831604	-0.3135301	0.60068303	-1.5856758	-0.9613818	-0.510275	-0.22085458	-0.28255457	-0.49094728	0.38645536	-0.006179778	1.1563792	-0.41384095	0.29831856	-0.46352008	-1.0862521	1.3028824	1.0827867
0	-0.41731423	-0.64626974	-0.83765274	-0.31252897	-0.24798651	0.9607632	-0.65359724	0.07361278	-0.83261067	0.25070825	0.34155348	-1.9324886	0.68757117	0.19912027	-0.52576977	-0.11486899	0.08253409	1.0194149	-1.3403801	-0.64556974	0.29127648	0.10783242	0.20457058	-0.02239553	0.1104167	-0.46385723	1.215033	0.47108448	0.6644955	0.5454185	-0.55239546	0.36323753	-0.57988316	0.7550357	-0.18897106	-0.66154593	-0.52607346	-0.2772636	0.5797834	-1.0461745	0.058760446	-1.063332	1.1786108	-0.12793024	0.70006704	0.0989217	-0.48942095	1.4322445	1.7022291
0	0.47955135	-0.92919326	0.7697923	0.2672085	-0.010636175	1.201795	-0.5009465	0.055318054	0.032258186	0.48526806	0.647727	-1.6915361	0.42138016	0.49272197	-0.5119866	-0.315299	0.48904887	-0.39141214	-0.7545079	-0.26907784	-0.26224026	-0.63444144	0.28511494	-0.9781684	-0.17930831	0.20732799	0.51699173	0.5582012	1.9789652	0.3543358	-0.4655664	0.89710844	-0.730384	0.7922041	0.32843828	-0.16617942	0.41987774	0.04675071	0.43909034	0.37426564	0.7896483	-0.3525136	0.57961565	-0.3462159	1.4762934	-0.2301236	-0.024750827	0.13387442	1.5302367
0	0.038713906	-1.6181401	-0.11542354	-0.032277636	-0.43627188	-0.97431743	-0.35226765	-0.07999747	-0.4732766	0.418696	0.4312317	-0.8469016	0.1470268	0.08893035	-0.6339724	0.049491514	0.030499753	0.45549056	-0.19308156	-1.3695011	0.16578929	-0.31475738	0.20522018	-0.19059753	0.54221493	0.08209383	0.40945923	0.2986492	1.8405211	-0.7189444	-0.72074896	0.33837092	-0.59859264	0.4721067	0.20287454	-1.0091202	-0.6578445	0.5402705	0.2395518	-0.3711372	-0.5374971	-0.5940906	0.40183872	-1.2810373	0.33510363	-1.17491	0.28499448	0.6617384	1.8159603
0	0.33635312	-0.5033941	-0.56003284	0.13220297	0.27361196	1.0198593	-0.19211267	-0.45844454	-1.7118826	0.705019	0.39557162	-1.1198118	0.2734243	-0.31129465	-0.48320824	0.028101578	0.2698532	0.26719218	-0.13334747	-0.059118357	0.1576778	-0.96832347	0.13547422	-0.101771496	-0.1315611	-0.6393242	1.7369933	0.8463515	0.92331934	0.5448056	-0.20637536	0.47684842	0.10717633	-0.38698342	-0.5058009	0.05601632	-0.13713682	-0.116820924	-0.10592783	-0.872041	-0.09168369	-0.90392673	0.09430378	-0.2756857	0.78810614	-0.70047116	0.94770813	0.58087987	1.4865707
0	-0.41576657	-1.3328183	0.12882143	-0.3747365	0.012929209	-1.0550668	-0.26634032	0.40008205	-0.5041286	0.7207625	0.36236432	-1.2670115	0.36739075	-0.0120048085	-0.34287253	-0.6641589	0.2233369	0.10160243	-0.23919585	-0.7820833	0.26927334	-0.0318441	0.07864453	-0.28084245	-0.16267781	-0.0030098294	0.31383094	0.50555533	1.2358638	-0.5965072	-0.548016	0.43988225	-0.5484527	0.7555517	0.33982155	-1.0510346	-0.015198375	0.35675466	0.8941359	-0.21580352	-0.23213431	-0.40004903	0.64383054	-0.9062626	0.1679556	-0.24592438	-0.71134746	0.5402748	1.5715095
0	-0.32011905	-1.4092107	-0.20423967	-0.06736677	-0.14414276	0.056874588	-0.017617537	-0.035531644	-0.70698214	0.77553517	0.7634423	-0.8423453	0.6502237	-0.24853446	-0.072548434	0.4230147	-0.12912606	0.19391005	0.08478815	-0.2643159	0.23628911	-0.5057523	0.3662904	-0.7853752	0.29778934	-0.004531299	0.15204453	0.50717604	0.8996617	-0.19318981	-0.7436655	-0.35291126	-0.4806371	0.11253488	-0.19484256	-0.13810237	-0.10857773	-0.4727024	-0.04452478	-0.13285853	-0.8685107	-1.000101	0.79736567	-0.2884513	0.4692608	-0.0017547146	-0.4972347	0.68412745	1.3151227
0	0.5157621	-1.3426137	-1.1620502	0.82934374	0.0034462651	-0.12349671	-0.37664124	-0.33608684	-1.4617398	1.2363896	0.5979262	-1.0524035	0.98859066	-0.0073773256	-0.59288347	0.24167877	0.22651452	0.30653107	0.06266248	-0.34329584	-0.569098	-0.6018519	0.8354806	-0.7882098	-0.6872747	-0.26203957	0.86998624	0.29264167	1.9999286	-0.5604751	-0.7024403	0.002291801	-0.16890728	0.06356966	-0.7137873	-0.80745506	-0.13895065	0.17206958	-0.1750727	-0.71269315	0.018252188	-0.85384154	0.30452466	-1.0697464	1.339686	0.20059814	0.053947523	1.4826719	1.2997004
0	0.04268889	-0.67847466	-0.5403624	0.5733401	-0.05021626	-0.6961011	0.123184666	-0.22927551	-0.034016524	0.7597929	0.32349348	-0.765415	0.54449004	0.8744524	-0.040627524	0.38878947	-0.027469395	0.68828696	-0.2586347	0.030501999	-0.43084168	0.012083919	0.43909788	-0.3293701	-0.58229125	-0.28148985	0.1422627	0.34077963	1.0819253	-0.51766557	-1.248212	-0.09034501	0.51078135	-0.05934397	0.30342472	-0.06919248	-0.011321851	-0.16697961	0.119303904	-1.0614223	0.057807297	-0.6872999	0.7886919	0.09741326	0.3073748	-0.10657278	0.0834114	-0.025656054	0.932971
0	0.39677182	-1.1229153	-0.8926939	0.68032575	0.2193748	-0.2621328	-0.4806934	-0.3421996	-1.1509615	0.32804236	0.3591735	-1.1223075	0.24301013	-0.4445142	-0.29559928	0.6415113	0.5663014	0.8130683	-0.4031218	-0.7936496	-1.0020617	0.32668072	0.25705323	-0.6755155	0.39351258	0.27783328	0.8359563	0.1241972	0.881531	-0.590724	-0.58575803	-0.27737528	-0.5116943	-0.6072202	-0.2905381	-0.38029337	-0.23599046	0.20740692	-0.58455604	-1.0994972	0.5272058	-1.0594368	0.73294526	-0.33570257	1.2349899	-0.92828184	0.5925012	0.6292289	1.9818331
0	1.0713582	-0.6135454	-0.38108906	0.59521085	0.5913919	-0.055509567	0.40890372	-0.62249744	-0.9766244	0.6766386	0.2803509	-0.2803622	0.92026204	0.17711285	-0.36876422	0.27867115	0.38298142	-0.08199414	0.38253146	-0.5074754	-0.09388634	-0.9339892	0.44931453	-0.021714685	0.069785714	-0.16945878	0.23236914	0.6197163	0.38066778	-0.5508505	-0.68620193	-0.0573467	0.36712468	0.46764216	-0.5410678	-0.15195048	0.5942036	-0.16524732	-0.7102821	-0.5163479	-0.07201447	-0.70651704	0.2872049	-0.51280755	0.5313996	-0.60585475	0.6686956	0.4101717	1.6372014
0	0.5401068	-0.113063484	-0.66454214	-0.086582944	0.79013765	0.25174	0.34241122	-0.6111541	-0.22650819	0.77379876	0.20909096	-0.35150197	0.8036573	0.20745468	-0.3787655	0.028378347	0.47195238	0.020471398	-0.18486209	-0.920021	0.0073512658	-0.43245757	0.3651431	-0.2794764	-0.2560224	-0.10450186	0.66696453	0.7267782	0.4473472	-0.34160793	-0.79732215	0.29964596	0.25570714	-0.26269037	-0.36205953	-0.2095287	0.22507003	0.15014891	-0.15366283	-0.89586294	-0.067874275	-0.68351215	1.0242275	-0.6448626	0.50546765	-1.2475471	0.48248374	-0.03378646	1.0615833
0	-0.05099101	-0.6647314	-0.7152167	0.18378904	0.34850752	0.89560914	-0.15606314	-0.26917902	-1.2310114	0.8857739	0.66062945	-1.0762963	0.42105722	-0.4366374	-0.6040988	0.39741433	0.32208756	0.25355473	-0.13836971	-0.6340421	-0.036557075	-0.28006876	0.17900811	-0.37320593	0.27405137	-0.7809592	1.6650735	0.3660713	0.88501	0.02279873	-0.25579846	0.2235789	-0.15652853	-0.21758361	-0.39455348	-0.09791033	0.18447019	0.17084448	-0.507516	-1.4334594	0.922399	-0.78550667	0.4572568	-0.0938464	0.7855347	-0.8086999	0.28581122	0.76696104	1.8598907
0	-0.13088226	-1.0660515	-0.43245116	0.66506994	-0.3002484	-0.27327827	-0.47788584	-0.18673027	-0.3365144	-0.20083688	0.0829939	-0.73878986	0.58067244	1.0424224	0.056118578	0.22784379	-0.20126258	0.5908398	0.47191763	-0.1137242	-0.8380546	-0.7785799	0.49596485	-0.55312085	-0.49391928	0.34879673	-0.08440417	0.097934656	0.9329223	0.37449577	0.09930682	-1.0881375	-0.46855214	-0.46514085	-1.4263754	0.23144823	0.29941908	0.27723795	-0.81314224	-0.8718225	-0.18863593	-0.34734	0.7323461	-0.018114878	0.22068992	0.18682587	-0.55718696	0.18911555	0.9237914
0	-0.5529321	-0.45825443	-0.6322325	-0.13880934	0.9610798	-0.77589035	-0.21056774	-0.5114029	0.5963581	0.03996433	0.14932811	-0.22508979	0.18885885	0.58826256	0.041840047	0.18830769	-0.57340527	0.77626115	0.17474486	0.9611379	0.48861074	0.18523277	0.20974511	-0.5611212	-0.31096846	-0.24559774	0.6823182	-0.37694144	-0.34689596	-0.8667636	0.25631878	0.24247302	-0.56087184	-0.10370329	-0.7144322	0.45517477	0.28663835	0.3425368	-0.54650164	-0.71096873	-0.9768529	-0.42639983	0.58892316	0.43073028	0.515771	0.6425849	-0.6396858	-0.13925564	1.1050657
0	0.5506446	-0.6322419	0.3168606	0.6196892	-0.8045062	-0.10761798	-0.7250414	0.16040288	0.04603694	0.6588416	-0.16339837	-0.19175608	0.2765038	0.7766506	0.26488805	0.24298185	-0.16809933	-0.013923809	0.36219832	-0.18492495	-0.59741014	-0.7080514	0.32090667	-0.45687005	-0.15882666	0.10552391	-0.01141564	-0.022666885	0.8040244	0.10913335	-0.14046715	-0.81503963	-1.0636103	-0.14082171	-0.9581767	-0.22179018	0.7818337	0.11468987	-1.0051025	-0.4967441	-0.26770976	-0.3033643	1.3076434	-0.44771612	0.2540014	-1.1841557	0.33500504	-0.073202096	1.0658426
0	0.1308722	-1.1754451	-0.922944	0.20235062	-0.10188593	-0.6151782	-0.67217904	-0.13586216	-0.9685374	0.9622171	0.5258402	-0.5889942	0.06677167	0.40308255	-0.27873525	0.38697556	-0.6937381	0.657662	0.1624901	-0.7338357	-0.45311207	-0.6862372	-0.22453643	-1.0807223	0.2041129	0.7129874	0.37459594	-0.21102692	0.41246614	0.66100603	-0.26765218	-0.43307737	-0.20683993	-1.446581	0.2167998	-0.25555405	0.27857938	0.22381178	-0.28643453	-0.588749	0.43769187	-0.27428898	1.046838	0.91530484	0.18500893	0.26624653	-0.38432094	0.84241754	1.8526745
0	-0.20294109	-0.25225872	-0.06413189	-0.042895228	-0.03603037	-0.88155544	-0.47270015	-0.15528204	0.8512596	0.2909408	0.019944744	-1.474963	0.7983658	0.9229495	-0.9878488	0.27423862	0.23225014	0.40468237	0.0022614845	-0.49539903	-0.4406324	-1.3756101	-0.25802878	-1.183764	0.18960737	0.20343831	0.2569371	0.8638178	1.1688213	1.4245813	0.022460489	0.48115852	-0.22130848	-0.13518284	-0.42144617	-0.5734372	-0.19267476	0.45657533	-0.68999356	-1.029728	-0.0076031946	0.0027561917	0.85785246	-0.08332859	0.064787574	-0.05093316	-1.159628	-0.24982141	0.18637374
0	0.43528718	-0.112326875	-0.023469642	0.16775699	0.22525369	0.06674028	0.23738019	-0.019919908	-0.10205175	0.30848292	-0.22930741	-0.65177375	0.37230632	0.37794462	-0.5788929	-0.049510103	-0.2223061	0.9778585	0.12019137	0.24508344	0.5542853	-1.0376669	1.05133	-0.7958108	-0.2782687	0.22899705	0.33983967	-0.26712096	-0.030468289	0.16857345	0.5944361	-0.1910171	-0.67480516	0.96591705	-1.1267961	0.030067427	0.8150865	-0.361332	-0.77991915	-1.0560645	-0.2686467	-0.99692506	0.7114257	-0.55717057	0.35153386	-0.25546035	-0.21309228	0.015200505	1.0049894
0	-0.3619128	-0.8933846	0.14391124	-0.0017039987	0.585622	-0.56340057	-0.4936648	-0.41249278	-0.36527452	0.9851471	0.10113106	-2.2458282	0.6853758	0.71137226	-0.6251183	0.26227233	0.21785265	0.94183654	-0.1789462	-0.32464924	-0.39684895	-0.9823004	-0.020418083	-1.1421885	-0.103288166	-0.10792385	0.3008868	0.7847306	0.9199741	1.0444962	0.35145718	0.61453056	-0.66434187	-0.25814006	-0.034658927	-0.6568778	-0.42918336	0.58201253	-0.2846522	-0.83526385	0.38131246	-0.4327617	0.293618	0.0530685	0.30417982	0.18202828	-1.9267253	0.37848827	0.55099523
0	-0.30111775	-1.2762424	0.43680897	0.39774707	-0.41626787	0.0026299579	-0.23320282	-0.4898266	-1.6288154	0.7727356	0.06211059	-2.1800318	-0.44635627	0.6231804	-0.4302215	0.110953145	-0.16620784	0.80940986	-0.57249403	0.54947704	-0.07150076	-0.3106746	0.41029188	-0.22578809	-0.85822624	-0.007571422	0.32969508	0.7918268	1.1277934	0.4373309	0.19884554	0.49933448	0.044570614	1.3468897	-0.07378051	-0.2160592	-0.6025262	-0.56591254	-0.26537502	-0.5334294	0.1732548	-1.3049332	0.33916	-0.07109699	-0.02245033	0.45296076	0.09360436	-0.45395485	1.2239952
0	-0.13327059	-1.126359	-0.72211313	0.1275565	-0.35791296	-0.3717984	-0.4605451	-0.31550246	-0.90704906	1.3742441	0.49364746	-2.4758735	0.3312514	0.4333386	-1.0492156	0.42452285	0.3522205	0.70160556	-0.8147482	-0.721312	-0.48799834	0.08007816	-0.7674948	-1.0923332	-0.2024755	0.47484192	0.93058854	1.2687969	1.4953895	1.0322124	-0.43799493	0.53899425	-0.29289237	0.5544037	0.7154718	-0.52080584	-0.67793584	-0.74978936	-0.4824771	-0.1180381	0.33703274	-1.5515411	0.5385112	-0.21864973	0.5198286	-0.3087795	-0.05387708	0.865542	1.2202288
0	-0.19564822	-0.94297075	-0.8606854	0.49819338	-0.07288248	-0.26983035	-0.24723293	-0.28635645	-0.9775534	1.4688216	0.44491914	-2.1307306	-0.012642942	0.51305664	-1.2420317	0.31093934	0.25456086	0.8403544	-0.90423685	-0.0753825	-0.5098758	-0.41499123	-0.62316656	-1.1205461	-0.38227382	0.10356064	0.5721611	1.1177144	1.3393763	0.4036779	-0.4331307	0.21837138	-0.004366734	0.38941526	0.5490212	-0.58788043	-0.5199022	-0.32707787	-0.35450026	-0.39739263	-0.09803465	-1.7306867	0.5140061	0.045623448	0.39399865	0.051348176	0.08049338	0.59550595	1.1751373
0	0.072978675	-0.7335918	-0.21930806	1.2160182	-0.33494818	-0.24771956	-0.20671311	-0.10930789	-2.1350753	0.7921564	0.48080945	-1.4088843	0.7837266	-0.22849824	-0.7349533	0.382009	0.4447437	0.4170587	-0.6751994	0.029653523	-0.36277175	0.16116871	-0.14867061	-1.1160169	0.5444879	0.29162732	1.380068	0.46058345	0.93503946	-0.29251033	-1.030636	-0.61354023	-0.35470754	0.01933686	0.08083711	-0.018846456	-0.86499625	0.0067060497	-0.59189236	-0.5439106	0.1731819	-0.8052948	-0.028164422	0.31658816	1.3929361	-0.55303586	0.5250911	0.80752265	1.4710714
0	-0.013366008	0.09061859	-0.34096846	0.30707937	-0.09636795	-0.45642495	-0.18698058	-0.5286916	-0.97630125	0.058527533	0.21671583	-1.7874146	-0.29939198	0.8288707	-0.8260053	0.1164181	0.14700373	1.1440899	-0.14583927	0.50130427	-0.30519956	-0.8439103	0.14407668	-1.2593564	-0.04599361	0.14562006	0.24436492	0.23433708	0.009031571	0.86148167	-0.88376456	-0.5805511	-0.18206336	0.25835803	-0.099637926	0.08288159	0.17367834	0.011821467	-0.07815374	-1.1383245	0.6733084	-1.0029291	0.40982205	0.13304007	1.1484284	-0.4659187	-0.5955038	0.14001106	1.0110022
0	-0.12100253	-0.8752075	-1.5781993	0.73127204	0.8470783	0.98284817	-0.068660185	0.02871847	-1.115645	0.4087073	-0.016379433	-1.73786	-0.7508875	0.10453816	0.3879016	1.3128779	0.45966133	-0.31683215	0.020955699	0.07047118	-0.2555405	-1.5143634	-0.5057897	-1.1279966	0.2922432	0.53258485	-0.09686879	0.5538746	0.24667719	0.5756277	-0.6364352	0.12663586	-0.6165884	-0.49281475	-0.23651487	-0.49310726	-0.019840032	-0.0867072	-1.5484737	-0.43947712	0.8511831	-1.478027	0.6900845	-0.33538857	1.528498	-0.5055614	-0.14281227	0.9071299	0.9801506
0	-0.040143788	-0.31010345	-0.87488097	0.5459059	0.1804088	0.13434322	-0.4975781	-0.16565374	-0.47247577	0.45533755	-0.23150612	-0.6094972	0.22557859	0.34594074	-0.12366033	0.099163696	-0.31914774	0.13972457	-0.32209152	-0.4603592	0.06933128	-0.070754744	1.0581274	-0.9628112	0.08909713	-0.37252265	0.97995746	-1.2069238	0.350392	-0.5209596	-0.41955203	1.0240774	-0.64890784	0.31421906	-0.6646801	-0.15613964	1.1474931	1.4813545	-0.15901205	-0.22243434	-0.37791553	-0.45617083	1.0613815	-0.19487959	0.4992612	-1.1490647	-0.4004226	-0.24346063	1.592971
0	0.21260679	-1.1794322	-1.1406626	0.21547258	-0.31084844	0.16081321	-0.4170103	-0.19819546	-0.2091129	0.5439316	0.2320183	-0.5997732	-0.30400258	-0.06997244	-0.5841329	0.47208026	-0.2172949	0.27763352	-0.47101364	-1.0884266	-0.5636444	-0.0851265	0.5457138	-0.9194355	0.6935964	-0.15818954	1.1847029	-1.3149117	-0.014833208	-0.23845167	-0.6719486	0.77285093	-0.64367163	-0.3246616	-0.4874991	0.04149077	0.81912357	1.5165334	0.14906833	-0.40657443	0.39926192	-0.47096908	1.1994472	-0.09327528	0.67839503	-1.4859285	0.02386101	0.21359195	2.18131
0	0.20937344	-1.3128629	-0.4149648	-0.15058345	-0.5698654	-0.90207994	-0.61829895	0.19630754	-0.39459166	0.98685837	0.9614082	-0.5589337	0.21028294	0.020447263	-0.21073608	0.21355696	0.040881786	0.3893346	-0.40750074	-0.29279253	-0.4947529	-0.074315526	0.14703837	-0.8307474	-0.7131414	0.10124939	1.204562	0.09223829	1.8330932	-1.2473756	-0.50983757	0.53479695	-1.1864736	0.8121388	-0.34875214	-0.48544115	0.18101177	1.4195927	-0.15083516	-0.30162072	-0.54656124	-0.5528256	1.2069464	-1.0610313	1.0629365	-1.2673516	0.6864706	0.65241045	1.6729726
0	-1.4170678	-0.94957054	-0.4147385	0.13578054	-0.62324345	-0.4380767	-0.38691244	-0.028030945	-0.20629545	1.760809	0.4984026	-0.5876015	0.17966229	-0.25558352	-0.53942	-0.3998793	-0.08564447	0.45083958	-0.7578669	-1.2216029	0.38320613	-0.1986056	0.15538298	-1.3667024	-0.053252734	0.51085746	0.23269565	1.0706247	1.0651699	-0.78757715	-0.30731392	0.4773579	-0.34916592	0.093489036	-0.45913953	-0.14350079	-0.27460182	0.6761041	-0.16575071	-0.43300802	-0.15589398	-0.45030147	0.8132908	-0.3318349	-0.21963383	-0.9804782	0.088738635	1.0081745	2.2724228
0	-0.9637191	-1.0438895	0.32132292	0.15726203	-1.418605	0.22438389	-0.5923504	-0.07124116	-0.16563192	1.442435	0.80978197	-0.65393865	0.7194471	0.50355715	-0.3878728	-0.76803845	0.21873192	0.4913385	-1.0827165	-1.4637145	0.42306605	0.7242119	0.20456465	-0.92737114	0.14677168	0.32840332	0.41112617	0.90416837	1.2208756	-0.9986295	-0.46568117	0.107989185	-0.87282294	0.5786062	0.123932	-0.3659723	-0.50594014	0.87936026	0.12425423	0.48777187	-0.026156632	0.16955955	0.7359733	-0.6884367	-0.35606575	-0.44867352	0.4501627	1.4667094	2.4127657
0	-0.50485396	-1.0508003	-0.94480556	0.31988487	0.17991792	0.24305056	-0.10056908	0.042780474	0.28489527	0.56109405	-0.19625634	0.5210136	-0.023510497	-0.13083817	-0.5139321	0.6791031	0.20083563	0.5840546	-0.24831636	-1.3249118	-0.23832464	-0.9765005	1.3616017	-1.1914183	0.15463229	0.3307506	-0.13329965	-0.26630554	1.5496565	-0.962341	0.2598682	0.39498425	-0.32490963	0.5911948	-1.6998872	-0.08089712	0.056249067	1.2075741	-0.7841474	-1.4168388	-0.64094746	-0.9290427	1.2504255	-0.52965695	1.0405847	-1.4642209	0.13818683	0.7527018	1.7203981
0	-0.70833665	-0.8889321	-0.64381737	-0.122962534	0.56932515	-1.2073147	-0.54321516	0.27715862	-0.2022474	0.6078426	0.87183475	0.4675391	-0.37210432	-0.4763062	-0.7212555	0.9558874	0.18897434	0.46424776	-0.01657636	-0.8823977	-0.80930305	-1.3150983	0.5922364	-0.7912057	0.05746627	0.6724202	-0.064838074	0.15859427	1.2938749	-0.7631135	0.23781782	0.84902054	-0.60177594	0.25323975	-0.98388803	-0.72213674	0.19989622	1.2878797	-0.7601098	-0.7159739	-0.20995189	-1.3529824	1.0520684	-0.6539636	0.036110688	-1.2456076	-0.25948647	0.21716346	1.0369576
0	-0.20697454	-0.8815282	-0.53457403	0.12511355	0.27922237	-0.3124439	-0.19204792	0.15833148	0.012654913	0.30737397	0.14709738	0.36493295	-0.9520157	-0.3590035	-0.23868954	0.24666068	-0.027829524	0.36802232	-0.2927158	-0.16446082	-0.1345112	-1.3507422	0.12958035	-0.67318076	0.020380724	0.65457433	-0.377426	-0.22697985	0.9340683	-0.39639091	0.48827246	0.28302407	-0.68739814	0.8464392	-0.31722745	0.18498473	0.027083354	1.5027437	-0.44579834	-0.35574993	0.48412085	-0.87104183	0.6153304	0.03438639	-0.0054142694	-1.2669727	0.5690274	-0.5420307	1.2671349
0	-0.21135058	-0.7982596	-1.1038923	0.007106952	0.22551377	-0.41207466	-0.2802106	-0.16190197	-0.5175442	0.9928645	0.24206194	0.4609339	0.20399748	-0.44550484	-0.46440414	0.6348394	0.05847849	0.5271252	-0.6792565	-1.2109069	-0.63007605	-0.93175143	0.9483274	-0.67501676	0.056630284	0.46534026	0.32596695	0.1620879	1.0677363	-0.3842821	-0.24493301	0.7290896	-0.42283863	0.78577036	-0.52421355	-0.0118351355	-0.02344016	1.5329074	-0.6613707	-0.48750758	0.11425514	-1.2153565	0.5168862	0.15340273	0.49086252	-1.2327724	0.49038658	0.34672558	1.8261815
0	-0.84528077	-1.6778208	0.08521126	-0.32301694	-0.04835758	-0.7988415	0.2607933	0.14293326	-1.0406045	0.21969725	0.009737754	-1.1011072	-0.6843858	-0.6755122	-0.10863652	1.0965947	-0.23206069	0.7767434	0.011761008	0.44848648	-0.95358896	0.007547193	0.032610465	-0.65295666	-0.06769018	0.12778857	-0.5984874	0.12688302	0.18905261	0.08415329	-0.8057426	-0.26974815	-0.2765985	-0.041823164	-1.0263892	-0.2888138	0.44501963	-0.48791215	0.51435274	-0.72512263	-0.52545935	-0.60547686	0.3666005	-0.16537248	0.6166413	1.1823099	-0.89156234	-0.19682261	0.85523677
0	-0.030612554	-0.9463573	-0.5683199	0.029802464	0.0038710155	-1.0218532	-0.2017993	-0.18034224	-0.436391	0.3186284	0.15326865	-1.0105896	-0.61499643	0.044049356	-0.54812986	0.78190565	0.22437713	0.5935316	-0.4418219	-0.039906956	-0.6846419	-0.22243649	0.025840204	-0.885602	0.11139954	-0.45810074	0.20034844	-0.21081057	0.5656492	-0.24179569	-1.3884697	-0.7257515	-0.42729753	-0.5953328	-0.34373686	0.0464044	0.15823813	0.16809516	0.15986574	-1.4665432	-0.32934242	-0.7278804	1.1519896	0.011529314	0.70818037	0.15065312	-0.058202326	0.11499698	0.4603188
0	-0.22861192	-1.299174	-0.87053835	0.7192907	-0.15176845	-1.0017978	-0.29039225	0.027842417	-0.12373096	0.72883826	0.016890598	0.07192681	-0.41837937	-0.59886426	-0.49312028	0.6717671	0.35341942	0.62618184	-0.52516735	-1.0008123	-0.04093845	-0.63847154	0.4346861	-0.5366963	0.15087062	0.37638536	0.7749601	0.22183008	0.7804644	-0.3522841	-0.28566346	0.55843073	0.0483051	0.06615348	-0.55516434	-0.12554693	-0.24701026	1.5353587	-0.73870444	0.18375337	0.37180513	-0.7679541	0.82195824	0.15551774	0.68691653	-1.279643	0.42071	0.3671233	1.5025649
0	-0.34463623	-1.395878	-0.38540578	0.15065427	-0.05037032	-1.1499387	-0.42035154	-0.12585151	-0.4103158	0.53698975	0.14015758	0.11950418	-1.0298735	-0.6330272	-0.8254866	0.49459898	0.086291075	0.77719724	-0.5727812	-0.6348149	-0.6249473	-0.37405202	0.093290985	-0.7607548	0.12317113	0.22218591	0.36000064	-0.0014879584	0.69941133	-0.58808607	-0.5758629	0.22884095	-0.28930527	0.3242459	0.07044248	-0.00447135	0.08322615	1.3383747	-0.27013835	0.036597386	-0.005023925	-0.9755542	0.90891796	0.075944185	0.43965712	-1.0826478	0.379154	0.24845992	1.5721697
0	-0.3101911	-1.1744328	-0.52919173	0.24210046	0.17484768	-0.26481965	-0.19006565	-0.27918562	-0.3837934	0.89112395	0.16714062	0.8569829	-0.7255803	-1.0633832	-0.6235075	0.67464453	0.49503756	0.60556644	-1.0681864	-0.26546943	-0.67643905	-0.024213811	0.5723341	-0.8375452	0.22518326	0.09648664	0.03191781	0.022004401	0.5323862	-0.15287602	-0.0074954266	0.5203438	0.0402657	0.77778524	-0.109372325	0.31994498	-0.4530136	1.2843872	-0.447593	-0.41629755	0.098872885	-1.1337638	0.80334073	0.2870384	0.6482696	-0.99455696	0.5580242	0.16173448	1.4781649
0	0.42996216	-1.1869295	-0.17892577	0.18378007	-0.53189784	0.11410715	-0.6380213	-0.14419845	-0.8222647	0.22707869	0.02399949	-1.4339656	-0.9574884	-0.37618762	-0.5322623	0.48339406	0.12093824	0.8463659	-0.5682427	-0.67955625	-0.23245826	-0.9271816	-0.103788234	-1.0836822	0.14412999	0.055436563	0.697041	0.571282	1.1583025	0.20265383	-0.5813548	-0.13743658	-0.4267616	0.8690667	-0.04200817	-0.23848228	0.27741867	0.67930305	-0.8373832	0.1077249	1.203881	-1.5059683	0.7767406	-0.0021916202	0.65501505	-0.7458434	0.18977696	0.7607188	2.261365
0	0.49139184	-0.5614548	-0.00086990796	0.94486153	0.31170025	0.09976007	-0.07602714	-0.6588934	-0.9327771	0.48963508	0.3812673	-1.1874528	0.06500855	-0.39098233	-0.49523863	-0.007595325	-0.07813731	0.5583969	-0.15702634	0.45934102	-0.5171741	-0.509268	0.38813362	-0.81531906	-0.65409815	-0.1363652	0.32853934	0.544402	0.979746	-0.46452928	-0.97593236	-0.07641495	0.018123033	0.47643447	0.26067743	-0.08531606	0.20215692	-0.3139986	-0.2803763	-0.33185357	-0.35340765	-1.25182	0.47562692	-0.016899554	0.58252364	-0.2640628	0.113830335	-0.13387305	1.2246563
0	-0.2910273	-1.194006	-0.6710792	-0.020349467	0.13478678	-0.71250886	-0.48473763	-0.14472565	-0.5578949	1.0137596	0.2757515	-0.41365692	0.23453873	0.11330337	-0.54721653	1.0140479	0.2168838	0.2630066	-0.13900416	-0.55087537	-0.52713877	-0.3403425	0.44339097	-1.0119888	-0.37047216	0.62573713	0.27441704	0.3920235	1.1105386	0.039762523	-1.1450356	-0.17871846	-0.24279313	-0.4725396	-0.62495446	0.1330531	0.07143252	-0.0058435267	-0.0017180686	-1.2247869	-0.07416025	-0.69787353	1.2502587	-0.42558113	0.8184477	-0.7283316	0.22293755	0.6692488	1.3079885
0	0.16360046	-1.0312186	-0.5521565	0.43819427	-0.37248537	-0.947206	-0.39195797	0.13848576	-1.190423	1.2260846	1.2125857	-0.8093389	0.45243758	0.34161472	-0.6187106	0.4345754	-0.14540246	0.27514762	-0.6125811	-1.2530546	-0.69920003	-0.22066829	0.40320954	-0.800119	-0.32620218	-0.13108239	0.9473802	0.5375604	1.4363539	-1.088926	-0.7818166	-0.015455205	-0.3380677	0.41560072	-0.3514905	0.06679222	-0.09163867	0.99440396	-0.5867968	-0.22543651	-0.64894164	-0.96370167	0.5015963	-0.4999182	0.3210462	-1.2907462	0.7323832	0.85934794	1.4208312
0	0.27991325	-0.79096764	-0.62265694	0.99710405	-0.124555565	-0.041588426	-0.65866995	-0.4878544	-1.1127195	0.7916842	0.36381888	-1.0295126	0.18554902	0.17012218	-0.4667034	0.6091049	0.4248763	0.537062	-0.5426938	-0.88517255	-0.9532081	-0.34719396	0.81004953	-1.2302839	-0.21996066	0.25544924	0.90916365	0.5855434	1.2927588	-0.40593764	-0.9193758	-0.24356386	-0.4438235	0.05712499	0.17154263	-0.19992962	-0.21017864	0.5296345	0.018741215	0.31925103	0.45895293	-0.7401981	0.756049	-0.3291846	0.08106759	-0.50631505	0.19821084	0.5511038	1.2270803
0	-0.41050526	-0.90471476	-0.9263245	0.5586324	0.13933282	-0.29326567	-0.5269346	-0.56857604	-0.57447183	0.36089295	0.44231337	-0.67231435	0.1373611	-0.36405566	-0.4164431	-0.40180707	-0.16475478	-0.041677136	-0.54079664	-1.3160192	-0.70704937	0.00033527287	0.54653925	-0.30590814	-0.22625202	-0.107992545	1.090301	-0.82998043	0.5241491	0.69199395	0.15151972	-0.5744345	-0.54718906	-0.658115	-0.6577198	0.32010433	1.1789365	0.37314516	0.027638005	-1.6037632	0.3880591	-0.6451664	1.1578717	0.66561747	0.69209534	-1.3137227	0.38739327	1.168568	1.0854186
0	-0.8264795	-1.2975742	-0.54283726	0.9353282	-0.30810344	-0.8792055	-0.55395055	0.48776662	0.09654107	-0.7209897	0.26859713	-1.5851293	-0.62604934	0.48572496	-0.5034824	0.4624022	0.68397903	0.53940785	-0.5287812	-0.33457965	-0.7620022	0.055826172	0.086479336	-0.22982256	-0.030476375	-0.507704	1.3577906	-0.022766765	0.035163373	1.090118	-0.7109486	-0.3458052	-0.5250493	0.18692276	-1.046638	0.4126047	0.28005663	0.77466303	-0.27053818	-0.633911	0.34607294	0.24043487	1.4739857	0.031896718	0.81953365	-0.3446776	0.00987063	-0.28701258	0.98472613
0	-0.44005767	-0.8145872	-0.5466732	0.4077816	0.56139815	0.20537183	-0.59674096	-0.34855962	-0.8034063	0.034579128	-0.10415205	-0.8299168	-0.63724315	0.874164	-0.3693373	0.391955	-0.014249823	0.17973945	-0.60937804	-0.58301586	-0.13836265	0.12689187	0.71248716	0.098015666	0.01581684	-0.82736087	0.4485276	-0.30834764	0.19818494	0.36916354	-0.4719379	-0.08212544	-0.29332548	-0.21230519	-0.4002071	0.02874194	0.44652942	0.60899913	-0.3763566	-1.4400418	0.59957576	-0.49770314	1.1646601	-0.6912769	0.19190343	-0.61098	0.21359448	0.686447	1.8160622
0	0.44815013	-0.6264033	-0.5475978	0.379512	-0.24461769	-0.15621305	-0.14067294	-0.33514038	-0.38127834	0.1845078	0.3437359	-0.752145	0.25656447	0.47260207	0.1459497	-0.08051607	0.32098845	0.6186755	-0.36612165	0.27449903	-0.8035628	0.3648776	-0.5402685	-0.78780067	-0.1667288	0.432444	0.14627539	-0.38281873	0.39439237	-0.56128293	0.13641748	-0.6627114	-0.53153396	0.938816	-0.5321497	-0.015656373	0.55003667	-0.09016972	0.23965217	-0.14831302	-0.13148892	-1.0114928	0.8729853	-0.5263454	0.68096685	-0.54015803	0.2824383	1.2640593	0.9283809
0	0.52060395	-1.3091905	-0.42434427	0.291661	-0.0032339424	0.5993058	-0.30904442	-0.43849635	-1.130046	-0.34218585	0.65276223	-1.3238344	0.23677875	-0.36170286	-0.09035725	0.119544044	0.21972625	0.31086558	-0.2932625	0.09893208	-0.72113764	-0.83662206	0.65272206	-0.8558614	0.058460694	-0.2324752	-0.11023486	-0.4440629	1.2400831	1.488907	0.20304601	0.11385081	-0.42344248	0.32428774	-0.3153443	-0.3765956	0.83188474	0.18329135	-0.0066435058	-0.6994726	1.040242	-1.2508839	0.74537885	0.21318035	1.1276323	-0.45873183	-0.65753466	1.2174984	0.3954141
0	-0.37471887	-0.6158254	-1.331253	0.1933449	0.29674393	-0.042052444	-0.23239991	-0.3941342	-0.5414078	0.6830464	1.0920855	-1.2602699	0.19404227	0.36887172	0.0011246228	0.06331919	-0.024561169	0.4518677	-0.441413	0.08836559	-1.3153309	-0.3682368	0.044939045	-0.414639	-0.46833035	0.0640398	-0.6421374	0.23079091	0.60261965	0.37820143	0.14256798	-0.46891215	0.504411	-0.27140316	-0.29631642	0.8509402	0.85358554	-0.68093455	-0.38746116	-1.1698595	-0.039659925	-0.7227399	0.11897733	0.5046742	1.0022081	-0.5652148	-0.31422472	0.69948083	0.5382502
0	0.2433464	-0.26569927	-0.902945	0.19890022	0.16162378	0.4827797	-0.44330123	-0.37778234	-1.0710169	0.99735725	0.71328384	-1.0297881	1.4568369	0.1438867	-0.34663597	0.19676016	0.5157328	0.547764	-0.29616055	-0.7855165	-0.5935288	-0.7582822	0.6692065	-0.28029478	-0.28905866	-0.21986696	1.4868636	0.56599766	0.92899597	0.20929962	-0.55164915	0.09034149	-0.040597487	-0.34629652	-0.20276605	-0.22447588	-0.84280956	0.3309774	-0.6961488	-0.5755327	0.5797125	-0.69886804	0.95753556	-0.8497432	0.20014669	-0.88901466	-0.006299715	0.990822	1.96767
0	0.52832085	-0.55575985	-0.44075945	-0.3091049	-0.039834253	0.114453726	-0.65191174	0.20256951	-1.2746248	0.9070415	0.23006822	-1.621878	1.1704439	0.59831464	-0.33704033	-0.14640066	0.70597786	0.5495622	-0.38809943	-0.57221866	0.16867964	-1.1205406	0.5598244	-0.3744654	0.31137392	0.78698295	1.0555313	0.41885495	1.5676929	0.30240995	-0.41131327	0.7775694	-0.1605363	0.57120156	-0.68337154	-1.0290596	-1.1175544	0.12174005	-0.3791798	-0.9798237	0.7085197	0.016222399	1.0996798	-1.6102322	0.0835256	-0.7746475	-0.41471827	0.7565844	1.8361299
0	-0.90099317	-0.45241722	-0.72377264	-0.09616235	0.28268376	-0.8997352	-0.11445693	-0.17211622	0.05799129	1.262115	0.33309373	0.08786439	-0.020416904	0.57973605	-0.018352026	1.0852745	-0.03897327	1.0710007	-0.15637149	0.5694979	-0.52321935	-0.86136246	0.41123796	-0.16063945	0.001983079	-0.11894034	1.2446094	-0.55714643	-0.4226178	0.6765698	0.4569415	0.24741134	-0.24897455	1.2595592	-0.30222043	-0.39237648	-0.33728	0.4052274	-0.45246074	-0.7051583	-0.78659093	-0.6572298	0.7038555	-0.57808965	0.6801003	0.2925322	-0.2557884	0.0032526848	0.6879875
0	-0.10279943	-1.4379269	-0.70818985	-0.15418282	-0.4963156	0.19925946	-0.34777668	0.05920335	-1.6061822	1.2911825	0.7445597	-0.88247263	0.42508882	-0.5500234	-0.71132356	0.654372	0.27207178	0.8654605	-0.8592948	-0.8868634	-0.5852538	0.10948404	0.1987216	-0.5682526	0.0049121664	-0.13132262	1.2718686	0.36822686	0.5946193	0.28013527	-0.54212594	0.06596108	-0.43739402	-1.0066804	0.24374351	-0.13356254	-0.3450247	1.0403451	-0.042384654	-0.76076865	-0.24455589	-0.6476962	0.67503226	0.13154349	0.80872494	-0.7157338	0.25381073	0.17263678	0.8275952
0	-0.09643528	-0.8454481	-0.7175051	0.2542001	0.26776975	-0.37871742	-0.12576556	-0.1487661	-0.99421483	0.90304494	0.5524367	-0.65146	0.04038692	0.90816367	-0.25947398	0.33302316	-0.3110141	0.32704172	-0.92737633	-0.70187604	-0.23944288	-0.8641273	0.05825595	-1.0811898	-0.15959787	-0.6567224	0.8048582	-0.22594178	1.3234462	0.33360308	-0.42171815	0.36643934	0.22187774	-0.45392075	0.9612513	0.63321453	0.8660333	0.6581328	-0.04068851	-0.7322482	0.82690305	-0.66955924	0.72764117	-0.053943153	0.91747123	-0.79319584	0.58653677	0.5143547	1.6778036
0	-0.11280824	-1.4426048	-0.60128254	0.31511045	-0.7371063	-0.28597564	-0.5235759	-0.18092509	-0.90367717	1.1004306	0.8865101	-1.5522606	0.40337914	0.6043801	-0.85772663	0.48006836	-0.10584023	0.2418302	-0.13187891	-0.36143574	0.015663723	-0.5763324	-0.2625977	-1.1030374	-0.14646393	0.7286602	0.13427456	0.4504736	1.4675865	1.0747393	-0.43627965	0.15681647	-0.60438174	0.7259417	-0.31958386	-0.24208273	0.03141979	-0.17960696	-0.80022997	-0.19988534	-0.53025484	-1.2276883	0.08676927	-0.69478357	0.3714415	-0.58947295	-0.33211663	1.180627	1.2379885
0	-0.6146446	-1.186086	-0.90168226	0.15233508	-0.15646118	-0.23834392	-0.61392474	0.17940135	-0.5157776	0.4167938	0.8253401	-1.3475338	0.52319294	0.5408386	-0.79829675	-0.06764207	-0.2599002	0.26329264	-0.18685876	-0.6313608	0.008358239	-1.1638619	-0.0036035138	-0.95949763	0.0303635	0.4875046	0.8721113	0.3425747	1.6653379	0.5765722	-0.17194925	0.3866264	-0.7557205	0.44198292	-0.256711	-0.6535227	0.7545131	0.5896052	-0.7289973	-0.6519931	0.012218839	-0.85879236	0.9011827	-0.47774166	0.43814737	-0.8758393	-0.65592486	0.47036865	1.0945569
0	-0.1864288	-0.815564	-1.4029484	-0.5250886	0.60886484	-0.20193249	-0.8211835	0.06480145	-0.7870437	0.48283035	1.0122627	-1.4864455	0.67372257	0.37194473	-0.83299714	0.6412677	0.055593465	0.24041073	-0.55645627	-0.8466684	-0.6302913	-0.1801745	0.28928548	-0.8118135	-0.49404415	-0.41289872	1.046619	-0.28637865	1.5649861	1.1502484	-0.23385547	0.05186631	-0.6358286	0.2698736	0.2477538	0.17525834	0.8886742	0.52374	-0.56592464	-1.0513362	0.18801782	-1.0857271	0.7454267	-0.47732237	0.72137713	-1.1736455	0.010851204	1.2044619	1.0695622
0	0.123030655	-1.598762	0.074203774	0.22184902	-0.36588994	-0.42916003	-0.375019	-0.14758188	-0.6716038	0.85072297	0.2605448	-0.83659905	-0.7295336	-0.47101426	-0.43812978	0.1548279	0.042035293	0.56530815	-0.9595156	-0.6274422	-0.5595855	0.5493424	-0.18286528	-0.5067271	0.1547081	-0.047707845	0.83312577	-0.0021314472	0.5877817	-0.019661278	-0.55065125	-0.31331196	-0.5155364	0.57028246	-0.058718763	0.23805182	-0.59607464	0.5769353	0.09730302	-0.47842246	0.6659743	-1.0431956	1.2984287	-0.22141376	0.0674267	-0.77365774	0.14653303	0.06016951	1.7168579
0	-0.80684406	-1.3112484	-0.97110575	0.4102019	0.16960628	-1.094333	-0.40731868	-0.12967926	-0.19869973	0.4987181	0.34229448	-0.1848116	-0.8566974	-0.09296687	-0.88853365	0.94607323	-0.47371498	0.7241815	-0.29443404	-0.4119431	-0.72077763	-1.2225364	0.32024345	-1.1461732	0.13644314	0.50169486	0.7174348	-0.30582058	0.7128803	-0.8658335	-0.8597937	0.50359094	-0.81442827	-0.4573629	-0.70608044	-0.08343875	0.098898545	0.8048189	-0.2577047	-1.1046052	-0.123859495	-1.1449163	0.66630554	-0.41867015	1.2527577	-0.795382	0.07038385	1.3090786	1.1332678
0	-1.497227	-1.2039727	0.054004498	-0.58822715	0.051180754	-0.051477473	0.14467975	-0.12555459	0.7266272	0.42716804	0.05527593	0.11972689	-0.7331411	-0.06724885	-0.52520686	0.563428	0.35719997	0.61081576	-0.18949494	0.37068877	-0.15828718	-1.0613598	0.040210523	-0.32135835	1.0131267	-0.49731275	-0.41512123	-0.32279187	0.042600397	-0.7740253	-1.0448707	-0.59703296	-0.2093983	-0.16746488	-0.48642477	0.3974525	0.15849006	0.3840837	0.47337016	-1.5613754	-0.6263518	-1.0267816	1.1240283	-0.04508236	0.26798654	-0.56343985	0.18989193	-0.3548249	1.6910027
0	-0.25740373	-1.5459625	0.5932968	0.021808898	0.3475061	-0.5773202	0.1885975	0.12120188	0.15232359	0.2775128	-0.043918416	-0.115718536	-0.0972141	-0.21518932	-0.23353757	0.9940784	0.29921937	0.56774074	0.058133453	-0.62955874	-0.7690141	-0.8371925	0.3742187	-0.4582903	0.14588146	-0.56699574	0.9384274	-0.37069577	0.23894826	-0.010799972	-0.4368287	-0.53236806	-0.14661627	-0.57911116	-0.45319608	0.41234708	0.0858345	0.05663517	-0.02995515	-1.5718994	-0.08877762	-0.68571967	1.8164545	-0.17073727	0.3244769	-1.0483485	0.62177354	0.41198313	1.3834331
0	-0.05549786	-0.20056863	-0.5650345	-0.14395587	-0.00013370483	0.37747347	-0.54477286	0.08006291	-0.39008614	0.3382364	0.009325431	-1.2576452	0.9881826	0.55242676	-0.42441127	0.06014852	0.079298265	0.60451674	-0.9857835	-1.2193505	-0.1687834	-0.07423357	0.871117	-0.59107345	-0.5137097	0.5029643	1.3322515	-0.05607976	1.7623681	-0.23283263	-0.7282851	0.9739532	-0.75062484	0.59489703	-0.46752194	-0.56774	0.12525657	0.96793485	-0.4035666	-1.3498911	-0.2374875	-0.8189016	0.4958643	-0.77208465	0.7321238	-1.2713044	0.32443455	1.0373195	2.0370498
0	-0.014305682	-1.0204937	-1.1460317	-0.18622187	-0.2969134	0.083740845	-0.48300248	0.2545631	-0.525583	0.4945448	0.45498964	-1.2263817	-0.09720821	-0.31180075	-0.47054043	0.86233485	-0.2308258	0.5318521	-0.89989036	-1.4483825	-0.14240265	-0.35428926	0.3204595	-0.9688167	-0.06204054	0.28519738	1.242697	-0.62447494	1.0240582	0.33937287	-0.5302443	1.1259203	-0.98376524	0.30147237	0.1498403	-0.1606898	0.5367406	0.9369075	0.011102179	-1.0017114	0.08907241	-1.2918164	1.4345601	-0.40163776	0.96181947	-1.903613	0.8186385	1.0030237	1.7815213
0	0.5408767	-1.0456846	-1.6078602	0.6072929	0.43920487	-0.3432444	-0.5023654	-0.6286488	-1.6234443	0.3357447	0.4662256	-0.5618811	0.64488775	0.06735784	-0.35990652	0.24742284	0.16707897	0.6121827	-0.3527883	-0.8000217	-0.6069779	-0.37842047	0.77737385	-1.0307496	-0.044960905	-0.10890088	1.0702004	-0.4446956	1.3852603	-0.812132	-0.45372623	0.6742275	-0.007328175	0.0746056	-0.43612835	-0.5815134	-0.21842599	0.91746366	0.16959679	-0.74258953	-0.37010735	-0.61097986	0.5474578	-1.0992073	0.18629245	-1.3439227	0.014433757	1.5702386	1.7291921
0	-0.2609753	-1.4489112	-0.64469117	0.17995858	-0.148803	0.68499637	-0.29660073	0.077980265	-1.4110368	0.79330856	0.5689133	-1.1886333	-0.011781066	-0.5403614	-0.37055337	0.83875835	0.40134233	0.67973936	-0.91633666	-1.0978056	-0.07334958	-0.044040088	0.40980595	-0.71673465	-0.036257032	0.10732457	1.4997334	-0.21898787	0.75272757	0.5158563	-0.42624116	0.5041841	-0.4895321	-1.1006396	0.34033412	-0.0644578	-0.31794855	0.50230426	-0.3090304	-1.2361901	0.1458532	-0.9544555	1.4883716	-0.8772996	0.5878439	-1.5872205	0.4527982	1.3431169	1.6076013
0	0.18636082	-1.0322582	-1.1225175	0.6124797	-0.32809988	0.3778985	-0.5025727	-0.41681474	-0.61545616	-0.27775782	0.38122338	-0.5174882	0.55829215	-0.6020673	0.1327545	0.3680188	-0.36818498	0.55485415	-0.12689248	-1.0236243	0.14434883	-0.9304033	0.27599004	-0.8972334	0.23489723	0.5189064	0.43526086	-0.21152948	1.170952	-0.8843825	-0.18876879	0.5673556	-0.5580219	-0.13154115	-0.20602775	-0.8832924	-0.2966809	0.9325561	0.09269401	-1.0843538	-0.29346657	-0.38374195	0.89392126	-1.1134434	0.36170825	-1.0251336	-0.06912635	1.5892688	2.2383478
0	0.060750894	-1.1900176	-1.1957974	0.45417273	0.10937095	0.45843855	-0.28034538	0.08516978	-0.5273928	-0.52616227	0.6891759	-0.771723	-0.45806754	-0.4571295	-0.5358893	0.9069799	-0.14837757	1.2092204	-0.13239847	-0.7734814	-0.41174212	-1.0477217	0.037570808	-0.8986177	-0.37360683	0.3903189	0.49629337	-0.8429712	1.1765785	-0.023991909	-0.068059094	0.22206588	-0.25668243	-0.14883457	0.5644513	-0.20164579	0.43830684	1.0298111	0.030237934	-1.4494568	0.14822061	-0.47920403	0.8878847	-0.38682947	0.9486534	-1.5009981	0.3935021	1.1615611	1.2300185
0	-0.8398532	-1.4450783	-0.9339283	0.61265963	0.114289664	-0.28272396	-0.1061188	-0.09019322	-0.25635687	0.6415161	1.0160757	0.19436528	-0.3496829	0.0845086	-0.6048687	0.87343013	-0.35271052	0.6940909	0.1762126	0.039442077	-0.8986733	-0.040581662	-0.31244975	-1.0670698	0.24110754	0.30430907	0.62105036	-0.22873305	1.0487224	-0.64988	-0.13084772	-0.16530603	0.109322965	-0.0918087	-0.28734198	0.2896464	0.3770741	0.5487199	-0.4658155	-0.6431768	-0.21663779	-0.39618245	1.1628462	0.24491403	0.39700922	-0.77895373	-0.7005241	0.06963831	1.0734595
0	-0.33967674	-0.60197115	-1.2358782	0.9889089	0.6493763	0.7028655	-0.3230235	-0.28866008	-0.6340975	0.23306786	0.38289446	-0.6136818	0.6587595	-0.4391673	-0.22821198	0.02740733	-0.10975257	0.5794249	-0.47860956	-0.6962968	-0.7668938	-0.65249276	0.4692375	-0.7266155	0.10354463	0.10275262	0.40395844	-0.70288604	0.3132503	-0.4614342	0.40031153	0.45962498	-0.574643	-0.0076866164	-0.4094168	-0.10176566	0.25826022	0.3268716	-0.20727868	-0.5941702	0.5173952	-0.6930995	0.35208687	-0.42808533	0.92152804	-1.1166986	-0.35366517	0.6676656	2.1731234
0	-0.019395636	-0.85830534	-0.025588322	0.14359413	0.5129585	-0.17488113	0.18652856	-0.24895327	-0.40810254	0.115497254	0.3229788	-1.1251205	-0.14049558	0.0460974	-0.7919297	-0.46086842	0.036017463	0.33630422	-0.04542596	-0.20836069	-0.14221145	-0.14409763	0.85260034	-0.56869996	0.26739043	-0.41445047	-0.07148701	0.44081628	0.35011593	-0.028694682	-1.5211694	0.59209704	-0.558071	-0.17533587	-0.414148	-0.39416826	0.8253251	-0.48679477	0.21349612	-1.1525414	0.1776388	-0.54028386	0.8558652	-0.58325756	0.03842938	-0.51846045	-0.7954611	0.55273336	1.6063862
0	0.022684416	-1.4330149	-0.6273958	-0.24091811	0.23454218	-1.2408795	-0.4142556	0.121614486	0.39358675	0.76125675	-0.46317035	-0.35889366	-0.5730346	0.09413133	-0.49288324	0.5455884	-0.43389067	0.4316452	0.04191859	-0.6100064	-0.21893816	-0.06272928	0.9582581	-0.38886604	0.46694425	-0.06905911	1.2532741	-1.0206256	-0.1668391	0.43109265	-0.15772384	0.51601243	-0.21952915	-0.015313487	-1.5971941	0.338514	0.41444334	0.66353834	-0.34002998	-0.39617613	0.30353206	-1.5629231	0.79237145	0.013018344	0.911962	-0.37755862	-0.028854191	0.536833	1.5537312
0	-0.57055724	-0.48888695	-0.9581671	-0.13068135	0.68511385	-0.2717333	-1.0172094	0.014388384	-0.9418133	0.6431232	0.6956914	-0.71948767	0.20312233	0.15420072	-0.8615558	0.5864304	0.3155809	0.41786027	-0.07540004	-0.9675391	-0.2834211	-1.18973	0.9676059	-0.5077959	-0.065937065	0.32448432	1.5163143	0.5012606	1.5591825	-0.16918367	-0.6420291	0.45016572	-0.2235285	-1.0966636	-0.91729766	-0.35493556	0.74329305	1.1794151	-0.55257684	-1.5823852	-0.6540853	-0.9943085	0.48664403	-0.4996646	0.613576	-1.457266	0.24366874	1.0887072	1.368359
0	-0.44097918	-0.86783403	-0.21721996	0.22817074	-0.3129844	-0.12226843	-0.62431175	0.23604544	0.006128012	0.9845729	0.2974108	-0.37876147	0.21482001	0.1598957	-0.746756	0.577105	-0.44527984	-0.07403108	-0.6192439	-1.0950487	0.034289043	-1.3205973	0.7250522	-0.7507989	0.20971131	0.58261704	1.2565026	0.3930714	0.80851966	-0.3053321	-0.37251607	0.27225888	-0.42575687	-0.69661593	-0.47024092	-0.18283293	0.022385716	0.91493285	-0.45512554	-1.6514198	-0.44132715	-0.43389702	0.17230812	-0.19166121	0.5936694	-1.2926979	0.07846281	1.5104585	1.4826051
0	-0.46873665	-0.57273686	-0.9333608	0.19786899	0.058630686	-0.30321842	-0.88700914	0.1577187	-0.4874924	0.36588553	0.869678	0.081116885	0.49476343	0.299193	-0.7678485	0.90460813	-0.04905155	-0.104113095	-0.3829301	-1.6840028	-0.609422	-1.010149	1.1120762	-0.7582458	-0.32581994	0.58337355	0.947981	0.12198432	1.7652847	-0.48828107	-0.522826	0.81365794	-0.902943	0.28793302	-0.5169115	-0.33077845	-0.20922254	1.1028748	-0.58603156	-0.9106565	-0.2667844	-0.9485337	0.28341293	-0.90834874	0.55642456	-1.615446	0.16593176	1.4197954	1.6494011
0	-0.28037405	-0.94715685	-0.82030606	0.4278563	-0.18345357	-0.0073590237	-0.3502024	-0.26965588	-0.41220593	0.47135755	0.58313817	-0.85836816	0.15294151	-0.28929058	-0.6526645	0.5485364	-0.124969326	0.31563854	-0.5880045	-0.48328	-0.44193268	-0.122053064	-0.016834117	-0.97777855	-0.5014269	-0.0522268	0.8050465	0.13122208	1.3779587	-0.48351574	-0.5080258	0.54991174	-0.4638096	0.51391995	0.20787276	0.11568422	0.5792785	0.78625804	-0.55358404	-0.3205347	-0.6805281	-0.6972386	0.23900285	-0.4078773	1.4321626	-1.0347533	0.074339256	0.87365365	2.4400897
0	-0.30731493	-1.5537741	-1.0100083	0.44823632	-0.24806497	0.40934706	-0.6820788	-0.4370166	-1.1210085	-0.12371494	0.0675019	-1.0575575	0.016345339	-0.60964656	-0.5042533	1.0600832	-0.15249498	0.6426535	-0.4428607	-0.53156126	-0.49832982	-0.19015837	0.23358113	-0.9105137	0.7043802	0.33725846	0.58403814	-0.64781666	1.2293131	0.16300672	-0.5054227	0.22493199	-0.5143651	-0.62177026	-0.30254567	0.03388695	0.49431193	0.61534077	0.3360914	-0.9062077	0.023911366	-1.1634631	0.9037817	-0.23050214	1.5953192	-0.6810965	-0.3505014	1.7171748	1.8224025
0	0.103778906	-1.1851387	-0.3422459	0.22388549	-0.0873842	0.31987146	-0.31767982	-0.5365362	-1.6449709	0.26979834	0.27954808	-0.74540824	-0.3274399	-0.2357169	-0.4434086	1.141706	-0.06374277	0.2726136	-0.510536	-0.69851905	-0.26418978	0.020760657	0.06767142	-0.7810611	0.09305997	0.84329975	0.4945188	0.37028226	1.0046346	0.7073103	-0.48877463	0.57341033	-0.4406084	-0.04677634	-0.0021771954	0.053215787	-0.01848059	0.7464254	0.5691599	-0.06609876	0.5060477	-1.650946	0.6531369	0.059369016	1.1195891	-0.24989778	0.090744786	1.6723766	1.6318061
0	-0.21395205	-1.7163727	-1.1842453	0.44298705	0.80234736	0.5845118	-0.54542893	0.120541506	-0.927879	-0.13700488	0.14563715	-1.0571474	0.16926013	-0.26278087	-0.7078378	0.75242674	0.9881466	0.39321604	-0.296584	-0.6115479	-1.010868	-0.6048215	0.0909078	-0.8854248	0.18323901	0.31457782	0.43740916	-0.32873884	1.1907443	-0.0009188412	0.32728666	0.47930327	0.3685226	-0.8211656	-0.2940197	-0.060260788	0.77821356	0.9358469	-0.51824003	-1.1385833	-0.3004836	-0.29739535	0.62386805	-0.36198267	0.5441521	-1.4125271	-0.20231295	1.6101952	0.91364026
0	0.42792088	-0.17989291	-0.44790936	0.485924	-0.23385432	-0.5990823	-0.2860979	-0.05144694	0.12910393	0.7963121	0.20998703	-0.337207	0.097291976	0.45919153	-0.14433603	0.2582647	-1.0722207	0.24985893	-0.60801613	-0.9176448	-1.0956286	-0.71530414	0.7162082	-1.2352482	0.04373565	1.3785354	1.521886	0.07279664	-0.66354847	-0.367197	-0.062387593	-0.23211494	0.223937	0.78119195	-1.0358202	0.22934137	0.5827388	1.2561855	-0.58338857	0.09216052	-0.6147428	-1.2522097	0.32581103	-0.42538902	0.16072951	-0.4062471	0.07170092	0.12117119	2.254978
0	-0.23393863	-1.0248867	-0.10529314	-0.07735766	-0.43471128	-0.962111	-0.6800733	0.13629505	-0.40167734	0.9317063	0.1252552	-0.3747674	-0.4103398	0.076509774	-0.50391674	0.7534288	-0.74444234	0.2700634	-0.720844	-1.5975745	-0.5914321	-0.865741	0.5353969	-1.0383265	0.10751817	0.72677153	0.8038436	-0.2726248	0.5395621	-0.36944595	-0.09176842	0.38628504	-0.430766	0.06116572	-0.86580527	-0.55900156	0.29160276	1.5784607	0.48569852	0.08210938	-0.16201538	-0.35925734	0.47522447	-0.5262461	-0.06127969	-1.0138662	-0.44948697	0.1347486	1.3669115
0	-1.0288998	-1.5826888	-0.5828865	0.48166716	0.20595807	-0.03385946	-0.57667005	0.42939097	-1.316825	1.4000628	-0.16727853	0.2044374	0.025168724	-0.3178857	-0.7994213	0.60089123	-0.16896735	0.56893194	-0.17108193	-1.1635077	-0.5557362	-1.3086115	-0.32950047	-0.19184268	-0.07899449	0.067704655	1.9478902	-0.0047679734	1.0570506	-0.35763958	-0.4588253	0.6683962	0.16429424	-0.20967242	-1.3224107	0.1508648	0.57568324	0.61716974	0.35290486	-1.0189668	-0.10630852	-0.81061405	0.53537995	-0.10707321	0.5060137	-0.7027254	-0.64567095	0.20582797	1.5490143
0	-0.015654845	-0.8228111	-0.42291796	1.089018	0.3387542	0.29955313	0.13584356	-0.87669367	-0.32016855	0.49098754	0.29578653	-0.4932219	0.8889892	0.5416824	-0.22837883	0.07319788	0.5279968	-0.08970547	-0.16955677	-0.5582164	-0.445683	-0.77513677	0.067919694	-0.80753434	-0.641759	-0.4928845	-0.07892226	0.85540026	0.4790263	-0.20783103	-0.63264257	0.07969976	0.3870057	-0.4672113	0.4273352	0.16419984	0.64985377	-0.47175902	-0.2612995	-1.19887	-0.31708464	-0.5234064	1.0087925	-0.40785772	0.6211159	-0.85487694	0.59465307	0.53026205	1.1573328
0	0.29208747	-0.39740267	-0.15636683	0.3431709	1.0909982	-0.38084865	-0.16013527	-0.9142056	-0.786811	0.08579578	0.018352455	-0.45401546	-0.6083857	0.12786059	-0.4193623	0.04952185	-0.04861374	-0.07341241	-0.102253936	-0.37661457	-1.1707771	-0.7612074	0.4731725	-0.9184869	-0.63111097	0.5977317	-0.8859999	0.46341375	1.0683589	0.3570864	-0.16654044	0.47144377	0.31690332	-0.0018094878	-0.36741337	0.43156692	0.42914835	-0.26580125	-0.2645452	-0.17975135	0.12831602	-0.79874235	0.66693914	-0.19337897	0.7228698	-0.69927096	1.1140963	0.39032385	0.5823883
0	0.22613692	-1.1130161	-1.1782447	-0.13449565	-0.12009719	-0.9802428	-0.37209907	-0.07287712	-0.80506134	0.49102643	0.70488644	-0.9254303	0.16825594	-0.31084338	-0.45791873	0.8170003	0.2787211	0.3895146	-0.44468334	-1.1420101	-1.6729689	-0.89672697	0.5399345	-0.8587716	-0.49407592	-0.05023831	-0.28719077	-0.5583118	0.7175928	-0.045770667	-0.58366007	0.09371725	-0.05030301	0.40577587	0.11371435	-0.29561496	0.71718496	0.4389212	0.29784018	-1.0169536	-0.0011962814	-0.2985565	1.1090071	-0.14457381	0.88388914	-0.5749191	-0.26188287	1.1832733	0.8608032
0	-0.34217387	-0.82271296	0.12144299	-0.72418886	-0.42898726	-0.87787783	-0.55450755	0.5337772	-0.225639	0.93888164	0.460592	-1.4221637	0.949449	0.002128487	-0.22895947	-0.41018695	0.2730521	0.3716116	-0.4100249	-0.8321967	0.18786216	0.23478048	0.11152397	-0.08212327	0.10304906	0.042538036	1.3814164	0.34019518	0.7020139	-0.13802944	-0.6132666	0.5844195	-1.1445183	-0.58370453	-0.137121	-0.60001415	-0.19169782	0.8786379	0.46997616	-0.7730525	-0.6070278	0.11874679	1.228205	-1.0553435	0.51803786	-0.7816118	-0.16179878	-0.11493033	1.6382134
0	-0.20637737	-0.2147051	-1.2052041	-0.24588327	-0.5276076	0.04978754	-0.5650087	0.06956651	0.040675625	0.5875464	0.54893726	-1.0784689	0.08743734	-0.27237517	-0.46311253	0.6576145	-0.19020197	-0.59946364	-0.7549834	-1.022441	-0.3720655	-0.10972435	0.19722748	-0.5334602	-0.075448744	-0.13861074	0.94662833	-0.22449245	0.08669147	1.6525776	-0.98181987	0.07656718	-0.9301031	-0.29552	-0.16234297	0.454871	0.17989016	0.2947434	-0.17155252	-0.84167993	0.25333408	-1.2281718	1.9342088	-0.650738	2.2375746	-1.2294717	0.39502153	-0.037179057	1.7236972
0	-0.011534619	-1.360582	-0.53182775	-0.0384796	0.36363837	0.6055961	-0.76445067	0.00867058	-1.3783956	0.5689289	0.42372212	-1.020966	0.49614298	-0.2051088	-0.17235486	-0.17720315	0.21550217	0.45921275	-0.9956592	-0.7560605	-0.18999274	-0.86881787	0.64127135	-0.45948958	-0.2026526	-0.052108783	1.0220386	0.10358614	1.3172898	0.84891915	-0.35351792	0.32480666	-0.38991594	0.71231294	-0.8517322	-0.04683071	0.23208055	0.5107185	-0.55680287	-1.3031454	-0.40944043	-1.5490875	1.417855	-0.20077318	0.36489353	-0.7194283	0.43877253	0.83683276	1.1161996
0	0.21787713	-1.0340766	-0.006292323	0.31666264	0.022432372	0.75190586	-0.35060298	-0.22824997	-0.41547734	-0.07475749	0.12108031	-1.5595927	-0.08021143	-0.7726578	-0.3215352	0.45255473	0.37320235	0.5884899	-0.8241716	-0.24779819	-0.4720916	-1.1547434	-0.29931143	-0.9369232	0.37016898	0.7173429	-0.43626264	0.107216656	0.9432666	0.3916669	-0.119947016	0.2957121	0.024073543	0.6547284	-0.11717932	-0.40228698	-0.43751806	0.61976075	-0.11099977	-0.8776095	0.44323424	-0.40885437	0.7100392	-0.66946954	0.98900485	-0.17451704	-0.60298157	1.2025889	0.56065917
0	0.06125641	-0.7611764	-0.8130992	0.26771218	0.43912518	0.075094685	-0.43573943	-0.4929444	-0.3596145	-0.27635548	0.5384422	-1.0293367	0.4741347	-0.29493943	-0.46663424	0.53012204	-0.17357102	0.81164134	-0.4479014	-1.3176587	-0.7615845	-1.2705618	1.0526338	-0.7877334	-0.09069347	0.23229775	0.34984165	-0.06933901	1.1715698	-0.0055154557	-0.32487652	0.17891519	-0.16201076	0.7692627	-0.29086986	-0.76438975	0.5202983	0.73701173	-0.7340924	-1.1161662	-0.16425177	-0.7968559	0.56582844	-0.13523413	0.77029717	-0.9421975	0.23322259	0.88787127	1.6850569
0	-0.22173566	-0.3260191	0.34542632	-0.36010584	0.8587118	0.8734248	-0.2068113	-0.38501546	-0.37362826	-0.018912422	0.38966364	-0.38389674	-0.43566656	-0.5054095	-0.17849943	-0.45123643	0.0414457	0.90303415	0.76275444	-0.4418746	-0.49149412	-1.8288906	0.468944	-0.90808755	-0.16908972	0.8079927	-0.63812566	-0.20699088	0.39731035	0.6276174	-0.26049504	0.014390797	-1.1873848	1.1953212	-1.0453899	-0.2716679	0.7689979	0.23340473	-0.9989226	-1.029591	-0.28960606	-0.6979523	0.8413257	0.14925383	0.5211737	-0.05363233	-0.495031	0.0469882	0.81514746
0	-0.8119182	-0.86493224	-0.4927306	0.25879923	-0.6684503	-1.1534371	-0.010567271	-0.43238205	-0.735297	0.24192916	0.074192375	-0.6120427	0.0593734	-0.2668379	-0.49153385	0.044516288	-0.4514558	1.107512	-0.69548947	0.066904545	-1.3544967	-0.54930365	0.88024896	-0.72858155	-0.024972728	0.32312632	0.36825955	0.65098935	0.5335904	-0.81888384	-0.5065284	-0.2593666	-0.58887297	0.9453976	-1.2608118	0.14132954	-0.16121493	0.36495098	-0.9665881	-1.0047712	-0.8115557	-1.151939	0.24728267	0.8179063	0.4751138	0.55001926	-0.52918303	-0.47412458	1.8373348
0	-0.09137603	-0.33151537	-0.10984991	-0.034437876	0.12023464	0.4986692	0.059233043	-0.42134532	-0.70751584	0.042224452	0.3034905	-0.9697446	0.03696942	-0.49697492	-0.7273347	-0.19118485	-0.25473458	0.8839786	-0.47022086	-0.13241413	-0.6220631	-1.3892024	0.39009228	-0.81870985	-0.020466221	0.4947405	-0.028815458	0.28864285	1.6054671	0.01915859	-1.038442	0.31693873	-1.0515977	1.2029649	-0.16095604	-0.6331138	1.1005714	0.31483397	-0.88786733	-0.78054893	-0.456964	-0.770944	0.73144346	-0.33248693	0.3285623	-0.1682438	-0.30404976	0.07450925	2.1786397
0	0.06468035	-1.3801398	0.38536695	-0.0077946694	0.00734181	-0.91099674	-0.26298738	0.09910972	-0.26052245	0.8336135	-0.3728279	-0.37433767	-0.8415274	0.27141258	-0.67675644	0.4793692	0.40175796	0.7245192	-0.28342634	-0.52633697	0.03893184	-0.9388635	0.31727448	-0.9251435	0.4466938	0.13845102	0.46581966	-0.30236626	0.26833078	0.168688	-0.8204795	-0.5449415	-0.626809	-0.5614063	-1.1420249	-0.27281505	-0.04702905	0.476024	0.2546336	-0.8006992	0.053873673	-1.0284842	1.1899662	-0.55533415	0.62719035	-0.44530988	0.071903296	0.079382986	1.1379745
0	-0.5174858	-0.77557456	-1.1497413	0.25195998	0.49821946	-0.27785158	-0.31365904	-0.058952477	-0.40842837	1.1034919	0.08888275	0.0068412195	-0.28602627	-0.3711894	-0.68997294	0.8974501	-0.33504644	0.30441672	-0.25314316	-1.3401507	-0.6917196	-0.48876327	0.52366894	-0.8052674	-0.17241186	0.47616163	0.64819914	-0.86873204	0.58032703	-0.50834477	-0.08896036	0.5598823	-0.59031117	-0.08747354	-0.5788098	0.23449449	0.8392837	0.37107715	-0.24350807	-1.0364166	-0.18649144	-0.8239154	1.2930918	0.33505377	0.85362023	-1.3080412	0.6026203	0.4109925	1.2937151
0	-0.16850571	-0.57089186	-0.21315719	1.027315	0.62833136	-0.027344577	-0.018295744	-0.63212276	-0.34733304	-0.6280394	0.09777712	-1.0452496	-0.032877244	0.65454924	-0.06375838	0.8451981	0.40835425	0.770311	0.030648964	0.021659767	-0.9600429	-0.4633798	-0.39710048	-0.8517481	-0.18639728	0.3879357	0.07289152	0.59705424	0.9329791	0.5393668	-1.2575222	-0.6244404	0.14369611	-0.5375638	0.33289152	0.23127931	0.40583196	-0.3068242	-0.43733707	-1.6469584	0.17402074	-0.6676732	0.21899112	-0.512883	0.6150898	-0.27399153	-1.008899	0.18974574	1.0763232
0	-0.37234822	-0.89235973	-0.5577274	0.82694936	0.66331446	0.01671958	0.4496199	-0.24049678	-0.5404606	-0.26212257	0.21282333	-0.8395351	-0.3586089	0.2897236	-0.27039522	0.44570646	0.59742	0.84303963	-0.022240654	-0.06639923	-0.6224819	-0.17781411	-0.75056726	-0.80608773	0.06934241	-0.24896044	-0.04377555	0.48904106	0.617779	-0.07848584	-1.2614218	-0.44010696	0.43302897	-0.3211686	0.3942777	-0.37752604	0.47057253	-0.16439307	0.2974613	-1.0446776	0.006051977	-0.27577758	0.8533153	-0.32899296	0.43232983	-0.45713824	-0.78253424	0.490236	0.97071373
0	-0.3105965	-0.36458984	-0.689795	0.63098043	0.15199596	-0.16165055	-0.54000854	-0.31486633	-0.43138328	-0.11666658	-0.37301135	-1.1177275	-0.5994254	0.29505596	-0.43548614	0.60445005	-0.43429276	-0.2283842	-0.75935584	-0.2672096	-1.3001777	0.24734789	0.52722335	-0.8288334	-0.24666183	-0.059181545	0.1905394	-0.16135652	0.16902293	0.4016757	-0.5714791	0.0887308	-0.47111	0.23655555	0.4559974	0.5798083	-0.19478397	0.010542973	-0.25168213	-0.80433017	0.20173986	-0.8896522	0.9618463	0.12573682	0.9200717	-0.86937976	0.54020166	0.075881705	0.8800021
0	-1.0476882	-0.7846635	-0.15517725	0.59303796	0.36325577	-0.13758214	-0.30528203	-0.65577996	0.5053598	-0.14218755	-0.4770871	0.025342114	0.10296652	0.61909795	0.24164833	-0.3804913	0.2682013	-0.15677705	-0.9050233	0.27888066	-1.3884633	-0.17388624	0.052150574	-1.2390584	-0.45124808	-0.6336094	0.33072013	0.23914845	-0.5775857	-0.14066166	0.6266317	0.33235377	0.0013377563	0.4504295	-0.571327	0.3772988	-1.4144543	-0.30594265	0.09199117	-1.7114587	-0.81710696	-0.20678501	0.5706343	-0.24901155	-0.20408739	-0.092138596	0.24140795	0.5733519	0.5400416
0	0.2106834	-0.69515914	-0.5254033	0.9720587	0.7247419	0.05315487	-0.3438385	-0.61782616	-0.5543009	0.07528771	-0.14054719	-0.3861596	-0.6193793	0.5818338	-0.08912849	0.3448222	-0.08169942	-0.04340452	-0.4865912	-0.25850445	-1.4028908	0.15820949	0.17251544	-0.7502539	-0.77022344	0.0048443354	-0.056000177	-0.4210735	0.120772906	-0.2020695	-0.50132906	0.112217344	-0.17816253	-0.45121735	0.519197	0.35249537	0.095860414	-0.46275198	0.24257189	-1.1486212	0.12438376	-0.8280525	1.0869471	0.08120125	0.3876526	-0.6684699	0.59018004	0.18823916	0.76697195
0	0.4161914	-0.66071373	-0.84257805	0.3066871	0.53973645	0.50954235	-0.42351612	-0.12473314	-0.2154836	-0.26380873	0.069688015	-1.6394528	0.24521628	-0.15861377	-0.24070431	0.29644886	-0.02206605	0.4211017	-0.7704644	-0.629354	-1.078756	-0.6531567	-0.27902386	-0.6711941	0.009980777	0.3734201	1.319428	0.5673172	0.9412407	0.4797978	-0.6041775	0.18188289	-0.26649016	0.34557706	-0.17277949	-0.18128641	0.021228084	-0.4430123	0.009037136	-1.2356355	0.9077328	-0.98834586	0.59656256	-0.096738525	0.7618057	0.12513669	-0.6990903	0.24780631	1.2669376
0	0.077472456	-1.6296662	-0.9154155	0.28652775	0.15629247	0.5521568	-0.4099621	-0.3705795	-1.3012811	-0.0928087	0.51864046	-1.074692	0.4943489	0.040193375	-0.5511915	0.5773574	0.5412382	0.7595543	-1.1794419	-1.1854782	-1.2522947	-0.5883808	0.34447742	-0.5658461	0.19875225	-0.14715452	1.1254219	0.54116064	1.53512	0.66059697	-1.2297909	0.32453325	-0.42869592	0.24984708	-0.046961434	-0.00881384	0.024991699	0.058013115	-0.37125134	-1.4401894	1.0794067	-1.0263588	0.5233344	-0.28635722	-0.09976313	0.33185515	-0.605726	0.3785681	1.2102023
0	0.12300988	-1.3270546	-0.84891677	0.77250373	-0.1462431	0.11393655	-0.28669962	-0.33179268	-1.1572037	0.22206853	0.80179083	-1.2597258	0.14803922	0.49726442	-0.31605542	-0.16478302	0.5905428	0.41384932	-0.8535422	-0.46495104	-1.0492868	-0.1503342	-0.105851	-0.6350119	0.6157131	0.21484105	0.40131485	0.53028476	1.118249	0.16634932	-0.89907193	-0.37321594	-0.17732757	0.26388302	0.24937369	0.01506231	0.20764197	-0.20836757	-0.99599916	-1.3128061	1.1339496	-0.66010934	0.46513367	-0.23815015	0.50739396	0.28937978	-0.28515628	0.47723424	1.8600142
0	-0.35678053	-1.3249515	-1.1679267	0.89835626	0.12516747	-0.38666508	-0.4547643	-0.14709	-1.013804	0.31360134	0.43123224	-0.5089949	0.5298212	0.70581657	-0.74828345	0.6683959	0.3143434	0.95247954	-0.49549457	-0.3631937	-1.3246099	0.08473488	-0.38834167	-0.6626243	0.30736095	-0.53046554	0.2256058	-0.08794768	0.5971954	0.021800667	-0.8100472	-0.72227466	0.24178192	-1.1224405	-0.38037774	0.094066694	-0.08141458	0.028011711	-0.7952531	-1.1607229	0.27189738	0.008269337	0.61556685	0.22541332	0.5366429	0.13905925	-0.18861964	0.88605034	1.4860744
0	0.0017823112	-1.8973277	-1.1329978	0.19888796	-0.46547356	-0.079361975	-0.26720086	-0.26262322	-0.48436674	1.1875675	-0.60349786	-0.36754873	-0.5200688	0.23780034	-0.51263773	-0.035682667	0.3716826	0.21427108	-0.116121806	-0.16182792	0.024904534	-0.5666649	0.15822227	-0.5617999	0.6189972	0.10753443	0.29737332	-0.32723442	1.2247647	0.29509115	-0.34151107	-0.069833934	-0.4369645	-0.6374251	-0.3410394	0.20688483	0.19479507	0.30161515	-0.56548315	0.34092093	0.9938955	-1.4761893	1.2931604	-0.4779424	0.5993561	-0.39956543	0.032741256	0.94149745	1.9929637
0	0.29040202	-0.67189014	-0.19191481	-0.17478038	-0.6742742	-0.042592186	-0.24554984	-0.12970784	-0.25621277	0.7438124	0.3087337	-0.15295938	0.7553138	-0.4367866	-0.5673187	0.43654737	-0.57354677	0.9856709	-0.97668296	-1.112815	-0.3107604	0.18715985	-0.29575086	-0.64749503	-0.20073397	-0.059533734	0.5021923	0.3613779	0.069938526	-0.79659575	-0.44436753	0.3975973	-0.721077	-0.26599038	-0.23624058	0.29528055	-0.50294805	0.76876765	-0.4163356	0.057044815	-0.2892773	-0.759107	1.02487	0.0039886655	-0.088675335	-0.7778086	0.10445108	0.07642167	1.5287722
0	0.24986154	-0.46946445	-0.2518101	0.45755672	0.7877553	0.22668007	0.41127443	-0.66094327	-0.32999066	-0.061013564	-0.13056749	-0.6192549	0.056122504	0.13940294	-0.31419897	0.69529223	-0.059918825	0.31119627	0.08954346	0.07619674	-0.6134396	-0.424008	0.004356901	-0.67961115	-0.51148707	-0.47597554	0.13797536	0.30087408	0.3636241	0.19931984	-1.1025041	0.32580587	-0.0029884586	-0.16214074	0.069684535	0.07150382	-0.14409156	-0.5558811	-0.40197167	-0.8435524	-0.022746637	-1.0489441	0.71216196	-0.456292	1.0867864	-0.4745645	0.082920134	-0.036843874	0.7167347
0	-0.024270725	-1.2301719	-0.98424125	0.16081731	0.06755982	-0.16525593	-0.6799594	0.05900847	-0.87960625	0.6228329	0.24044621	-1.024398	-0.8321403	0.37503985	-0.35624248	-0.055422984	-0.24084435	0.23463812	-0.7308385	-0.96661264	-0.24207772	-0.34206417	0.37524205	-0.5231897	0.20044726	-0.28711757	0.90654784	-0.093490824	0.22565787	0.6214388	-0.6535586	0.24286255	-0.78509194	0.3150949	-0.055073775	-0.1831395	-0.020091606	0.82138115	-0.48305708	-0.47773078	0.45384338	-1.1215376	1.2383062	-0.94717443	0.6722665	-1.5426787	0.89959353	0.37803543	1.6079583
0	-0.28842923	-1.6187942	-0.25163734	0.1787539	0.28784773	-0.40363774	-0.2956014	-0.031878404	-0.39804617	0.6473557	0.04194772	-0.36097866	-0.6097338	0.28454658	0.13680655	-0.54631346	-0.32125816	0.67699736	-0.40209937	-0.011504288	-0.9059462	-0.32708478	-0.035359763	-0.896328	-0.3672434	-0.25431702	1.1597986	-0.67137504	0.0281303	-0.35929978	0.3983359	0.17798899	0.011115489	0.5020916	-0.8819098	-0.0048060366	-0.13070497	1.101824	-0.04720088	-0.7804262	-0.9634682	-0.7281477	0.26468107	-0.49600828	0.04936181	-0.28602535	-0.09130735	0.7248669	1.3348804
0	-1.0340283	-1.7073001	0.83324635	-0.6427822	0.39246285	0.123693265	-0.45254716	0.010373	-0.5050113	0.24205911	-0.4679333	-0.12257129	-1.2420725	-0.08567804	-1.0454354	0.35558248	-0.19829854	0.2862104	-0.08673217	0.31412035	0.07412027	-0.53904676	-0.19394551	-0.44546634	-0.041623935	0.2982407	0.45525572	0.03816007	1.1990364	0.71358895	-0.36844227	0.41460818	0.11433606	0.3574436	-1.0494273	0.37107825	0.2733942	0.052484546	1.1545358	-0.6098151	-0.18863659	-0.8742668	0.65823084	0.9156195	-0.10216272	0.49388292	-0.22743508	-0.21155363	0.9774956
0	-0.25527903	-1.1505997	-0.7579794	0.5739875	-0.111950114	-0.38919744	-0.7389642	-0.20425236	-0.6117741	0.6240041	0.12912695	-1.2333815	-0.2848904	-0.23206758	-0.34780103	-0.37670204	-0.38753513	0.8258511	-1.0708187	-0.8889035	-0.06332489	0.62518936	-0.04504736	-0.58190465	-0.120908804	0.17923725	1.0365599	-0.95055574	1.0621169	-0.3414911	-0.28263053	0.9752841	-0.39828858	0.23236006	0.0022715789	-0.099161744	-0.4711359	1.4133625	0.49556836	-0.26551947	-0.1549775	-0.48545796	1.1518587	-0.43886054	0.3095716	-1.3753637	0.61119074	7.250509e-05	1.5531969
0	-0.6857101	-0.22492434	0.26977023	-0.61816096	-0.2243771	-0.43009484	-0.20256735	0.38967705	0.795392	0.70730186	-0.314008	0.07055575	0.029640086	-0.046474542	-0.13996175	0.8536116	-0.3127127	0.19025199	-0.39840037	-0.23500925	0.20616314	-0.10705634	0.057014707	-0.91070944	0.90150446	0.8574752	0.14282688	0.021982918	-0.9924509	0.9664266	-0.7277432	-0.52992094	-0.38455176	-0.37646073	-0.6190798	1.0778588	-0.2783149	0.11722896	-0.40000135	-0.96046317	0.021608312	-0.8575735	0.30927753	0.24170986	0.8604078	-0.2762583	-0.30112615	0.15256818	1.2296656
0	-0.47266334	-0.13221018	0.0991102	0.1879695	0.08558786	-0.4621439	-0.07980513	0.38517514	0.09391638	1.2302735	0.172977	-0.16018108	0.03322124	0.3321438	-0.4927705	1.0021179	-0.4615878	0.21907705	-0.111400545	-0.13029344	-0.26220274	-1.1993052	1.1295444	-0.4654335	0.41150415	-0.31616956	0.5522738	-0.51746404	0.8233873	0.2774465	0.009425389	-0.6641285	-0.54051685	0.542833	-1.6177752	0.19911191	0.48751396	0.5958008	-0.66937697	-1.5529189	-0.3041898	-0.8341957	0.61951244	-0.20176701	0.18222289	-0.46081692	0.4802515	0.15169014	1.0701705
0	-0.5124142	-1.1757082	-0.15833725	-0.7050616	-0.19161089	-0.2931118	-0.54238766	0.15718058	-0.89063394	0.5299249	0.28790534	-0.09142668	-1.2293154	-0.079107165	-1.1351087	0.4170623	-0.51094866	0.63989806	-0.3322207	-0.386168	-0.76889235	-0.41715518	-0.41735289	-0.529942	0.73151493	0.42853868	1.3936523	-0.81066316	0.33204335	-0.18255869	0.17717995	0.37284046	-1.1322207	-1.2296839	-0.8767966	0.5556073	0.23017682	0.49891835	-0.20385431	-1.2946852	-0.41822717	-1.3369921	1.5488	0.34825584	0.51175296	-1.3752168	0.43025538	-0.30885738	1.5361253
0	-1.1008848	-1.6459342	-0.8567723	-0.14114298	0.14050694	-0.05855157	-0.022853384	0.2079505	-0.5879937	0.666359	0.61438245	0.3097665	-1.023788	-0.9416096	-0.477482	0.24727455	0.07614469	0.35647413	-0.6133347	-1.0790981	-0.5685305	-0.38427016	0.5622445	-0.73237973	0.6688221	0.40790996	0.59555304	-0.79221696	0.9091845	0.086168	0.13193226	0.54580814	-1.0197271	0.2568602	-0.44110644	0.6512588	0.396243	1.185823	0.22182746	-0.7886908	0.9817778	-1.504296	1.204712	0.34458792	0.85376793	-0.9256796	0.2844009	0.14082661	2.2045152
0	-0.6410528	-0.47388545	-0.9645517	0.5672922	-0.19666089	-0.41580284	-0.075169496	0.5584688	-0.31295186	0.65353626	0.49158916	-0.3109908	-0.7530451	0.91560894	-0.47011596	0.87310946	0.22348164	-0.14117014	-0.075778686	-0.7101978	-0.8567992	-0.8042749	0.7749265	-1.0238199	0.40349522	0.9289512	-0.22739658	0.37660128	0.8644092	0.721755	-0.019133871	0.32626015	-0.25489545	1.0912294	-0.3853713	-0.112762466	-0.90666914	0.3503242	-0.38723484	-1.4882897	-0.1478326	-0.7904223	0.516061	-0.9397219	0.22986276	-0.5338376	-0.34168145	0.21111833	1.1421162
0	-1.103779	-0.2872889	-0.9349633	0.5016588	-0.18021469	-0.024036676	-0.3122346	0.22759607	-0.7167996	0.35847968	0.34938446	-0.74692994	-0.07265818	0.9115939	-0.6917937	0.79103047	-0.030982535	0.170945	-0.076880135	-0.57993484	-0.85411626	-1.361205	1.1270278	-1.1739494	0.24090888	0.5122395	-0.20845088	0.1757214	0.7698506	0.27171555	-0.24737768	0.1994381	-0.2688698	0.46183544	-0.8376573	-0.35651666	0.1807472	0.16093676	-0.21419363	-1.3557065	-0.32832545	-0.7402287	0.7567669	-1.1040821	0.26083505	-0.80424637	-0.0067983638	0.17068772	0.9168769
0	-0.5337793	-0.33831167	0.077583686	-0.26187396	-0.06576142	-0.37348863	-0.11436049	0.28094915	-0.7933862	-0.83532333	0.6080643	-0.35238177	-0.56407166	0.20873441	0.16783236	0.33273834	0.054406393	0.01029346	-0.43057713	-0.61975837	-0.7558694	-0.062062286	0.04582628	-0.8243397	-0.06845547	0.15618317	0.080876686	-0.20569856	-0.07672023	-0.33774674	-0.35528883	-0.7382233	-0.33194473	-0.7945917	-0.2371637	-0.5947569	0.5616732	0.5227036	0.13718602	-1.7393565	-0.43860748	-0.6817215	1.6947541	-0.81385297	0.4369179	-0.122804865	0.5624529	0.959991	1.7148169
0	-0.0702224	-1.3268721	-0.417458	0.592881	0.40423268	-0.28489992	0.3644846	-0.06222056	-1.1034033	0.45373997	0.4045126	-1.1253936	0.7124474	0.5109589	0.031242909	1.6324466	0.034714423	-0.047729064	-0.76086426	-0.73466223	-0.5797342	-0.5054237	0.4349533	-0.8986604	0.15378445	0.5796647	0.5858218	0.917352	0.9651239	-0.99258435	-1.6132227	-0.62833136	0.24750394	-0.1722322	-0.26673344	0.26850146	0.20789362	-0.07376929	-0.98621815	-1.4169351	-0.15743673	-1.0504911	0.77218705	-0.65439177	0.43563867	-0.19047937	-0.5141915	0.36501533	0.9519222
0	0.13253875	-0.09776632	-0.38664028	0.08876493	0.52279276	0.5846142	0.34586012	-0.4410307	0.06683755	0.33290064	0.65134805	-1.1582364	0.037414365	0.8829658	-0.45852065	0.08676775	-0.019467674	-0.018408295	-0.45431572	-0.071654595	-0.12111558	0.46318364	0.045451045	-1.2734863	-0.06986956	-0.8850192	0.38440868	0.2329144	-0.32998058	-0.21131733	-0.22691175	-1.2301248	0.22460952	0.05335991	0.48773074	0.84832996	-0.3989088	0.50542176	0.042975586	-2.065305	0.030337231	-0.7063478	0.53417873	0.6798026	0.006069738	-0.38503775	-0.38412356	-0.2971285	1.4626358
0	-0.06521598	-1.3392475	-0.37495273	0.34768623	-0.27183354	0.46840572	-0.043020528	-0.49342296	-0.7771872	-0.05662814	0.5584446	0.1088532	-0.7604043	-0.1429238	-0.013270183	0.76317936	-0.18456158	0.22902028	-0.636221	-0.027766103	-1.2545743	0.715338	0.0059238463	-0.55276734	0.38666275	-0.0315941	1.4295522	-0.1583045	1.3248975	-1.2326134	-0.52521116	-0.58713603	0.5893988	-0.030411186	-0.12943254	0.25322807	0.4133513	0.8103786	-0.2353452	-0.75568956	-0.41995323	-0.90161645	1.4033055	-0.26388928	0.104608566	-0.9550624	-0.06068196	0.65500844	2.5659888
0	-0.41111404	-0.19327597	-0.065892465	0.51377004	-0.22081383	-0.66911733	0.533028	-0.3129522	0.071736924	0.57860124	0.79979914	-0.26670554	0.57582194	-0.033865504	-0.45881045	0.21099928	0.06772661	0.7516618	-0.11126145	-0.5567878	-0.15973642	-0.089484274	0.47230265	-0.7417309	-0.3185695	-0.24180448	0.42710403	0.15012369	0.53810585	-1.1129116	-1.2787585	-0.30170375	0.072242066	-0.24271385	-0.23883241	-0.91223884	-0.016401257	0.27917337	0.26451576	-0.9588406	-0.76986206	-0.4441268	0.96609885	-0.7375256	0.13157585	-0.60305655	-0.6270142	0.39020446	0.86277485
0	-0.1684304	-0.30786565	-0.39760277	0.89021647	0.20065887	-0.62091964	-0.24533586	-0.25153014	-0.14404126	0.710101	0.29565105	0.2626692	-0.6175905	0.28696325	-0.04700453	0.52061486	0.2270914	0.1356288	-0.2856567	-1.144674	-1.66609	0.08523343	-0.047674883	-0.74684083	0.19893469	-0.008656017	-0.27859876	-0.6765046	0.6787832	-0.33257356	0.13915251	-0.41655073	-1.0475171	0.18803531	-0.75258297	0.42646125	1.2427502	0.42895105	-0.009997673	-1.3774016	-0.17802846	-0.54625857	1.2823899	-0.44029188	0.8090396	-1.2518464	0.25429216	0.62109494	1.3400338
0	-0.010396043	-1.1257607	-0.9827929	0.8166065	0.5599017	-1.1099746	0.03303881	-0.046919536	-0.6553303	0.24098484	0.83340085	-0.6857298	0.5235974	-0.14568248	-0.11493919	0.25283614	0.09578744	1.1163815	-0.5473851	-0.76622695	-0.058637306	-0.44731066	0.32288522	-0.85462993	-0.11880966	0.5403053	1.1517478	-0.30028358	0.74019706	-0.75378275	-0.32277274	0.102837875	-0.6052256	-0.23916753	0.2897557	-0.10342112	1.0119109	1.2176069	0.37685195	-0.58727044	-0.3977514	-0.30777392	1.4158082	-1.2606654	1.3206507	-1.5628169	0.8460659	0.15406637	1.973407
0	-0.22633043	-0.83440006	0.44092736	0.06865097	-1.6552315	0.02577297	-0.36120245	-0.034314666	-0.61811525	1.0176269	0.49970356	-1.0605452	-0.7907359	0.2221061	-0.09908857	-0.15368181	-0.5150731	0.6046726	-0.9604503	-0.94306445	0.29534534	0.7202152	0.113679744	-1.3266834	-0.20274965	0.55214006	1.5113125	0.36975643	1.5938948	-0.31037104	-0.30808	0.98246133	-1.1998823	0.48140347	0.6839484	-0.29365203	0.44157314	1.1829484	-0.27883264	-1.058531	-0.71420753	-0.7485921	1.5253342	-1.1285903	0.455159	-1.2064642	0.117733695	1.651883	0.73644835
0	-1.1758263	-0.70465314	-0.6550922	-0.03579324	-1.1975543	0.0027568496	-0.23407598	-0.07729519	-0.7118788	1.1849005	0.7412471	-1.9449573	-0.589085	0.42185122	-0.012008797	-0.013328681	-0.255769	0.1038629	-0.90506727	-0.52540314	0.79271036	0.032528773	0.14589919	-1.0176111	-0.20573933	0.8866813	1.59733	0.2171882	1.3915517	0.9223844	-0.44749874	0.5662189	-1.2512505	0.44569513	0.6730701	0.0030307216	0.7318496	0.59544367	0.97413313	-0.6756386	-0.87327826	-0.915008	0.82308614	-0.50717217	0.34970754	-1.3020861	0.23716347	0.9917212	1.0244311
0	-0.07172914	-0.18606563	-0.7234787	-0.2461108	0.5975612	1.2053015	0.008820155	-0.1745944	0.30731925	0.0036266306	0.85800683	-0.44001818	-1.2294639	-0.7182353	-0.45715836	0.08841304	-0.5219025	0.15410551	-0.40599623	-0.87721735	-0.9906939	-0.340901	0.54363143	-0.80370545	0.5756431	0.39400476	0.16157639	-0.72801137	0.61573505	-0.066554494	-0.33703506	-0.3051168	-1.3360386	0.62418795	0.05115156	-0.55796516	1.1545261	0.02945934	0.15088223	-0.8123633	0.6715257	-0.99548936	1.0189241	0.3915538	1.6892465	-0.061699	-0.97746325	-0.18293089	1.3987088
0	0.102416664	-1.085505	-0.4854893	0.3750373	0.0024379673	0.41401866	0.07870274	0.21120179	-0.47087583	0.8249778	0.21390165	0.4651791	-1.0646932	-0.6512238	-0.7645139	0.07622753	-0.54144317	0.40139127	-0.2633079	-0.9259133	-0.39173225	-0.5611114	0.2475558	-0.9367681	0.7055659	0.05625201	1.0975927	-0.8079857	0.351593	-0.3155517	0.35114884	-0.90378886	-0.6582216	0.7906685	-1.1700658	0.06182975	1.0691787	1.1779759	-0.021970185	-1.4641668	0.4514601	-0.92036355	1.5825483	0.81521577	0.7433705	0.04764097	0.41790953	0.49497068	1.5280867
0	-0.4523357	-1.5455995	-0.92986685	-0.00046898672	0.3598925	-0.012579635	-0.255278	-0.24370717	-0.62496895	1.0356004	0.3740286	0.77980983	-1.1810104	-0.49042237	-0.80551803	-0.015720395	-0.2848837	-0.15060632	-0.44640464	-0.90623665	-0.7496267	-0.33495042	0.56806546	-0.91812813	0.45274782	-0.22974521	0.7930593	-0.5116195	0.06953022	-0.7045313	0.64870435	-0.3359067	-0.6030381	0.3197673	-1.5809002	0.36039233	0.5140358	1.0468878	0.7372783	-0.7154919	0.9675688	-1.1813847	1.3297751	0.74792784	0.59372073	0.054511596	-0.42131	0.1410764	1.4170698
0	-0.6858705	-2.0508728	-0.46278986	-0.49405408	-0.22136918	0.03381483	-0.8937279	-0.22248763	-0.76140434	1.0045012	0.7524049	0.6416243	-0.91387326	-0.5762405	-0.6831225	0.897311	0.7386215	0.31359792	-0.7749074	-1.0911393	-0.4083909	-0.34006438	-0.051836323	-0.5928098	0.67462087	-0.5302842	-0.082604334	0.18977474	0.9238359	-0.9326197	-0.17872372	0.7802009	-0.30401668	-0.6006066	0.18799368	0.20050706	0.6377898	1.3014547	0.9258135	-0.087837666	0.50286096	-1.255437	0.7143267	-0.12322234	0.029114615	-0.5773988	0.19112752	1.0820973	1.940237
0	-0.49428946	-1.5413263	-1.3351595	-0.058840513	0.33917186	0.7022934	-0.32343894	-0.70920926	0.25089124	0.6817814	1.0810573	0.9637509	-1.1383169	-0.7173347	-0.60190576	0.50509334	0.38380936	0.21525009	-0.32648763	-1.24742	-1.3428735	0.2772424	-0.041145325	-0.5912584	0.92475206	0.4668434	0.0022909092	-0.8137452	1.1619478	-0.049058147	-0.33123428	0.08645465	-0.5674131	-0.36638463	0.3118599	0.13296032	0.64071983	0.74525046	1.0956355	0.14274499	1.099696	-1.7864667	1.2577016	0.44905725	0.2692751	-0.03552988	-0.11771446	1.1473159	1.675311
0	-0.42587793	-1.5036465	0.3400066	0.4732136	0.14569196	-0.52638876	0.77457803	-0.0709572	-0.59750766	0.52797204	0.43705726	-1.6071728	0.116824575	0.29688188	-0.40826148	-0.18575332	0.57388645	0.55043024	-0.36290064	-0.7102786	-0.40714997	-0.15127164	-0.25095126	-0.40504256	-0.03831229	-0.3502546	0.09796946	0.32712996	0.7598535	-0.70448875	-0.5616983	-0.03923742	0.21899472	0.3676798	-0.010742848	-1.1935796	0.7320761	-0.36561272	0.4727379	-0.5716524	-0.427958	-0.30025345	0.80974543	-0.65218043	-0.2408165	0.5327494	-0.4185681	0.60416806	1.082687
0	0.07226085	-0.551411	0.1485671	-0.5158491	0.105712384	0.68685794	0.06568186	-0.6136558	-0.20305485	0.019408658	-0.39878818	-1.6851857	1.123044	-0.058982115	-0.3163576	0.4392749	0.3758984	0.38856924	-0.21880025	-0.6017571	0.04073935	-1.2908964	0.57081103	-0.17716882	0.2340335	0.82176954	0.22189961	0.47710472	1.1465899	1.292054	0.50363725	0.38833657	0.077525735	0.89813924	-0.49344328	-1.0390897	0.17937542	-0.48504594	-0.12330614	-0.41059774	0.7314447	0.10016953	0.77258366	-0.23065825	0.40550604	0.6362582	-1.061661	2.4187453	1.4429878
0	-0.15528531	-1.733146	-0.5043143	-0.23255648	-0.18092941	0.84786564	-0.12676144	-0.4344664	-0.22422531	0.36584148	0.19544104	-2.3703694	0.44252327	-0.22547708	-0.23438816	0.4197791	0.69970226	0.3406934	-0.55649066	-0.5289143	-0.36735377	-0.20545118	0.43331426	-0.58762175	0.4374599	0.25875247	0.9011449	0.44612452	1.1101748	0.34216917	-0.85092854	0.28554317	-0.21885793	0.18627492	-0.2079598	-0.2106339	-0.7019425	-0.033972815	0.43902248	-1.3530372	0.58473414	-0.5963153	0.860099	-1.1982585	0.29240325	0.06341869	-0.76289284	0.9783123	1.9535638
0	0.4155038	-2.1174421	-0.7003306	0.09674211	-0.6225518	0.5237925	-0.2499914	-0.7389835	-0.07730528	-0.6151487	0.44824848	-0.7526122	0.8510908	0.23096374	-0.56517327	-0.22088401	0.95123607	0.4279514	-0.51270586	-0.5588616	-0.9853231	-0.5004995	-0.6058586	-0.6240279	0.35511774	0.22343235	0.25859195	-0.19813879	0.8909643	0.50192153	-0.48558804	-0.53277177	-0.26831463	0.43591526	-0.8930712	-0.014474953	0.06966334	-0.18318817	-0.15532514	-0.36519566	0.40751424	-0.62518847	0.5214241	0.69627154	0.37559006	-0.43044832	-0.881313	1.3931226	1.9982897
0	0.08127577	-0.64166015	-0.23334032	0.39574122	0.3085718	-0.17395374	-0.49551708	-0.6324937	-0.29264352	-0.31004462	0.16517025	-1.4546553	0.6296989	0.096058466	-0.3982706	0.625133	0.2681181	0.8163866	-0.69884	-1.0731739	-1.1294602	-0.21188402	-0.52100974	-0.84735644	0.079630315	0.18763174	0.62369794	0.50259095	0.6596773	0.6484497	-0.21141662	0.48080507	-0.1747462	0.49489227	-0.22441216	-0.089285016	-0.2663431	-0.11135247	-0.22525983	-0.91293305	0.5253792	-0.28089046	0.34112325	0.014765243	0.55706435	-0.2101854	-0.8545891	0.5128315	0.8770604
0	0.3339108	-0.7625181	-0.8571147	0.5992898	-0.028633019	0.11281831	-0.44212115	-0.565485	-1.0255591	0.9444224	0.36506277	-0.78409845	0.17609276	0.2750754	-0.41216815	0.47219247	-0.14441845	-0.01072605	-0.50575066	-0.43469164	-0.7488894	-1.1624856	0.69699293	-1.1633797	-0.29698482	-0.49148232	0.094256975	0.5336394	2.3143084	1.0448085	-0.30236086	-0.055909235	-0.058005277	0.7000224	-0.02957335	-0.062176663	0.99814326	0.730292	0.52681285	-1.3929955	-0.012794575	-0.746649	0.90804404	-0.3671921	1.3721998	-0.79937154	0.06397191	1.7128966	0.8829937
0	0.27527556	-1.0264555	-1.0511047	0.48221546	0.612478	-0.3144328	-0.31570667	-0.38894218	-0.915252	0.6730905	-0.13377844	-1.0105691	-0.18842337	-0.09240617	-0.67719907	0.10874311	0.5766659	0.2533689	-0.0205885	-1.2432675	-1.1501732	-0.5995404	-0.19553466	-0.47477728	0.43101934	-0.54219425	0.42909274	-0.14429912	0.90053594	0.3677569	-0.6808844	-0.057414424	-0.18021744	0.01989208	-0.00023372444	-0.37999204	-0.31500253	0.2393117	-0.054563347	-0.82027	1.0048529	-0.67649204	0.80328393	0.029592203	0.7563485	-0.4865385	-1.0449877	1.7617292	1.2625293
0	0.4840465	-1.7017858	-1.7500178	0.27040392	0.25325558	-0.41579384	-0.37631103	-0.71926063	-0.76977825	-0.34191313	0.3570969	-0.40654138	-0.042271305	0.043384407	0.18008648	1.1991516	0.0791052	0.17349267	0.24363855	-0.7690208	-1.5880595	-0.8411447	-0.21747509	-1.1369779	0.1485057	-0.33802176	-0.84447676	0.016475968	1.702413	1.5352875	-0.8272399	-0.852545	-0.2164491	-0.42501524	0.15225357	-0.35401645	1.0665509	-0.06310962	-0.66168094	-0.33830875	1.0427697	-0.20911683	0.63862103	0.5221275	0.72404563	-0.091496736	-0.69622797	2.376822	1.2035741
0	-0.060981836	-1.3812929	-1.2995648	0.46320093	0.24903385	0.0059679262	0.05903315	-0.9426192	-1.1156837	-0.27210528	0.4426386	-0.57615304	1.3527464	0.6066279	0.3336118	1.5671276	-0.04931861	0.7066925	0.43559512	-1.134129	-1.499158	-0.8109636	-0.7415144	-0.58446515	0.1323319	0.47324756	-0.60280466	0.33550867	0.7465361	0.9691118	-0.3541863	0.20917319	-0.0024669683	0.0027585994	-0.26174554	0.3279919	-0.083991766	-0.038535316	-0.0024094025	-0.80492944	1.1919931	-0.94873685	-0.27347347	0.44376904	-0.036919028	0.89967656	-1.7256905	3.1961832	1.2679516
0	0.30317926	-1.2302608	-1.8451289	0.8378529	-0.11397175	-0.36473906	-0.24580874	-1.0027503	-0.66330177	-0.06632541	0.36266205	-0.19303946	-0.109737374	0.7717658	0.12489616	0.3494644	0.24285619	0.3309689	0.007232412	0.115041934	-2.1754324	-0.25364807	0.112318665	-0.7154227	-0.3431634	-1.0083797	-1.0573009	-0.37925375	1.0697953	0.67354316	-0.58399886	-0.81626284	-0.009658963	0.38584378	-0.23288012	0.21806602	0.7840294	-0.2264293	0.29828253	-0.65696496	0.66052336	-0.5977721	0.40967867	0.6924016	0.90440655	-0.107650146	-0.0742871	1.7163335	-0.056479186
0	-0.3011761	-0.8093431	-1.0113906	0.29927492	-0.17709509	-0.6094517	-0.5330326	-0.028073432	-0.6960239	0.15949172	0.6158233	-0.7984743	-0.74253416	0.93008536	-0.5139741	0.6096989	0.010903268	0.47441044	-0.42781952	-0.0088655045	-1.1856688	-0.38153026	0.15274706	-1.1269305	0.04469513	-0.31178674	0.29815438	-0.310421	0.92208934	-0.03475558	-0.6963893	-0.3492192	-0.30875263	-0.36438355	-0.008593824	0.076734036	0.6601485	0.45117587	-0.18934153	-1.6381104	-0.5415384	-0.89890164	1.3227198	-0.0588548	0.34478912	-0.25408423	0.1608808	0.39854613	1.0526131
0	-0.43979084	-0.6142273	-0.2878773	0.3391463	-0.30785525	0.20338888	0.009287598	-0.0896842	-0.63778925	0.7576998	0.9118148	-0.060147066	0.7087332	0.3213221	-0.61906654	0.48109686	-0.48209026	0.6683292	-0.17694521	-0.83328307	-0.04943456	-0.5789054	0.015534894	-1.2901901	0.2537821	1.1329697	0.9647238	0.031541377	1.6159333	-1.3017824	-0.29648185	-0.44915965	0.13425751	0.2827332	-0.9316613	-0.055469863	-0.43075845	0.35654727	-0.30381054	-1.2743267	-1.2692744	-0.89317894	0.76733977	-0.78148806	0.026998067	-0.9899353	-0.39155066	0.43130162	1.275813
0	-0.1472573	-0.8882752	-0.46389282	0.011172436	-0.25652587	-0.79397947	-0.8803742	-0.5986195	-0.72539765	0.38806725	0.55353874	-1.1169593	-0.4911516	0.4729794	-0.45712996	1.290068	-0.3350562	-0.18944946	-0.65647036	-1.0993284	-1.2093898	-0.8844213	0.33887583	-1.1610472	0.2074355	0.87394845	0.30419508	0.66929543	1.1521466	0.6714618	-0.80103624	-0.24031943	-0.3144654	-0.27558634	0.6258685	-0.22886372	0.051047172	0.8741168	-0.35985398	-0.4225776	-0.12360615	-1.2580216	0.7946327	-0.7356794	0.38053152	-1.1951404	-0.35915223	0.9444628	1.267688
0	-0.45669606	-1.7413146	-0.6718441	-0.24032682	0.8606486	-0.3051988	0.05563776	-0.11150548	-0.50137764	-0.85116726	0.45136937	-0.19303855	-0.5825266	-0.02177627	-0.06765174	0.88489693	-0.757422	0.5365237	-0.6045876	0.16680488	-0.44883648	0.050923523	-0.5479089	-0.8410733	0.50326425	-0.106091395	0.19979028	-0.35466763	0.0031190766	-0.35561845	0.2485538	-0.44011533	-0.013365126	-0.67429525	0.123415224	0.34155294	0.15321034	0.6614306	-0.43974042	-1.321288	-1.2977774	-0.39636755	1.0236976	-0.30200434	0.4548027	-0.19635867	-0.3897624	0.7182843	1.125416
0	-0.08819783	-0.73458433	-0.3769756	0.8308277	0.053040493	0.12499719	-0.6437264	-0.33835322	-0.14612931	1.273532	-0.6901533	-0.9388163	-0.44778553	0.29011026	-0.07433476	0.04959931	-0.17758352	-0.34058577	-0.44180313	0.060477514	-0.94980836	-0.10811657	1.1673907	0.06098092	0.09025016	0.2793343	0.6764026	0.27195522	1.0136642	-0.46325916	-0.39989352	-0.20423746	-0.48854107	0.4509405	-0.5243727	0.24852937	-0.015887503	-0.47905022	-0.5756476	-0.7444326	0.1299697	-0.850402	1.0436702	-0.3631129	0.55483544	-1.0540259	0.37107396	0.39102444	1.0667479
0	-0.33089334	-1.2413458	-0.6671839	-0.078076646	-0.0787241	-0.84262645	-0.47223705	0.27112392	-1.1315902	1.3384628	0.642264	-0.82760835	0.39106855	-0.038562935	-0.23764263	0.5630935	0.02134612	0.81463397	-0.6665628	-0.9813083	-0.20899321	-0.5731362	0.52738816	-0.497188	-0.40337348	0.022771787	1.11892	-0.11410497	0.99457794	-0.17736427	-0.09619402	0.36889085	-0.8393125	-0.81657183	-0.4000203	-0.39227223	0.16212352	1.3745143	0.25465548	-1.3480221	-0.712994	-0.5978061	0.77818334	0.07282306	0.11185429	-0.718274	0.1614864	0.9421053	0.739621
0	-0.076911405	-1.8250775	-0.38931212	0.38723496	-0.6268843	-0.11500302	-0.25578818	-0.63371176	-0.6612874	1.0896193	0.81077665	-1.0186058	-0.974262	-0.5089	-0.7298745	-0.42774075	-0.32986158	0.59156466	-0.83235633	-0.35218328	-0.5661933	-1.044237	0.6420721	-1.1739085	0.457556	0.46001747	-0.43115765	-0.23702739	0.7354732	0.3442545	-0.5082812	0.14766073	-0.63311577	1.7368299	-0.7562112	0.44838858	-0.20556004	0.54741246	-0.37245038	-1.3235344	0.59126645	-1.3239297	1.0608617	0.0528757	0.09168731	-0.499629	0.55570114	0.13349588	0.84511876
0	0.21946175	-1.0183134	-0.14254814	0.05760042	-0.14596915	-0.005292283	0.03680763	-0.07588239	-0.501559	0.5015226	0.7284196	-0.9285119	-0.1488205	-0.04336251	-0.20300435	0.0038650665	0.07682735	0.6840908	-0.72743326	-1.168333	-0.65932924	0.652861	-0.15540035	-0.85250103	-0.24291423	-0.46503016	1.0464146	-0.19646344	1.2484115	-0.93972313	-0.9071613	0.2993024	-0.3007993	0.05112036	0.22070278	0.19976765	0.5800345	1.223159	0.52243036	-1.3411862	-0.24473783	-0.5937178	1.5290992	-0.2766566	0.44651768	-0.2777668	-0.043805797	0.603945	1.2496628
0	-0.93711233	-0.38917464	-0.33172664	0.035657957	-0.41136503	0.3748698	-0.0072960965	-0.03456101	0.6097564	-0.015811676	0.117567025	0.17798343	0.15325888	-0.35860127	-0.01724493	-0.8151513	-0.6014939	0.7983042	-0.3943815	-0.080585025	-0.4067372	-0.23864473	0.45585215	-0.40959254	-0.05009926	0.8375862	0.1405686	-0.48332113	1.20925	0.049727395	-0.01238006	0.5693242	-0.7607902	1.3770804	-0.004019999	0.29637268	0.9803581	0.6812965	-0.2041528	-1.0693543	-1.0705609	-0.5028971	0.32477877	0.012046495	0.36357155	-1.4664274	0.27139047	1.692123	2.03314
0	-0.40757316	-0.58938265	-0.57783794	0.7410565	-0.21735585	-0.2325275	-0.094418585	0.22451083	-0.43267676	0.8023863	0.41761774	0.4384088	-0.021593785	0.30369386	-0.0015294346	0.034280453	-0.3073446	0.40182894	-0.12521374	-0.10048107	0.089242056	-0.6916976	0.58774215	-0.6191607	-0.10190547	0.79156375	-0.18304992	0.21829304	2.1063964	-0.12389112	0.2989962	0.36666083	-0.49673918	0.9603736	0.02273203	-0.06498281	0.5601069	0.25583887	-0.22022142	-0.71415126	-1.0751846	-0.49110842	0.8011075	-0.9144352	0.49704078	-1.4759638	0.24648175	2.0793328	1.9397056
0	-0.32546628	-1.2350669	-0.6636343	0.91771924	1.068099	0.6440719	-0.4409562	0.044821057	-1.3714303	0.22956297	0.23489131	0.14223248	0.06496615	0.7233473	-0.5996673	0.78352565	0.04547497	0.3413915	0.24520634	-0.41174826	-0.87413245	-1.2774689	0.46465364	-1.17807	0.3009567	0.47169217	-0.35503685	-0.5745421	1.8551011	-1.164121	-0.61526024	0.411448	0.0141686	0.26726314	-1.380236	-0.17299163	0.6177524	0.7630656	-0.39066514	-1.4397304	-0.692109	-0.8192738	0.27378175	-0.89550394	0.56907845	-0.90345085	-0.466528	1.212783	1.9189807
0	-0.5189505	-1.196558	-0.6023997	0.55939436	0.48506048	-0.013125242	-0.5935983	0.03507236	-0.5267523	-0.060282048	0.418839	0.22623505	-0.8408637	-0.22880104	-0.37907246	0.34114444	-0.43089145	0.29126927	-0.29712662	0.026125275	-0.42671856	-1.0223898	0.69182485	-0.53945035	-0.23221745	0.7080629	-0.24098557	-0.21667716	1.4016819	-0.3097334	0.023677047	0.4958164	-0.25395	0.32807225	-0.24778204	-0.08174523	0.89101815	1.0601901	-0.23523246	-0.23816864	-0.9600659	-0.97854793	0.52365744	-0.6886369	0.7374458	-1.3789115	-0.4171399	1.4221815	1.9475912
0	-0.2645481	-0.36036798	-0.9142294	-0.18492655	-0.6047995	-0.20069359	0.20243332	-0.12923051	-0.7308897	0.8356135	0.18843769	-0.3556631	0.41072348	-0.19404435	-0.4785256	0.23741506	-0.3747737	0.5760211	-0.7469647	-0.7318571	-0.020888805	-0.0585662	-0.096507765	-0.7031889	-0.040882982	0.07244929	1.0842843	0.059735127	0.35898072	-0.1594094	-0.59826833	0.060761455	-0.59131676	0.6565071	-0.124853246	0.05339312	0.39852393	1.083751	-0.62540376	-0.552434	-0.12079575	-0.8021934	1.4111568	-0.5018219	0.24267574	-0.9751507	-0.32130367	-0.2739327	2.1018684
0	0.012796121	-0.32535708	-0.13865663	0.25544816	-0.5251216	-0.660394	-0.23709968	0.44166008	0.06934506	0.2680623	0.2415745	-0.22878164	-0.14529009	0.6549208	-0.248345	1.1737287	-0.7771096	0.34188145	-0.5357055	-0.63269144	0.32893044	-0.5926011	0.2050024	-1.0922853	0.29967898	0.005405924	0.30897737	-0.45039767	-0.20484535	0.63716316	-0.6484602	0.72244257	-0.08855516	-0.4404666	0.5380506	0.879261	-0.11811266	1.5699418	-0.20855299	-1.2113724	0.16209798	-0.60845214	0.7071282	0.1230967	0.61291677	-1.1107775	0.3219442	-0.41351476	1.4594903
0	-0.5523546	-0.36884296	-0.92769486	-0.691019	0.52364975	0.24566348	-0.7186606	-0.031269588	-0.96707773	0.6034734	1.1581795	-1.3599892	0.18887514	0.6789335	-0.31799498	-0.23829158	-0.11685429	-0.25056916	-0.2920882	0.35766095	0.5770596	-0.5975457	-0.44151902	-0.8171797	-0.75092655	-0.17687736	0.8513649	0.3508457	1.3817124	1.0644829	-0.9952056	0.5887661	-0.48332632	0.94867265	0.57582694	0.16058879	1.1944867	-0.092454	-0.11551081	-0.14258571	0.33704975	-1.2180104	0.19423187	-0.7495207	0.7811828	-1.235859	-0.15232739	0.56570673	0.9628014
0	-0.1068274	-0.8618427	-0.19206467	0.3384383	0.07036015	-0.1049694	-0.15793705	-0.3245766	-0.9211442	0.5405722	0.29466495	-0.5599756	-0.2853924	0.34715256	-0.698218	0.35898128	-0.2574792	0.70882624	0.2565649	0.19726661	0.6154581	-0.9415862	0.10319138	-1.1194301	-0.55745536	-0.055532284	-0.027958281	0.13658844	1.8262887	0.91553813	-0.8651969	0.5580545	0.009894858	0.3540408	-0.13067013	0.17862833	0.24268809	-0.3416536	0.060259733	-0.57581544	-0.6987704	-1.2504781	-0.028953305	-0.47516188	1.3693483	-0.8714822	-0.14562547	-0.3000439	0.9615332
0	0.17064889	-0.5597793	-0.7421073	-0.04240051	0.32595408	0.44025004	-0.44626495	0.3782945	-0.774638	0.6773948	0.8135734	-0.5853182	0.9164989	0.43187803	-0.43029934	0.40599456	0.5042391	0.2071718	-0.07694591	-0.45995563	0.21963717	-0.17295094	0.045369357	-1.1645677	-0.2685371	-0.040900487	0.9472133	0.5118476	2.1588736	-0.8196012	-0.05971024	0.4911181	-0.23780961	1.0607411	0.24805006	-0.2338124	-0.29091755	0.32603106	0.10969036	-0.23332626	-1.0766984	-0.54662555	-0.59292585	-1.3742245	0.62048966	-1.113548	0.18744513	1.3374333	1.7285548
0	0.4655055	0.3812247	-0.47081193	0.115907826	0.05321302	0.7058018	0.05385328	-0.28662372	-0.27202916	1.0209473	0.80555606	-0.25062492	0.46100116	0.075798646	-0.09908081	1.2749852	-0.29780692	0.39137217	-0.48768824	-0.35150173	-0.24380527	-0.22040719	0.4156508	-1.3462418	-0.16860482	0.20352116	0.5963439	-0.15056323	0.97427213	-0.26216042	-0.5110828	-0.06873856	-0.21970437	1.5034509	0.41503796	-0.041229025	0.14617263	0.12938257	-0.5296847	-1.3634013	0.12944838	-0.7646174	1.3706436	-0.46411437	0.9347885	-0.567144	0.14025988	-0.068599015	1.370876
0	-0.17033635	-0.9735323	-1.3532605	0.49085575	0.024467727	-0.33318344	0.0131560955	-0.11230158	-0.89616144	0.49908438	0.6620536	0.121942386	0.20960248	0.4272173	-0.59365714	0.28726923	-0.24254099	0.5060573	-0.54160666	-1.1240354	-0.55235326	-0.93479675	1.312972	-1.1250805	0.32576793	0.08311277	0.8778457	-0.37232536	1.1054202	-1.6006014	-0.36126748	0.401995	-0.067944184	0.20554008	-0.93092245	-0.08810145	0.20798464	1.1172109	-0.3682558	-1.1849314	-1.1389502	-0.548587	0.6121966	-0.65090954	0.4373341	-0.91117775	0.16247962	0.9787722	2.0780745
0	0.24016787	-0.80067044	-1.3844528	0.71672624	0.52216464	-0.02698013	-0.48829153	-0.21232726	-1.0719798	-0.47890043	0.39619866	-0.48333958	0.8031721	0.2188609	-0.22614723	0.94110596	-0.28137687	0.1396572	-0.50570124	-0.8967187	-0.33110338	-0.6140161	1.2870507	-1.1109251	0.04592622	0.33455682	0.3492615	-0.29968923	1.3169062	-1.0066272	-0.118326746	0.68350834	-0.3181947	0.54061234	-1.1009759	-0.42972818	0.2808232	1.0100341	-0.872132	-1.2641351	-0.55594724	-0.71150404	0.5179988	-0.49318114	0.32991827	-1.0030471	-0.3033735	1.0969762	1.3626107
0	-0.45356846	-1.0059632	-0.41307577	1.2390682	-0.02501319	-0.013638637	-0.14691174	-0.05959399	-0.118726626	0.59086525	0.04019254	0.49883702	0.11031656	0.1493318	-0.61235946	0.24422087	-0.3776685	0.20975402	-0.7849813	-1.2125202	-1.4633654	-0.9078606	1.1108513	-0.8290505	-0.47364822	0.46247265	0.3308161	-0.26033458	0.9921763	-0.5904989	-0.5450607	-0.06626722	0.04469124	1.3254787	-0.991401	0.043410543	0.28050599	0.7218525	-0.34092584	-1.5762748	-0.69691724	-0.5980218	0.245193	0.16046385	0.3412088	-0.93649846	0.16619036	0.29303	1.3606524
0	-0.19420077	-0.50572664	-0.8070307	0.7091669	-0.06837562	-0.21936601	-0.11085013	-0.17576233	-0.5217824	0.5065571	0.52199787	-0.2838786	0.15126865	0.20547698	-0.5874453	0.50764114	-0.12447157	0.40385535	-0.1937022	-0.36705464	-0.8551729	-0.82051396	0.69940233	-0.74568075	-0.062498	0.06948936	0.28329003	-1.1738967	0.3587695	-1.3621161	-0.048629038	0.21058492	-0.15432282	0.7926656	-0.9364751	0.046917405	0.8519747	0.82679397	-0.17898433	-1.6683503	-0.8393229	-0.27729002	0.5650958	-0.1823302	0.021366019	-0.47484592	0.31895667	-0.28026187	1.8270309
0	0.0077982154	-0.7609475	0.5421473	-0.19409257	-0.2863831	-0.9931228	0.054961585	0.09762675	-0.41233113	0.01129818	0.39124587	-0.9293961	-0.8155551	-0.15442008	-0.8114945	0.6275982	-0.3121317	0.803234	-0.91377246	-0.6007676	-0.96350473	-0.3121374	0.3036077	-0.42212492	0.5170547	0.01999028	0.3800682	-0.84142584	0.06780166	0.19718125	-0.72535145	-0.0867262	-0.5361605	0.50964034	-0.11672698	0.277724	0.27933767	1.1595751	-0.012758206	-1.3726418	0.22552256	-0.47650647	0.9027692	-0.12041421	0.7350193	-0.8235152	0.22901203	-0.4819354	1.4535122
0	0.5069242	0.322312	-0.2471636	1.0349429	-0.5004162	0.32772413	0.5802923	0.049638443	-0.1283271	0.18961224	0.57613724	0.7155617	-0.38212225	0.113447785	-0.11584383	0.94432837	0.13212427	0.1701354	-0.2870124	-0.3282851	-0.5988166	-0.2775825	0.84229195	-0.6596688	-0.31589553	-0.19325523	0.13759594	0.05901745	0.7399588	-0.57121027	0.54198825	-0.701483	-0.6359892	0.7368698	-1.1034875	-0.2622931	-0.05354079	0.72985226	-0.22017257	-2.6903753	0.03527853	-0.5636577	1.3005686	-1.0420736	0.4126249	-0.6235012	0.40363255	0.29637116	1.3630122
0	0.1788045	0.09023408	-0.052898042	-0.08158208	-0.40838116	-0.20268543	0.26608488	-0.45637125	0.18680525	0.23514333	0.95590055	-0.39080268	0.009087563	-0.3346212	-0.4071031	0.47860825	0.3803058	-0.1639804	-0.34668025	-0.6799111	-0.5817057	0.019996786	0.07706823	-0.8309146	-0.54313564	-0.5202968	0.73903984	0.20562735	0.59739023	-0.24474591	-0.31159705	-0.40973234	-0.035278853	0.16526942	-0.6314871	0.35891414	0.4724258	0.6456809	0.4183102	-2.4297493	0.15376008	-1.0529647	1.3529009	-0.6558415	1.054489	-0.954058	-0.06345023	0.48742315	1.1736237
0	0.015658177	-0.91892165	-0.31241632	0.14472608	0.3414674	0.06647865	-0.44216627	-0.35817555	-0.18053494	0.28879508	0.11957354	-0.4949698	-0.825108	-0.23787268	-0.50404525	0.3157204	-0.027164945	0.4253889	-0.054143954	-0.66169816	-0.8051597	-0.88668466	0.6428727	-1.1768482	0.2697012	0.79125315	-0.39509174	-0.1153582	0.0822378	1.0716916	-0.54187185	0.0011788112	-0.32301897	0.5216631	0.3771688	0.13205513	0.4259389	0.0062187593	-0.7218918	-1.3937323	0.5200296	-0.8137815	0.5027886	-0.18833889	0.67573804	-1.198825	0.096071586	0.40827063	1.1520532
0	-0.036180843	-1.1838638	0.013381509	-0.12850533	-0.20385963	0.8225698	-0.4062621	0.16520403	-0.6666267	0.046251975	-0.3069466	-0.23650737	-0.33111244	-0.09193591	-0.2074074	0.3028833	-0.17305087	0.87366366	-0.04388483	-0.6023223	-0.9193425	-0.86559224	0.8933783	-1.0419194	0.2876008	0.68866503	-0.36233544	-0.041600104	0.23349908	0.96033317	-0.24316147	-0.14744364	-0.5755432	1.1314962	-1.0051875	0.37860873	0.035601426	0.17869034	-0.65842617	-1.2925664	0.13520853	-0.47521043	0.15687925	0.066208385	0.4774381	-0.56825525	0.07837658	0.28702188	1.4589558
0	-0.057824578	-1.0280069	-0.25679034	0.116916224	0.27869937	0.27448633	0.12921444	0.0851311	-0.6354672	-0.5242364	0.15109307	-0.33351293	-0.75351894	-0.33446875	-0.24294122	0.8208923	-0.037267435	0.6476293	0.14282818	-0.19661757	-0.986888	-1.2331567	0.44223112	-1.0925008	0.44951463	0.20216052	-0.12075537	-0.43781403	0.98441285	0.23720886	-0.24058747	0.2169097	-0.587651	0.8307579	-0.104451045	0.44119626	0.3204313	0.5984516	-0.34953576	-1.5241987	0.14790198	-0.73395324	0.41830617	0.06327908	1.0576406	-1.1103172	0.4720602	0.5354325	1.337019
0	-0.021509433	-0.996388	-0.40782216	0.3441437	0.24700396	0.6257347	0.07980123	-0.20447867	-0.6734293	-0.10606257	0.14879777	-0.20294349	-0.7627926	-0.2343157	-0.14140531	0.4705256	-0.21144693	0.76253533	0.204295	-0.023735406	-1.1022613	-1.2324148	0.37876022	-1.235593	0.18149152	0.2827038	-0.2388485	-0.16293435	0.797449	0.22816496	-0.5688121	0.04876558	-0.6483134	0.23154259	-0.17402638	0.45879441	0.3735338	0.60548013	-0.19439168	-1.4711138	-0.46726134	-0.90279186	0.5897916	0.21545461	0.77266866	-0.9667248	-0.09947356	0.265984	1.5180305
0	-0.09567396	-0.588356	-0.8747553	-0.36470708	0.0055946177	0.68625045	-0.7593591	-0.116154365	-1.2966151	0.62171674	0.8571785	-1.9326959	0.6516181	0.5276979	-0.41154745	0.5073422	-0.035854097	0.07346417	-0.8202591	-0.3830175	-0.5984116	-0.32293415	0.2658847	-0.85471934	-0.0016808459	0.17429206	1.2208792	0.13566047	1.5885279	1.9194173	-1.0400432	0.6524961	-1.0180548	0.9486057	0.6942486	0.08089279	0.9858833	0.39549822	-1.0591823	-1.1383214	-0.28492355	-1.1379098	0.86392444	-1.0411348	0.8994182	-1.649152	0.08872229	0.61126214	1.1615494
0	-0.22100379	-1.536668	-1.3564504	0.6095052	-0.65621936	0.6131288	-0.028920887	0.20813926	-1.772435	1.198925	-0.057519585	-1.4748375	0.4362711	-0.41329145	-0.40351945	-0.06958354	0.3136928	0.039908346	-0.10025381	-0.53565854	0.014300264	-1.2194629	-0.9046776	-0.9197125	0.19138354	0.23656847	0.56667656	0.21215838	1.3015708	-0.095968954	-0.30878413	-0.30693805	-0.30393243	0.04767862	-0.16987881	-0.13455655	0.25377494	-0.080083765	0.307838	0.26944655	0.740049	-0.8550853	0.38629523	-0.5785183	1.0101656	-0.25743863	-0.60939515	1.7879636	1.6687796
0	-0.23621145	-0.8216614	0.2666786	-0.28903028	-0.004866431	0.8580198	-0.29616374	-0.32934454	-0.061948944	0.42143363	0.7342167	-1.1249682	-0.7525188	-0.009334642	-0.21250542	0.37420505	-0.5619168	-0.16857727	-0.14462128	0.3449529	-0.3881182	-0.2896649	-0.7509698	-1.3311552	0.0045670765	0.1491925	0.0887429	0.58331734	-0.0947193	0.4628746	-0.34721747	-0.29523307	-0.29565853	1.202723	-0.7371127	0.084738925	-0.6036375	0.30009773	0.33525985	-1.0155098	-0.34563392	-0.8014333	-0.19897626	0.6102782	0.23926328	0.17105734	-0.93889385	0.31962365	1.3260908
0	-0.9275898	-1.1730443	-0.0845384	0.31196752	-0.17795192	0.06884973	-0.19418225	-0.14874704	-0.27071726	0.13944301	0.26652646	-1.2494673	-0.23118855	0.14410168	-0.33566028	0.21803673	-0.26139545	0.3918208	-0.14139545	0.2651362	-0.25645	0.21676217	-1.3227096	-1.3538978	-0.09143281	1.1411334	-0.20902446	0.7374405	0.3078497	0.22203356	-0.28260526	0.3301491	-0.36403257	0.6906959	-0.43475047	0.51092494	0.45197526	0.74529386	0.12017796	-0.17091238	0.01590518	-0.4919151	0.07957119	0.032520488	0.6168612	0.22754501	-1.0019869	0.3034394	1.0740342
0	-0.7351126	-0.79387784	0.45774648	-0.43847346	-0.26212525	0.742598	-0.76050633	-0.49118194	-0.93342066	0.9777493	-0.1931042	-1.5165448	0.40914753	-0.28340554	-0.47015896	0.15553363	0.066860475	0.7303003	-0.365741	-0.14114462	-0.8811625	0.31320634	-0.7801764	-0.85995096	-0.020428738	1.0727428	0.08344125	1.2759043	1.1169412	0.6119444	0.02927242	0.56357425	-0.4458372	0.9003436	0.018571042	0.19207671	0.0006095183	0.21673793	0.23934007	-0.05508926	0.88481456	-0.35569373	-0.1457165	0.5662103	-0.3261846	0.55645037	-0.24887103	0.66403085	1.7002565
0	-0.005367321	-1.2542478	0.058957357	0.022928061	-0.45473516	0.5172287	-0.49558148	-0.45953625	-0.78260505	1.3113912	-0.30443773	-0.56693524	-0.64014935	-0.47305816	-0.35259926	-0.2553244	0.5869877	0.87364924	-0.743114	-0.29053822	-0.85981256	1.0506916	-0.9291857	-1.0868773	0.26794448	0.10188566	0.22362119	0.62408346	1.2603161	0.3090415	-0.05280565	0.53804964	-0.76019996	0.6395124	0.049613334	0.118686005	-0.26933846	0.34193975	0.35762322	0.13889335	0.9600446	-0.4796283	0.98021287	0.0045578177	-0.006444168	0.77612793	-0.25052488	0.6586375	1.9451591
0	0.14402783	-1.3988961	-0.51408154	0.5088467	-0.33911058	0.56589234	-0.093518265	-0.4942406	-0.9045466	0.70262027	0.47159457	-2.200453	0.79205525	0.0471437	-0.50209355	0.7315761	0.33358186	0.7080203	-0.62925225	-0.58106565	-0.753668	-0.15513851	-0.3168673	-1.0288315	0.4172577	-0.65965015	0.015941503	1.0900291	0.94493836	0.3306701	-0.2228964	-0.40536612	-0.47694722	-0.029983446	-0.33647048	-1.366167	-1.2731149	0.24785887	-0.73070633	-0.8904211	0.484375	-0.7428567	0.71635914	0.029838415	0.34703434	-0.54632914	-0.41828218	1.4751561	1.4786935
0	-0.1026999	-1.1117493	-0.5048168	0.090227425	-0.33232808	0.30179575	-0.34509626	-0.6341261	-1.2070668	0.61390734	0.28888214	-1.1625736	0.80524975	-0.101900704	-0.42299774	0.05137265	0.64498895	0.4163381	-0.60163605	-0.7141096	-0.22947031	-0.73958135	-0.20335187	-0.85365593	0.04423334	-0.29453048	0.5167383	0.5072659	0.680039	0.15540619	-0.34450862	0.1459432	-0.64279723	1.0226517	-0.43407977	-0.5107116	0.10595106	0.6501786	0.4125511	-0.735898	-0.01901134	-0.69104266	0.98694134	-0.24755701	0.44791213	0.32232374	-0.657965	1.3176727	1.8089886
0	-0.5369491	-1.0012349	-0.66488725	-0.061931465	-0.88516206	0.3680444	-0.29439047	0.24211136	-1.0895652	1.1553303	-0.33974817	-1.0430614	-0.113863446	0.47685218	-0.42159352	0.087641634	0.41976705	0.44674093	-0.93768656	-0.6946762	-0.057182018	-1.1073552	0.096271634	-0.87238073	0.16462524	0.4182303	0.45580846	1.0280342	1.5777183	0.7903578	-0.30445814	0.9874354	-0.68458164	0.7200809	-0.5469213	-0.18426935	0.1210933	0.20550959	-0.6877015	-0.8504005	0.81847054	-0.71741545	0.87243956	-0.7200051	0.5401119	-0.034729708	-0.20946677	1.3432842	1.2396995
0	-0.6571343	-0.35797685	-0.78422725	-0.09291341	-0.5756552	0.2434082	-0.5242685	0.19576138	-1.4938883	1.5715626	-0.2639693	-0.84605944	0.064030394	0.36605152	-0.45023042	0.8679278	0.17214298	0.47520307	-0.89085865	-0.95744663	-0.69610417	-1.2153682	0.4930208	-1.0658967	0.083212875	0.36814532	0.8673607	0.7443098	0.7216736	0.8455295	-0.4336461	0.56386864	-0.16842048	0.05613318	-0.22712137	-0.55425364	-0.5778259	0.22024117	-0.65074354	-1.2925085	0.34970185	-1.026841	0.8740579	-0.7440337	1.0682807	0.12003938	0.07413061	1.5231286	1.0791126
0	-0.6628028	-0.63819116	-0.8469055	0.47786075	-0.96766675	-0.36625805	-0.16072811	0.35438088	-0.4742386	0.84824795	0.23488614	-0.25376248	-0.10576261	0.8101363	-0.70394176	-0.022658143	-0.24789649	0.43845144	-0.6765281	-1.1219395	-0.35141033	-0.9853649	0.8986671	-0.67150223	0.5210198	0.54403055	1.6047146	0.13688245	0.68389624	-0.21341622	-0.31864467	-0.10273885	-0.6583454	0.5169337	-1.5573864	0.08110246	0.0143585075	1.2884097	-1.0122285	-1.6770878	0.064927526	-1.1591173	1.0500773	-0.6259256	0.5633581	-1.0602223	0.026164595	1.3267795	2.2365808
0	-0.22397518	-0.62156194	-0.53371674	-0.05257926	-0.71365595	0.56676215	-0.2708536	-0.1504209	-0.61135197	1.2008158	0.21222106	-1.425378	-0.83365554	-0.23346934	-0.61413187	-0.09834203	0.21898034	0.41778657	-1.0758754	-1.1551865	-0.06306153	-0.36250767	-0.53033984	-0.9507696	0.73701537	0.51216143	1.1592356	0.46158212	0.9008812	0.84038806	-0.15556888	0.063869685	-0.5127617	0.52083147	0.012031205	-0.1377854	-1.1719879	0.20091227	-0.76072687	-0.5706196	1.0890415	-0.92905825	1.2752345	0.2190378	0.4807323	0.25311854	-0.27695093	0.4055279	1.9121478
0	-0.12914506	-1.1160443	-0.24457797	0.02218618	-0.022715041	0.13143313	-0.0309983	0.10453259	-1.0180864	1.1591678	0.82151216	-0.38078496	-0.01331882	-0.6339304	-0.30068544	0.8182145	0.17152925	0.48181972	-0.82455766	-1.0215673	-0.28091484	-0.6375201	-0.09661266	-1.1503109	0.3275423	0.08983967	1.2153107	0.002996073	0.52882457	1.4321713	-0.38513663	0.15545158	0.09594815	-0.27604583	0.5634532	-0.24548218	-0.26346767	0.8640442	-0.5948637	-0.8540731	1.059441	-0.36684665	1.1058056	0.8261328	0.83721685	-0.2682683	-0.42007038	1.5368365	1.3348802
0	0.28179103	-1.9589498	-0.37255225	-0.059517406	-0.62033087	0.38194352	0.046548896	-0.076281086	-2.4093013	0.5617585	-0.2089751	-0.7252463	0.010217916	-0.27624944	-0.8010687	0.8961041	0.38608253	0.781516	-0.7085672	-0.6791853	-0.81859285	-0.24818963	-1.0168805	-0.6343166	0.42839843	-0.86419374	1.3567946	1.0007874	1.632375	0.84903055	-0.83578455	0.38698366	0.20545503	-0.8295226	-0.3191793	0.35657856	-0.17706962	0.3058963	-0.11097557	-0.31215748	0.47358966	-0.8112698	0.6319594	0.058604456	0.0243969	0.67072666	0.12441601	1.3058438	2.3729293
0	0.7507532	-1.6978064	-0.72935486	0.21028508	-0.81970906	0.45711416	-0.40164518	-0.4623562	-1.1381801	0.058393378	0.17411149	-1.0593113	-0.030231528	-0.15454936	-0.31356087	0.9489123	0.84607494	0.14406249	-0.36612034	0.20702796	-1.1121739	0.8658638	-0.08369933	-0.42482054	0.11111457	-0.17663078	0.8358113	0.6176559	1.8362335	0.57689875	-1.0946313	-0.1580221	0.33956572	0.11014972	0.3263298	0.09853845	0.15255271	0.8433918	0.52783483	-0.53449595	-0.027775206	-0.72403497	0.54261416	0.2520244	0.31455994	0.24294485	0.17406471	1.237584	1.713913
0	0.031407807	-1.2695887	-1.0531459	0.77290106	0.41577217	-1.1541009	-0.42228535	-0.22039312	-0.7618345	0.07135926	0.6347158	-0.4245606	-0.24370044	0.3084951	-0.5992591	0.91062254	-0.34599456	0.5924056	-0.3730173	-1.1536193	-1.1160383	-0.953251	0.48895517	-1.1547456	0.018118547	0.20815943	0.09416922	0.0047917273	1.1193372	-0.04076601	0.24575065	0.35730407	-0.37215838	0.508809	-0.5569341	-0.5818809	0.42335474	0.94551975	-0.72902197	-1.2463981	0.26405334	-1.1734881	0.8679407	-0.5841998	0.09089581	-0.6347375	-0.38874128	1.1811297	1.2598689
0	0.17062125	-0.33399972	-0.16871873	0.41411197	1.0611407	-0.4326962	-0.3157338	-1.0363199	-0.97799677	0.28406742	0.07014955	-1.0007019	0.7921748	0.5704588	-0.18188687	0.569327	0.10385466	0.5813064	-0.13169298	-0.17199482	-1.010678	0.13907151	-0.030722901	-0.37501255	-0.27860644	0.19394505	0.16330408	0.6217262	0.70766807	0.7379653	-0.7604831	-0.40051112	0.23703648	-0.17130849	-0.14535141	-0.19508801	-0.15410066	-0.21619628	-0.50655437	-1.1297567	0.47184458	-0.30968222	0.53312415	-0.019908156	0.36806694	0.4287912	0.17439528	1.1327533	1.5467993
0	0.45570448	-1.1733365	0.30788255	0.17170157	-0.46065027	-0.24554507	-0.23681991	-0.29631606	-0.5204131	0.7278501	0.64779645	-0.9118797	-0.31875524	-0.60809124	-0.37863463	0.08986162	-0.5308418	0.4494899	-0.33088237	0.44151133	-1.0536269	0.39294004	-0.8240777	-0.8105733	-0.30757964	0.62857294	0.15914036	0.7342383	0.7028885	-0.027374532	-0.74812144	-0.048160076	-0.19876562	0.88743746	0.112776674	0.2819346	-0.6384853	-0.44369185	0.10987844	-0.04040942	-0.00645104	-1.3475386	0.49450907	0.64927155	0.1912162	0.69293845	-0.45623365	0.5436857	1.75822
0	-0.2318561	-0.60803884	0.43176135	-0.2776882	-0.23437804	-0.6805598	-0.3536958	-0.029148022	0.34735906	-0.11848757	0.87582654	-0.346093	-0.95109963	-0.31059036	-0.053002354	0.4842444	0.033584323	0.27457178	-0.3529737	0.029024666	0.045676965	-0.040005185	-0.8318658	-1.1413944	-0.7280656	0.9800889	0.48514837	0.66972446	0.66380364	0.29576963	-0.42954433	0.2860087	-0.55158246	0.5750615	0.9495198	0.6405177	0.2564016	0.073403485	0.8558041	-0.40393266	0.4150057	-1.8570625	0.612548	-0.28027228	0.0972012	-1.1303372	-0.6117309	0.3872499	1.6698071
0	-0.7948236	-0.54629606	0.95521134	0.017759385	-0.19418187	-0.74546784	-0.8061406	0.09504384	-0.100470915	-0.091671035	0.9958832	-0.5103514	-0.5803476	-0.49350226	-0.35535476	-0.267513	0.2561252	0.37676808	-0.32188717	0.25312433	-0.3143247	-0.51536053	-0.33510548	-0.8800934	-0.3127048	0.6518316	0.03429788	0.36109805	1.1127701	0.48511213	-0.15447113	0.70085835	-0.22639482	1.0904001	-0.53595835	0.2994885	0.24733365	0.16484062	1.0851917	-0.9109143	-0.11456211	-1.7711358	0.07480952	0.11833682	0.3633391	-0.6552892	-0.2904525	0.3435115	1.2482815
0	-0.24961881	-0.62849087	-0.3194677	1.323554	0.50831807	-0.22288379	-0.046171293	-0.058525722	-1.1938577	-0.057967413	0.6700866	0.2114083	-0.6820405	-0.462887	0.17090157	0.090682186	0.30429596	0.4263989	-0.19352402	0.36135882	-1.4375921	-0.9661114	0.34957922	-1.150635	-0.7089049	0.18725151	-0.91907537	-0.15770216	0.55096483	0.27652678	0.55809975	0.92455024	0.123641565	0.5916089	-0.67409605	-0.048510786	1.0673206	0.1280065	0.6541932	-1.3639398	-0.262656	-1.1770489	-0.5864288	0.35879314	0.48682034	-0.36599162	-0.45903367	1.0231957	1.0134424
0	-0.81871265	-1.6059223	0.35795304	0.7601263	0.7525698	0.59666437	-0.53395796	0.28060633	-1.7637659	0.6709109	0.85074353	0.58748627	-0.034407232	-0.6823742	0.32459697	0.14565882	-0.0059220553	-0.022745105	-0.9740845	0.23090515	-0.5561054	-1.0625896	0.046226952	-0.78029466	0.16764519	-0.77176005	-0.90584034	0.047113862	0.106185965	-0.06057484	0.44376245	0.66163087	0.15152462	-0.41983566	-1.0103284	0.59985846	1.1966205	-0.09030189	1.2692566	-1.1848677	-0.46852726	-0.21114706	-0.24628477	0.78120875	-0.39959913	0.6858191	-0.24364363	0.87587476	0.9775781
0	-0.21792123	-1.0752213	0.099342994	0.53723365	0.22077815	-0.008899414	-0.30689523	0.07699099	-1.5611366	0.8464045	0.7855588	0.63967925	-0.5442613	-0.4030898	-0.06603564	0.21587768	0.22475661	-0.16515507	-1.031389	-0.4842306	-0.71661246	0.18760708	-1.1699039	-0.87065786	-0.069175184	-0.42578492	-0.0514269	0.28164905	0.50348836	0.20935975	0.7344944	0.4938063	-0.36626214	0.32408088	-0.45818403	0.7104566	0.73704624	0.43225375	0.90079886	0.1731039	-0.45583734	-1.0120772	1.0817003	-0.49401394	0.36745712	-1.1601442	0.3748353	1.1728277	1.1767235
0	-0.51911575	-0.94355136	-0.1902629	0.7603983	0.04817974	-0.27777112	-0.32778242	0.24072441	-1.2700039	1.2821103	0.8323665	0.68030983	-0.7941368	-0.2878583	-0.20075849	0.30444002	0.21336111	-0.6338767	-0.74970275	-0.3521178	-1.2556092	-1.0921645	-1.0196123	-1.0489433	-0.2941368	-0.12934627	-0.22481234	-0.318929	0.2006974	-0.015278455	0.8814797	0.3478264	-0.23818599	0.080388464	-0.5255556	0.8933312	1.242546	1.0285168	1.0100365	-0.80584127	0.46528912	-0.7883018	0.12940909	0.57719666	-0.34432718	-0.64154726	-0.02663053	0.80446494	0.75579107
0	-0.11515768	-0.61743325	-0.23061267	0.41990873	-0.28212354	-0.07274464	-0.024116177	-0.18150054	-0.2426003	0.1788483	0.6568018	-0.16816802	-1.2043631	-0.4015508	-0.5094899	-0.04331923	-0.1941694	0.6183048	-0.83811694	0.17470682	-0.7133755	-0.82423043	0.07906467	-0.82437366	0.031762198	-0.5190482	-0.40368122	0.054944023	0.1588358	0.4415505	-0.8795603	0.09923064	-0.10592519	1.1014209	0.86904484	-0.32521468	0.50693244	0.5175318	0.14735234	-1.46754	0.99994266	-0.9326034	0.29639667	-0.26145476	0.8178083	0.37941882	-1.3660983	-0.30719915	1.0927595
0	-0.44925177	-1.1944577	-0.9780392	0.7450671	0.44638005	0.37891376	-0.55415756	-0.2066579	-1.8774178	0.8399611	0.79630727	0.48798198	-0.21891698	0.107325464	-0.39185393	0.4128585	0.33543006	0.19033588	-0.2871116	-0.32070607	-0.8338469	-0.92531896	-0.21723214	-1.2052447	-0.35985613	-0.73370177	0.6333979	-0.3381025	0.15143877	0.00863416	0.069562435	0.42141968	-0.3044948	-0.65737474	-0.49144718	-0.25828785	0.307584	0.91971415	0.37722972	-1.0438682	0.62808806	-0.8423555	0.8187377	-0.081345715	0.97802	-0.90986454	0.11326386	0.78952914	0.80631226
0	-0.35306942	-1.4321464	-0.5397884	0.70625776	-0.07316109	0.55242556	-0.16612244	-0.029902525	-1.465715	0.6513877	0.01477046	-0.4862308	-0.35159758	-0.20877117	-0.22215559	0.60167503	0.09097702	0.75439805	-0.23636712	-0.55122775	-0.44334522	-0.89887154	0.14462267	-0.8860828	-0.22464599	0.23882861	-0.06564876	0.4922235	0.4210077	-0.3628288	-0.5736788	0.28456312	-0.00016736037	1.2584244	-0.24774933	-0.089510866	-0.30078372	0.32433364	-0.11535422	-0.37925813	-0.28780672	-1.3042226	0.40965432	-0.18142483	0.38969332	-0.032405492	0.01693131	0.25480413	1.233941
0	0.012969548	-0.6423497	-0.57661694	0.2489943	0.17939705	0.5895872	-0.18303555	0.020253891	-0.42822927	0.8169377	0.7113366	0.061173145	0.32366577	-0.23741396	-0.75687796	0.21275227	0.13799313	0.3529893	-0.050191343	-1.5057395	-0.008183035	-0.381648	0.19581857	-0.83128864	0.0526457	-0.5380855	0.82072604	0.98912245	1.4588395	-0.4993696	-0.61837244	0.4497984	-0.15476775	0.2839558	-0.90410066	-0.07680584	-0.27854005	0.8305367	0.21133578	-0.9773424	-0.21928036	-0.6899594	0.84674394	-0.85517883	0.35581627	-0.64632344	0.7201434	0.54461545	2.4408066
0	0.40781498	-1.002778	-0.6693726	0.50234294	0.004593776	0.1723211	0.13539872	-0.37078008	-1.0282727	0.5447245	0.27566898	-0.3905759	-0.91699624	-0.69428647	-0.83720016	0.3643237	0.29323566	-0.10850754	-0.27114698	-1.2961769	-0.37732673	-0.18396443	0.79693645	-0.29733604	0.3552443	-0.5639644	0.6500605	-0.25564882	1.4194185	-0.27465302	-0.678029	0.40564477	-0.28304237	0.35929996	0.0517614	0.34020686	0.8346149	1.2706516	-0.0590034	-0.95995295	0.20990744	-1.4121096	0.9923752	-0.80703586	0.98402023	-0.6343336	1.1232196	0.439756	2.5746028
0	-0.025707474	-1.8957928	-0.9663342	1.1355392	0.11587969	0.51517653	0.26882696	0.08588372	-1.9974633	-0.21892048	0.12277412	-0.0403485	-0.18629526	-0.39352798	-0.43516392	0.5154525	0.37995583	0.7787686	0.26490128	-0.43303072	0.20337911	-1.3811239	0.18630688	-0.8795949	-0.007170963	-0.42778707	0.5111305	0.034690328	1.3133845	-0.47465658	0.26351002	0.6333133	-0.18459606	0.17434004	-1.3619395	-0.56408733	0.17719702	0.5035402	-0.8592232	-0.08780957	-0.9386437	-1.1444871	1.1285871	-0.14997554	1.7531033	-0.54555357	0.060314987	2.1343143	1.4608141
0	0.10786672	-0.72364044	-0.70238936	0.17196603	-0.90682244	-0.1320189	-0.778594	-0.20059283	-1.914699	0.44683307	-0.4324496	-0.8446328	-0.19624363	-0.46135587	-0.54489213	0.23666707	0.3882952	0.26399523	-0.9731734	-0.32380822	-0.8217791	0.5052477	-0.7539773	-0.6114823	0.56021506	-0.41615072	-0.19155447	-0.07448942	1.1024457	0.5422718	-0.36767784	0.4713691	-0.25127316	0.2880745	-0.18769112	0.33945093	1.0967859	0.38146192	0.45323554	0.23003171	1.1482462	0.04959898	0.056135174	0.21234575	0.40743786	-0.23076732	-0.45954138	-0.3443373	2.1221836
0	0.17839737	-0.9839408	-1.3667805	0.5984311	-0.07712548	-0.39684227	-0.21064556	-0.40672544	-0.66883546	0.6850085	0.86206776	0.3421018	-1.2716122	-0.16141436	-0.51742136	0.63096726	0.022586508	-0.021066299	-0.45585427	-1.415565	-1.67078	-0.36571085	-0.6622198	-0.65725195	0.14638178	0.1860918	0.21140282	-0.42371434	0.83804685	-0.19453654	-0.3963898	0.4905351	-0.76502734	-0.030206332	-0.11961862	0.39575723	0.6454388	0.75134116	0.019433685	0.023973767	0.95744866	-1.2512289	1.0317453	-0.16581649	1.4514478	-1.0288765	-1.1422192	0.38846943	2.2086897
0	-0.47338155	-1.4631488	-0.47281203	0.85061234	-0.5263532	0.22435144	-0.81824684	-0.43845418	-0.6500314	0.08218947	0.1322992	-0.31430689	-0.78158957	0.242895	-0.22177128	-0.05830632	0.011324004	1.0868133	-0.69930077	-0.32189667	-0.7822135	-0.18090504	-0.70887816	-0.94604224	0.63009	-0.1659366	0.42233548	-0.7166765	0.086793005	0.037203256	-0.5942918	-0.5546726	-0.40703517	-0.36729822	-0.30451676	0.25362694	0.009040301	0.46493143	-0.22538836	-0.03767124	0.6975244	-0.85559946	1.6934533	0.63974905	0.65918297	0.112861685	-0.57126606	0.2492804	1.8640367
0	0.018293967	-1.2205471	0.025946928	0.45601183	0.8664257	1.6070001	-0.4929117	-0.23582879	-1.1659912	0.1263475	-0.15311894	-1.8219687	1.880174	0.032103907	0.0020604166	0.0834554	0.58917636	0.18444347	-0.34082106	-0.2910964	-0.22996366	-1.6434698	0.46411988	-0.08646496	-0.21464051	-0.5025706	0.33459908	0.77159786	1.0107598	0.25966585	5.9812945e-05	0.08028461	-0.29312658	0.58752	-1.3385744	-0.69554067	-0.005070717	-0.05043348	-0.59408766	0.051186424	0.66315985	-0.6084502	0.87195194	-0.29282716	0.70062214	-0.14783949	0.05197234	2.1157072	1.4118207
0	0.7297404	-0.19734909	-0.9362949	0.727719	0.14313653	0.27151674	-0.35348332	-0.6641085	-0.56140345	0.5066144	0.046871934	-1.1238675	0.90420103	0.06316126	-0.50415045	0.20909151	0.3566494	0.07525193	-0.4752418	-0.11773877	-0.69090176	0.38254097	0.12572296	-1.2629176	-0.063890204	0.060459904	0.62101144	0.33528253	1.4697857	1.2317926	-0.9304763	-0.27965522	-0.3991548	-0.33502966	0.5077085	-0.005471055	0.077705026	-0.36275658	0.12792538	-0.5676918	0.7630084	-1.0121479	0.27898934	0.076115616	0.74925095	-0.43778732	-0.085466884	0.6291844	1.6292273
0	0.15446274	-0.6877045	-0.8881604	0.5091753	0.5517103	-0.46630573	-0.330333	-0.5915032	-1.121469	-0.23277636	0.65223527	-0.91282886	0.1472613	0.23817703	-0.43166372	-0.44164523	0.8824256	1.0359446	-0.48994517	-0.31140247	-1.5131748	0.3618926	-0.5285894	-0.91664225	-0.10905624	-0.56253165	0.7798679	0.10811274	0.6063564	0.4061929	-0.3019328	-0.65917385	0.09563043	0.18512625	0.2550394	0.3392027	0.39447924	-0.010092019	0.29063785	-0.75220644	0.3136577	-0.7099176	0.21937916	-0.08672706	0.23153183	-0.7467984	0.49483788	0.93363607	1.1771225
0	-0.5411481	0.23176195	0.0681045	0.058195785	-0.45963678	-0.069490835	0.063659795	0.06090866	0.43090054	0.80058104	0.38959602	-0.2893376	-0.20987605	-0.23747812	-0.42141947	-0.18801586	-0.33337983	0.24098472	-0.627391	-1.5032037	-0.36831012	-0.47414574	0.67181355	-0.47187394	0.08467097	0.47768608	0.56668484	0.1648516	1.0238495	-0.8433698	-0.44004872	-0.3828296	-0.6538543	0.5432773	-0.21098864	0.039145812	0.32656205	1.472008	-0.32514647	-1.2786955	-0.5080412	-0.9461938	1.2639662	-0.56702954	0.72581995	-0.5383198	0.5270642	0.08271866	1.3218879
0	0.38215426	-0.7252275	-1.2148664	0.15485236	0.7500528	-0.55134493	-0.30250037	-0.49854654	-0.36075193	-0.19004597	0.38406432	-0.9013063	-0.001418398	0.24223763	-0.461991	1.0962108	0.062184326	0.44886547	0.17403461	-0.7560481	-1.127754	-1.3165132	0.3587131	-0.8281115	-0.37945807	0.3900606	0.030010592	0.10728416	1.8297291	0.31359053	-0.64665776	0.14107947	-0.14473037	-0.5401555	-0.1679373	-0.025033865	0.8722082	0.62112564	-0.5564276	-1.3248228	-0.067041114	-0.76984143	1.0263731	-0.7654511	0.70292485	-1.5920947	-0.0014470147	1.241379	0.8941344
0	-0.18021357	-1.3782988	-1.0954459	-0.12885715	-0.27762946	-0.4752901	-0.5831108	-0.023046087	-0.8872934	0.22109306	0.43420058	-0.75752175	-0.4556395	-0.24313541	-0.5743396	0.7527933	0.0874648	0.04871711	-0.3415432	-0.5338426	-0.34991375	-0.6623881	0.4558411	-0.91128427	0.4013587	-0.27245873	0.207074	-0.20980044	1.4940308	1.5926661	-0.38974148	-0.028922338	-0.17984572	-0.2885016	-0.3430076	0.39717814	0.46202803	0.31112894	-0.55718386	-0.6437182	-0.8657667	-1.2836992	1.2328542	-0.61666256	0.77245	-1.4533774	0.3139214	1.0470028	0.4093133
0	-0.25750026	-1.2559501	-1.3092068	0.6811496	0.39517614	-0.4060501	-0.28969154	0.23722151	-1.0036712	0.5030505	0.3614591	-0.79932326	-0.46676025	0.55295026	-0.5234067	1.7095683	-0.27444914	0.3953871	-0.44947967	-0.5274616	-0.65851176	-1.3881625	0.30620873	-1.2902731	0.8126512	-0.13342431	0.39590725	-0.25200534	0.6304083	-0.043175057	-0.66034216	-0.25028798	-0.060841363	-0.91339016	0.048557207	0.2730103	0.49119464	0.9872345	-0.5909389	-1.4827921	0.17571709	-1.0858301	1.1768507	-0.7411173	0.6243832	-1.4658787	0.6284362	0.8547854	1.1819495
0	-0.14619318	-1.2817585	-0.632585	-0.392155	-0.22259818	-0.44307366	-0.090384774	-0.24772172	-1.4854574	0.4156367	0.08498545	-1.1078467	0.24454467	-0.32622042	-0.79473555	-0.098821156	-0.09975561	0.6754239	-0.60558707	-0.81615293	-0.3871819	0.13845472	0.79492	-0.8154199	0.6705994	0.62840533	0.46923685	0.18471348	0.9400483	-0.48154306	-0.2990557	0.26923174	-0.80276126	0.8947951	-0.9014641	-0.7895482	0.35077256	0.65205324	-0.23141317	-0.5499017	-0.2825601	-0.5130941	0.76319075	-0.6156644	0.46439233	-0.42428723	-0.8060746	0.35058922	1.8619916
0	-0.22861163	-0.69342	-0.47582206	0.8643152	-0.2824286	-0.83893704	-0.5822708	-0.12207393	-1.0980747	1.1366143	-0.08616074	0.10743099	-1.3280498	0.015434703	-0.597658	-0.04199927	-0.24865212	0.5058665	-0.22884502	-0.3594924	-0.4024658	-0.66398007	-0.677221	-0.783226	-0.34592214	0.20213394	0.8161318	-0.21527578	-0.37883872	0.07014369	0.20417476	0.61507463	-0.4649657	0.17066433	-0.70117164	0.105241396	0.45677534	1.0826554	0.3725781	-0.5517188	0.6575063	-0.7966824	1.4605507	-0.05421963	0.57638735	-0.6309492	0.4122939	-0.56445295	1.3268598
0	0.500815	-0.4018094	-0.7437144	0.4487482	-0.027968418	-0.34410593	0.43449035	-0.43802524	-0.407172	0.28792328	0.23508309	-0.35412148	-0.13633947	-0.24115983	-0.50776786	0.86626333	0.20303364	0.72601825	-0.57232773	-0.36016488	-0.6867274	0.0141596105	0.15196283	-1.0956582	-0.22402458	-0.19617824	0.34287706	0.08823333	0.26027417	-0.95944864	-1.089828	0.055302456	0.09362199	0.37754792	0.21195236	0.09635716	0.23823819	0.52076584	-0.2514679	-0.3025899	-0.32258666	-0.8627656	0.78638923	-0.31863883	0.8753011	-0.6369938	-0.21162923	0.31134602	1.894351
0	0.21888182	-1.3541706	0.012025609	-0.10238238	0.36826053	0.81152946	-0.4296833	0.18545684	-1.2706048	0.30706564	0.22159347	-1.0592086	0.3964944	-0.096279055	-0.42254138	-0.63886595	0.16285165	0.98189497	-0.48330477	0.13669321	0.114952944	-0.6312161	0.13465966	-0.6712573	0.38153863	0.17961277	0.31300455	0.56785274	0.77121943	1.1094061	-0.19372861	0.17489557	-0.7426448	0.47818652	-0.90825206	0.10303389	0.38335583	0.27399746	-0.69321334	-1.4980321	-0.85170704	-1.4890306	0.5239647	-0.085981525	0.50173914	-0.031974234	-0.057320457	0.4013175	0.98176044
0	-0.40072677	-1.2417151	0.46350566	0.021224765	-0.1206097	0.20973036	-0.40335226	0.04284943	-0.9287817	1.271715	-0.121135935	-0.33365825	0.13785616	0.104147516	-0.4042019	-1.3840361	0.16071545	1.1822555	-0.644725	0.1977182	0.018327007	-0.3888034	0.34196964	-0.33691248	0.57973653	0.7876863	0.79265934	0.348732	0.49785477	1.0388657	-0.20286748	-0.5238546	-0.40674707	0.7585787	-0.6582747	0.11335274	0.01022134	0.49790725	0.059748523	-1.260649	-1.0719665	-1.277017	0.6356475	0.111757316	-0.025346696	0.2861145	-0.012784714	-0.20536198	1.1554625
0	-0.15573122	-1.8331206	-0.79669046	0.37866008	-0.45199996	0.28736112	0.013075048	-0.313718	-1.1568567	0.4485327	0.60406667	-1.3107903	0.2086097	-0.31770808	-0.34131864	0.1481546	-0.1954256	1.2390269	-0.3057398	0.20283365	-0.4100862	-1.0196668	0.62802744	-0.6516308	0.15387085	0.21485448	-0.13791639	0.37215847	1.4427391	1.0869501	-0.63210243	0.14706938	-0.6859201	0.648327	-0.58189267	-0.406771	0.3411568	-0.058149878	-1.0249019	0.03701146	0.12998654	-0.73462856	0.73324496	-0.3440701	1.1299986	-0.32533404	-1.2267008	1.1458247	1.6205958
0	-0.74490404	-1.6002203	-1.0197319	0.12298247	-0.57495767	-0.34978488	-0.12927502	0.20191464	-1.2970772	0.40349585	0.6871336	-1.3535589	-0.09433075	-0.09597859	-0.6505152	0.92781216	-0.12661944	1.0688184	-0.20811115	-0.38843003	-0.47036523	-1.2716557	0.24256499	-0.71924406	0.12861606	0.26360086	0.077967845	0.016351476	0.9365691	1.6229687	-0.567301	0.51627135	-1.074539	-0.045003816	-0.029624896	-0.36205798	0.6566176	0.35147327	-0.7171548	-0.5869778	-0.025043355	-0.87437177	0.89404297	-0.6366764	1.4433095	-0.30227545	-0.61920696	1.1837877	0.6212049
0	-0.22399068	-1.1150534	-0.34561867	0.162104	-0.07562362	-0.87631494	-0.68404603	-0.41683745	-0.8784274	-0.34039682	0.67930317	-0.65146744	-0.47516775	-0.28804004	-0.7574388	0.92139953	0.21016212	0.57401335	0.20665765	-0.37309194	-0.61862993	-0.117189065	0.0060407175	-1.0959408	-0.6120047	0.626261	0.17622295	-0.014751063	1.4209132	-0.84945565	-0.4568417	0.72527283	-0.2600193	0.71965724	-0.31578052	-0.07277301	0.54869574	1.500087	0.3511213	-0.16053948	-0.17353486	-0.8197238	0.19461608	-0.043543473	0.8265239	-0.37465495	-0.31401607	0.64369136	1.6750062
0	0.18552354	-1.4142902	-0.34522262	-0.08476745	0.7421155	-0.22410066	-0.12670523	-0.0783915	0.29636222	-0.023109138	-0.17185405	-1.1005901	-0.3582216	-0.14665031	-0.3417246	0.45598722	0.7120039	-0.023331864	0.89698815	0.31803092	0.17891613	-0.32228872	-0.75013846	-0.5707501	0.1467445	-0.5916264	0.21370482	0.9200426	1.338178	0.45372203	-0.8516711	0.29106465	-0.048575778	0.43802413	0.52872753	-0.18933839	0.42277774	0.37970138	0.26302272	-0.35701543	0.09654218	-0.94432944	0.2013619	-1.0898108	0.51465684	0.060210943	-0.9174412	0.12486168	0.8976918
0	0.15522043	-1.4907389	0.016845701	-0.117562145	0.0684761	0.5491991	-0.052410446	-0.40735218	0.17927697	-0.050038826	0.03800068	-1.2369505	-0.045285404	-0.37163347	-0.41918966	0.27760124	0.933526	-0.3265452	0.92071074	0.18239415	0.6790171	0.23585653	-0.6390466	-0.65435916	0.11114168	-0.3727337	0.27380332	0.6332709	0.83461654	0.7864143	-0.25754958	-0.05142902	-0.005086204	0.31310079	0.50980216	0.15740858	0.14662412	0.027599823	-0.017361876	-0.19423275	-0.17336598	-1.0429627	0.5751361	-1.1141503	0.3610329	-0.37939158	-0.33286932	0.18813677	1.5704688
0	0.0814755	-1.6278484	-0.4682225	-0.08248201	0.11505953	-0.060798638	-0.32692587	-0.08339937	-0.47219998	0.15077183	-0.2088286	-1.049114	-0.56455004	-0.25046524	-0.2022604	0.1970042	0.33615112	0.074757166	0.15232772	-0.17475307	0.14388937	0.46825925	-0.66498244	-0.69207907	-0.34785593	-0.56572396	1.1357526	0.29634374	1.410901	0.2989976	-0.6165635	-0.30915236	-0.19426817	-0.06818825	0.09749843	-0.12956181	0.20117694	0.59572977	0.2675742	-0.25359407	0.447681	-0.8727556	0.999392	-1.1399766	0.943876	-0.61836046	-0.6665802	0.24501395	1.7518961
0	-0.07745426	-1.0665593	-0.95515716	-0.4581987	-0.1747	0.65642864	-0.47587055	0.40081885	-0.5867584	0.4329407	0.29208204	-1.4480572	-0.31848916	0.09183108	-0.62985057	-0.006632342	0.37859073	0.3826328	-0.060475804	-0.8389741	0.43508884	-0.9335477	-0.21656062	-0.4333631	0.6862789	0.14121197	0.80866516	-0.06571372	0.8324776	1.077233	-0.18664545	0.0835102	-0.6458972	0.46777594	-0.5561084	-0.19368815	0.16220678	0.29629657	-0.78828603	-0.34204215	0.8227722	-1.1522223	0.8996594	-0.31611776	0.8009817	-0.30391994	0.15629984	0.91853917	1.4302437
0	0.024439076	-2.0295496	-0.85436684	0.8416323	0.20859194	0.7588234	-0.5882958	-0.25954795	-0.5759099	-0.049137753	0.030500274	-1.0457867	-1.0954733	-0.2646953	-0.5953873	0.38219428	0.40055528	1.0041631	0.029279096	-0.29893807	0.3622075	-1.8099995	0.42273912	-1.0692512	0.16348007	-0.09535026	0.022777865	0.14598793	1.3183212	0.50613976	-0.48871994	-0.8138014	-0.290202	-0.008530576	-0.5592364	-0.25867584	0.5661934	-0.057529207	-1.0448588	-1.0575931	0.7788115	-0.8650436	0.6093833	-0.19798027	1.0865676	0.050617933	0.6970423	1.0119928	1.3563877
0	0.56047213	-0.28467456	-0.07056586	0.5452567	0.43758652	0.36235118	-0.10229229	-0.8079245	-0.24282789	0.6030745	-0.036600787	-1.2621621	0.45083177	-0.2876694	-0.8163029	0.6337975	0.1665306	0.29916114	-0.20738232	-0.11324312	0.13914748	-0.26525667	-0.6407264	-0.6947384	0.1339959	-0.49737716	0.49262977	0.72534955	0.8836072	0.72600585	-0.74450773	-0.010279792	-0.022011556	-0.82743967	0.31216452	-0.049056143	0.34578803	-0.2890199	0.09150805	-0.05295493	0.50901115	-1.2319402	0.4081902	0.1374258	1.0997287	-0.59061545	-0.23585199	0.60379606	0.81469125
0	0.10942299	-0.76925534	-0.30468473	0.57641894	0.0985126	0.117926314	-0.3339273	-0.40230536	-0.9616653	0.941517	-0.06755114	-0.8109561	-0.12300764	-0.48933494	-0.77136517	-0.7130958	0.10542998	0.7277652	-0.4383421	-0.78515214	-0.2516278	-1.4360058	0.56714237	-0.45781997	0.36268938	-0.4528113	0.8570399	-0.26252717	0.6003783	0.1955174	0.07885575	0.73281986	-0.5093287	0.054674324	-0.68224114	-0.49114814	-0.5182493	0.8083384	-0.51035845	-0.78804785	1.1052778	-1.1463495	0.12883088	0.101454474	0.7651437	-0.49636087	-0.4209629	0.6598356	1.8016481
0	-0.31688914	-1.042572	0.2139858	0.49529374	0.5662281	0.4818707	0.15308726	0.06057367	-0.78246194	-0.08025032	0.07562124	-0.8565615	-0.06815499	-0.85993403	-0.36866713	-0.39107904	-0.01420479	0.6102326	-0.7992158	-1.330466	0.036507767	-1.1973597	-0.3907912	-0.8109307	0.41536558	-0.36902994	0.4497193	-0.034113634	0.08873009	0.21765636	-0.14740814	0.981204	-0.27694777	-0.3479809	-0.6720719	-0.30279496	-0.21391529	0.62555075	0.04055744	-0.5492449	1.1608157	-0.99460125	0.5415211	0.58126086	1.0702212	-0.09936787	-0.2970027	0.3737603	1.0325882
0	-0.30431488	-0.1817432	-0.5224314	0.4418157	0.09330927	-0.37117606	0.22532961	-0.16776375	-0.7428557	0.9586372	0.7893171	0.15639938	0.61492515	-0.027654406	-0.5640915	0.19271396	0.5077567	0.8464839	-0.99367213	-1.2596684	-0.884441	0.18941511	0.49219826	-0.82959193	-0.4347809	0.3200428	1.2379036	0.32076782	0.80589277	-1.2477927	-1.0499668	-0.032841597	0.23895653	-0.59266144	0.653987	-0.33504692	-0.57919186	0.7620038	0.32412663	-0.925229	-0.63407147	-0.88413894	1.1231931	-0.15307483	-0.25536543	-0.872539	-0.1548216	-0.17332736	0.9692536
0	-0.12686495	-0.9199492	-0.94825655	0.56030446	0.09490001	0.12907362	-0.48617968	-0.30765176	-0.89116013	0.7264642	0.7280617	-0.7574786	-0.19689168	0.013241403	-0.4124625	0.41089356	0.45512527	0.4962019	-0.6776836	-0.841496	-0.65195763	-0.57467496	-0.13239612	-1.1891302	-0.17756492	0.2644733	0.44925973	0.023614628	0.97606987	-0.7885094	-0.5507833	0.16016798	0.49975163	-0.5280982	0.54972345	0.044821825	0.09449552	0.4882917	0.2935161	-0.9428764	-0.9094154	-0.6988404	0.7117865	-0.829385	0.21611942	-1.0639426	0.32243907	0.29926074	0.41110122
0	-0.2883672	-0.58767664	-0.53932047	0.2930367	0.59586394	-0.44856134	-0.35605076	-0.3812509	0.015324692	-0.24549931	0.72878903	-0.19260152	-0.20967709	0.2966957	-0.4054489	1.048852	0.2569652	0.29625404	0.21822323	-0.76115096	-0.69621134	-0.89586043	0.40176132	-0.7272893	-0.27288362	0.60253245	0.261061	-0.11997151	1.3428489	-0.5011622	-0.8300991	0.54287684	0.13113084	-0.28698665	-0.14350781	-0.12511331	0.5860255	0.46949264	-0.47640878	-1.3337604	-0.7538085	-0.8950479	0.7912881	-0.49915078	0.6354309	-1.0491338	0.7082683	0.5422289	1.0141647
0	-0.3146444	-0.702696	-0.5905392	0.61489743	0.18076022	0.26068297	-0.51894736	-0.36438125	-0.110189416	-0.54815584	0.12443632	-1.1276532	-0.2123079	0.17989306	-0.43652472	0.5097902	-0.28162047	0.54085463	-0.7809079	0.11442887	-0.5902612	-0.43699747	1.0018415	-0.89765465	0.16168833	0.71574676	0.23611784	0.15691382	0.89429086	0.0966388	-0.84475505	0.37097502	-0.13932428	0.20264606	-0.50064915	-0.3659493	0.6455181	-0.19664136	-0.6638026	-1.3371462	-0.35673764	-0.9621847	0.20706046	-0.29871577	1.1660898	-0.8147071	-0.17548777	1.1790712	1.4965316
0	0.41501033	-0.7548134	-0.9462273	0.834012	-0.10632304	0.6565916	-0.6323773	-0.24484038	-0.006474083	0.39341295	-0.2042651	-1.1594454	-0.3180066	0.7112597	-0.38677618	-0.16036564	-0.01007816	0.42691436	-1.0023531	0.69348633	-1.2382703	-0.26544014	0.52419317	-0.31272233	0.26553482	-0.0394757	0.8888313	-0.36841047	0.27521113	1.0147542	-0.6596477	0.35127303	-0.33215308	-0.37813607	-0.071398996	-0.10354201	0.93470347	0.24118444	0.014839067	-1.1338006	0.3487391	-0.6629015	0.93555063	0.25542775	0.9506501	-0.79399854	0.12938139	0.7447056	1.7374853
0	0.51358247	-1.4448419	-1.5397087	0.56849027	0.10412138	0.71591634	-0.13151613	0.040229656	-1.0991564	-0.2838097	0.28698438	-0.7355792	-1.0799913	-0.15942566	-0.2051276	-0.07219753	0.54898906	0.5847216	-0.4341622	0.058902398	-0.9143897	0.068411686	0.3665862	-0.8771696	0.44864535	-0.85279447	0.0013719099	-0.7440095	-0.14119998	1.0884382	-0.7253072	-0.52510273	-0.427283	-1.0687591	0.22408009	0.1754124	1.5646873	-0.59759337	0.061173182	-1.2119043	0.41516256	-0.8694744	1.393887	-0.30330265	1.8463081	-1.2232839	-0.46421126	0.6267329	1.5118341
0	0.55505735	-0.73809046	-0.8865654	1.2285339	-0.22630747	-0.050695725	-0.1861198	-0.060305066	-0.2884971	0.23619115	0.089516856	-1.4292011	0.4156322	0.7099701	-0.16089953	0.81999725	-0.46321055	0.8225538	-1.1251494	-0.0489066	-1.3059782	-0.33487946	0.21707724	-1.0857329	-0.13426416	-1.0792674	0.62698144	0.22703049	0.122878775	0.80812985	-1.2175138	0.12872161	-0.52997136	-0.6018584	0.135456	0.15478721	0.11800474	0.14285068	-0.65183085	-0.7668182	0.4135118	-0.8391599	1.1127818	0.13950378	1.5103366	-0.6563804	-0.19115613	0.47288203	1.7681245
0	0.6562462	-0.66515344	-1.3549579	0.65475494	0.43416396	0.8765354	-0.78625745	-0.31662083	-0.21743377	-0.0821402	0.7728862	-0.8386764	0.8302183	-0.25185043	-0.15369183	1.1099372	-0.0951809	0.13271014	-0.74438244	-0.4467092	-1.1197059	-0.294534	0.36596087	-0.9083773	-0.69677675	0.452929	0.8095955	0.10112116	1.1199447	0.4347056	-0.50295925	0.9675799	-0.18518993	-0.5520201	0.57466996	0.26877257	0.7672887	0.15256798	-0.2627964	-1.0520188	-0.038794473	-0.951448	0.40536186	-0.14015393	1.0736194	-1.6167471	-0.17975034	0.6596865	1.5860919
0	-0.71611124	-0.84743565	-1.2686673	0.73896223	0.23405112	-0.7503094	-0.40073028	0.12176701	-1.7158201	0.9431553	0.7456398	-0.41504765	0.06273531	0.24539231	-0.17325048	0.9038866	-0.03337663	0.42501462	-1.2183046	-0.9084121	-0.73565155	-0.14588577	0.8888844	-0.65913445	-0.28150153	-0.14817035	0.49604452	-0.093550354	1.5770674	0.29715547	-0.52876616	0.3881026	-0.5809283	-0.39704597	-0.24314205	-0.27889812	-0.21836722	0.8002007	0.05050817	-1.3591005	0.053638745	-0.7817542	1.2700789	-0.46040523	0.8553821	-0.45515144	0.32219982	0.025960324	1.1693163
0	-0.25021228	-1.125727	-0.9403544	0.8346814	0.35706392	-0.57462937	-0.30917713	0.057816006	-0.23334777	0.44890332	0.09196417	-0.41281086	-0.51708865	-0.10318988	-0.15128396	0.3328113	-0.042968526	0.6452303	-0.6067348	-1.300866	-0.9472308	-1.2061385	0.16346584	-0.8968303	0.12748939	0.7360146	0.48290923	-0.30400005	-0.17806974	0.35666054	0.19868597	-0.4626322	-0.44639006	-0.8506105	0.01984021	0.33230215	0.88393426	0.8096996	-0.0077166585	-1.0102932	0.2641888	-0.73964167	1.171284	0.0088841105	0.6102558	-0.70648277	-0.23160425	-0.21081586	1.470496
0	-0.3207867	-1.259007	-1.1665034	-0.33734325	0.112268694	-0.20624311	-0.7669964	0.29320443	-0.67856026	1.398108	-0.16544202	-0.16247658	-0.5390314	-0.06983883	-0.923682	1.0021689	0.13047688	-0.21483919	-0.617128	-0.6781001	-0.33026594	0.20794712	-0.29769418	-0.9291128	0.58387583	0.13552052	-0.04360325	-0.33649874	0.04729024	-0.5731339	-0.9482032	0.42508507	-0.25001964	0.06103678	-0.33040994	0.6873963	0.44970748	0.8178033	0.35813078	-0.1844863	0.17828786	-1.5804398	0.46973875	0.51399696	0.3818759	-0.037117627	-0.019732438	0.38630903	2.3317308
0	0.11369094	-1.2661521	-1.7030458	0.5479392	-0.06419821	-0.7193224	-0.67985934	-0.26796713	-1.2540381	0.5420029	0.564087	0.41644484	-0.15422414	0.41960657	-0.08951086	0.78667	0.26054108	-0.06932678	-0.16399962	-0.7873506	-0.99274546	-0.5957717	-0.2282445	-0.90719754	0.16437127	0.29524967	-0.14452541	-0.19956042	0.90971977	-0.17934898	-0.9457203	-0.6074998	-0.28895044	-0.18620136	-0.2126254	0.039925776	0.26829335	0.22659537	-0.089306585	-0.49420965	1.5147519	-0.49961233	0.43914017	0.5024842	0.86686504	0.1186132	-0.32738376	1.1176767	1.3773495
0	-0.2922867	-1.0085545	-0.63394547	0.67036223	-0.34006158	-0.28933257	-0.5449437	0.029148737	-1.2089437	0.8146721	0.62715316	-0.7913981	-0.7172515	-0.17775004	-0.8268564	0.6533176	-0.38878816	0.42063025	-0.7046853	-0.4915333	0.008649368	-0.6523213	0.20880164	-0.9903387	0.43570846	-0.12673534	1.243472	-0.4053228	0.19460166	0.39307088	-0.3889223	0.22149093	-0.5775507	-0.115935445	0.3104492	0.31534567	-0.089949235	0.80384135	-0.16483903	-1.2377717	0.3720234	-1.2120154	1.0743583	-0.06496102	0.78108585	-0.5380598	0.03308332	-0.61715835	1.8732383
0	0.1932097	-1.1688504	-0.94423705	0.122948796	0.10646217	-0.38148052	-0.3085724	0.3184199	-1.4501936	0.8770763	0.72976136	-0.56831604	-0.15380721	-0.5597728	-0.5568746	0.55863434	-0.09234687	0.28409895	0.04393919	-0.8936539	-0.15813737	-0.34062165	0.87620425	-0.8644578	-0.06700491	0.3167511	1.0683584	-0.7730484	0.46095467	0.6467272	-0.5385902	0.81210893	-0.6560258	-0.8114018	0.56322503	-0.05268314	0.59454596	0.80185336	0.47657898	-1.2820777	-0.009828174	-0.78904516	1.1814207	-0.25821733	1.1745322	-0.794753	-0.28656223	-0.27338797	1.0867255
0	0.84566337	-0.66629225	-0.51318234	-0.34901428	-0.6120859	-1.2241665	0.15203625	0.5543117	-0.19660665	1.057178	0.71148616	0.03589157	-0.40730822	0.16242583	-0.28524563	0.21965656	-0.75784814	0.46040207	0.049046762	-1.3752315	-0.86492383	-0.14100908	0.16999412	-0.8712915	0.07957546	-0.16155757	1.1353989	0.22705568	0.9071281	0.0084422855	-0.36007684	0.49494776	-0.38497013	0.6606554	0.6878201	-0.015703736	0.6714426	1.2615856	0.2303844	0.54333985	-0.3266993	-0.47455108	0.76305354	-0.549293	0.58872104	-0.45938006	0.33826247	-0.20701471	1.6799107
0	0.3988232	-0.46720788	-0.32861274	-0.13417834	-0.7209992	-0.85181767	-0.21059635	0.102350034	-0.5377337	0.6299807	0.015178124	-0.096873395	-0.7917969	-1.0024439	-0.8941824	0.24141887	-1.2701355	0.39747626	-0.4184954	-0.98876595	-0.49602473	-0.15981054	0.48671684	-1.1616608	-0.1425951	0.006595449	0.5974706	-0.3094551	0.026962405	-0.48522118	0.26336038	0.3952242	-1.0021324	0.8499288	-0.79133487	-0.3649172	0.8217686	1.4806575	0.27433282	0.506624	0.67012614	-0.3996937	0.8568921	-0.15026642	-0.0036421337	-0.14550467	0.06729869	-0.58522344	1.5169699
0	0.70462894	-0.33225802	-0.040674217	-0.15097216	-0.42070115	-0.88079923	-0.17649136	0.37391767	-0.57938427	0.53651685	0.28724882	-0.1147854	-1.0946984	-0.9023346	-1.1312747	0.4744469	-0.9959296	0.91038334	-0.39125773	-0.42274797	-0.34825325	-0.9324077	1.0941836	-1.1210113	-0.24182527	0.009474863	1.0043803	-0.3490353	0.42121077	-0.23029739	0.036090616	0.67441684	-1.158	0.9190105	-0.83656895	-0.49985987	0.02958368	0.9222819	0.37363705	0.6055822	0.6767353	-0.5868075	0.44343227	0.14317279	0.41361162	0.7260814	0.24533534	-0.40030512	1.156725
0	0.1342109	-0.81390476	-0.78643835	0.019190123	-0.81015474	-0.9488938	0.118914805	0.8252988	-0.42121944	0.43726113	0.24492313	0.7513357	-0.8193049	-0.1755644	-0.5677173	0.9608599	-0.9243687	0.6301508	-0.09273872	-0.35145614	-0.25256723	-0.63207364	0.646656	-1.5773691	-0.12024359	0.19332436	0.70481724	-1.2197481	-0.2545277	-0.013392454	-0.3995747	0.0685832	-1.0283335	0.23826686	-0.6103189	-0.035664286	0.018663784	1.4634782	0.40057635	0.65891516	0.71668506	-0.51622385	0.85569274	0.23372109	1.0394398	0.099579185	-0.2003268	-0.01463538	1.2267503
0	0.5932281	-0.56269956	0.7717176	0.095647484	-0.22969244	-0.12873074	0.048164893	0.07695107	0.3465149	-0.11494716	-0.5077799	-0.14814202	-0.7170154	-0.8621644	-0.49700022	0.43392128	-0.77522725	0.9564018	-0.35040858	-0.6107224	-0.4888766	-1.2265288	0.20099537	-0.5819039	-0.6764664	-0.046230026	0.5532197	0.18684508	-0.5079505	1.1264532	-0.027076544	0.14307491	-0.85494536	0.82700247	-1.1619225	-0.072644114	-0.24623449	0.45914337	0.11794078	0.86461323	0.99877596	-0.7955244	-0.022196872	0.039257172	0.5931832	-0.14154123	0.2412277	-0.46425605	1.2689041
0	0.061711192	-0.38621557	-0.7089383	-0.124993205	-0.1070014	-0.09692422	-0.19039015	0.1247072	0.65529656	0.71616143	-0.34955135	-0.06266614	-0.2456296	-1.0112706	0.8773445	0.9477288	-1.0010633	0.28248283	0.033262253	0.11445447	-0.0331547	-0.9167012	-0.21806332	-0.5922188	-0.0097953295	0.3103411	-0.04523983	-0.33295244	0.19015151	0.077548765	0.690007	0.3345537	-0.7495177	0.72620565	-0.18158619	0.0033472888	0.0337809	0.31923187	0.6577916	0.33146432	0.7667204	-0.4499406	0.07188151	-0.08024936	-0.3078951	0.051538132	0.71729535	-0.9080421	0.993281
0	0.09061121	-0.49415115	0.0059697013	-0.6398597	-0.6959035	-1.0661649	0.42509624	0.114063755	0.45933324	0.70023215	-0.26374087	0.101938576	-0.18582934	-0.486486	-0.20758088	1.0191332	-0.980387	0.6424669	-0.047711365	-0.7318341	-0.21992218	-0.32963097	-0.07179128	-1.0655887	0.29049313	0.36840802	0.04780764	-0.019967465	0.6059661	0.3703403	0.45453808	0.72494215	-0.55271983	0.61261266	-0.49839705	0.2507479	-0.13092084	1.0074413	-0.003615615	0.08712937	0.08820011	-0.6913913	0.22801466	-0.77173793	0.13927566	-0.5242985	0.056381002	-0.16443549	1.2249653
0	0.30596557	0.07950529	0.2702487	-0.630772	-0.41732526	-1.0050035	0.5061893	-0.14926082	0.20233263	0.20010276	-0.29440495	0.036226336	-0.437861	-0.59577096	-0.19047363	0.7629057	-0.99701434	0.52163124	-0.32348868	-0.80168945	-0.36252758	-0.32706228	-0.028407287	-0.8849401	-0.24473755	0.32805446	0.116111636	-0.13342471	0.18327138	0.045270257	0.5008457	0.89751685	-0.4036026	0.7517361	-0.22063273	-0.009005555	-0.1327545	0.6420821	0.3663852	0.05001217	-0.009087876	-0.4426961	0.005118116	-0.6040689	0.40493476	-0.5640024	0.22983554	-0.45193428	1.0298468
0	0.28476536	-0.7687114	0.46387774	-0.78654355	-0.31397456	-0.76598555	0.40822834	-0.057566334	0.22576919	-0.07018152	-0.16157533	-0.65293735	-0.30420694	-0.47933775	-0.6627902	0.16990946	-0.65696543	0.7280194	-0.16135484	-0.6220372	0.3177814	-0.6369563	-0.4273392	-1.4075007	0.22711487	-0.015672605	0.3773628	-0.031922318	0.43216428	0.5819466	-0.3848425	0.2056424	-0.34958202	0.24355084	-0.23907442	-0.008777147	0.0596447	0.94830906	0.09869794	0.21295439	0.04493804	-0.81392866	-0.11886607	-0.8118345	0.52711666	-1.2348802	-0.2817518	0.033359345	1.8954707
0	0.112074636	-1.2796509	-1.0249225	0.58235973	0.034042623	-0.1775354	-0.3704327	-0.83038795	-1.0896434	-0.59020823	-0.037227564	-1.2179731	0.19248074	-0.2902126	-0.34039664	0.74892247	0.8806687	0.5670278	-0.9206947	-0.08696977	-1.0597792	-0.54122823	0.44170853	-0.26924136	0.50314575	0.7714828	0.06254451	-0.10133536	0.9297582	1.5458834	-0.8658586	0.2567027	-0.045501444	-1.0089512	-0.46570775	0.24027154	0.522759	-0.45549327	-0.54447275	-0.93633646	0.4182947	-0.85592616	0.4423675	-0.25432238	0.44342318	-0.58862936	-0.13135731	1.0392318	1.8093789
0	0.16022578	-1.4568468	-1.568254	0.5844981	-0.13388066	-0.25365227	-0.4186511	-0.42898807	-1.5407631	-0.59333265	0.34409496	-0.3178073	-0.570261	0.23769869	-0.55533993	1.1589755	0.67347974	1.411503	-0.64898044	-0.2901417	-0.84714735	0.3865062	1.071491	-0.6743605	0.7608934	0.7260292	0.23341002	-0.37788665	0.59631634	0.97266865	-0.90126383	0.37349972	-0.105996825	-1.5554359	-0.36167297	-0.024461597	0.74642915	0.10715071	0.20973511	-0.7224304	0.144481	-0.7858403	0.5297212	-0.061398983	0.42217782	-1.1698297	0.23604114	0.73268944	1.8380407
0	0.17634633	-1.7453072	-0.74101	-0.021542273	-0.35363498	-0.16446325	0.034972142	-0.7061479	-0.52093005	0.13151869	0.61250883	-0.74055433	0.049928002	0.38313594	-0.20798461	0.6989419	0.52229345	0.39943555	-0.37269574	0.19232252	-1.5643537	0.19526888	-0.17922495	-0.6764728	0.4180233	-0.4469895	0.044432007	0.32438153	1.2720414	1.7654283	-0.48462123	-0.7214624	0.67171675	-0.31901166	0.05672984	0.7364296	0.94731873	-0.08734388	0.45270148	-0.3827259	0.54715866	-0.8273548	0.6191159	0.61031455	0.2979638	0.41925648	-1.0618434	0.7112336	1.7957282
0	0.28195506	-2.0591471	-1.3917009	0.8428091	-0.051964186	-0.19475448	-0.21285568	-0.0071187546	-0.40210798	-0.33545652	0.43985668	-0.7696552	-0.5147555	-0.24535324	0.09589369	1.1286438	0.14251459	0.4337593	0.2487725	-0.9905457	-1.053667	-0.7773471	-0.089394994	-0.6324809	-0.36265627	0.27279103	-0.19435436	-0.6498699	0.41946828	1.3088102	0.09515144	-0.2412533	-0.30696738	-0.15206215	0.25620946	-0.35731924	0.40876046	0.47947544	-1.0159814	-0.71544814	1.082571	-0.11865471	1.740569	0.23817573	1.1308699	-0.9215323	-0.63202465	0.8974189	0.5888573
0	0.14533798	-0.8337688	-0.9600643	0.23490864	-0.014896975	0.6881131	-0.2746	-0.2914263	-0.5491005	-0.52503777	0.11893032	-1.2271398	0.03476226	0.29924363	0.08968087	0.42832375	0.092341624	0.31001905	-0.59325296	-0.8102509	-0.8705579	-0.36578912	0.03101347	-0.2912186	0.45284334	-0.47127149	0.63417673	0.3093682	2.066914	0.9339525	-0.26585537	-0.73574454	-0.21620797	-1.2109053	0.11352188	-0.0020544545	1.519065	0.1786847	-0.9206188	0.068131454	0.14363892	-1.1716064	1.0720897	0.119579256	0.45293418	-1.0768626	0.020803118	1.1300201	1.4748403
0	0.502905	-1.2892168	-0.3760682	0.12027061	-0.030730156	0.7856161	-0.7338863	-0.29539528	-0.70814437	-0.7040787	-0.011811509	-1.3448437	-0.25872734	0.4590234	-0.63950443	-0.31270298	0.36038586	0.40613818	-0.34852228	-0.03267993	-1.6469235	-0.0057059373	0.28464645	-0.83086234	0.47286072	0.8409081	-0.5842716	0.13114016	0.9777506	0.8497346	-0.110736765	0.07694607	0.50553715	-0.7111172	-0.038304817	0.30510816	0.64366776	-0.30790785	0.6145214	-0.3416032	-0.36945233	-0.12577459	0.16130137	1.0720286	-0.15299614	-0.5227127	0.32717004	2.4301586	0.6651836
0	0.07813088	-1.0466015	-0.7041602	0.17180233	0.6229309	0.32143688	-0.31483275	-0.30947205	-0.6999792	0.017627537	0.64332014	-0.09469645	-0.80604434	-0.2817032	-0.02754458	0.41263342	0.12180486	0.7623851	-1.4686183	-1.2970778	-0.87148845	-0.41438183	0.020480402	-1.1812248	0.55850434	0.40249363	0.6373445	-0.86820245	0.7367194	1.3297794	-0.07061233	-0.41560057	-0.29562446	-0.68797964	0.61543024	0.4743999	0.50366384	0.4023989	-0.64511025	-0.81060845	1.422876	-0.95457816	1.5722932	0.58521336	0.18967219	-1.0776011	0.4210285	0.5286296	2.0620189
0	-0.15722132	-1.5448332	-0.75395906	0.38967988	0.062036455	0.32526863	-0.62631935	-0.29855284	-1.0517913	-0.73268145	0.3476037	-1.067063	-0.5657687	-0.09224063	-0.29490355	-0.124307245	0.46549305	0.54086745	-0.8321662	-0.85152525	-0.6487017	0.56117034	0.28770858	-0.9447015	0.15691544	0.4453602	0.004258495	-0.34619865	0.8472445	0.68124205	0.09018991	0.12189185	-0.022729356	-1.1759005	-0.14702956	-0.019767717	0.49215257	0.11795279	0.49186435	-0.9111103	0.48715442	-0.79225326	1.1979904	0.5714903	0.52654886	-0.73901284	0.001750738	2.270898	1.9038637
0	-0.035542972	-1.0869794	0.16168971	0.4388084	-0.5635532	0.24446952	-0.21215187	0.0718383	-0.33571103	0.23274858	0.33606383	-1.8461039	0.33949515	0.6673726	-0.6937804	-0.66800874	0.15498635	0.7320895	0.08209828	-0.21115111	-1.4569151	-1.169574	0.2063772	-0.41611215	-0.036088455	0.7555896	0.13357295	0.3921034	0.76298684	0.5092054	0.068490505	0.1500681	-0.69899917	0.48186854	-1.2735698	0.29798037	0.37641686	0.56104386	-1.0083616	-1.1080621	-0.33625415	-0.99479556	0.4191465	0.26102954	-0.19501024	0.117077	-0.6197092	-0.117044166	1.5824553
0	-0.08112569	-1.2743344	-0.11293479	0.49619815	-0.11844088	0.05482913	-0.78558254	-0.32505086	-0.6343935	0.07608193	-0.41343156	-1.5071255	0.4913469	0.51352125	-0.48975736	0.33227703	0.093483694	0.10157621	-0.23267034	-0.7385433	-1.239175	0.0276615	0.47311053	-0.50857645	0.23850772	0.59970784	0.4042625	-0.008394415	1.3784515	0.8849358	-0.8377938	0.46303615	-0.5127104	0.075911656	-0.8233182	-0.3541614	0.4577678	0.79847413	-0.09722445	-1.184031	0.42602813	-0.46385002	0.95739365	-0.30166864	0.8065109	-0.77551913	-0.45733705	0.6393758	1.0918918
0	0.48227084	-0.77556205	-0.26633373	0.17315932	0.1593983	-0.6261553	-0.34641042	0.14107293	-0.87323797	0.7647176	0.3584701	-0.3658696	-0.22197759	0.28918767	-0.41505376	-0.20428686	0.5348816	0.6344197	-0.4911775	-0.49757406	-0.3183507	-0.64551884	0.2562499	-0.7290084	-0.09814548	0.15311348	0.61460143	0.0563407	1.1677831	-0.4143637	-0.21927564	-0.31841508	-0.20800185	-0.056390006	-0.73735726	-0.19646445	-0.092101194	0.62141037	-0.7514124	-0.5293376	-0.100046836	-0.7671742	1.0694894	-0.9874714	0.39300218	-0.7815342	0.4280094	0.8756441	1.3258212
0	0.21919978	-1.1115879	-0.721309	-0.06880438	0.16271636	0.30434147	-0.5663489	-0.24521379	-0.35609162	0.13701287	0.5157145	-0.7131302	-0.47469482	0.20287886	-0.3332588	0.30880988	0.047717918	0.5912741	-0.4291655	-0.71491283	-0.022330137	-1.0980942	0.6689636	-1.1787549	-0.053654265	0.094377644	0.25500536	0.8213883	1.7190815	0.64020824	-0.007063653	0.08600082	0.08027679	0.16331843	-0.09769525	0.0069701034	0.8221459	0.45159322	-0.70203966	-1.2159091	0.074683376	-1.0805116	0.30233186	-1.1692863	1.0907373	-1.4834912	0.040322673	1.6137389	1.5194306
0	-0.14294095	-1.0405076	-0.8126169	0.039018523	1.1185838	0.1676891	-0.89293385	-0.44554526	-0.31201872	-0.0047016833	-0.18197161	-0.78467953	-0.6794769	-0.011485887	-0.52729696	0.7248596	0.7837305	0.40937817	-0.030282943	-0.6471703	-0.36297458	-1.1008397	0.665283	-0.4871239	0.2695917	0.071090564	0.17832038	0.022025807	1.2394358	0.5848997	-0.33788344	0.7731475	-0.5115912	-0.7536887	-1.0988697	-0.5172612	0.29505807	0.09242498	-1.2723799	-1.0666609	-0.2944748	-1.0180253	0.58143175	-0.86946505	1.132463	-1.6609048	0.44661948	0.9364792	1.1476437
0	-0.12471143	-0.53296286	-0.7957844	0.9534412	0.6088389	0.31945077	-0.8924541	-0.5640369	-0.54098463	0.3233299	-0.08976205	-0.22013694	-0.30236477	0.42359683	-0.22224693	0.5422632	0.6720687	0.03896527	-0.49308783	-0.29072383	-1.1032228	-0.6428299	0.6982578	-0.5872521	0.010900885	0.60712194	-0.4156087	0.2539703	1.3167595	0.25080127	-0.605832	0.38705784	0.010880347	-0.46149576	-0.85423785	-0.17048903	0.5462128	0.11851414	-1.0622	-1.5492166	-0.29985687	-0.6879114	0.6041952	-0.34926227	1.0160031	-1.7744521	0.4825276	1.0926487	1.3817728
0	0.44175398	-0.97182494	-0.90639246	0.5989384	0.56506985	-0.22128248	-0.5143019	-0.043974448	-1.0238379	0.5758088	0.37424558	-0.9018761	1.3698506	0.25734705	-0.50423384	0.37153867	0.30964783	0.19148639	-0.38582575	-0.49979976	-0.615839	-0.85988045	0.4256378	-0.8464145	-0.32663804	-0.46216574	0.2800841	0.57805175	1.8799586	-0.49415207	-0.8097993	0.39670128	-0.113663726	0.33867222	-0.11586502	-0.24774888	1.0073553	0.74503064	-0.8087975	-0.8172785	-0.3217616	-0.7961208	0.8807567	-0.854024	0.5127969	-0.97837913	-0.04422609	1.4620808	1.8006978
0	0.96219105	-1.2924438	-0.13067666	0.7132356	-0.18700197	-0.34652293	-0.17408969	-0.51823443	-0.7756137	0.5397935	0.4663847	-0.98400205	0.17855418	0.02497396	0.045864288	-0.1636667	-0.17300004	0.78865683	-0.508004	0.25926968	-1.157338	-0.30077958	0.6640473	-0.596395	-0.5554788	-0.0054323333	0.2966194	0.43936655	1.5462018	-1.1417392	-0.20879896	0.039171856	0.14405687	0.94645643	-0.44762835	0.087381825	0.6203836	0.22070538	-0.71547663	-0.34230497	-0.5626489	-0.2566133	0.3967685	-0.41499844	0.20931011	-0.24424073	0.4359779	0.7792117	1.977749
0	0.32389936	-0.8630453	-0.1276033	0.33689904	-0.48155996	-0.039540105	-0.42976263	0.032061473	-1.0274885	0.654614	-0.004080925	-0.9224802	0.8007493	-0.11421961	-0.008609396	0.27085578	0.8276213	0.6314891	-0.20411721	-0.20285413	-0.6495657	0.27872393	0.009624177	-0.70560557	-0.6767837	-0.04758875	0.62795234	0.8212354	1.4660097	-0.43966642	-0.6751644	-0.2002189	-0.0145896785	0.080636896	-0.5607534	0.3138435	0.5147064	0.8816194	-0.42708215	-0.52554506	-0.8411343	-0.24310046	0.5099421	-0.57987714	0.05464821	-0.66469646	0.42763084	0.48061103	1.9790449
0	-0.028073445	-0.48973185	-0.5586761	0.28500563	0.8163886	-0.16885822	-0.5821778	-0.24620001	-0.73526067	1.5509192	0.41844997	-0.37142065	0.2692727	0.05513641	-0.11132441	0.12519924	0.06479386	0.8106845	-0.06500266	0.08886765	-0.77424896	-0.7204923	0.88299227	-0.57304233	-0.42156342	0.23755363	0.11210159	0.18588832	2.134031	-0.6285446	-0.3244093	0.43341887	-0.066909105	0.18292774	-0.49866158	0.2131716	0.54355574	0.4768702	-0.826255	-1.1777029	-1.3711709	-1.0116911	0.09047065	-0.642652	0.026085136	-1.3517365	1.1011368	0.07655647	2.4696693
0	0.22640009	-0.5512938	-0.7951139	0.29295343	0.25843644	-0.32158747	0.30047515	-0.6089537	-0.36563322	1.0195299	0.38672087	-0.8768025	-0.6213327	-0.052621305	-0.9363204	0.30563697	0.16509162	0.7710803	0.26391414	0.45416346	-0.9254919	-0.6284155	-0.47387686	-0.67267984	0.3102412	-0.13660116	-0.04993645	0.24847996	-0.31236967	-0.31193417	-0.604242	0.11334422	-0.19543792	0.06708861	-0.12289714	-0.42048943	0.47577175	0.33995607	-0.5139324	-1.3648164	0.11325112	-0.9197575	0.49428445	-0.13029796	0.39279732	-0.5153516	-0.51759404	0.19133487	1.6879417
0	-0.07323307	-0.80181974	-0.7366485	0.7798592	0.05309947	-0.5073794	0.26603526	-0.5357901	-0.43745172	0.6684371	0.63395065	-0.37027344	-0.36510295	0.06365778	-0.7369007	0.6622492	-0.169376	0.53999096	-0.23058371	-0.2403551	-0.9908906	-0.4614856	0.056322303	-0.9518721	-0.1786348	0.17186318	-0.24642776	-0.15093924	0.60451406	-0.60308105	-0.85624695	-0.41493934	-0.4806707	0.23237392	-0.29071787	-0.46208555	1.108654	0.30542308	0.075079195	-0.7155325	-0.36553186	-0.4218044	1.0988526	-0.1208134	0.8972046	0.27748695	-0.33916464	0.3505824	1.4627028
0	-0.64824444	-0.579331	-0.3955618	0.06819539	0.3085846	0.21457204	0.64737254	-0.06955857	-0.8617232	0.48260248	0.46080628	0.5784759	-0.4040277	-0.5467717	-0.4996103	0.7895508	-0.13005133	0.5286143	0.6201317	-0.5683468	-0.92932886	-0.5133072	0.7291584	-0.7479794	0.043217253	0.58639234	-0.60312515	0.40267447	0.7894088	-0.40819415	0.13706477	-0.029320922	-0.8730899	0.5532627	-1.1499516	0.00447221	0.5066208	0.062330384	-0.12675293	-0.41049668	-0.5580101	-0.56983125	0.4719211	-0.24290799	0.9297585	0.32941282	-0.62836426	-0.1698248	1.0903327
0	0.20755905	-0.41651314	0.27614173	-1.3518386	-0.11314409	-0.13103625	-0.35543782	-0.4538359	-0.4993743	0.5148387	-0.36133677	-0.11773541	-0.20314404	-0.32885936	-0.29525098	0.713616	0.045566108	0.21767588	0.050445426	-0.61374074	-0.4148606	0.027853938	0.37776363	-0.6676007	0.31894973	0.65598434	-0.3003701	0.64824307	1.3312393	-0.08622613	-0.33329597	0.09123431	0.14893903	0.596783	0.20156617	0.24151973	-0.1924049	0.81232697	0.029355545	0.27463993	-1.1002603	-1.1171602	-0.19298458	-0.28669888	0.214129	0.093689464	-0.21579207	0.24082823	1.7775391
0	-0.0019231837	-0.46081513	-0.24921265	0.63733107	0.48741555	0.19268607	-0.08889433	-0.16600154	-0.007468441	0.7206104	0.4790186	0.022379128	0.26589513	0.61716205	-0.76866496	0.43965268	0.49236605	0.75815505	0.1627502	-0.18389809	-0.58031327	-0.9421377	-0.39430055	-0.6139054	0.43346247	-0.72821134	0.7554109	-0.1487115	-0.36263153	-0.41788366	-0.32804468	-0.4150168	-0.14596169	-0.12392804	-0.7213013	0.04973392	-0.2652502	0.37809998	0.5182849	-1.2224566	0.31979927	-0.5174085	1.0879879	-0.071666606	-0.2191892	-0.4402037	0.09009454	0.041715067	0.401395
0	-0.64727324	-1.0949857	-0.59374076	0.41287833	0.084113255	0.024312874	-0.37192032	-0.016680025	-0.7416237	0.15224837	0.41518262	-0.64614123	-1.234191	-0.3919259	-0.6756977	0.124330826	-0.06787959	0.5557228	-0.04794709	-0.060181297	-0.03788245	0.2825053	0.32611853	-0.78592825	0.60048354	0.28330573	0.78604645	-0.6039867	0.8262039	0.5861255	-0.3608052	0.11263733	-0.5518396	-0.12494688	-0.23882663	0.35374928	0.5755546	1.1703134	0.3954538	-0.35850206	0.90748817	-1.2294005	0.9328319	-0.7219472	0.692947	-1.3534892	0.2691056	0.46433774	2.0348778
0	0.3060215	-1.1170549	-0.6554382	0.024333628	-0.28842095	-0.6221437	-0.5421931	0.04197655	-1.3800286	1.1299235	1.0211854	-0.06041027	0.3840897	0.49200895	-0.54310256	1.0104098	0.7325602	0.58964014	-0.56829846	-0.82681745	-0.50178355	0.23939435	0.34358907	-0.63036674	-0.3055972	-0.23091441	0.66829246	-0.28193426	1.2451352	-1.5373353	-0.24645144	0.14040586	-0.27424142	-0.5103712	-0.4553488	0.05219734	0.19780649	0.80200976	0.5642305	-0.6785429	-0.5862736	-0.63827986	1.2653004	-1.0205353	0.6027037	-1.7233049	0.0067610685	0.44042352	1.4635952
0	-0.16865174	-1.0787631	-0.51814806	0.57565105	0.17686327	-0.4010867	-0.14962034	-0.33052933	-0.30710092	0.3791847	0.5842635	0.37736914	-0.8506257	0.07076623	-0.3467905	-0.09072691	0.7452154	0.61192065	-0.11107876	-0.40519622	-0.315228	-0.22664976	-0.14814918	-0.5500675	-0.3035861	0.4231116	-0.0049826736	-0.033917267	1.2831229	-0.77125	0.36773986	-0.24911204	-0.011236029	0.6557966	-0.67999184	0.3342678	0.47281864	0.5394208	-0.0018511362	-0.06982655	-0.066611886	-0.8635294	0.21191074	-1.0333234	1.077405	-1.6898456	-0.59613436	0.4652128	1.9103973
0	-0.44161966	-1.340433	-0.03157686	-0.04380663	-0.42291874	-0.31547177	-0.5882868	-0.21900557	-0.60722166	0.7382544	0.8898805	-0.358419	-0.33842048	-0.07470081	-0.48847088	0.8770276	0.4357878	0.5026961	-0.42814815	-0.30029562	-0.5968507	0.42862546	0.8599988	-0.7960661	-0.12119767	0.20683292	0.9466083	0.48576	1.2518566	-0.81300825	-0.025313886	-0.030776205	0.11749376	-0.14637591	0.38579202	0.17500052	-0.18565099	0.5523312	0.32675523	-0.71186715	-0.5835357	-1.1868482	0.5734416	-0.7502775	0.5086544	-1.4503102	0.08590487	0.6928763	1.2331496
0	0.2947439	-1.3878905	-0.882956	0.10513134	0.21008755	0.041604627	-0.17739484	-0.10270258	-0.8187086	1.3974665	0.769561	0.009667025	-0.26167142	-0.09006253	-0.37764484	0.42823142	0.764514	0.6829174	-0.56844187	0.07542226	-0.7256896	0.17191201	0.014957453	-0.95346385	-0.012901174	0.101165086	0.4757477	0.07988081	0.7691529	-1.0187775	0.4781899	0.034078207	0.19010666	-0.073220514	0.03834568	-0.00745376	0.42456403	0.2787343	-0.1294086	-1.2508086	-0.46919626	-1.030523	0.4053298	-0.80806875	0.7183504	-1.0655154	0.06476068	0.27662706	2.063104
0	0.3144649	-0.3227326	-0.4427666	0.25439855	0.49943614	-0.5889652	-0.09824422	-0.3301531	-0.49860418	0.445048	0.72901964	-0.023917431	-0.020540254	-0.15287206	0.067496225	0.81995517	-0.4078498	-0.10682933	-0.52553403	-0.02373772	-0.3663387	-0.8665625	0.69426125	-0.8265737	-0.652354	0.6581039	-0.17872219	0.05623818	1.8133614	-0.37379593	-0.28533807	0.29525974	-0.021420619	0.79945487	0.5067602	0.06822738	0.3639093	0.4633381	-0.4692221	-0.71942383	-0.7713556	-0.77176535	0.3228792	-1.4085723	0.57892305	-1.0021164	0.19659065	0.5325951	1.707593
0	0.11338712	-0.79831624	-0.4618261	0.081163704	-0.16140647	0.4690279	-0.34847084	0.23380867	-0.5135846	0.5959918	1.0524584	-0.6032524	0.43256336	0.84502554	-0.25690404	0.15568319	0.087834895	-0.26645052	-0.12486099	-0.99203825	-0.38845885	-0.2053565	1.5016158	-0.5121724	0.49014273	0.4197056	0.3868289	-0.8103479	1.4095099	-0.35719067	0.04442584	0.53699046	-0.3905728	0.37639502	-0.5495341	0.06473876	0.030881472	0.92826164	-0.39159417	-1.0121242	-0.38953525	-0.24628876	1.0918245	-0.9681501	0.8156353	-1.0323972	0.32897907	0.815622	2.074774
0	-0.6922081	-1.1599771	-0.33770862	-0.46455777	-0.6639341	1.3574592	-0.36277324	-0.0012376079	-0.6571161	0.40141833	0.17248441	-0.39796808	-0.4370837	-0.53066295	0.16192262	0.38492444	0.09892598	-0.53856325	-0.17682649	-0.4806926	0.86951643	-1.2285831	0.067219585	-0.47567537	0.53650653	-0.26305038	0.055629674	-0.060541667	1.6161175	-0.0033544744	-0.11630342	0.13862245	-0.5276998	0.15247554	-1.2445258	-0.7952802	0.6631396	0.41906738	-0.40454954	-0.061590638	0.9653047	-0.522032	0.9131088	-0.18995854	0.3507745	0.05164292	-0.57185084	1.5339797	1.415417
0	-1.4962592	-0.66905665	-1.1410935	0.6863002	-0.33074403	-0.1952098	-0.48737898	0.55205643	-0.8044079	1.567468	0.40867874	-0.0037942776	-0.8438171	0.7303	-0.41399065	0.33326834	-0.107771054	0.07145623	-0.5191814	0.019085817	-0.6561937	-1.0278912	0.5634142	-0.7856106	-0.43924585	0.26748815	0.6808897	0.59690547	1.7467988	0.24305354	-0.1132111	0.3152197	-0.82945186	1.1272368	-1.0880458	0.23769312	0.37267292	0.5809507	-1.2978264	-1.368271	-0.66554797	-0.89727396	0.7469893	0.07045106	0.35359386	-1.2250667	0.60502845	1.7662202	1.2233853
0	-0.26177692	-0.7737938	-0.19540974	-0.35948533	-0.33533144	1.7409763	-0.35724643	0.051888358	-0.7534818	0.9004474	0.15997027	-0.0045094807	-0.07547085	0.0882793	-0.5078415	0.55744267	-0.31254122	-0.32536846	-0.13040178	-0.41012797	-0.45740473	-0.5839593	-0.12396786	-0.5151396	0.3046145	-0.00986334	-0.24136043	-0.18355282	0.23790424	0.8802276	0.26450557	0.51070064	0.24506056	0.6530366	-0.073080674	0.5341539	0.68973374	-0.24533114	-0.63327634	-0.8221273	-0.9714536	-0.49439257	0.5540116	0.15635991	0.094531395	0.22834545	-0.24089107	1.0867442	1.3090444
0	-0.068335734	-1.4741138	-0.18634498	0.060371388	-0.2804231	0.17321458	-0.8939985	0.21852383	-1.2081409	0.11496213	0.3043055	-1.1406244	-0.0713376	0.61134315	-0.14901923	0.37771147	-0.5421671	-0.23257262	-0.2827544	-0.3899991	-0.5081326	-1.3796259	0.87187594	-0.82751477	-0.0839566	-0.11356483	0.44314972	0.35015848	1.7465732	-0.19466412	-0.66527075	0.12165334	-0.69986624	0.12866542	-0.78712684	-0.525	0.39102644	0.3997584	-1.3069003	-0.62148905	0.7787998	-0.87434965	0.97601086	0.5148573	0.7909657	-0.25795045	-0.13545169	1.7424736	0.9287533
0	0.008408539	-1.0275478	0.1555495	0.8481652	-0.16625015	0.54951185	0.07288188	0.25606102	0.070412375	0.52110016	0.6045637	0.85272247	0.03968292	0.18663771	-0.24066922	-0.06651691	0.008754251	0.13285144	-0.17458455	0.47241658	-0.114348084	-0.51833344	0.4027481	-0.89820695	-0.2795466	0.06168328	0.33856747	-0.19148916	0.7171198	-1.2297281	0.003210683	-0.6715228	0.059461366	0.25292248	-0.7507256	0.1125708	-0.3980005	0.0018817353	-0.7367189	-0.6937202	-1.3901149	-0.16668218	0.26321176	0.44700462	-0.51502836	0.80775714	0.23780023	0.7686649	1.1761695
0	0.032660358	-0.43807042	0.4688323	0.17745644	-0.12089415	0.051999196	-0.6408398	0.1138851	-0.7774234	0.5218501	-0.5308556	0.039182372	-0.23265657	0.5186392	-0.53351283	-0.6025386	-0.0050111176	0.3219619	-0.48665905	-0.7762043	-0.27017376	-0.4131267	0.4806938	-0.7754869	-0.17928366	-0.14589784	0.6218236	-0.05773407	1.1225731	-0.8299656	-0.117502026	-0.5805353	-0.080269285	-0.38292643	-0.9443258	0.11373325	0.24312644	0.28699824	-0.19064617	-0.72351825	-1.1892831	-0.110645406	0.732524	0.096115515	0.2764568	-0.61905885	1.3158447	1.0289146	1.4412634
0	-0.4793445	-1.5496143	-0.9435109	-0.19012393	0.07110641	0.96179146	-1.2441025	0.060539834	-1.551465	0.319719	-0.10376444	-0.8315157	0.5955072	-0.25512025	-0.57763034	0.35802865	0.16957885	-0.21437381	-0.4443279	-0.4509707	0.097516924	-0.7831983	0.15683854	-0.6848672	0.56012475	0.2886684	0.5684577	0.059140958	2.3297071	0.17552643	-0.051833335	0.6747587	-0.9977554	0.05714621	-1.2084634	0.40425852	0.31109118	0.5376429	-0.72441554	-0.34013763	-0.0765634	-0.6398757	0.1795639	-0.683956	1.0543921	0.020469058	0.79155964	1.5378908	1.3895139
0	-0.65707034	-0.82094306	-0.34726128	0.22131573	0.26701337	-0.39694616	-0.35960567	0.48580128	-0.23430374	0.67685854	0.5839797	-0.0106108505	-0.26009968	0.011667578	-0.3890958	-0.21717407	-0.10449129	0.46031755	-0.35771024	-0.9297289	0.047692373	-0.6674913	0.29123774	-0.7971227	0.045547377	0.14324613	0.6526954	-0.04693612	2.157987	-0.2716917	-0.48125964	0.5778979	-0.5766281	0.77568513	-0.7663865	0.090816595	0.5530141	0.8302984	-0.48517802	-0.69462734	-0.67875546	-0.7889428	0.2882215	-0.78634423	0.44904062	0.013261067	0.21570313	0.76219416	1.9338148
0	0.10528801	-1.4105899	-0.887108	0.04862848	-0.03174721	-0.041859064	-0.5760766	0.16537604	-1.626639	0.6361934	0.32680637	-0.7518713	0.64546007	0.23531187	-0.18516073	1.0476576	0.09775631	-0.081681326	-0.29988846	-0.73070014	-0.32781336	-0.68837786	0.64864135	-1.0737395	0.031260666	0.53334033	0.4140816	0.49703604	1.9032968	0.63347733	-1.1045446	0.6567477	-0.95875645	0.32451013	-0.88229495	-0.3727825	0.9309815	0.07308757	-1.0602821	-0.6473743	0.12355721	-1.021439	0.93972284	0.03901139	1.491329	-0.57382333	0.17842275	2.0715759	1.4282428
0	0.011717457	-1.5174829	-0.66794693	0.32994694	-0.16077961	1.344353	-0.7606036	0.33790055	-0.6461246	0.4518439	0.27503166	-0.36367908	-0.5031546	-0.0020136563	-0.27807885	-0.5534589	0.47592753	-0.22378218	0.25101665	-0.5760888	0.39344084	-0.8089143	-0.44878832	-0.86072737	0.2086218	-0.76464546	0.53102916	-0.337534	1.6860863	0.5330528	0.3741603	-0.10979424	-0.8122316	0.20286897	-1.8418595	-0.5993484	0.6957943	0.036242623	-0.32270816	-0.27528158	0.43694595	-1.0037094	0.94991523	0.48658708	0.71761644	0.031478245	-0.67286575	1.396522	1.74389
0	-0.026687998	-1.5956018	-0.7338332	0.18528874	-0.1292526	1.2410994	0.017648408	-0.53437126	-0.12577918	0.05974324	0.076086305	-0.10922176	-0.6294194	-0.4824505	-0.3765619	-0.451381	0.15016742	0.6820906	-0.13021556	-0.67354167	-0.14360082	-0.9336656	-0.36840162	-0.00064400217	0.75349313	-0.66297	0.6281078	0.028660616	1.147001	0.54445434	-0.80550975	0.01834642	-0.47477576	-0.34590268	-1.4743416	-0.11960194	1.2039733	0.675928	-0.12406409	-0.6448018	1.0052798	-1.1375473	1.3335621	0.46953124	0.45630658	0.42465496	-0.27239403	0.15251642	2.881742
0	0.8289819	-1.0676149	-0.39169374	0.21854141	0.31534863	1.5928524	-0.22455859	-0.4678277	-1.0708774	0.33446446	0.33080792	-0.42734155	-0.34091008	-0.12322631	-0.4249093	-0.39308268	0.58183324	0.14811322	-0.21380994	0.17450127	-0.1558413	-0.86392325	0.6229796	-0.39908457	0.6117096	-0.8030408	0.21858971	-0.2099206	1.5070243	0.608841	-0.9639564	0.23725536	-0.365254	0.08453759	-0.50077486	0.13502704	0.7447606	0.34405118	0.8903022	-0.3675198	0.68334484	-0.8452006	0.922316	-0.8175952	0.7789816	-0.06368417	-0.34700465	0.61627185	1.8964957
0	0.43148524	-2.534817	0.049159423	0.7606821	-0.744302	0.026604025	-0.3962311	-0.3085308	-1.2953453	0.48779386	-0.0016336455	-0.5138995	-0.09907009	-0.5493488	-0.50291365	0.4941178	0.011024754	0.6582705	-0.46263915	-0.3111044	-0.54119307	0.47555786	0.30646124	-0.8705624	0.1457966	0.3194089	0.2886577	0.72252375	1.6300604	-0.15734544	-0.79439443	0.7410879	0.115687214	1.1544601	-0.7796751	-0.4615987	-0.33798185	0.72109884	-0.5140382	0.31519967	-0.8674828	-1.2477475	0.019669035	-0.1563454	0.13516206	0.006694836	-0.23846433	2.0177236	1.1732669
0	0.033522937	-1.1963831	-0.60205925	0.53609097	0.114714935	1.1389576	-0.2358624	0.14798307	-1.4911807	0.5629629	0.04291658	-0.11913234	-0.38458923	0.0025585492	-0.09268211	-0.016214253	0.17926462	0.23405385	-0.75965023	-1.1172184	-0.22998028	-0.78277063	0.56602496	-0.40964445	-0.11849186	-0.108389564	1.4636104	0.22204614	0.92986643	0.0777553	-0.45357022	0.4759615	-0.77437985	-0.18271624	-0.68811417	-0.47686833	0.0338265	0.9559846	-0.1824131	-0.781406	0.6550893	-0.9757761	1.4136013	-0.68700963	0.3170765	-0.6775265	-0.2313629	1.3461815	2.0717816
0	-0.5786834	-0.90624565	-0.9517701	0.11248508	0.09775785	0.60539836	-0.37723902	-0.037168827	-1.8653474	0.62085503	0.2090171	-0.50155514	-0.053749893	-0.4564137	-0.3489462	0.6406951	0.79098207	-0.32559726	-0.54067415	-0.50206083	-0.56555647	-0.33188087	0.6432891	-0.3733284	-0.13181064	0.044416297	1.1120803	0.5395963	1.7956568	0.17414647	-0.68968165	0.7433095	-0.52154064	0.16218331	-0.2683412	0.28828356	0.6665453	1.2161644	0.03835493	-0.89405364	-0.16644314	-0.9330379	0.80191875	-0.84929955	0.36784512	-0.966993	0.18339057	0.8186227	1.9656531
0	-0.08433166	-1.7843603	-0.3553715	0.65130234	-0.29891196	1.0887142	-0.1361542	-0.088498995	-1.5099473	0.18137516	-0.3830767	-0.5085799	-0.07293738	0.09732955	-0.4198918	-0.22069201	0.7219652	0.48852775	-0.22329162	-0.4943151	0.15631655	-0.8583624	0.09339773	-0.15470731	0.05434713	-0.47900337	0.81878096	1.0815636	1.073543	0.8459134	-0.20312056	0.07709386	-0.22051226	-0.3154611	-1.456673	-0.3988981	-0.15463816	0.37080953	-0.7445555	-0.27397996	0.7480278	-1.0012702	1.6517258	-0.15985316	0.695617	-0.18198207	-0.8898175	1.6912487	2.078941
0	-0.7502297	-1.0652947	-0.08630376	0.44829386	0.5187511	0.7379631	-0.45973817	-0.06517466	-0.642327	-0.2988408	0.120059386	-1.2109872	0.081801265	-0.42291155	-0.39473087	0.39520705	0.054460503	0.7500774	0.015083354	-0.07563816	-0.26353276	-0.2378442	-0.08911407	-1.0217514	-0.29758996	0.50921947	-0.28879517	0.31322318	1.4742558	-0.1938516	-0.12454131	-0.18693924	-0.1963328	0.07412318	0.20675021	-0.036462743	-0.24052405	0.19984639	-0.6448681	-0.78717816	-0.61011326	-1.0188936	-0.49567342	-0.99620247	0.57842064	-1.212053	-0.6317351	0.7065098	1.6649964
0	-0.87124455	-0.4835985	0.20303124	0.5117246	0.23874079	0.39286438	0.0048734276	0.492077	0.5065811	0.3551593	-0.49938357	-1.7931597	-0.9895484	-0.5437901	-0.6877884	0.27874509	0.18133934	0.85694695	-0.6171111	0.076481655	0.3151346	-1.4935658	0.0009776612	-0.5086266	-0.5514812	0.77301425	-0.049706783	0.35082167	0.81416136	0.8092517	0.2540322	0.13602972	-0.22297516	0.704384	0.23287891	0.3612079	-0.79002404	0.7449866	-1.2670063	-0.5990178	-0.14321081	-1.3820364	0.26360798	0.3305756	0.8987012	-0.6249187	-0.65827453	-0.31817284	0.97815347
0	-1.3346924	-0.6742053	-0.0068985573	-0.39422324	0.5220756	-0.10637975	-0.30103478	0.031493835	0.06275118	0.68801093	0.367591	-0.7401384	-0.5203375	0.3710102	-0.940193	0.2783439	0.24544488	1.2104881	-0.20854509	0.44965526	-0.1839337	-1.6818944	-0.025442448	-0.44224772	-0.37320226	0.8634104	0.2614705	0.101953365	0.9770154	0.35414055	-0.35394788	0.2524303	-0.106026106	0.5016565	-0.047747947	0.022738215	0.049800258	0.6796594	-0.2375258	-1.6375608	-0.89110845	-1.7178853	0.002533499	0.25958	0.47183686	-1.1576695	-1.2326771	-0.6001325	1.1650072
0	0.48453	-0.66070974	-0.4425058	0.721931	0.33632272	0.14541341	-0.060782943	-0.113091245	0.3829786	-0.5527025	0.5990094	-0.7037601	-0.8752649	0.7118581	-0.20975862	0.77560097	-0.47011364	-0.20335624	-0.9150402	-0.50421846	-0.58119315	-0.31011543	0.70323044	-0.6030964	0.036506716	0.15162	-0.11390283	-0.2387597	0.77707404	0.67305315	-0.7420936	-0.23104665	-0.6277354	-0.21542206	-0.4137922	0.63243127	0.69946826	0.24764317	-0.013682971	-1.0620859	0.3874489	-1.1271768	1.608722	-0.08520693	0.55329853	-0.9853873	0.44256687	0.36948967	0.69983715
0	0.44124025	0.27407628	0.09292653	-0.28926563	0.3952415	0.49082813	0.20879288	-0.87634134	-1.7485294	-0.75620985	0.6023095	-0.8380492	-0.8221609	0.17637776	-0.05371609	0.44247183	-0.83526033	0.3680033	-0.5537111	-0.0959655	-0.40359086	-0.76625943	0.5151561	-1.3177552	0.30044106	-0.054806013	0.58790827	0.45762247	1.0685523	0.55523986	-0.40974134	-0.31822616	-0.7545571	1.3567809	0.27361825	0.60582155	1.1701372	-0.08022902	-0.37981927	-1.0351188	0.106717445	-1.4301512	0.07101677	0.42260724	0.2133133	-0.31631443	0.1324583	-0.49501213	1.1954906
0	-0.015876489	-0.5028737	-0.072705984	-0.39672333	-0.016695762	0.111082055	0.28900304	-0.8367473	-0.72593725	0.25456148	0.54936224	-1.1732652	0.053029023	0.2375769	-0.7118005	0.4455561	0.1255648	0.7842061	-0.6139368	0.03963845	-0.27366292	0.45069626	0.1324991	-1.3012887	-0.042548303	-0.28348505	0.23037802	0.423515	0.6208242	0.8914008	-1.3936166	-0.29041427	0.2659851	0.43441582	0.6329316	0.66088074	0.18652272	-0.31639597	-0.5670625	-1.5646443	0.1006115	-1.483472	0.40829927	0.14519276	0.62043	-0.024998106	-0.15739946	0.23999389	0.3666892
0	0.1394123	0.15148763	0.02962411	0.16266917	0.34279352	0.70105886	0.25340968	-0.7730188	-0.6850347	0.25415114	-0.22119002	-0.6399819	-0.34700087	0.15160753	0.0028494915	-0.05259869	0.090322584	0.49476966	-0.3197503	0.031068545	-0.6431124	-0.1448519	0.08582867	-0.7356377	-0.15148795	-0.07753455	-0.1049252	0.2852185	1.1111395	0.3247328	-0.7403871	-0.45227486	-0.079373345	0.24693094	0.486499	0.27287418	0.33474824	0.17260112	-0.26638973	-1.6540221	0.5366849	-0.7702057	0.7377198	-0.22914784	0.5797518	-0.6750862	-0.051670957	0.07922121	1.7331036
0	-0.6485199	-0.24201694	-0.36277398	-0.03452355	-0.433549	0.08832008	0.014966334	-0.40744814	-0.8571609	0.58596677	-0.13321565	-1.3597243	-0.92425615	0.0036913021	-0.33791667	0.7592179	-0.29501557	0.85342973	-1.0513947	-0.76792425	-0.90117437	-0.12001836	0.17287879	-0.7360971	0.2046243	0.20668826	0.79605764	0.34258667	1.3406843	1.2972269	-0.84764355	-0.10743542	0.2814124	-0.11663262	0.48773924	0.73799205	0.06000815	0.19270104	-0.87503946	-1.1407217	0.81836987	-1.1561724	0.47501147	-0.027296508	0.05497506	-0.46942675	0.17174877	0.6562973	1.8482717
0	-0.3718659	-1.3640292	0.48310757	-0.6681179	-0.59383243	0.046605024	-0.72708565	0.09927981	-0.28287062	0.775599	0.722866	-1.1660401	1.393767	0.37623078	-0.5326869	0.30119097	0.84601665	0.46223867	-1.3743395	-1.1888919	-0.2496127	0.98885715	0.12548193	-0.2601012	0.44002372	0.2004145	1.1389624	0.99512714	0.6312702	0.4088397	-0.92536426	0.5057115	-0.83803886	-0.06990813	0.25541142	-0.1189967	-1.1929711	0.55043525	0.23667186	-0.41729233	-0.07387628	-0.15925486	0.7755057	-0.5533334	0.3180347	-0.48335406	-0.21433103	1.3267195	1.4022338
0	0.10056657	-1.0366123	0.31559417	-0.52139556	-1.0472456	0.13953356	-0.5936846	-0.15318155	-0.54268706	0.37536463	0.37191504	-0.97697246	0.87479997	0.33981088	-0.11880608	0.07377905	0.19399302	0.31506458	-0.27878973	-0.6598083	-0.1821528	-0.61904496	-0.5269631	-0.9851247	0.12173506	1.1006801	0.09288474	0.5892129	1.8490148	0.34402797	-0.034361187	0.3445584	-0.88137424	0.8653737	0.5403727	-0.5172468	0.257508	1.1008644	0.569934	-0.5283809	-0.5494627	-0.30680814	0.44980225	-1.5522379	0.27923438	-0.73537683	-0.51096463	0.80712175	1.4418391
0	-0.002163492	-0.3062787	-0.40031585	-0.21396711	-0.122549705	0.8670301	-0.45960012	-0.35039365	0.09657837	-0.2883267	0.22669259	-1.3326747	0.40315202	0.16362353	-0.18132825	0.63635004	0.11133808	0.1339067	-0.7207131	-0.59961593	-1.1049441	0.036002394	0.77060425	-1.4015317	-0.46710536	-0.13007331	0.45771956	0.4070114	1.1057078	0.8538023	-0.68386495	0.24328417	-0.27740094	0.5592235	0.71141464	-0.16230091	0.368501	0.39130214	-0.5353973	-1.3692397	0.05830297	-1.0681739	1.0041775	-0.51828516	0.93310905	-0.7727785	0.12954874	1.0681758	0.9355344
0	-0.48546728	-0.9570425	0.2920918	0.3963335	0.3405553	0.43619916	-0.6311866	-0.5805537	-0.20970087	-0.11109027	0.64662606	-1.4301984	0.59655803	-0.28044444	0.03244588	0.04509324	0.065406516	-0.4182906	-0.27192846	-0.6124746	-1.1302247	0.47748893	-0.2760777	-0.5672716	-0.45464152	-0.19417989	1.1553713	0.5653134	0.9197745	1.7183871	-0.5310501	0.23079476	-0.48799998	0.009229142	0.94445914	-0.17205639	0.1437715	0.27441314	-0.40146118	-1.479058	0.5437638	-0.62617975	1.882455	-0.14343096	0.73498106	-0.9098022	-0.59484804	0.8270779	0.56204724
0	-0.6771687	-0.8912985	0.23399816	0.18643837	-0.5771197	-0.009733246	-0.688352	0.042226683	-0.98199916	1.1628567	0.13425028	-1.1851592	1.0508271	0.45374662	-0.4872538	0.20154648	0.7205804	0.45564047	-1.304544	-0.6183786	-0.33355507	0.2779595	-0.23772343	-0.3115243	-0.11841664	-0.08735619	1.1321685	0.78988606	1.180596	1.7179872	-0.44822407	0.108790845	-0.2584844	0.083279416	0.11705523	-0.28235236	-0.43630737	0.12998873	0.03540177	-1.0755256	0.047154643	-0.45971254	1.0560914	-0.3654611	0.4372784	-0.011905424	-0.22090657	1.3664559	0.66609555
0	-0.81811625	-0.5526139	-0.7070971	-0.16939288	0.32584393	-0.2569674	-0.8959838	0.13640465	0.053056546	0.36732972	-0.054810755	-1.0095392	-0.49887893	0.7150836	-0.42947143	1.1239333	-0.29997984	-0.44988847	-0.3972602	-0.34034494	-1.0090443	-1.6562244	0.8642033	-0.2950967	-0.5974921	0.76486564	0.70763534	0.23593721	0.5236172	0.86444896	-0.8246104	0.28070047	-0.65747225	-0.398775	-0.736064	-0.18245922	0.035253286	0.31316984	-0.69773465	-0.68430096	0.792181	-1.1369574	1.0354227	-0.361829	0.8721827	-0.80302507	0.39304006	1.287698	1.1385243
0	-1.1809442	-0.62444305	0.3872936	0.20212756	0.4389338	-0.3913163	-0.43986377	0.4276749	-0.52275294	0.20020397	-0.20423177	-1.1335917	-0.634074	0.5445703	-0.9796397	0.27708143	-0.3071749	0.5664725	-0.33511868	0.37886629	-0.20506433	-0.75418967	0.42638743	-0.23891649	-0.34658343	0.23537765	0.73946565	0.06903998	0.7619482	0.16049922	-0.5886374	0.626961	-0.31536233	-0.056168385	-1.4415123	-0.28556126	-0.30376303	0.50683945	0.5686013	-1.252501	-0.30181566	-0.7234283	-0.05797886	-0.6362755	1.2342244	0.0686956	-0.3764838	-0.2533557	0.736059
0	-0.39043126	-1.1349143	-0.65222514	0.11106748	0.6611678	-0.24723823	-0.67463344	-0.18452397	-0.49745768	0.28536528	0.58793795	-0.25837544	0.08285538	0.42157832	-0.6168258	0.6457259	0.19193423	0.5985389	-0.023392107	-0.39289525	0.22641093	-1.3773056	0.35778242	-0.7853282	-0.17404911	0.91067326	0.6797102	-0.58787787	1.8847979	-0.5841271	0.333623	0.8884427	-0.6221246	-0.21408874	-0.8904139	-0.0024446794	0.45240507	0.8402792	-0.6900052	-0.89631104	-1.2160165	-1.4030856	0.91629905	-1.1270514	0.92126566	-1.669135	0.22185995	1.1540087	1.574868
0	0.43476513	-1.2714764	0.099654146	0.3451764	-0.74309015	-0.29739946	-0.06290136	-0.45159352	-0.33169982	0.8713676	0.36987293	-0.6730027	0.18401018	-0.29366776	-0.6194351	0.3324128	0.00864145	0.6006866	-0.2940601	-1.0731114	-0.85998374	0.35952163	-0.6152921	-0.9236267	-0.195307	0.08712373	0.5936862	-0.033981923	0.73822427	-0.63261807	-0.5567346	0.021625843	-0.7980237	0.22756636	-1.0234573	-0.03668839	0.05701952	1.014984	0.52122676	0.090084605	-0.025311066	-0.21263558	0.8182632	-0.06351507	0.5695186	-1.2562099	-0.014877964	0.43096745	2.0791705
0	-0.3704456	-0.26507568	0.38856834	-0.019041177	0.8312964	0.6304576	-0.37919542	-0.2551055	-0.38033232	0.6598191	0.2893573	-0.17826183	-0.2862505	0.76617813	-0.45431557	0.6156822	-0.5393679	0.6446821	0.12974413	-1.0432438	-0.8065946	-1.4719015	0.9063192	-1.0343016	0.29650152	0.6796687	0.2365836	-0.046382133	1.4334493	-0.29533243	-0.47810444	-0.022344025	-0.6522261	0.60824186	-0.96885365	0.12029666	0.67005956	0.84401226	-0.29135546	-1.6674343	0.019643076	-1.259054	0.7480925	-0.005677049	-0.10394437	-0.7397446	0.10730022	0.30449346	1.27496
0	0.032003216	-0.41778022	0.34952313	0.49099705	0.648563	0.45021433	-0.63144463	-0.62111765	-0.72419465	1.2512102	0.4109205	-0.41207752	-0.49041244	0.18148483	-1.0413722	0.0144279385	-0.61717546	0.88344854	0.040270925	0.24450828	-0.99968714	-0.9553655	-0.6043217	-1.2968525	0.33791566	0.3369817	0.45516327	-0.0968608	0.14913683	-0.365033	-0.35239747	-0.121990114	-0.07871975	0.5420515	0.044295415	0.29906446	0.27331498	0.65027714	0.7388089	-0.671754	-0.39315605	-0.7574972	0.17420919	1.1585603	-0.22659607	0.38287166	-0.15288639	-0.71818715	0.7854479
0	0.5170561	-0.48650843	-1.2606124	0.4899653	0.6179794	0.49700004	-0.8024288	-0.19554073	-1.5072775	0.35815328	-0.01262297	-1.5015383	0.6685562	-0.048353154	-0.8351368	0.46136624	0.64398956	-0.01581943	-0.048333876	-0.4841017	-0.22939411	-0.027399583	0.5001129	-1.1245538	-0.0290827	0.0071618883	0.7640932	0.4937116	1.4478095	0.47732788	-0.8275021	0.20082864	-0.05567069	-0.13643333	-0.12336239	-0.10561007	0.9084881	0.41020375	-0.048055556	-0.8291312	0.4611218	-0.77888465	0.7042197	-0.13072006	1.2124041	-1.2706183	-0.091232136	0.8741937	1.8364308
0	-0.033089917	-1.0176953	-1.1676922	0.1898429	-0.106624655	-0.03636108	-0.6252748	0.27381122	-2.3193953	1.1101232	0.13315475	-1.7620702	0.249511	-0.03904682	-0.8068374	0.2083162	0.7684133	-0.208003	0.17272049	-0.023156932	0.65185547	0.5943681	0.049485646	-0.81213903	0.26502576	-0.5091385	0.8540823	0.57392234	1.2007883	2.0294957	-0.73721164	0.22874704	-0.07156067	-0.36832368	-0.08988546	0.29614213	0.5839298	0.47816548	0.24137753	0.0148645155	0.45919058	-0.74382937	0.651211	0.09529001	1.1142318	-0.4911044	0.052336015	0.90240514	1.8964196
0	-0.1498083	-2.3226964	0.4657205	-0.40760553	-0.5841446	0.6343268	-0.67103845	0.59936285	-0.4134594	1.139376	0.074523	-0.12724888	-0.08305964	-0.32582846	-0.2555661	-0.29504296	0.18389598	0.19839504	0.34469312	-0.32762828	-0.9211727	-0.6939294	-0.34424052	-0.66706604	0.44486696	0.43475342	-0.2975829	0.3538767	1.2749554	-0.45230284	0.79289204	-0.51333433	-0.48935282	1.1405704	-2.162782	0.56396145	1.0853083	0.33215767	0.512892	0.026057232	0.36467275	-0.8166794	-0.08859308	0.7798147	-0.86489046	0.75420415	-0.34106076	0.26533228	1.6366378
0	-0.3272411	-1.2280961	-0.027700393	-0.23551866	-0.72551984	0.75214946	-0.7570299	0.04395178	-0.44607902	0.67783076	0.5249478	-0.2625136	0.0047870986	0.24844028	-0.03540425	0.6761364	-0.37871036	1.0363787	-0.6565832	-0.38456905	-0.78113717	-1.6269358	0.04659603	-1.1787544	0.097238034	0.87137276	0.46299034	0.57341063	1.7867956	0.22637758	0.24360116	-0.3523677	-0.5037746	0.6898597	-0.8470277	0.22818784	0.41768676	0.99833	0.591756	-0.29780263	0.70377034	-0.8773487	0.19047584	-0.2953324	-0.23436177	-1.4827224	-0.36063588	0.26436672	1.1451606
0	0.21568677	-0.45498756	-0.2945417	-0.51886183	-1.1623651	-0.1408622	-0.78074	-0.46206027	-0.3495421	0.42990667	0.52974087	-0.06785093	-0.2677676	0.38509694	-0.4181415	0.14453533	0.047062807	-0.11514414	-0.4009263	-1.2436668	0.13995792	0.13548641	-0.66122997	-0.89579624	0.11762888	0.11790315	0.56571215	0.16277178	0.7095076	-0.4022174	-0.11308839	0.99254256	-1.78543	0.5808292	0.8274608	0.21572775	0.36079198	1.4876581	0.40308312	1.1950788	0.12192134	-0.8460507	0.42942438	0.040388048	-0.13250637	-1.4244256	-0.03839575	0.7083744	2.166204
0	-0.4619886	-1.1672151	-0.36210853	0.040913444	-0.2761012	-0.672476	-0.66602635	0.044591784	-1.1937456	0.08436771	0.20366977	-0.38317317	-0.48584327	-0.3938494	-0.80278486	0.6068652	-0.047381006	0.2778448	-0.42477885	-1.0557315	-0.5080468	0.24535371	-0.029091919	-1.187783	-0.34589916	-0.22954112	0.5725785	-0.17017734	1.2504547	-0.31182542	-0.07979931	0.5334751	-1.0800351	0.65458316	-0.32399505	0.4963621	0.6432003	1.2760862	0.28695622	-0.16441914	0.39152747	-0.8791196	1.1410245	0.3844321	-0.08619399	-0.8436376	0.11488036	0.7048925	1.5050883
0	-0.059907716	-0.7661769	-0.6434104	-0.3020598	0.20320947	0.47002342	-0.42612356	-0.22944027	-0.7441014	0.39399147	0.7912802	-0.3350821	-0.78870577	-0.57546884	-0.0023321807	0.2857531	-0.49727514	0.64127654	-0.67363244	-0.4254534	0.28156385	-1.0507485	0.3036195	-0.80313784	-0.45456788	-0.2758743	0.13252263	-0.371854	0.94502425	-0.09822068	-0.4840329	0.6499698	-0.268683	0.9113329	-0.3334338	-0.2810309	0.26605457	0.28511292	0.06374594	-0.4577866	0.32298067	-1.4524293	0.8814141	0.17240596	1.0426731	-0.28989637	0.6875363	0.6799453	1.2824066
0	-0.04308266	-1.0868187	-0.307748	0.61804515	0.33043897	-0.71417284	-0.08957036	-0.02795265	-0.50088763	0.17951939	-0.22326075	-0.94208586	-0.4880247	0.36675045	-0.40691078	0.3181529	0.2649088	0.46365	-0.49159268	-0.19356088	-1.5724058	-1.1814505	-0.11506442	-0.5470915	0.07346449	0.28974175	0.33208412	-0.22881137	0.7212145	-0.2508047	-0.7406984	-0.07131747	-0.17570741	0.016076298	-0.2550946	0.08776063	1.0272877	0.40282896	0.4382634	-1.2615272	-0.06050377	-0.73265743	0.9046687	-0.18595316	0.58524674	-0.59600824	-0.12046036	0.15478967	1.27647
0	0.15657124	-0.40670505	-0.6660783	-0.09794549	-0.29759327	0.5414759	-0.23724486	0.029421119	-1.2369096	0.02029875	-0.034906343	-1.3448199	-0.4194257	-0.25935832	-0.9369178	0.03752724	0.10990045	0.21658874	-0.5577932	-0.68131894	0.037484854	-0.45372725	0.42038772	-0.82122606	0.0719694	0.2406471	0.7870539	-0.03943602	0.6075036	0.5702225	-0.36737356	-0.08575583	-1.0740937	-0.6044521	-0.5421778	-0.13588911	-0.2477026	0.20151117	0.05185955	-0.6713583	0.5814064	-0.9117497	0.88660586	-0.040418778	0.89543414	-1.3343679	-0.230897	0.33964002	1.9459126
0	-0.47294533	-1.3257574	-1.5378885	0.62815076	0.5945215	-0.5130915	-0.49942344	0.46143055	-1.447416	0.2076802	-0.004622326	0.8294227	-0.83872694	0.20749335	-0.9121717	0.8417305	0.11539784	0.32594138	0.30350697	-0.098242864	-0.4097537	-1.034806	0.6532408	-0.7690394	-0.22674963	0.64741105	0.21114115	-0.60239106	1.1607202	-1.4844311	-0.11606923	0.49920017	-0.88974273	0.021466864	-1.8328657	-0.1599271	0.7864446	1.120506	-0.7813847	-0.78927004	-0.57548815	-0.36851686	1.0466344	-0.4597683	0.019556379	-1.2173557	-0.58788	0.09585612	1.1066628
0	-0.9739275	-1.0522023	-0.7591451	0.90908426	-0.026099654	-0.73423445	-0.1373098	-0.060903054	-1.1111821	0.17726447	-0.10372787	-0.31330392	-0.5837194	0.45122764	-0.9985114	0.5086537	-0.1393832	0.15553446	0.48079512	0.22477706	-0.9409562	-1.1828364	0.40690655	-1.0642511	0.012403581	0.5794381	-0.1196525	-0.3373757	0.41709977	0.4666762	0.37584484	-0.350972	-0.6929646	0.29482916	-1.5888451	0.21556896	0.01585337	0.4690824	0.3101441	-0.72377557	0.6442144	-0.21593983	0.19237424	-0.03484363	-0.07448206	0.37267146	0.42708933	-0.6448765	0.99905765
0	0.8333772	-1.0452144	-0.8876395	1.2451537	0.4076571	1.3210758	0.26544708	-0.6010706	-0.81784767	0.44970018	0.69892603	-1.067705	0.91363436	-0.06716077	0.056522593	0.66485274	0.4855273	-0.23814741	0.029611617	0.9532692	-0.64759076	-1.3487493	0.9283685	-0.63626647	-0.6929037	0.55615735	0.04538275	-0.24578205	0.6503899	-1.142013	-0.48108438	-0.22210658	0.13688606	0.6155939	-0.34789443	-0.6270361	0.36926833	-0.21062905	-0.5436817	-0.9637222	-0.76613504	-0.5342436	0.45336732	-0.4679876	1.6401664	0.55762666	-1.069757	-0.27724117	-0.42897278
0	0.43263584	-0.6441183	0.10123543	-0.11444845	-0.4468179	-0.66549915	-0.2873742	-0.07353647	-0.42621118	0.61996865	0.7619229	0.19043647	0.5916723	-0.17052075	-0.44584012	0.6964076	-0.25268546	0.37483835	-0.61138815	-0.7796384	0.45584	-0.20898189	0.84819156	-0.9653911	-0.029174283	0.75626135	0.496138	0.03355181	1.3426371	-1.0605141	-0.53314036	0.4337518	-0.14977282	1.0076381	-0.45942184	-0.21583897	-0.5252964	0.75449	0.21702085	-0.72110575	-1.0447369	-0.49896958	0.11969009	-0.8122522	0.71690345	-0.81667346	0.051063005	1.0405797	2.2654643
0	0.6180553	-0.86522424	-0.72223794	0.1756416	-0.28111738	0.022085074	-0.3628684	-0.14184082	-0.6844028	1.0961511	0.9036895	-0.60298264	-0.5187791	-0.085402146	-0.6598821	1.2466668	-0.37647778	0.4375923	-0.7638833	-0.93597084	-1.6507215	-0.20323718	0.31589097	-1.0262178	-0.117592536	-0.18324108	0.40240774	-0.1037095	1.0272388	-0.2977868	-0.42379752	-0.4224748	-0.44293126	-0.5640592	0.07827248	-0.221307	0.54775864	0.51552033	0.21702577	-0.5986038	0.62437266	-0.63903004	1.2802558	0.19882993	0.6632547	-1.1645931	0.2478052	0.7229933	1.637414
0	0.5376241	-0.92038596	-1.0531864	0.10436178	-0.30271333	-0.23852214	-0.4287374	-0.16167416	-0.8806153	0.40520263	0.59846157	-0.230134	-0.47158223	-0.25061375	-0.8027749	1.3529469	-0.087370366	0.5553984	-0.59556764	-1.2929409	-1.4724146	-0.26592156	0.3293259	-1.1509534	0.08547173	0.007823051	0.52880186	-0.36002997	0.8620829	0.35974115	-0.3707862	-0.47136047	-0.5738246	-1.0598304	-0.38301018	-0.4859257	0.4435954	0.53901374	0.38394842	-0.78412473	0.7675865	-0.5808231	1.3470699	0.07219347	0.80859315	-0.7407182	-0.32401785	0.9575163	1.3761615
0	-0.14481513	-1.7985334	-0.67417735	-0.14376564	-0.17470837	0.5032858	-0.3448701	-0.10805231	-0.9680096	1.2035953	0.49235925	0.99409026	-0.41996777	-0.8648423	-0.7082618	0.70907134	-0.16929731	0.5361394	-0.98822623	-1.5422829	-0.08247166	0.6814524	0.5087256	-1.1013455	0.71842635	0.20717503	0.8157008	-0.2188787	0.22684555	-1.1006855	-0.19153418	0.34305558	-0.55765885	-0.38718566	-0.77484876	-0.37771118	-0.22327836	0.9859693	0.51098716	-0.7567617	0.3120977	-0.92548037	1.1972992	0.479923	1.5141658	-0.50085133	-0.44813207	0.83672684	2.389688
0	-0.22787254	-1.5422817	-0.7463644	-0.17417774	-0.25218207	0.15399873	-0.3648457	0.0965343	-0.91251314	0.92546636	0.59770757	0.62032306	-0.21067919	-0.80863357	-0.6263102	0.6938519	-0.20306805	0.5217684	-0.94984084	-1.4038601	-0.22132349	0.49726322	0.4338991	-1.0189129	0.64921606	0.36375535	0.835369	-0.28404653	0.27036685	-0.87002385	-0.127216	0.32941613	-0.60345876	-0.47636756	-0.47145054	-0.44962275	-0.20815897	1.0559078	0.43464765	-0.70696175	0.38527578	-0.7405684	1.2014054	0.28681913	1.2821327	-0.53778553	-0.34581083	0.93070936	2.2465422
0	0.67008376	-1.0113134	0.08421242	0.4884568	0.07795805	-0.073608436	-0.2595609	-0.05514187	-1.6174139	0.69616735	0.3867694	-1.3706611	0.6135223	-0.102626644	-0.34394062	0.31113952	0.21425958	0.20460366	-0.48595774	-0.39465588	-0.20381546	-0.91799015	-0.21922839	-0.72806036	-0.20530017	-0.093000755	1.1830361	0.2973268	1.1982819	0.2551505	-0.7277487	-0.13143177	-0.20046142	0.037426144	-0.54803336	-0.7983857	-0.46383297	0.32351246	-0.32584906	-0.82799983	0.5149326	-0.766925	0.9102154	-0.2473417	0.50199777	-1.1192793	-0.68281096	1.2717783	1.7335616
0	0.510887	-0.6944079	-0.27204266	0.92312706	-0.28342435	0.36056185	-0.18066604	-0.11044734	-0.8377139	0.61397976	-0.077922024	-1.0606974	-0.0006368796	-0.70289695	-0.38370293	0.5938222	0.41386092	0.29960516	-0.698903	-0.63584924	-0.9175317	0.2846166	-0.3300715	-0.25730243	-0.07009375	0.19741648	0.5483968	0.27248684	1.0653399	0.16472626	-1.1643132	-0.14865227	-0.5304948	0.05327871	0.09358447	-0.76144546	-0.21130906	0.6160387	-0.14960577	-0.8161787	0.5691221	-0.6118492	1.7756894	-0.08872415	0.74280596	-1.3702761	-0.516248	0.7685559	1.619247
0	0.2844175	-1.09609	-0.36244974	0.51780325	0.14453556	0.28828037	-0.16913709	0.042972192	-1.0353187	0.9968228	0.63023967	-0.75622946	0.78215307	-0.06313271	-0.5128757	0.36273706	0.2774195	0.5447017	-0.33766738	-0.103358634	-0.82704496	-0.041581012	-0.3626726	-0.40564758	0.014367119	-0.4321008	1.4481201	-0.0009960389	1.6078359	-0.3658513	-0.76293784	-0.23911217	0.062646925	-0.09539141	-0.4058288	-0.32424915	-0.071402855	1.0209274	-0.38238966	-0.61259747	0.07927524	-0.16961843	1.2681562	-0.23398823	0.76127213	-1.1970278	-0.24303663	0.5216104	1.9398586
0	-0.37726167	-1.4839352	-0.78142834	-0.026570683	-0.3751412	-1.0232763	-0.6844546	-0.11638132	-0.29269704	0.060277015	1.3049468	0.27808538	-0.20248163	-0.117103405	-0.5220541	1.192506	0.031025361	-0.04540448	-0.22830191	-1.4639803	-1.1059602	-0.094367586	0.35935023	-0.7781555	0.32435343	0.85844815	-0.10934501	-0.6077433	0.9711387	-0.57809645	-0.16205604	-0.18998867	-0.1279436	0.2799301	-0.5407871	-0.14728495	0.22985436	1.1353586	-0.01950414	-1.1046804	0.20183598	-0.6927556	1.2700499	-0.62607414	0.45485595	-0.6237535	-0.20008779	1.2118117	0.64985365
0	-0.15259536	-1.4157798	-0.94406605	0.06533381	0.08531797	-0.6376718	-0.83009636	0.13523139	-0.72917265	0.8951339	0.9710612	0.5665661	-0.5564766	-0.35205543	-0.52185655	1.1600105	-0.04304658	0.17810135	-0.14744258	-1.2272027	-0.49010068	-0.36360496	0.67901313	-0.8400485	0.46553704	0.66304	0.7828475	-0.937764	1.1124309	-1.2385155	0.10210912	0.29087117	-0.50693965	0.025228359	-0.7682254	-0.03951634	0.60494924	1.4059701	-0.1695342	-0.9732661	-0.70408756	-0.76000285	0.80220103	-0.47667357	0.9620869	-0.95073617	0.49367934	1.5039333	1.184533
0	-0.79461247	-1.396816	-0.67141414	-0.26769993	-0.20517394	-0.34443364	-0.657755	0.13218477	-0.5288906	1.029712	0.80900234	0.3411525	-1.2401966	-0.5038038	-0.65881604	0.72150373	-0.3387926	0.07453346	0.2829901	-0.6405951	-0.6676172	0.11995904	0.3371217	-0.6061577	0.2791247	0.69406366	0.9539996	-1.1272937	0.9705604	-0.055797257	-0.03609652	0.017104745	-0.5194961	0.14585516	-0.3218408	0.526532	0.7585853	1.1372795	0.042564306	-1.4271468	-0.89339906	-0.8142722	1.7983792	0.39242283	0.8297614	-1.075269	0.44033858	1.1185046	0.9311885
0	-0.8123833	-0.979156	-0.7603588	-0.32174942	0.40381274	-0.35216862	-0.93696964	-0.018450946	-1.2394555	0.26917836	0.76986724	0.42676646	-0.27685937	-0.36723763	-1.0038668	0.94355625	0.009437735	0.48382133	0.048533455	-1.134706	-1.0673591	-0.7750722	0.57170165	-0.48310944	0.17397536	0.69216937	0.7768284	-0.7347972	1.5581397	-0.6562754	0.21622944	0.3104301	-0.46641853	0.13281518	-1.3088127	0.24765143	0.8258551	1.4683754	-0.61311466	-1.5639397	-0.61044246	-0.94915897	1.3335334	-0.07317318	0.765513	-1.9514898	0.303081	1.1446372	0.8292127
0	0.069464155	-1.7777704	0.39629158	-0.672581	-0.14087237	0.6195361	-0.34342167	-0.19910616	0.089574516	0.23032936	0.21170308	-1.6480353	-0.022941945	0.42987385	-0.20769796	-0.5725478	-0.16591883	0.5875124	-0.48373786	-0.51109326	0.3156928	-1.3721206	-0.32682765	0.08455963	0.2620345	0.055751108	0.012035146	0.4390361	1.1071285	1.743068	-0.70068	0.8171572	-0.27040622	0.14396377	-0.08021177	0.14807282	0.89989525	0.3169715	0.5861253	-0.6370323	0.062056	-1.0207273	0.06800715	-0.73501194	0.25841394	-0.14387608	-0.26570672	1.6165097	1.4730853
0	-0.19855323	-0.6183897	0.12299798	0.02480212	-0.23915577	0.24348675	-0.17549482	-0.03899498	0.28208375	0.7190153	0.42916632	-0.9287214	0.4447689	0.4253322	-0.24008752	-0.061701223	-0.116077386	0.07894516	-0.71300864	-0.7835972	0.38526702	0.1485715	0.62277126	-0.79957604	-0.6656833	0.22329195	0.45317608	0.40206328	1.208624	-0.7604335	-0.7034309	0.31556773	-0.69411767	0.48140183	0.8649128	-0.25517368	0.2763366	1.170297	0.6884862	0.0749718	-1.0842072	-0.075129956	0.5023172	-1.6696208	0.30170134	-1.3613648	0.21068366	1.0361382	1.9277816
0	0.21113072	-1.464703	0.07175773	0.6538336	0.087938406	0.07651246	-0.69128674	0.0037029667	-0.67103755	0.27021855	0.45027152	-0.73073447	0.8141459	-0.36372957	-0.3076586	-0.20905097	-0.21898666	0.52205646	-0.65749633	-0.9086992	-0.10298228	-1.3203968	0.3939431	-0.78796035	-0.46260747	-0.15352255	0.55455464	1.1059538	1.4617149	-0.28254706	-0.07500331	0.6721296	0.11561035	0.50470614	-0.5405627	0.48874658	0.52479047	0.15098378	0.15403225	-1.3455933	-1.4621875	-0.38165024	0.4420035	-1.0623327	0.33761507	-0.9788793	-0.25560287	0.72616255	1.856943
0	0.1621305	-0.6397183	-0.93679285	-0.09672822	-0.5468665	0.91852903	-0.7383237	-0.14335798	-0.22274368	0.44653812	0.47813722	-0.95035285	0.75908774	-0.32653162	0.37506977	0.008026113	0.37795505	-0.05190936	-0.60242957	-1.3084897	-0.6461716	0.2537517	-0.33119676	-0.08584126	-0.28175363	0.12528533	0.87855005	0.13090831	1.0644647	-0.28557566	-0.44203287	0.30567342	-1.0256425	0.14481446	0.5161527	0.25584146	0.5356426	0.6699597	0.6495771	-0.4885566	-0.40950716	-0.63905656	1.0316201	-0.80159974	0.8900522	-0.7293751	-0.3610356	0.8141116	2.694911
0	0.74936706	-1.2218676	-0.4028419	0.56047827	0.3092016	0.8429316	-0.34067106	-0.47199208	-0.42638078	0.069819495	0.53353834	-1.0398258	1.2336189	-0.4853763	-0.40760222	0.088456646	0.39130473	0.4822406	-0.6991505	-0.92224777	-0.25881034	-0.704193	-0.17510648	-0.67239875	-0.18348955	0.42337692	1.0264465	0.028268885	1.3251393	-0.80135524	-0.34062606	0.77463996	-0.14451386	0.3097099	-0.22885045	-0.10252066	0.53106546	0.15650891	0.40705222	-1.0231934	-0.81651604	-0.72920793	1.0104979	-0.9881657	0.9269646	-1.1153071	-0.6933273	0.70769566	2.498569
0	-0.23206873	-0.46984294	-0.4647912	-0.08549055	0.5207968	-1.0210402	-0.2256586	-0.04944715	-0.49996737	-0.5680389	0.53242826	-0.89499646	0.31923157	0.46506575	-0.42517337	0.8165678	0.22975688	0.55285746	0.036008656	-1.1171076	-0.54566896	-1.2161461	0.68181044	-1.3081261	-0.4993131	-0.015773376	0.67286897	0.509294	1.316414	1.7770168	-0.1535077	0.59755147	0.29975584	-0.56167823	-0.6646177	-0.03736272	0.3226268	1.6980976	-0.1089881	-1.0539894	0.40544322	-0.19051993	0.367539	-0.18850082	0.7752386	-1.0775983	-1.1699568	0.8259944	0.44257194
0	-0.22297841	-0.5005073	-0.9396365	0.71102715	0.39715892	0.7407463	-0.6176422	-0.31899282	-0.7111462	-0.13331626	0.42111492	-0.6384305	0.13727643	0.00639317	-0.6048518	0.64611304	0.18869263	0.57151365	-0.6810686	-0.7020801	-0.6393292	-1.4288327	1.1494652	-1.0299913	0.20918624	0.24747252	0.48623675	-0.042992465	1.7098938	0.77763766	0.2928597	0.021472618	-0.1943686	0.084669	-0.5074819	-0.9530648	0.6988783	1.1181806	-0.39464194	-1.2621244	0.23656939	-0.7882917	0.8876685	-0.18163367	0.497016	-1.2528852	0.016450869	0.7313102	1.0907859
0	-0.37454763	-0.6004687	-0.5286066	0.47146565	0.34119758	0.18992193	-0.33033141	-0.029556144	-1.0464513	0.7706693	-0.028483156	-0.32381272	0.565504	0.27181897	-0.9675602	-0.42146716	0.21552704	0.5751443	-0.42472708	-0.7874071	-0.38480768	-1.6897533	0.48689306	-0.9870669	0.3541498	-0.078895696	0.94125926	0.4618224	0.5984654	0.9789662	0.269301	0.42719036	0.08229795	0.29429567	-0.6225835	-0.8589956	-0.016250176	0.71666783	0.44651377	-1.2778718	0.15726426	-0.5149402	0.58671826	-0.855309	0.22962224	-1.0582606	0.06638146	0.7070279	1.5433044
0	-0.308314	-0.7858214	-1.0541856	0.19641879	-0.06780244	-0.08388818	-0.3576072	0.22406594	-0.6605449	1.5371587	-0.17824616	-0.12253215	0.05756484	0.5710919	-0.17418571	0.21644224	-0.2642643	-0.24917482	-0.22155935	-0.47235525	-0.96204275	-1.4080704	0.7269477	-1.0419037	0.12396304	0.26430914	1.0774193	0.44214815	0.22279751	1.4271685	0.11421703	0.7765419	-0.5632009	0.38324606	-0.86568546	-0.1132131	0.86037344	0.5096312	-0.90855837	-0.9471945	0.19216782	-1.1899117	1.1171662	-0.7714938	1.123544	-1.6667572	0.3180417	0.44796377	1.1200864
0	-0.0077857985	-0.86582476	-0.3672535	-0.11592399	0.23718059	0.012258197	-0.72954875	-0.08885615	-0.26664352	0.4979649	0.08522368	-1.4578716	0.529686	-0.25558475	-1.0493196	0.6177197	0.55854446	0.4748744	-0.6992976	-1.4587266	-0.81769633	-0.94485193	0.69220936	-0.9244289	0.61088336	0.22935732	0.7815131	0.09219675	1.114402	1.5001043	-0.25920686	0.7058677	-0.48616827	-0.079921894	-0.36905044	-0.7006967	-0.07472408	0.9175194	-0.47345462	-1.2843794	1.1557384	-0.6719012	1.0646849	-0.4547412	0.93493074	-0.743544	-0.9575711	0.5571347	1.2384527
0	0.17127767	-0.9128032	-1.9280905	0.034055084	0.9838499	0.78888935	-0.3633185	-0.26486525	-0.62108105	-0.2098614	0.70047855	0.2669676	0.80699563	0.41620427	-0.33332166	0.55644387	-0.03442174	0.2987709	0.093707815	-0.4924347	-0.14166918	-0.85102177	1.0234324	-0.92525536	-0.3484011	0.15755588	0.78552645	-0.1773393	0.68528104	0.84226227	-0.74629873	0.4163893	0.004321824	-0.24068408	-0.98185766	-0.1408613	1.463107	0.76114064	0.27809817	-0.86110365	0.43928322	-0.7617586	0.2941607	-0.76286113	1.8040028	-0.3455504	-1.1506482	0.02953168	1.4839964
0	-0.32196206	-1.114851	-1.1654835	0.09868135	0.09887955	0.38051474	-0.4727158	0.21075943	-0.82165223	0.965507	0.637498	-0.0274511	0.23391175	0.085883625	-0.56168795	-0.021555586	-0.535053	0.335729	-0.6881448	-0.80503386	-1.1050214	-1.1184511	0.4836358	-1.3921748	0.596971	0.10785011	1.3183898	-0.20183541	0.4745517	1.5130523	0.13129771	1.0580342	-0.6283608	0.09065416	-0.89800876	-0.17421162	0.65440667	1.0150994	-0.21487561	-0.8820576	0.80554813	-0.7908666	1.1889408	0.028884944	0.986073	-1.2432615	-0.11607734	0.7665154	1.7973499
0	0.466229	-0.3822126	-0.60812473	0.62311447	-0.16524452	1.1267233	-0.4060058	0.01200749	0.37426046	0.59279656	0.23061292	-1.5871804	-0.21063554	0.1786265	-0.24742553	-0.26060513	-0.1111613	0.9181872	-0.34009162	0.16490164	-0.028628465	-1.060372	0.38390017	-0.7267751	0.19918764	0.3435572	0.46796024	-0.13744096	0.56373525	2.0876732	-0.6404694	0.1751632	-0.6473549	0.80946547	-0.5667706	-0.5916458	0.69562167	0.104609095	-0.68978274	-1.1188768	0.27160272	-0.87357134	0.7164834	0.3085866	1.317657	-0.19528686	-0.2806747	1.024854	0.99224555
0	-0.19350584	-0.61733955	-1.4727724	-0.63762	-0.45616844	0.14699502	-0.37363812	-0.3755073	-0.03208963	0.5368709	0.14772703	-1.0518965	0.15781501	0.09404719	-0.39590588	0.21441796	0.0044276915	0.4096295	-0.4026088	0.35273013	-0.7943564	-1.4690301	1.2240564	-0.060614567	0.43007284	0.5963162	0.73007536	0.1770864	0.66015065	1.1133422	-0.9958718	0.35977894	-0.417056	1.3939012	-1.0775636	-0.2105044	-0.5238471	0.4414204	-0.44241497	-0.7582293	0.8322435	-1.0722125	-0.055605695	0.4734963	1.3355626	0.29796055	-0.6396026	0.4266189	1.9519478
0	-0.4428486	-1.126999	-0.21197973	1.0159891	-0.40697327	1.155062	-0.4618459	-0.21332446	0.62745625	0.14385831	0.23148628	-0.6592806	-0.018441897	0.08386509	-0.40983996	-0.9326505	0.37840235	0.7521841	-0.9098169	-0.573514	-0.6134628	-0.9192331	0.48506945	-0.26696005	-0.019729601	0.5042955	0.8416586	0.10954751	1.223849	0.4639116	-0.2927286	0.21890993	-0.47342676	1.2307115	-0.95637023	-0.7565576	-0.23211889	0.73304343	-0.20391162	0.0786091	0.8348494	-0.6877631	0.9885807	-0.3196653	-0.12933873	-0.65961045	-0.44213915	1.0751326	2.2338674
0	-0.21637988	-0.863062	-1.4834175	0.510023	0.15855043	0.5158197	0.0646439	-0.17541556	0.15353929	0.46111912	0.5513442	-0.07126538	-0.20687309	0.20259772	-0.2093663	0.8929991	-0.2429236	0.073624425	0.20049272	-0.591425	-0.6948621	-0.9460177	0.20276606	-0.54027236	-0.20168738	0.6316949	0.6405827	-0.004794237	-0.021154629	1.2926824	-0.3865777	0.110574	-0.34850565	1.2181065	0.13560727	0.36042014	0.4824342	0.1409464	-1.1298846	-0.77862537	1.1845112	-0.67424244	0.8479154	0.28694654	1.0597326	-0.60293376	-0.46875358	0.07480945	1.5900136
0	-0.010090717	-0.46610326	-0.4726499	0.3536919	0.7346931	1.2643088	0.18888672	-0.15610364	-1.3660794	0.33977902	-0.0008602816	-1.9825745	1.3957322	0.17601164	0.09632388	0.46156722	0.9223231	-0.3898373	0.2260298	-0.11381623	0.033537608	-0.36510256	0.8193125	-0.0689915	-0.24574113	-1.3439989	0.8368663	0.40688244	1.0298867	0.44888565	-0.8232947	0.64529306	0.12460662	0.13067237	-0.38723424	0.38926637	0.13915595	0.7289859	-0.4682359	-0.9473237	0.16254793	-1.4032322	0.00092408	-0.80100906	1.1283163	0.0069145598	0.23987146	0.5795528	1.5875206
0	0.6593004	-0.43624392	0.024066111	0.9565489	0.92401147	1.2051389	-0.111943714	-0.5085169	-0.8980699	0.56528753	0.27380884	-1.003269	0.027031155	0.55609787	-0.4245879	0.5555477	0.44358975	-0.20553552	-0.43644938	-0.3707679	-0.6372236	-0.19694664	0.35532597	-0.42796686	-0.66388786	0.030453378	0.98579836	0.8328707	1.2792046	0.6548513	-0.059400536	-0.36875972	0.38268572	0.45984542	-0.3401337	-0.2914819	-0.3550976	0.30879477	0.09950189	-0.7335852	0.3931202	-1.2806149	0.6492402	-1.3510871	0.6289227	-0.7093488	0.39655885	0.83653575	1.9048961
0	0.29973775	-1.0154028	-1.1836177	0.6115492	0.44649732	1.1251	-0.45675725	-0.15556759	-0.9944656	-0.059277907	0.64767873	-1.8770767	-0.029828927	-0.0032359553	-0.3062452	0.49000973	0.4929699	-0.42409593	-0.4462082	-0.27332553	-0.6261529	-0.19379729	1.1347992	-0.0043769996	-0.33858564	-0.77160007	0.7853906	-0.12886612	2.1416657	0.4601755	-0.28146893	0.26817024	-0.24507678	0.33273748	-0.64527404	-0.001649104	1.2937104	0.79959893	-0.41898328	-0.8384191	1.124601	-1.351568	1.1014171	-0.7252529	1.3141153	-1.2116616	-0.13337325	0.9424783	2.241956
0	0.5903006	-1.3011396	0.18503849	0.4963588	0.22299711	0.48099315	-0.112842545	-0.49058995	-0.817656	-0.46919823	0.46721062	-0.67197883	-0.7831974	-0.23028658	0.15479203	0.66911966	-0.24603847	0.65927374	-0.58887947	-0.13037686	-0.6724543	0.032083675	-0.32441863	-0.66178405	-0.13474813	0.49417326	0.28087634	-0.07099563	1.0095896	-0.09624413	-0.7947053	-0.5538217	-0.33847302	0.44539884	0.30799043	0.4292426	0.9907773	0.5588418	-0.31719378	-1.0265297	0.27733335	-0.87989986	1.4956772	0.12690783	0.5757952	-1.0410514	0.80882823	0.01794635	1.8328326
0	-0.16752653	-0.9115543	-0.6233877	0.32827207	0.0161413	-0.021590339	-0.0561133	-0.66825444	-0.061268874	0.124130934	0.78436875	-0.5193251	-0.42697215	-0.07428319	-0.60195357	0.39093694	-0.4665158	0.28388923	-0.7208856	-0.6187712	-0.4856494	-0.22040051	0.18062903	-0.7555212	0.41932374	-0.19450197	0.7484645	0.4299582	0.5530608	-0.604026	-0.58636314	-0.4007361	-0.6850264	-0.27034998	1.4531139	0.19433326	0.70268214	1.2401223	-0.03733168	-1.33217	0.39091727	-0.76475143	0.9676886	-0.3448262	0.304715	-1.0697732	0.264447	0.073644325	1.0419438
0	0.1287052	-0.67522556	-0.41846183	0.47181952	0.72930956	0.39237165	0.03257498	-0.17692947	-0.6538509	-0.39662403	0.04479687	-0.09648172	-0.30342633	-0.23780996	-0.0462819	0.5420251	0.07377215	-0.3889625	-0.4383169	-0.03480697	-1.0848168	0.20466451	0.5405771	-0.57361007	-0.3858822	-0.2718592	0.48438874	0.28196982	0.621065	-0.61106735	-0.911799	-0.52396435	-0.28812855	0.015965508	-0.17464355	0.41516513	0.38019133	0.41542327	-0.16846728	-1.0426176	-0.18247598	-1.078287	1.490914	-0.42621583	0.7052884	-0.610998	-0.2115635	0.11009376	1.6645427
0	0.13908891	-0.85913324	-0.14828736	0.34527695	-0.37313426	-1.067491	0.06693187	-0.38787147	-1.1274642	-0.066681266	0.6222854	-0.9013855	-0.29272422	-0.120741345	-0.6013799	0.5358551	-0.24762613	0.33458844	-0.66994226	-0.6121382	-1.1764104	0.009603147	0.20637558	-1.0481138	-0.13233963	-0.012177843	0.55069834	0.14391918	0.60609764	0.08839972	-1.0762936	-0.15318035	-0.41205373	0.8405046	0.09300438	0.23198949	0.08552876	0.49002716	-0.33898497	-0.95181733	0.3326943	-1.1356825	0.7992306	-0.019027615	1.1651218	-0.40295893	-0.3620506	0.24009205	1.1183013
0	-0.90468055	-1.1337305	0.68707323	-0.31339657	-0.099993184	0.07293392	-0.05713986	-0.7228867	-1.0542328	0.002940416	0.44737124	-0.9603514	-0.24696146	0.035603695	-0.06388411	0.1374602	-0.032584134	1.4780687	-0.0013471772	0.29316616	-0.8247235	0.04974735	0.16639857	-0.94433606	-0.1656192	-0.2826974	0.038298424	-0.20782934	0.37213683	0.12660989	-1.1420212	0.01669112	0.09392314	1.0475527	-0.21763086	-0.3421406	0.20991513	-0.12921429	-0.21893011	-0.87048125	-0.7877697	-1.3690094	0.523555	-0.56348467	-0.04179468	0.40023786	-0.78504604	-0.32438645	0.9875349
0	0.41403392	-1.1657865	0.116036154	-0.096721135	-0.38077518	0.5556289	-0.5367531	-0.30657133	-1.2381517	0.45138678	-0.4828276	-1.0452831	0.28139177	-0.20559518	-0.51650363	0.17149329	-0.19902912	1.065943	-0.6127508	-0.36689138	-0.51724344	-0.35525346	0.15201242	-1.3576406	-0.39781648	0.5019613	0.8698622	0.27953926	1.4028165	1.3472258	-0.8095962	0.18372428	-0.60359275	-0.051611014	0.5843561	-0.086863905	0.24234873	0.5936844	-0.29245406	-0.63048166	0.062245816	-0.69825983	0.33670536	-0.34155986	1.0430028	-0.2819481	-0.10237603	0.9125217	1.0957733
0	0.28657448	-0.98339504	0.039058622	0.34657434	-0.06540589	0.2317619	-0.5265485	-0.3058329	-0.21882986	0.616665	0.2961431	-1.8398088	0.48699832	0.06793807	-0.7454061	0.059804473	0.00849383	0.1530131	-0.6117103	-0.5071039	-0.12582025	-1.0540767	-0.5101486	-1.070031	-0.43397132	0.13245574	0.65819883	0.58339405	1.3254482	1.6782707	-0.39834565	0.72379696	-0.4896028	0.9718365	0.71386236	-0.7080503	0.46237782	-0.03109687	-0.4005895	-0.42243266	0.82833564	-1.3005186	1.1312382	0.143158	1.0084914	-0.95308864	-0.62764174	1.2744268	1.024389
0	0.737322	-0.98319876	-0.21178651	-0.087324455	0.12808357	1.2001771	-0.28442976	-0.20237544	-1.4830288	0.036258403	0.24188904	-1.3496715	0.02529642	0.4857021	-0.78333306	-0.13396066	0.28037927	0.757672	-0.43764222	-0.16493021	-0.12372364	-0.94716954	0.34887522	-1.0994805	0.103753	-0.13405204	0.82839143	0.38634595	1.5483385	1.8834258	-0.51933926	-0.5762157	-0.49280283	-0.15936315	-0.29373014	-0.2010802	0.5793472	-0.15090676	-0.31499118	-0.78154457	0.84768647	-0.7991823	0.41605347	-0.61673707	0.99889165	-0.6445071	-0.86599004	1.2655994	1.9847412
0	-0.25102922	0.21258812	-0.9006554	-0.18182422	0.92927617	-0.18046154	-0.60365283	-0.4030032	-0.42771295	0.47979078	0.86509836	-0.50588614	0.58281946	0.7691337	-0.817354	0.23648809	-0.33267635	0.28897017	-0.38420656	-0.76923996	-0.21246226	-0.80824643	0.022285866	-1.3349204	-0.13213974	0.9098263	0.6147082	0.22166966	1.7339939	-0.7500618	-0.7077429	0.56728923	-0.6437775	0.25156987	0.06419224	-0.16242464	0.24521615	0.57888323	-0.3798071	-1.596607	-0.30028418	-0.79934233	0.63684887	-0.63248533	0.6021317	-1.7673497	0.32642603	0.6724564	0.92268705
0	0.22239648	-0.6775482	-0.45912668	0.3585092	0.6376073	-0.013146099	-0.22736011	-0.22164297	-0.25025558	1.4794376	0.5451383	-0.44905418	0.25092116	0.83154345	-0.997501	-0.36006042	-0.11348604	1.068282	0.06591877	0.44594672	-0.68194366	-1.0298028	-0.08081262	-1.1556058	0.29021457	0.34082282	-0.1812432	0.0946713	-0.08694019	-0.06317869	-0.62757117	-0.37850758	-0.09620136	-0.6038155	-0.27316213	0.064419046	0.027086327	-0.1407337	-0.5641216	-1.0566969	-0.21290696	-0.38234878	0.35742444	0.37418342	0.7157023	0.018492872	-0.252846	0.074479885	1.094251
0	0.09055056	-1.3292272	-1.2620455	0.3923124	1.0078223	-0.097961895	-0.2505628	-0.5975476	-0.59201413	-0.10014726	0.73763114	-0.863914	0.028664377	0.946535	-0.7215781	1.0462595	-0.08249892	0.8554961	-0.33827704	-0.21021672	-0.80745614	-0.80970865	0.1439287	-1.3545573	0.32035962	0.0679237	-0.5276275	-0.11826533	0.9167328	0.395507	-1.2028898	0.24012223	-0.25859988	-0.6055061	0.3080763	0.08153167	1.3182237	0.0449829	0.17599972	-0.91379005	0.28772676	-1.0914919	0.70543826	-0.11583002	1.7893537	-0.7939201	-0.17432608	0.8776277	0.9609031
0	-0.29214928	-0.7563359	-0.42276323	-0.19894208	0.35283083	-0.10934289	-0.025145682	-0.48732254	-0.11146772	-0.3628481	0.6074694	-0.9043659	-0.055348556	0.5186086	-0.95082736	0.66664565	-0.03160071	0.8832244	-0.500355	0.23935072	-0.53199863	-0.33014634	-0.5431837	-1.380656	0.06337499	-0.20297475	-0.18985601	0.37257993	1.1584765	-0.21713243	-1.7519509	-0.12591799	-0.1793653	-0.08337225	0.81240165	0.121630006	0.1381632	0.098985024	0.457512	-1.0077046	0.20588309	-0.75556374	0.3657619	-0.22033188	1.0891649	-0.681353	-0.59577507	0.87679064	1.0897686
0	-0.3206877	-0.461608	-0.47215727	-0.35813513	0.46934152	0.09336251	-0.1275112	-0.72412497	-0.20216025	-0.02648207	0.7696998	-1.017462	0.001975682	0.31235522	-0.97074723	0.46456304	0.29043707	0.7013907	-0.5206722	-0.0048507666	-0.16724014	-0.39748555	-0.5399995	-1.385085	-0.06675289	-0.24793589	0.17055422	0.4945123	1.1184373	0.2150469	-1.7744137	-0.08521047	-0.025054047	-0.11930582	1.0836332	0.18725412	0.36238983	-0.07102449	0.28274453	-1.2483846	0.15891548	-0.96193004	0.5389074	-0.058351733	1.2271652	-1.0119756	-0.36928433	0.93216187	0.9924411
0	-0.32873064	-0.76003426	-0.22111426	-0.5057515	0.20487636	-0.34210557	-0.12213235	-0.33759823	-0.70758116	0.39807943	0.46263105	-0.30711707	-0.010910285	-0.21066344	-0.11522537	0.1729949	-0.124609776	0.77148443	-0.5045186	-0.51628965	-0.22144186	0.6005771	-0.031187968	-0.44192833	-0.35436347	0.08535542	1.3536458	0.12876493	1.2000401	-0.18930118	-0.41027862	0.07520818	-0.31787837	-1.0407661	0.049212277	0.08102698	0.78216755	0.881393	0.1418381	-0.6061705	-0.68135446	-0.5363889	1.0381812	-0.78588074	0.8390921	-0.77333087	0.9175533	0.3006747	2.0555801
0	-0.7705225	-1.7334019	0.037318356	-0.23866622	-0.26835	-0.33823577	-0.1699299	-0.03251193	-0.6083651	0.98100746	0.821636	-0.77807313	0.43011865	-0.39202392	-0.43024486	0.4171613	0.054474384	0.42960504	-0.8647452	-0.5786347	-0.15419932	0.50981563	-0.2009105	-0.14964838	0.7790207	0.104574606	1.3280768	0.29925078	0.79987717	0.39751762	-0.12735005	0.41562453	-0.5031558	-1.2081397	-0.4227672	0.2578264	-0.11032658	0.30257195	-0.57275015	-0.64947003	0.015025394	-0.7871742	1.153061	-0.38182518	0.29864997	-0.2285877	0.5770989	0.13097626	1.9295598
0	0.79503274	-0.8199123	-0.08684139	0.27956718	0.22242662	-0.17666867	-0.17805679	-0.20229106	-0.8385766	0.5942062	0.2910123	-0.30951673	0.13121203	0.21642281	-0.73769945	1.032805	0.12496226	0.1585658	0.065100975	-0.4590571	-0.17667907	-1.0195374	-0.016190792	-1.3660476	-0.05594362	0.6756364	0.24379802	0.13987431	1.4761779	-0.024207324	-0.5689144	0.3981619	-0.18493313	-0.13980629	-0.40385488	-0.43052164	0.8559031	-0.21654944	-0.187169	-0.9028891	-0.64382136	-1.2228483	1.2232707	-0.8531972	1.3634783	-0.9928987	-0.08538302	1.2731541	1.56856
0	-0.004204522	-1.3852249	-0.93707836	0.15368298	0.41692594	0.2575698	-0.28132033	-0.16393225	-0.88239914	0.6619838	0.3695486	-0.51098925	-1.1958649	-0.2980102	-0.71054465	0.27532172	0.13437577	-0.013120765	-0.33060655	-0.3999483	-0.13389814	0.06602021	-0.25802284	-1.1055535	0.22063228	0.18120664	0.4125147	-0.42151818	1.1155647	0.24168336	-0.12325108	0.0650386	-1.0305166	-0.06360007	-0.5371356	0.58856225	1.3640211	0.837951	0.18425086	-0.72979844	0.4630174	-1.3214296	0.9955223	-0.12517583	1.0034035	-0.63573176	0.05161693	0.6157398	2.4887598
0	0.06544183	-1.0033197	-0.7860752	0.10285156	0.44226706	0.7900554	-0.17980836	-0.3331856	-0.59036225	0.12758593	0.8460019	-0.13694082	-0.99507314	-0.48082042	-0.67910326	-0.014822517	-0.23157452	-0.029661747	-0.4460033	-0.5892661	-0.00021983108	-0.47844467	-0.3724839	-1.0536343	0.29691556	0.17354392	0.39543658	-1.2231582	1.498939	-0.56859785	-0.11809465	0.030349504	-1.1225039	0.7597735	-0.28297427	-0.1468257	0.69166815	1.2694819	0.38307467	-1.4998206	0.48029712	-1.1347129	0.67500573	-0.3210127	0.8389856	-0.9539216	0.41577	0.6833527	1.2395
0	-0.2483925	-1.0365678	-0.60609746	-0.3535075	-0.4528124	-0.570281	-0.41584414	-0.025264079	-1.6208735	0.36830875	0.63213706	-0.39244822	-0.64841634	-0.36888462	-0.81095743	1.196956	-0.12434371	0.4961219	-0.8953082	-0.22605903	-0.9095117	-1.2942768	0.7683163	-1.3530762	0.30651903	0.9227523	-0.29182762	0.31893238	1.397665	-0.10488813	-0.16606985	0.32888964	-0.3491659	0.26198164	0.054018095	0.09582396	0.54233253	0.6912536	-0.5668952	-0.96612	-0.008089708	-1.3240188	0.19893822	0.54313785	1.3678429	-0.17295246	-0.35741144	1.2992889	1.598487
0	-0.306237	-1.3810451	-0.41774985	0.41831037	-0.2750317	-0.64401793	-0.62079316	-0.014216831	-0.8950116	0.6398841	0.7801377	-1.445387	-0.38560268	0.60883063	-0.58236206	0.7453585	-0.47243282	0.4537374	-0.84458375	-0.15210655	-0.6565078	-1.2572473	0.7574927	-0.74634385	0.705028	-0.20036608	0.29283205	-0.29418224	0.2953489	0.6457539	-0.41340217	-0.09700333	-0.39481756	0.7556198	-0.272881	-0.23623644	0.7853924	0.52793396	-0.1794603	-1.040244	-0.53077286	-1.0434086	0.41421768	-0.033944648	0.5873805	-0.79522717	-0.095957465	0.84636205	1.6646911
0	-0.37615466	-1.4907631	-0.20270504	0.16433445	-0.060741574	0.35557434	-0.33993974	-0.34938943	-1.3262279	0.68340945	0.53785956	-0.37543288	-0.14999901	0.49512127	-0.6810274	-0.3175959	-0.783138	0.864223	-0.346707	0.19272539	-0.55997527	-0.59437525	-0.10033778	-0.97398674	0.4361261	0.5975077	-0.22224699	-0.13132559	0.71889526	0.04653383	-0.43890023	0.014815313	-0.67382634	-0.024728376	-0.07541533	-0.34917066	0.45345804	0.07943338	-0.04324713	-0.035275616	-0.34645194	-0.34279507	-0.3425006	0.08375277	0.04160795	0.36258984	-0.65964967	0.35768005	2.4083223
0	0.1955209	-0.81737834	-0.7851114	0.056162897	0.014251666	-0.82932556	-0.7784201	0.04508511	-1.2078218	0.18330751	1.088065	-0.84024143	0.41048267	-0.35756767	-1.1897278	0.2271633	-0.16828229	0.42551443	0.089928135	-0.9350394	-0.43285576	-1.2417687	1.2037624	-0.79934597	0.56636816	-0.15910524	0.5235779	-0.27050954	0.97627	-0.07303545	-1.0421884	-0.11339794	-0.8260492	0.66467017	-1.4407196	-0.9249236	0.36928266	0.9046797	-1.0469655	0.017591096	-0.34830242	-0.6382152	0.73276895	-0.2586723	0.6496338	-1.3295398	-0.2748282	0.4497356	1.3660712
0	-0.24907622	-0.91647154	-0.46767762	-0.13711429	-0.603392	-0.99578846	-0.5528967	-0.37004736	-0.5769332	0.07106314	0.058507852	-1.1101078	-0.27010164	0.036195163	-0.43968394	0.71266335	-0.20931976	0.6344675	-0.507805	-0.5341542	-0.4778329	-0.10945898	0.19845086	-1.0256152	0.030552948	0.36942497	0.41579163	0.192685	1.5655817	0.1341977	-1.568339	0.14561437	-0.6704424	0.22447023	0.5843295	-0.19701792	0.8047968	0.52197134	0.16400863	0.23823065	0.2512444	-1.0861773	0.91303575	-0.44399816	0.7732437	-1.0047901	0.009416515	1.0782497	1.6792452
0	-0.6320784	-1.0391687	-1.125072	-0.21462329	-0.85462064	-0.53625846	-0.5284233	0.1704596	-0.79814386	0.14210941	0.61612195	-1.1465427	-0.6062818	0.41297856	-0.02591917	0.5828497	-0.5120852	-0.31429607	-0.2440609	-0.1207019	-0.8033163	-0.18585119	-0.121997505	-1.2202058	0.10341707	0.6976664	0.6766907	0.22017968	1.6581488	0.6513641	-0.88148206	-0.9381075	-0.70407635	-0.5419908	0.6339952	0.5205567	1.3994877	1.0023142	-0.32986483	-0.553067	0.17937267	-1.0165219	0.7258107	-0.668311	0.72692895	-1.4013735	0.15971875	0.93777436	1.678918
0	-0.59202826	-1.732697	-0.45118162	-0.30368054	-0.27980468	-0.31807074	-0.8492411	0.2327869	-0.6975499	1.0327679	0.6819492	-0.84878904	-0.5636968	-0.09105154	-0.111823045	0.5264193	0.5251411	0.34997135	-0.6076157	-0.6763077	-0.26295048	0.6725501	-0.60395294	-0.25218508	-0.45062232	-0.065597765	0.75190806	0.11508714	1.1909235	0.12527652	-0.3007013	0.29756597	-0.6357118	0.13946803	0.22743979	0.006891738	-0.1934928	1.0786994	0.4219732	-0.4413305	-0.5540811	-1.1069136	1.0822815	-1.222877	0.5492007	-0.93235576	0.33507368	0.8660812	1.2574596
0	-0.0685728	-0.9207933	-0.21739532	-0.078511804	-0.109251335	-1.1038895	-1.0429709	-0.21829914	-0.36131814	0.15804271	-0.0037948994	-1.0313135	-0.55821884	0.04506448	-0.24876915	0.33476433	0.05359979	0.24361168	-0.91507936	-1.0549343	-0.1473777	-0.24803495	0.27993914	-1.085063	0.05441476	0.53345686	1.0568542	-0.12488571	1.0347666	0.074419715	-0.7296665	0.38453323	-0.56039864	-0.23013349	0.22633931	0.047789387	0.3720341	1.3421782	-0.29794106	-0.040628545	0.18656746	-1.0848881	0.95752686	-0.8547321	0.17503579	-1.9043791	0.42380843	0.6871656	1.6136962
0	-0.20059319	-2.0724492	0.045893874	0.5681165	-0.06957135	-0.51470244	-0.5314887	-0.13151789	-0.5085175	0.9804991	-0.25664276	-0.6987628	0.196252	0.21640775	-1.0125152	-0.7942549	-0.2063761	1.4974502	0.20357011	0.51529866	0.53289384	-1.3964078	-0.21438988	-1.1820614	0.04616496	-0.35948336	0.90389663	0.6531207	0.9868261	-0.22874591	0.2892557	0.6162325	0.7549364	0.6916808	-0.62606007	-0.05928137	-0.13967021	0.2933018	-0.009867953	-0.10269836	0.15635873	-1.0538284	0.17062388	0.2587508	0.5957526	-0.31044436	-0.086493805	0.81392556	0.39280874
0	-0.10703719	-1.1267173	0.1660907	0.024928385	0.45412448	-0.6331325	-0.0033647756	-0.42095602	0.3642827	-0.19652434	0.0800253	-1.3050905	-0.063938715	-0.24212387	-0.68749994	0.67362463	0.49110436	1.2099006	-0.09290045	0.35952273	0.10869511	-0.6718473	-0.32864866	-1.3891673	0.10946513	0.1963306	-0.1959781	0.9227304	1.0538774	0.43332273	-0.9172131	0.07451681	0.13915765	-0.11399099	0.70340246	-0.091618635	0.5387872	-0.07939044	0.13297366	-0.44973785	-0.024357598	-0.89856404	-0.13652863	-0.36961752	0.5754529	0.3440019	-0.93871504	0.19447018	0.48132282
0	-0.019309003	-0.42631677	-0.5618093	-0.46522644	0.2971839	-0.98439366	-0.32304174	-0.7031714	-0.7522434	0.03431371	0.5765877	-1.4665993	-0.03909391	0.595313	-0.479518	0.99205	-0.23743068	0.46141443	-0.08823461	-0.00032161814	0.15140742	-1.2582448	0.23467764	-0.6291544	-0.60068005	-0.10333082	0.9665633	0.54497504	1.1992958	0.49945426	-1.1712463	0.41493464	0.08612659	0.7201338	0.45275542	0.078153506	0.002429591	-0.050469305	-0.20850843	-0.6011784	0.017015899	-1.1772205	-0.1630298	-1.097156	1.8454167	-0.21532325	-0.17409688	-0.07860955	0.48899525
0	0.18471591	-1.3823192	-0.13903613	-0.092484534	-0.028113557	-0.8346497	0.119447775	0.059182566	-0.8372718	0.84255975	0.6000574	-0.079096496	0.21683604	-0.14325987	-0.75919455	0.94709456	0.0020352253	0.84332556	-0.03865806	-0.45876536	-0.4008662	-1.099255	0.664233	-1.0851837	0.0031774226	0.7315741	-0.049590964	0.61926883	1.6353877	-0.40009502	-0.93271816	-0.117306665	-0.047993172	0.25690904	-0.6706784	-0.13821816	0.5091424	0.017735424	0.011282294	-0.7390958	-1.1090075	-1.225608	0.46432197	-1.0285217	0.33195058	-0.298767	-0.6169601	0.48904496	0.9904053
0	-0.2637933	-0.95698977	-0.6123068	0.310505	0.44554523	-0.51468587	-0.5381879	0.47515345	-0.54508346	0.03380949	0.8606875	-0.31228843	0.9229833	-0.468838	-0.67109627	0.7572417	-0.40895885	0.4871596	-0.26249385	-0.87678945	-0.7583078	-1.0058583	0.87438816	-0.86569273	-0.2546809	0.014642016	0.4049403	0.24043435	2.3447304	-0.94995135	-0.12997231	0.56184524	-0.23624477	0.5559146	-0.4975387	-0.18240237	0.022933189	0.8399695	0.12679502	-1.1637138	-0.8451396	-0.4898174	-0.025812475	-1.2103208	0.6697453	-0.640893	-0.30515265	1.0996933	1.3895386
0	-0.5649716	-1.3236587	-0.7432207	0.39285982	0.2829728	-0.54087925	-0.16019338	-0.10340994	-0.977571	0.5682413	0.90672886	-0.42961589	0.5003652	0.8113301	-0.18397017	0.9440704	-0.13349815	0.7437969	0.05355891	-0.3536872	-1.2254169	-1.0519519	0.7844531	-0.7722927	-0.010427789	0.79690576	0.36666483	0.55489427	1.7986151	-0.5399276	-0.45210946	-0.81417125	-0.18177418	-0.19494079	-0.60781676	-0.34276694	0.49661902	0.38175377	-0.3494483	-0.8813416	-0.9231114	-0.4201001	0.8860026	-0.5858959	0.19079474	-1.2280331	-0.22793026	0.9470528	0.90706164
0	-0.042168476	-0.832226	-0.9991162	0.74371547	-0.031025575	-0.17767946	-0.28465486	-0.035245527	-0.083960645	0.32269722	0.23094426	-0.26469257	-0.36037964	0.35386255	-0.29722688	1.0020779	0.46551365	0.18300164	0.26170507	-0.40539634	-1.1989572	-0.91493976	-0.12535171	-0.8972107	-0.66255206	0.526166	0.1425265	0.6680708	1.2873235	0.33022305	-0.5089804	-0.026024122	-0.031072194	-0.4506741	0.34476173	-0.38676724	0.7223318	-0.030310784	-0.50682145	-0.740708	0.024351887	-0.6009176	0.8543132	-0.68920445	1.3881539	-1.1264833	-0.598321	1.3879893	-0.25411817
0	-0.26803944	-1.1069742	0.41928887	-0.2530578	-0.014792827	-0.6090565	-0.43515503	-0.29213512	-0.25255835	0.6625416	1.233231	-0.56559604	0.19265474	-0.14914607	-0.7537057	0.13680075	-0.39534217	0.5461136	-0.46765134	-0.41564733	-0.4835066	-0.63214135	0.43000212	-0.91479087	-0.17304577	0.22347791	0.28295827	1.148753	1.2395197	-0.1657955	-0.5788352	0.03888861	0.27590784	0.88128316	0.08674542	-0.7626601	0.13045008	0.43195528	0.2853621	-0.37008575	-0.027420716	-1.0190129	-0.30718392	-0.561493	-0.004733255	-0.8246944	-0.25946015	0.6473163	1.268289
0	-0.38891467	-0.55059886	0.08990757	0.033903632	0.58312446	-0.3319585	0.35781527	-0.47089142	-0.07315274	-0.12135868	-0.06931659	-0.85849667	0.61279625	0.09914702	0.115732506	0.08196383	0.21070209	0.7787782	-0.5973384	-0.27996013	-0.5335893	-0.004147776	0.59064394	-0.43628904	-0.32274768	0.11024431	0.44274598	0.5012767	0.4504075	-0.9812462	-0.68676394	-0.36428532	0.15105347	-0.29433295	-0.20410082	-0.48534468	0.14949396	0.05323354	-0.28885323	-1.3247113	-0.7277431	-0.4908811	0.87584203	-0.2648719	0.46882647	0.019943664	0.5300421	0.0747494	1.0812739
0	-1.0254518	-1.0987626	0.13882631	0.062432975	-0.04263347	-0.40561685	0.020605963	-0.015604263	-1.4992586	0.88466007	0.15076244	0.45983347	0.34618288	-0.09676306	-0.6973761	0.29978886	0.15383567	1.1892011	-0.6936815	0.23472783	-0.46333244	-0.030422067	0.043691065	-0.8289053	0.21813694	0.30792084	0.27263042	0.33610776	0.5913496	-1.0976796	-0.6107835	-0.08412196	0.18469834	-0.009906216	-1.0356667	-0.11761802	0.08198822	0.44447666	0.69429743	-0.87067324	-1.6924372	-0.44926575	0.06207812	-0.31787246	0.6929353	-0.11323142	-0.17678206	0.63489103	1.4449347
0	0.06821685	-0.50738484	0.06822513	-0.13708763	0.3819886	-0.46239594	-0.29769593	0.15589292	-0.95432305	0.7281792	0.67366576	-0.6906304	0.4867542	0.15856329	-0.93010646	0.16693719	-0.32883778	0.59765893	-0.32270563	-0.65038824	0.18412867	-1.0655143	0.05451358	-1.0191085	-0.2102412	0.4769532	0.49798587	0.8113921	1.7646943	0.0013197934	-0.3725436	0.5617213	-0.10679727	0.11600625	-0.3848821	-0.62850964	0.21125478	0.29940048	0.063367106	-1.427873	-1.5872073	-1.1708907	-0.066957906	-0.83779585	0.76083744	-0.65220314	-0.27243456	0.5751607	1.1622326
0	-0.8831267	-0.4936095	-0.38563067	0.5273749	-0.4495184	0.43550563	-0.03474823	-0.2651036	-0.69131106	0.09311733	1.1491493	-0.018549334	0.22704566	0.63409007	-0.56879824	0.22589731	-0.3339915	0.6455099	0.08166955	-0.18134306	-0.2632112	-0.78613347	-0.0052089407	-1.1075976	0.034859102	0.57480323	-0.1432748	-0.34781474	1.0850182	-1.0438151	0.16088538	-0.3703837	-0.4125778	0.4109641	0.21761492	-0.68685704	0.022593336	0.4924725	0.3637808	-0.51120484	-1.1186318	-0.4079451	0.85228145	-0.31250533	-0.22362152	-1.0421994	-0.13715391	0.40741345	1.0885776
0	0.71436846	-1.1713289	-0.2480334	0.725464	0.32873514	-0.69219136	-0.12502259	-0.3987305	-0.7223513	0.29975915	0.8506	-0.92538285	0.9008825	0.22505268	-0.51619554	0.52496356	0.12146343	0.51949596	-0.5945378	-0.7686797	-0.31996524	-1.25678	0.1893187	-1.0617404	-0.66397536	-0.06722455	0.08456208	0.76183903	1.6314405	-1.0858098	-0.40729734	-0.050986417	0.104311444	0.95244694	0.040966325	-0.61945635	0.14091821	0.45557198	-0.24578571	-0.738883	-0.3482579	-0.6226451	0.07014569	-0.8432317	0.77045345	-0.8331871	-0.30314916	1.3808373	1.4972621
0	0.6571639	-0.7784668	-0.69188267	0.4994137	0.22637683	0.041271057	-0.61564577	-0.34706613	-0.8935002	0.69126827	0.89766026	-0.3759611	0.2797027	0.38886863	-0.5164037	0.39467144	-0.10338268	0.4395375	-0.7204567	-0.6412312	-0.94472796	-1.2309154	0.5706236	-0.9752745	-0.8476377	-0.01474456	0.29424784	0.7981221	1.5664105	-0.82773226	0.71640134	0.015755128	-0.08420041	0.40196553	-0.8353072	-0.32514715	-0.006001909	0.80536526	-0.2583956	-1.1540115	-0.4224127	-0.58228344	0.13519207	-1.2948617	0.07892532	-1.1270485	-0.0116801	1.5178599	0.90533507
0	0.17514369	-1.2654917	-0.39594746	0.3289504	0.16230732	-0.38453126	-0.47696072	0.20067868	-0.8156506	0.7506366	0.640411	-0.32453892	0.59090346	-0.33416918	-0.3969476	0.8962843	-0.09931743	0.68045396	-0.26873162	-0.8360935	-0.9504325	-0.3877662	0.23279707	-0.87605387	-1.1585764	-0.43344685	0.84915173	0.8051458	2.2589076	-0.5159556	-0.23689552	0.5476502	0.11725349	0.3707073	0.2525076	0.0020374784	0.41929784	0.8491749	0.753511	-0.8167894	-0.9138554	-0.78666043	0.55401903	-0.9209539	1.3389884	-0.52600163	0.7286889	0.90327364	0.95987844
0	0.2025605	-1.5058225	-0.43653262	0.7302693	0.2891146	-0.24220826	-0.09719037	-0.1191338	-0.2089753	0.07142167	0.69575167	-0.3844977	0.7706883	-0.38939226	-0.46728766	0.84673685	-0.13658778	0.7805761	-0.6711545	-1.290735	-0.971549	-0.9468285	0.67953324	-0.99491453	-0.6200801	0.15107594	0.6735251	0.48356068	1.6201142	-0.87815756	-0.46352795	0.4057771	-0.29415873	0.67008585	0.24807331	-0.28966483	0.2647519	1.0517825	0.12344481	-0.7140011	-0.51809055	-0.44365466	0.5631622	-0.81580025	0.7809179	-0.93455225	0.124681264	0.501191	1.514572
0	0.76766944	-1.3617854	-0.19382536	0.3090219	-0.37685665	0.13106172	-0.31428823	0.05714258	-0.6727364	-0.058807828	1.0092927	-0.8568192	0.70255834	-0.28931218	-0.8537959	0.5622728	-0.18780264	0.3429545	-0.4051958	-0.76312435	-0.40555924	-1.4455023	0.2089592	-0.9718402	-0.49173066	-0.47879532	0.42757493	0.5342642	1.7983302	-0.32474893	-0.08206022	-0.0126033705	-0.0835919	0.49984026	0.012081883	0.15315902	-0.06337139	0.72448	0.6706398	-1.1259795	-0.49802363	-0.2553588	0.2516548	-1.3933563	0.46622068	-1.2978464	-0.39435497	1.2907323	1.2283164
0	0.08975437	-1.1296593	1.0746676	-0.11767622	0.69926465	0.18454957	-0.102075405	-0.17832595	0.10065709	0.43001878	0.37645295	-0.8589756	0.19232169	-0.14793876	-1.0220454	-0.085412085	-0.12014436	1.1388835	0.25303322	-0.4420362	-0.2732854	-1.531337	-1.1569682	-0.8091128	-0.36997783	-0.32079372	0.75569755	1.0921535	1.0133605	-0.26684847	-0.07075686	-0.017058324	-0.17261948	-0.21921445	-1.0058211	0.17777464	-0.5371559	0.11924749	0.8015188	-0.7614567	-0.60419744	-1.0638103	0.14240704	-0.19293144	0.1530674	-0.7115833	0.10962712	0.3058482	0.33539438
0	-0.06634517	-0.6381718	-0.64092785	0.20509532	0.17648403	-0.020771831	-0.23149021	-0.32973555	-0.925956	0.59596485	0.19611318	-0.7362504	0.92450035	0.06748333	-0.1870551	0.3588566	-0.4311251	0.25027013	-1.0040892	-0.37790912	-0.38418892	0.47944063	0.46408927	-0.6646317	-0.38422555	0.31716564	1.0157127	-0.220947	0.4436929	-0.6628482	-0.1880035	0.7508286	-0.10962118	0.34866795	-0.8495809	-0.128283	0.27290094	0.8489577	-0.00028740134	-0.6508516	-0.81320703	-0.406522	0.5393587	-0.09180791	0.88536316	-0.6485253	0.67233205	0.7930124	1.6769515
0	0.08103772	-1.2132031	0.40027136	-0.7656721	0.66646427	0.64265424	-0.32285267	-0.23587118	0.2661241	-0.07119771	-0.518909	-0.7682569	-0.6630279	-1.050384	-0.27435675	0.5025324	-0.66329646	0.56830376	-0.80924666	0.043121222	0.1576183	-0.35437676	-0.24343081	-0.7489557	0.543414	0.38303047	1.2330539	-0.51038635	-0.8178591	-0.3448905	-0.27199134	0.8364414	-0.18953295	0.19552988	-0.9392057	0.2924273	0.1457325	0.36944178	0.7863112	-0.6194432	0.28097728	-0.9240234	0.49866486	-0.21450506	0.9060269	-0.5640313	-0.3713821	-0.22162703	1.3336731
0	-0.13133557	-1.6868898	-0.76623654	-0.07907664	-0.67478865	-0.31316948	-0.47054368	-0.23824713	-0.672058	1.023189	0.6124659	-0.19634734	-1.5529399	-0.27166632	-0.8455998	-0.014520874	0.16926192	0.29291996	-0.7908235	-1.3588443	-0.46125934	0.96070385	-0.19823438	-0.58340454	0.33134076	0.59115094	0.6133244	-0.46066132	1.255234	-0.34722987	-0.56012493	0.12444367	-0.72427166	0.12697192	0.34059832	0.15191457	0.25149694	1.5882573	0.8743114	-0.081790365	1.1795473	-0.9183827	1.2273214	-0.110044934	0.19503222	-0.104845494	0.20916934	0.4847301	2.481174
0	-0.14315432	-2.0323322	-1.0365485	0.03449095	-0.19293447	-0.11817549	-0.59972024	-0.21691282	-0.049648765	0.9527827	0.4275269	0.33865708	-1.283274	-0.69719976	-0.90477777	0.4712372	0.4907198	0.05380115	-0.3100123	-1.0814183	-0.5366783	0.6151897	-0.21216625	-0.7972153	0.48707187	0.45876545	-0.092407696	-0.68432903	1.1875867	0.084139675	-0.22325186	-0.13095808	-0.39662677	-0.12092533	0.09494237	0.77185917	0.9906639	0.56144345	1.1592422	-0.18238108	1.29864	-1.1009567	1.31211	0.31628415	0.5364834	-0.47119704	0.08274184	0.43739486	2.0691276
0	-0.20791425	-1.3559964	-0.694444	0.85632133	0.39104983	0.6421334	-0.17493832	-0.42216498	-0.27412462	0.8554167	-0.10436588	0.046291765	-0.7037599	-0.2044488	0.0020860704	0.06220503	0.1491884	0.49581277	-0.74050707	-0.8253883	-0.7068094	0.50725085	-0.2718798	-0.5117569	0.28184536	-0.09991553	0.96503377	-0.3176298	0.61517125	-0.2304008	-1.0914519	0.39818713	-0.13764259	-0.058719628	0.15631723	0.8736941	-0.42886084	0.32124165	-0.10729715	-0.40198502	0.5946625	-1.06124	0.96486765	0.8222583	0.33225536	-0.059016578	0.24401654	0.22795339	1.9514309
0	-0.012845595	-1.2310027	-0.46097606	0.028307108	0.3299261	-0.106115565	-0.06196626	0.21027651	0.76492256	0.14621738	0.572127	-0.12852249	0.3383624	-0.12050025	-0.16196781	1.1755195	-0.38386717	0.3836563	-0.50364906	-0.22239888	0.18697073	-0.03392246	0.47039568	-0.5130147	0.4013193	-0.6180745	0.30162844	-0.5970437	0.43524626	-0.5148198	-0.17228371	0.46797088	-0.40062863	0.028740777	-0.4445558	-0.00491602	-0.16883373	1.4049677	0.14686081	-0.8422622	-0.92745715	-0.47784147	1.1697747	-0.5130602	0.46331844	-1.0261776	-0.7614373	1.0693979	1.8613547
0	-0.2299693	-1.4028848	-0.1670223	-0.17109857	0.48782322	0.48967767	-0.40828228	0.515352	1.0040312	0.19482392	-0.675872	-0.092226095	-1.3517195	0.112867005	-0.09216587	1.0538647	-0.06471021	-0.5704072	-0.5214272	-0.87246454	0.012448059	-0.6573729	0.51732206	-0.5840679	0.6268834	0.7118878	0.1388329	0.13792709	0.6417194	-1.1528647	-0.71129864	-1.3625505	-0.5158548	-0.01232119	-0.99610054	0.7035496	0.48312417	0.97798526	0.4053032	-0.9706268	0.69071865	-1.2846408	1.1727412	-0.16857779	-0.93928224	-0.6028117	0.23414868	0.033411797	2.2665136
0	0.22234511	-1.1295136	0.066092335	0.34659207	0.012634674	0.39447024	-0.16782762	-0.14047909	0.44528985	0.24975787	0.1263899	-0.59655756	0.47372052	0.22258621	-0.5800308	0.84809506	-0.13517901	0.27094373	-0.8560514	-0.34767923	-0.3251565	-0.21801735	0.21989368	-0.9780766	0.29526308	0.73505205	-0.22487137	-0.19934608	0.28298292	1.2087222	-0.3952769	0.20092833	0.23390992	0.24233633	0.5459835	0.7413138	0.26747358	0.04688734	0.11713048	-0.28376216	0.7102024	-0.6240048	0.44913518	0.7241639	0.9995925	-0.6220232	0.20700654	0.9079434	1.8967367
0	-0.46277177	-1.0856961	-0.47839338	0.4605805	0.4100305	0.38081256	-0.18164308	0.053454984	0.54254895	0.37863916	0.16253947	0.18498774	-0.6367589	-0.14337856	-0.42683002	1.2396512	-0.0061781337	-0.19958353	-0.70780355	-1.2702222	-0.0012174875	-0.606385	0.2219303	-0.5245718	0.48039964	-0.059325945	1.0056441	0.07653434	0.54099375	-0.8171525	0.05923719	-0.014943898	-0.45862585	0.48493704	-0.9399639	-0.2866161	0.12857929	0.86740774	-0.5040243	-0.16215001	0.4602164	-1.1900213	1.5442394	0.21432342	-0.009522814	-1.4815714	-0.22743046	1.1226224	1.9995012
0	0.38326988	-0.91136426	0.14884835	-0.6344146	-0.14228165	-0.5120028	-0.03303749	-0.59678644	-0.8108983	0.864799	0.6811376	-0.23290075	-0.7777231	0.5717358	-0.3946868	0.6608125	-0.5764778	0.94719154	0.050056547	0.08376118	-0.45387957	-0.63920724	-0.15893076	-1.4627712	0.8312984	-0.02595476	0.55811876	0.21032614	1.0356351	-0.08755261	-0.70538205	0.13041775	-0.4744905	0.10640679	0.09078545	0.1929118	-0.43062603	0.3152586	-0.59564394	-0.8575513	-0.20617096	-1.0690205	0.7978322	-0.074107386	0.17309402	-0.22891271	-0.72656643	-0.2387507	1.5407674
0	-0.054274514	-0.38320956	0.040306043	-0.56880623	0.22620007	-0.55867714	-0.33879784	-0.20406447	-0.2684236	0.43477395	-0.3814145	-0.09676314	0.00010199148	-0.3451322	-0.43388885	0.65257245	-0.24233225	1.0406384	-0.48632085	-0.20909776	-0.5807439	-1.0930042	-0.024083996	-1.1370198	0.8443454	0.9570028	-0.23642312	0.04039003	0.600919	0.61892813	-0.8140442	-0.03900717	-1.0561608	0.29247183	-0.7434096	0.4462136	0.0028935438	-0.09803184	-0.42785826	-1.176013	0.4567191	-0.8110754	0.78466177	0.73079425	0.8453	0.25284782	-0.19862066	-0.08500863	1.6423482
0	0.25098372	-0.6691663	-0.99486566	0.46897113	0.49199855	-0.17718203	0.15067129	-0.4872905	-0.8115363	0.8763794	0.6117003	-0.12838851	0.19022459	0.031007852	-0.7026521	-0.21412434	0.39076477	0.2661576	0.14374901	0.1323976	0.27434897	-0.6756722	0.30822864	-0.66054696	-0.29261005	0.0076191444	0.545655	0.12066837	0.70666003	-0.6217161	-0.4375335	0.18772621	-0.39864972	-0.4990131	-0.6367421	-0.27694443	0.0033937814	0.34454992	-0.3084601	-0.4548611	-0.8553576	-0.4096882	0.25604337	-0.8628921	0.5026988	-1.1750456	0.764867	0.22775765	1.4662046
0	0.25240156	-0.9220119	-0.52658933	0.59805894	0.08241134	0.05660458	-0.6277744	-0.48086312	-0.9179417	0.56229424	-0.086720094	-0.47936612	-0.021505171	0.30989596	-0.66573656	-0.8855096	0.13473302	0.6958942	-0.020920493	0.32048032	0.5295103	-0.6324135	-0.46844846	-0.4090032	-0.3967551	-0.17805904	1.0967629	-0.2549859	0.08367412	-0.6914216	-0.1817836	-0.69618344	-0.45477366	-0.5851789	-1.0653007	-0.8869663	0.021988098	0.05768639	0.2752665	0.19472817	-0.6895034	-0.30765304	0.9224716	-0.9898867	0.47251886	-1.3422637	-0.46493134	0.5427984	1.5679694
0	0.7300785	-0.6117702	-0.38631138	0.9880237	0.8114977	1.14156	0.21789362	-0.81235355	-1.4495339	-0.032533485	0.843661	-1.1439569	0.51506096	-0.0067599285	-0.7467213	0.17711641	0.29831427	0.3574627	0.057349857	-0.04082404	-0.34714973	-0.9926339	0.2958167	-1.0769925	-0.09993475	0.48101926	0.13463055	-0.29266608	1.684263	0.51158243	-0.88965124	0.5690114	0.3811938	-0.013149363	0.30234027	-0.5793307	0.39819017	0.16643156	-0.2857718	-1.286455	-0.39966023	-0.9001957	0.5184379	-0.49282607	0.7596873	-0.7303061	-0.30841306	0.55894035	1.711078
0	-0.117817044	-1.3109068	0.08045863	0.39279175	-0.32751513	0.77802795	-0.3776401	-0.37913322	-0.7744426	-0.018799625	0.47290906	-1.8796242	0.572292	0.7108808	-0.5115043	0.37491882	-0.06343709	0.7965021	0.15961498	0.4828641	-0.14091817	-1.1327463	0.7102169	-0.75685215	-0.20601542	-0.4701534	0.11143591	-0.10862621	1.5592077	0.60068655	0.22750844	-0.049846143	-0.22582321	0.69349015	-0.43518266	0.16245179	0.17405163	-0.5757862	-0.64876866	-1.111662	-0.3198018	-0.93446314	-0.46640944	-0.119403936	0.681808	-0.4835949	0.60324657	1.0059625	1.206596
0	0.07970357	-2.0423431	-0.4426046	0.35355547	0.07849423	1.6054587	-0.3303994	-0.084651016	-1.4814636	-0.15189475	0.096688114	-1.4231846	-0.30833063	0.20181367	-0.25513157	-0.101711385	0.0106132	0.07472572	-0.097763054	-0.1998445	0.3203596	-2.054745	0.93760467	-0.6270686	0.1695458	-0.22922361	-0.26260018	0.18241492	1.8325636	0.92030555	0.42538375	0.2885835	-0.38528508	0.71613723	-1.3334835	-0.100254446	0.8105124	0.30654234	-0.09715739	-0.20446607	0.6100633	-1.189233	0.8184106	-0.36155373	0.63192815	-0.3751307	-0.8038405	1.3815471	1.8758628
0	-0.04775549	-1.6444708	-0.6608156	-0.5582656	0.23662065	0.95468545	-0.59019935	0.052503616	-0.8759805	0.09189267	-0.2042759	-0.8841396	-0.7664276	-0.3176411	-0.5900682	0.20303431	-0.36545068	-0.061822873	0.12563516	0.66724944	0.18383949	-1.3860197	-0.27653578	-0.20890129	0.35517976	0.035995007	-0.054624263	0.51001006	0.9903531	0.9630963	0.20290379	0.522975	-0.5383129	0.2586214	-0.72968274	0.07388457	0.082915954	-0.5822363	0.3425183	-0.8899878	0.45003974	-1.379044	0.329669	0.39340088	0.76644206	-0.9405323	-0.01819248	0.71756315	1.7612154
0	-0.15484695	-1.9251264	-0.6056298	0.18549287	-0.017300377	1.3023313	-0.17123726	-0.3175967	-0.811709	-0.07091028	0.09282013	-0.45480648	-0.62725866	-0.48685652	-0.77776486	0.7985485	-0.39221215	-0.14719932	-0.17531644	0.2423434	-0.32204506	-0.9281247	0.09596256	-1.217581	0.36774325	0.021585984	-0.17422764	0.6698055	1.2766796	1.2199805	-1.1005008	0.06018915	0.10649182	0.01412594	-0.043998513	0.575696	-0.2603409	-1.0826575	0.27622598	-0.21619664	-0.43503752	-1.015106	0.35543546	-0.34878165	0.7348427	-0.44680116	0.05062312	0.38650286	1.5843927
0	-0.3773951	-1.3606219	-1.0753596	0.29478925	0.5776379	1.4741815	-0.45000505	0.31200087	-1.7365966	-0.40595728	0.43260992	-0.79335046	0.53687507	-0.14996724	-0.21806209	-0.19031027	-0.009508038	-0.103154324	-0.1883393	0.06704194	-0.095905684	-0.6679404	-0.202702	-0.7449237	0.29474735	0.1641761	0.20200983	-0.20314227	1.6572812	1.1306202	-0.33121184	0.55323774	-0.5661152	0.15182333	-0.947369	-0.20982234	1.6618265	0.14457056	0.27208772	0.078280926	0.46523848	0.05994291	-0.2579981	-0.6653714	1.368138	-0.18769945	-0.020687046	1.6321127	2.3433402
0	-0.11771182	-0.928556	-0.9125432	-0.06725655	0.6111223	1.4080081	-0.59451187	0.43526533	-1.7808249	0.03721056	0.577247	-1.780939	1.1808522	-0.15520637	-0.5380484	0.20643777	0.1281238	0.15762472	-0.2018039	-0.118333474	-0.026065102	-0.57643324	-0.020597652	-0.5815837	0.736965	0.26706216	1.2880018	0.03916468	1.4194123	1.2157823	-0.5249244	0.3547473	-0.4250571	0.10267996	-0.30703604	-0.68172425	0.82778335	0.04307617	0.08009832	-0.48183697	0.45314988	-0.14145045	-0.4007819	-0.9057148	0.66200805	-0.38421983	-0.50913686	2.1415691	2.211532
0	0.10434574	-1.1924446	-0.66503906	-0.08834595	0.06908867	1.2146418	-0.61825955	-0.050799966	-1.6131235	0.54669267	0.36686775	-1.9613714	0.8161666	-0.1724238	-0.8717921	-0.29144344	0.0822151	0.17038073	-0.36743727	-0.18554316	-0.05730363	0.09485034	0.3731471	-0.28906247	0.8058168	0.12528504	1.1030333	-0.15646756	1.6909789	1.3362745	-0.4724849	0.469124	-0.27487165	-0.3470684	0.7289969	-0.10604563	0.6435068	0.41923302	0.53725994	-0.5131823	0.47496915	-0.6138637	-0.18521	-0.516646	0.96156734	-0.64638925	-0.202086	1.3870504	2.8627124
0	-0.5066139	-0.87063986	-0.78480226	0.5644215	-0.45864797	-0.2657119	-0.38947988	0.22719555	-0.97730535	1.3115873	0.4555405	-0.37507614	0.09688402	-0.3525959	-0.4334019	0.019829955	0.16973217	0.24292767	-0.67932653	-0.91265696	0.40260303	-0.85020226	0.8064358	-0.88762414	-0.09671326	0.37406555	0.44207934	0.12386947	1.403611	-1.0512072	-0.14047427	0.8421673	-0.5704078	0.6763367	-0.8816842	-0.6044145	-0.10788747	0.7750872	-1.2260516	-0.83151877	-0.24766846	-0.9915443	0.68626803	-0.3460961	1.1080146	-0.8452436	0.6822617	1.5827668	2.4032981
0	-0.5511298	-0.47286135	-0.6031742	0.47671714	-0.43197405	-0.18204685	-0.13401951	-0.035923384	-0.8848672	1.1903945	0.40007362	-0.43062243	0.004567924	-0.5198561	-0.5827392	-0.3434646	-0.09609342	0.62132007	-0.38677898	-0.7014594	0.1529058	-0.99706197	0.40268716	-1.0048014	-0.025771646	0.47046837	0.6451919	0.37528485	1.6840262	-0.8080886	-0.55236286	0.15062301	-0.54749405	0.91847646	-1.066584	-0.5041853	0.20960522	0.479438	-1.3953699	-1.3858548	-0.5864577	-1.1898769	0.90774226	-0.06988033	0.92918766	-0.69579804	0.6512516	1.0942293	2.2298179
0	-0.8739543	-1.0936229	-0.22117858	-0.23953868	-0.3273259	0.0038188691	-0.7357114	-0.28323287	-0.5593036	0.83387876	0.49609295	-0.41525072	-0.021599503	-0.31810853	-0.4160247	0.3342396	0.13697469	0.4246617	-1.127588	-0.88942736	-0.017072862	-0.08335371	0.21877821	-0.73176867	0.31808788	0.38895285	0.7525069	0.32937598	1.0898709	-0.71072286	-0.4854333	0.2799458	-1.0142213	-0.18214475	-0.111521386	-0.3555415	-0.07004674	1.1114558	0.19821908	-0.9068197	0.27070042	-0.9744618	0.4306253	-0.10904383	0.70200884	-1.1142997	-0.013734202	1.4673858	2.1638427
0	-0.12083273	-0.9189685	-0.5828297	0.049426943	0.20462145	-0.5780341	-0.050951395	-0.12151627	-0.687208	0.7673552	0.5568603	0.09635763	-0.012559268	0.23369344	-0.33264172	0.49805394	-0.30972895	1.1923094	-0.19422573	0.120657355	0.13811387	-0.6120658	0.33107314	-0.8333202	-0.25995815	0.2191585	0.8405019	-0.8952652	0.017913675	-1.6732343	0.66639864	0.37787533	-0.40086466	0.6465093	-0.77478796	0.20142026	0.44482934	0.70642555	-0.40462917	-1.9418358	-1.3962369	-0.6571008	0.65258175	-0.2633763	0.7463923	-0.17712954	-0.1772039	-0.28392932	1.2769914
0	-0.17947873	-1.0372595	-0.15925552	0.02539223	0.8897574	-1.3667136	-0.57307494	0.28372556	-0.52211356	0.93271416	0.40919694	0.5173595	-0.4308867	-0.092140906	-1.2607257	0.52295005	-0.28424293	0.65138626	-0.124977484	-0.4764771	-0.5712968	-0.86617136	1.1957009	-1.0059134	0.53757447	0.84604865	0.30512342	-0.44526148	0.099482186	-0.98739344	-0.031969808	0.5145635	-0.3752345	0.11148243	-1.0841781	-0.055789944	0.6504652	1.2859983	-0.08190174	-1.0701816	-0.4598984	-0.7924822	0.7097605	-0.5686553	0.6998954	-1.202359	0.31751388	0.21065862	0.94225407
0	-0.26511806	-1.516848	0.7213289	0.122063555	-0.10138642	-0.21744835	-0.4667219	0.13943632	0.15213422	-0.259943	0.15910228	-1.6011416	-0.27942967	-0.07293319	-0.18513581	0.42824176	-0.21022794	0.8652833	0.013563654	-0.09560482	0.12485577	-1.3402979	-0.49028838	-0.7295788	-0.021750148	0.29052034	0.14789276	-0.2347226	0.3578333	1.2886581	0.030285522	-0.33268884	-0.55199295	0.26871714	-0.6421685	-0.20843741	0.46585715	1.1261882	-0.64839745	-0.8254117	-0.49127352	-0.21347427	0.6390304	-0.3779687	0.52236116	-0.0771331	-0.7285798	0.72750753	1.14338
0	0.029163368	-1.3537902	-0.58088845	-0.039072134	0.077354774	-0.18457556	0.03654271	-0.13413848	-1.0311152	0.51833254	0.33810297	-0.5632244	-0.3787608	-0.20713875	-0.7118547	0.5354701	-0.15940835	0.56165713	-1.1145947	-1.2569606	-0.039869044	-0.6419569	0.24600595	-0.7347597	-0.47702548	0.19807896	1.1059961	0.41771394	0.93321663	0.11292325	0.22409055	1.1790378	-0.28386357	0.11719615	-0.05322737	-0.50341564	0.6767065	0.731826	0.014167583	-0.4207127	0.7445273	-1.0220265	0.85268515	-0.44372538	1.2203988	-1.3490653	-0.19959767	0.89446163	1.9996352
0	0.8807537	-1.3930426	-0.4176866	0.47014752	0.061537627	0.7840686	-0.36809382	-0.57303387	-0.6842579	0.18848085	0.052511606	-0.40388682	-1.5936098	-0.20195003	-0.06644375	0.2948138	-0.09427299	0.5537893	-0.5537973	0.30657443	-0.6058092	-0.53611344	0.08751097	-0.60126835	-0.7868559	-0.29669446	0.8659191	-0.28842118	0.8808814	-0.21333313	0.07117936	0.2191105	-0.52809846	-0.3009069	-0.011942844	0.27319956	0.61102813	0.031566396	0.55903727	-0.084328495	0.107700914	-0.4930406	0.8900752	-0.14901672	1.6304783	-1.4460421	1.0401007	0.35323796	1.0262198
0	-0.3918225	-0.99995726	-1.266736	0.89183295	-0.21709129	-0.054194394	-0.5077178	0.015165131	-1.4371682	0.70029783	0.5521135	-1.1636319	0.052596044	0.2841021	-0.67015105	0.54071283	-0.19678365	0.42807046	-0.6565714	-0.9717775	-0.44133076	-0.60438585	0.6621231	-1.0747633	-0.2777494	-0.054872956	0.21768786	0.03304622	1.3499036	-0.9370709	-0.35372418	0.26170075	-0.80473274	-0.62796193	0.37956747	-0.7086968	0.62505513	1.034548	-0.26115558	-0.70797306	-0.24134476	-0.79380715	0.98698896	0.024306683	0.45457563	-1.1625025	0.08232443	1.133944	1.2377144
0	-0.17370844	-1.4550503	-1.1198123	0.26117292	-0.36508164	-0.35822	-0.28167632	-0.18001467	-0.2664128	0.54499674	0.6758158	-0.5209344	0.45889923	-0.06494878	-0.71885157	-0.13323183	-0.6539933	0.5943971	-0.54309684	-1.3831335	-0.6922893	0.10875408	0.47722793	-0.45287448	0.23775828	-0.23577131	0.91994596	-0.09889228	1.2643589	-0.6776732	-0.4388705	0.40395474	-0.9155833	-0.32607836	-0.26175222	-0.67167085	0.3953725	1.5384512	0.387427	-0.22880693	-0.055866472	-0.36137095	1.2571404	-0.5288468	0.0009157108	-0.88078374	0.0053686	0.7222223	1.5677859
0	0.35012573	-1.3618888	-0.3294724	-0.36167502	-0.5486565	-0.9554428	-0.074871235	0.009070963	-0.334787	0.843615	0.2161055	0.03486785	-1.2177614	-0.39229122	-0.5513571	0.053240124	-0.17683788	0.6283039	-0.7770847	-1.4581592	-0.714945	0.51575583	0.37584886	-0.1813587	0.27363288	0.07510588	0.4947898	-0.3443357	1.4476125	-0.08715066	-0.9026361	0.12420818	-0.7361715	0.5652368	-0.35154733	0.16413856	-0.34018704	0.99291146	0.8597214	-0.10464656	0.2863905	-0.9328128	1.5101625	-0.4872136	0.019283216	-0.3474661	0.22371055	-0.44325486	1.7997944
0	0.22644854	-1.2247885	0.39426625	-0.03383376	0.33665127	0.7770359	-0.8818164	0.12519327	-1.2301902	0.24560024	0.41605428	-2.115065	0.69611454	-0.1037568	-0.9221389	-0.36143264	-0.2944711	0.25429812	-0.59303874	-0.587606	-0.31281	-0.4893182	-0.34732422	-1.0345095	0.19484474	0.19113833	0.74309486	0.6955009	0.87669444	0.81446147	-0.84417254	0.8879056	-0.48230028	0.12133332	0.058645286	-0.74364394	0.58715487	0.23869129	-0.5063488	0.0033883904	0.5906411	-1.0259123	-0.5150542	-0.48568958	0.27621368	-0.9710565	-0.6399151	0.7918395	1.8721064
0	0.42137527	-0.57159954	-1.5205064	0.23289149	0.094836496	0.12965316	-0.4906393	-0.07406487	-1.3996912	0.79068667	-0.60619414	-1.0749179	-0.70451975	-0.12491923	-0.15634486	0.5413651	-0.046762235	-0.0791222	-0.5930835	-0.2286975	-1.1849625	-0.68706745	-0.07480718	-0.8152202	0.24169098	0.11928904	0.53963184	0.015629552	0.68572664	0.22494964	-0.4114005	-0.00021736854	-0.87733895	-0.20493051	-0.10255451	0.47048557	-0.07035479	-0.32886845	-0.7330104	-0.48189095	1.0952601	-1.5504016	1.5927651	0.4282151	1.0366793	-0.9977239	0.9944417	0.4059896	2.1521454
0	-0.1304898	0.3969967	-0.6303686	-0.3636816	0.30394378	0.46403232	-0.6366716	0.21209511	0.5801297	-0.487403	0.14388901	-1.7613442	0.27767342	0.5529233	-0.86775625	1.1288662	0.08507235	0.25803822	-0.45755553	-0.45800003	0.17655846	-0.60673666	-0.16376767	-1.0536515	0.07880975	0.6008734	0.5632544	0.91052926	1.058061	0.6941722	0.09900868	0.74590045	-0.45530844	0.08494835	0.24091305	-0.3403552	-0.3678924	-0.21047404	-0.25824258	-1.6769048	-0.48302427	-0.9251344	0.5939548	-1.2543963	0.7958335	-0.2711939	-0.36869726	0.52418023	0.41398114
0	-0.40809923	-0.7293438	0.1583678	0.013283133	0.031742364	-0.11026424	-0.22881791	0.20212369	-0.38748404	-0.14889744	0.5328074	-1.9654303	0.16662513	0.6317294	-0.39113605	0.20305444	0.28158763	0.54887456	-1.0281624	-1.2294762	-0.3346405	0.48556745	0.33596873	-0.82341486	0.56031376	-0.5053561	1.118358	0.45338696	1.3202941	1.0640259	-0.042153887	0.8564497	-0.7410479	0.28315967	0.06302366	-0.4361582	0.15233138	0.3532213	-0.49695963	-1.8573169	0.084015846	-0.632257	0.41111875	-0.9316973	0.72881866	-0.69535106	0.069288954	-0.095268965	0.642589
0	-0.04986177	-0.6525861	-0.6428345	0.5113859	0.23695695	0.8475584	-0.38677943	-0.28142178	-0.34292954	-0.19545633	0.48520362	-1.8492205	0.92921907	0.17516609	-0.42388615	0.52620864	-0.20285262	0.9696	-1.0784209	-0.6686657	-0.35574588	-0.3267106	-0.6272366	-1.1146325	-0.22360405	-0.090042695	1.232863	0.54909027	1.5596377	0.49882558	-0.54915565	0.8947602	-0.23605427	0.6123401	0.54423916	-0.8995059	0.012534422	0.07961797	-0.13804209	-1.2412184	0.078538574	-0.67463607	0.42234173	-0.4268352	0.7858322	-1.1856488	0.20639792	0.41843608	0.8343784
0	-0.118616305	-0.6353171	-0.2567843	0.045889925	0.14486729	0.4754055	-0.55779064	-0.15896831	-0.15897179	-0.23916844	0.3716594	-2.0685642	0.55479854	0.29368484	-0.7178873	0.33957672	-0.07049012	0.64248693	-1.299592	-0.6915356	-0.89206505	-0.54068005	0.069364876	-1.3116014	0.54446733	-0.13639064	0.6545478	0.7377588	1.052884	1.2021261	0.028340617	0.7946664	-0.45008323	0.631233	0.8195928	-1.2430725	-0.16179429	0.42975533	-0.31928945	-1.5577948	0.940532	-0.67982405	0.49558052	-0.37080628	0.9285389	-0.58695424	-0.35331362	0.8057764	0.51321936
0	0.4272377	-1.6685406	-0.08010285	-0.22113058	-0.5056681	0.39287484	-0.35127866	-0.46929628	-0.4250406	1.063999	0.9010896	-0.5780638	-1.1465427	-0.4428812	-0.71176785	0.37662467	0.30415383	0.2559407	-0.47255945	-1.0123966	-0.4915609	0.5506814	-0.1317841	-1.4864109	0.5074821	0.97075677	0.24959321	0.114962466	0.602584	-0.09416993	-0.48864344	0.9044305	-0.7314138	0.32772315	0.121520184	0.37158114	0.17625219	0.66446155	0.5100756	-0.18911785	0.4267044	-1.8540326	0.9017671	0.40339592	0.37652746	-1.0839939	-0.008152136	1.0135243	1.0820659
0	0.03574761	-1.091242	-0.4129596	-0.4623461	-0.86499316	-0.1470277	-0.5334142	0.07580121	-1.013389	1.3033075	0.4467599	-0.7000677	0.32646316	0.17012884	-0.50168437	0.44286126	0.14646953	1.0611604	-0.8559247	-1.6841526	-0.59517473	0.18807349	0.14337045	-1.1260285	0.3897907	-0.091469	1.2643408	-0.0274994	0.9812951	0.17855063	-0.4658949	0.23574176	-0.8335883	-0.21331063	-0.042910706	-0.13804777	-0.34775302	1.3536333	0.4523858	-0.12938397	0.7917346	-0.19302692	1.19154	0.12831394	0.34636432	-0.88363594	-0.16489278	0.9540366	1.710884
0	0.72850937	-0.7571627	-0.68638784	0.48925942	-0.13255295	0.5678531	-0.62389493	-0.23727545	-0.6182508	1.2041941	0.3398069	-2.648784	0.511992	0.5970008	-0.7143305	-0.19728206	0.14495529	0.41022632	-0.7713883	-0.61870486	-1.1353092	-0.76908237	0.18410508	-1.0209246	0.17687659	0.3245808	0.70178217	0.25778893	1.4024428	0.89376915	-0.58469933	-0.17705154	-0.11536014	0.740766	0.20897485	-0.4951285	-0.086607315	0.013432975	-0.31933796	-0.85830504	0.67701334	-1.2310287	1.0974828	0.63408995	0.85424954	0.026772076	0.049651716	0.93770987	1.9459126
0	-0.8857061	-0.7849727	0.17576309	-0.3633296	0.42962822	0.22282365	-0.28773323	-0.27688274	-0.7704842	1.0002996	0.02474432	-1.1368119	0.1385098	0.4656665	-0.66840774	-0.7603938	-0.173276	1.0814804	-0.97443384	-1.6445057	-1.06471	-1.1809666	0.17472379	-0.4617266	-0.22687759	0.4477459	0.77643883	0.37207535	0.76090705	0.031720903	-0.6773432	0.056353472	-0.1544911	-0.34012032	-0.20849241	-0.46481684	0.5929032	0.833818	0.37585777	-1.63979	0.19451699	-0.10182082	0.44772458	0.37637627	0.13320471	-0.13510834	-0.03480503	0.13668968	1.199583
0	-0.18712924	-0.64506257	-0.4629768	-0.19696054	-0.97325706	-0.57921386	0.041812778	0.20807342	-1.2609918	0.82566375	0.9508794	-0.53138393	0.80983746	-0.48563817	-0.44585586	1.173166	-0.3553684	0.850737	-0.6652071	-0.6195778	-0.35794702	-0.30201238	0.47842228	-0.9283681	-0.016959336	0.46191922	0.57181275	0.3167657	1.2236888	-0.7674394	-0.9455194	0.035787605	-0.36813045	0.33594894	-0.1759716	-0.55026776	-0.11083207	1.2717296	-0.581345	-0.19721314	-0.073584355	-0.27772313	0.4652356	-0.28645563	0.07551845	-0.7062743	0.23978847	0.80064416	1.9948716
0	-0.9508796	-1.7217944	-0.73417324	-0.12824655	-0.03213753	0.9730522	-0.23472978	0.3237279	-0.31332198	-0.16536763	0.688096	0.14507091	-0.5489307	-0.12976895	-0.084583625	0.79599416	-0.13025707	0.39388573	0.038380004	-0.3450904	-0.2580227	-0.82452834	0.28274342	-1.0411383	0.293428	0.044673275	0.13694552	-0.56870484	1.2512325	-0.16599147	0.18218371	-0.03950144	-0.79250515	0.72876674	-0.8977924	0.218328	0.89994586	0.87888163	-0.41741154	-1.21089	0.38027588	-0.63933134	0.6862322	0.6638067	0.8039281	-0.33343625	-0.013291668	1.1474712	2.1458514
0	0.25081956	-1.6763419	-0.1733061	-0.40249565	-0.26290905	0.8918088	-0.37693912	-0.04944605	-1.3288761	-0.3665046	0.20262548	-0.3938511	-1.1527946	-0.61852485	-0.16183352	0.6556106	0.08136402	0.34768575	-0.73214847	-0.14372846	-0.97639465	-1.1426048	-0.33515897	-0.8484413	0.30800968	0.58754927	-0.39186364	0.06593233	1.5969367	-0.08807225	-0.040422224	-0.27827048	-1.0165197	0.604427	-0.6824535	0.5711264	0.8871846	0.2550607	-0.16678077	-0.3330323	1.2516737	-0.94447726	0.86937296	0.6322726	0.5120906	-0.74360156	-0.08126746	1.220979	1.5123168
0	0.14328653	-2.5990267	-0.31077385	-0.04144375	-0.5053653	0.37339553	0.13866283	0.50617737	-1.3744937	-0.07841637	0.30639857	-0.12112006	-0.53663015	-0.33336988	-0.40493712	-0.70566595	0.40088737	0.5055335	-0.27055612	-0.5907168	0.33271414	-0.44852528	0.01137441	-0.6500883	-0.10915256	-0.4013332	0.66715115	-0.6110949	1.3630152	0.412185	0.4607967	0.43684316	-0.8250034	0.9033505	-0.46488914	0.50360113	0.76833075	0.48870158	0.047621224	-0.53311557	-0.5818068	-0.95521575	0.46265158	0.084001705	0.6100051	-0.99358183	0.03909398	0.8560552	0.33029845
0	-0.36271188	-2.1236918	-0.8410264	-0.47981387	-0.0588486	0.35465586	-0.13713266	-0.19685356	-1.1937221	-0.86429155	0.7139176	-0.8040844	0.48365372	-0.078717	-0.11106488	1.2117368	0.1421082	0.0986463	-0.3227364	-0.8647394	-0.3335948	0.13887043	0.25109953	-0.66252154	0.09561535	0.010124224	0.32444513	0.24941902	1.7390716	1.0630807	-0.7919379	0.23766503	-0.071967475	-0.34611064	-0.31091818	-0.14604403	1.1521289	0.6220129	0.5938444	-0.8490273	0.47112563	-0.95770746	0.5832015	-0.2996249	1.2613472	-0.689041	-0.55729955	1.8815378	1.1318766
0	-0.11540298	-1.4874798	-0.8492635	0.03153084	-0.38602826	-0.16849974	-0.24496837	-0.3149589	-1.4379531	0.16041994	0.1956405	-1.3045378	-0.15534203	-0.10889468	-0.92212164	0.49320877	0.6191306	-0.076366045	-0.30699277	-0.5603917	-0.35281074	0.79704946	0.2385496	-0.49741715	0.4770167	0.16619463	0.8419787	0.043719776	1.2410419	0.8545229	-0.9651809	-0.016315948	-0.049304646	0.26822582	0.20536044	0.24325067	0.33834335	0.9889363	0.34807423	-0.41552645	0.15043126	-0.8136783	0.6137341	0.20498703	0.7232205	-0.443854	-0.044974934	1.5107946	1.6771938
0	-0.36914587	-1.3246495	-1.1629344	-0.35453516	-0.39727312	0.36395302	-0.5855515	-0.085116975	-1.7399448	-0.105825946	0.3960729	-0.5738174	0.16762424	-0.09993649	-0.48061442	-0.1958932	0.113527425	0.102424815	-0.27905083	0.15671967	-0.30445373	0.5473699	-0.6963991	-0.9630596	0.29573607	0.16567966	0.93071455	-0.4300651	1.2465132	0.93116236	-0.28640553	0.35836053	-0.40940443	0.25972462	-0.45171234	0.14897248	0.76047105	0.9868982	0.40305245	-0.5793557	-0.021707619	-0.7916113	0.3924759	0.19775827	1.236998	-1.1714523	-0.12068817	1.8228997	1.6785374
0	-0.07116663	-0.79868287	-0.96431994	0.63806087	0.10148057	0.29916385	-0.53849536	-0.5368205	-0.87992084	0.18956333	0.6868736	-0.8468848	0.7525244	-0.32084835	-0.12746139	0.20363119	-0.18996483	0.40342966	-0.6160361	-0.9264595	-0.90329087	0.4553059	0.11501994	-0.84038955	-0.17770037	0.17553957	0.8224617	0.28855467	1.3624839	0.15310377	-0.605523	0.2687907	-0.39106524	0.3653405	0.10366153	-0.32395145	0.4116974	0.39715952	0.37981936	-1.2033796	0.108998075	-0.74129415	0.87148625	-0.338759	0.3678179	-0.9296622	0.09502334	0.50861466	1.5053694
0	0.38463983	-0.57349455	-0.10104816	0.9449376	0.32946196	0.4454012	-0.33622664	-0.56129855	-0.929608	-0.39246532	0.13799006	-1.1322533	-0.15580139	0.6704932	-0.032814212	0.6304597	0.28014353	0.6977985	0.050461713	0.36602068	-0.91524225	0.25230655	-0.16843796	-0.8497253	-0.077305965	0.2690195	-0.02066773	-0.17192808	0.43328524	0.5151184	-1.0102268	-1.0601369	0.09528999	-0.20674309	-0.41703066	-0.1370125	0.0056782365	-0.23214981	0.028343176	-1.286329	0.32014927	-0.40235174	0.3715694	-0.21832635	0.38054487	-0.08947885	-0.92608744	0.3547627	0.739816
0	-0.015587149	-0.3539334	-0.6529265	0.24659695	-0.119690925	-0.41812518	-0.106731445	-0.50104153	-0.35241133	0.49480164	0.5046748	-0.45457348	0.005574031	0.1377473	-0.8711974	0.356537	-0.6168927	0.6752469	-0.509003	-0.19644935	-0.72038484	-0.50238204	0.22678235	-0.82018524	-0.38858515	-0.33526534	0.8720913	-0.06661755	0.7271747	-0.8097852	-0.79676217	-0.011516789	-0.833007	0.14898229	0.067399934	-0.085382186	0.61848885	0.058849856	0.30511427	-0.74255294	-0.25570947	-0.8669472	1.0516864	-0.10301296	0.65463126	-0.28994894	-0.043312978	0.40397808	1.8193915
0	-0.6820824	-1.2508345	-1.1413679	0.5143306	-0.013351915	-0.7308109	-0.52988493	-0.3786012	-0.26388028	0.13888724	0.82129914	-0.18041821	-0.47175807	0.5713451	-0.52226496	0.81989664	0.013135456	0.737545	-0.19982083	-1.2067058	-0.95725405	-0.07668343	0.4610092	-0.7263562	0.39213565	0.6380793	0.05053873	-0.6034956	1.270074	0.24926157	-0.25006613	-0.20297572	-0.21552281	-0.2574464	-0.22645144	0.020028332	1.0713713	0.8612659	-0.015142904	-1.1480025	-0.45850736	-0.42170572	0.9572117	-0.016101278	0.44330144	-0.51967275	-0.212357	0.7402378	1.5820107
0	0.3735201	-1.6494946	-0.9142707	0.50663334	0.41004154	0.45359495	-0.4523391	-0.6250972	-2.1587777	-0.054417618	0.053469997	-1.2776006	0.60456026	-0.3296657	-0.0032684698	0.3493693	1.1818238	0.4478715	-0.11103429	-0.2547993	-1.177262	-0.89576787	0.46461973	-0.51451594	0.20291752	-0.58261627	-0.4462269	-0.65753627	2.1619976	1.2213167	-0.25124604	-0.12862532	-0.09434301	-0.23046406	-0.78858584	-0.6348507	0.49708137	0.29615828	-0.5068457	-0.56785786	0.8999476	-0.8967975	-0.085493155	-0.046912603	1.1593739	-0.29573122	0.21972004	2.0357263	0.20977989
0	1.167179	-1.8466666	-0.69066346	0.9475014	0.04098751	0.38295496	-0.65180516	-0.63605815	-1.4269909	1.059656	-0.41862014	-1.2578706	0.6029479	-0.375694	-0.16744013	0.018021893	1.1267014	0.20387025	-0.3767367	0.28460917	-0.2043833	-0.80665046	-0.040052075	-0.7780414	-0.025278855	-0.81284565	0.07260994	-0.58524084	1.2361232	0.46405235	-0.3864215	-0.08237172	-0.8621549	-0.784799	-0.77136457	-0.11284997	0.91055715	0.5873102	-0.28312856	-0.19943535	0.22325942	-0.8883528	0.70590484	-0.061809152	1.691824	-0.10439427	-0.46458763	1.7458696	0.9247479
0	1.0924641	-1.514953	-0.39839545	1.0767387	0.64255804	0.08719496	-0.2905617	-0.78345776	-1.6101046	1.6507809	0.99364424	-1.257534	1.2878886	0.14818624	-0.2512824	-0.07913596	0.7686877	0.4162143	-0.67902386	-0.071693055	-0.57611203	-1.0949956	0.26109225	-1.0912806	0.101050325	-0.025277449	0.011821073	-0.58741784	1.2553388	0.7592104	-0.6801042	-0.6616211	-0.1864892	0.007929744	0.12298787	-0.602704	0.6152934	0.49477452	-0.8619271	-0.45406675	0.29185885	-0.9537191	0.79024947	0.36990878	1.2721368	-0.21693179	-0.08612811	1.4232415	0.21715203
0	0.49589702	-0.50702965	0.20201659	-0.09701224	0.06256497	-0.33808762	-0.17620571	-0.32854974	-1.410783	0.21718304	0.11864244	-1.4755397	0.5289709	-0.3084475	-0.6573397	-0.3474022	-0.13785431	0.7296486	-0.29736945	-0.2906796	-0.19666019	-0.31666845	0.13693331	-0.7913111	-0.004097803	-0.10819739	0.87964773	-0.012378755	0.8624331	0.58318764	-1.0032072	0.06553323	-0.5504714	0.8668746	-0.096507706	-0.14039972	-0.22477289	0.3193417	0.12561302	-0.55405104	-0.37605032	-1.1159451	0.34837726	-0.04890155	1.0619551	0.2345628	-1.0858318	0.22459616	0.8457639
0	-0.27981123	-0.65089905	-0.8455878	0.95563936	1.1547555	0.41973317	-0.8030046	-0.26422596	-0.14351672	0.34270364	0.7333989	-1.1128331	0.47611156	0.6764634	-0.43854296	0.5538424	0.41245207	0.22204582	-0.05410966	-0.4087304	-0.54784584	-1.1221895	0.8273548	-1.041188	-0.22136892	0.15578273	0.36580667	0.2808274	1.0681233	1.1872352	-0.45078287	0.33310732	0.008229905	0.19976811	-0.4036543	-0.534985	0.5701836	0.2199333	-0.7411834	-0.85115784	0.32940593	-0.677536	0.11009285	-0.11420454	0.5169057	-1.0894554	0.038075384	2.0036757	0.7468646
0	-0.20272206	-0.7236063	-0.13685529	-0.089973904	0.30873862	0.41793802	-0.53938127	-0.70392567	-0.43217984	0.26941317	0.20766725	-2.2814896	0.20707028	0.50409895	-0.548467	0.63684636	0.2605424	0.6098427	0.59729284	-0.4129214	-1.0427887	-0.61428016	0.075897336	-0.8056643	0.16588177	0.39193755	-0.21358657	0.54372674	0.8966108	1.5418075	-0.116934665	-0.07613609	-0.16477245	-0.9320808	1.3017122	-0.10188719	0.87113756	-0.21597983	-1.080625	-0.56419307	-0.0464227	-0.96406037	0.75745976	0.22505209	0.051396575	-0.09097229	-0.37675923	0.15243232	0.71774286
0	-1.117201	-0.7067407	0.15688798	-0.68148863	0.119142264	0.45860028	-0.30997568	-0.564829	-0.3620679	0.33378574	-0.051726572	-1.6219038	-0.30455062	-0.10814738	-0.48909336	0.20728378	-0.093698	0.54651654	0.23985721	-0.33404	0.26303115	-1.420434	-0.051354118	-0.6977146	-0.1327927	0.81246316	-0.18756206	0.6566743	1.1214534	1.4971071	-0.32185176	0.17974363	-0.32220238	0.09016994	1.2817724	0.39371789	0.14103301	0.0011301191	-0.2778071	-0.11676202	-0.21616676	-1.3018416	0.42390743	-0.8638247	-0.019045759	0.23092866	-0.30627015	0.13397305	0.76592934
0	0.10286862	-0.46407804	-1.3166023	0.118744604	-0.119402066	0.19527695	-0.31574172	-0.32859892	-1.4133477	0.7958609	0.31271678	-0.9726952	1.3105168	0.5082555	-0.7198353	-0.018583374	0.20812988	0.46647426	-0.4689298	-1.2282616	-0.044220064	-0.53635913	0.78790164	-0.46765232	-0.24312226	0.038973417	0.90206105	0.6438609	1.493976	-0.061704587	-0.38836306	0.92723155	-0.20750235	0.3487933	-0.08339249	-0.44815928	0.10511895	0.58080935	-0.3342817	-0.8030312	-0.284108	-0.64878833	0.77698654	-0.8478754	0.2840668	-1.1617755	-0.11086431	0.96736	1.5621274
0	-0.0651058	-1.1713171	-0.3488235	0.10302905	0.09598408	0.3460924	-0.1579729	0.32984072	-2.0547342	0.7691978	0.39794692	-0.8298179	0.30278164	0.1509848	-0.51624185	0.33585173	0.043603227	0.33712745	-0.97716504	-0.7204151	-0.4170224	0.625881	0.09321334	-0.5038718	0.3355437	-0.39104307	1.3386227	0.08326734	0.6624477	-0.30734414	-0.6338105	0.37912542	-0.6618526	0.009023207	-1.0014504	0.21898314	0.21832092	1.010812	-0.05566073	-1.31893	-0.39641535	-0.44242644	1.0438944	-0.010077957	0.2689608	-1.1505365	0.37999314	0.16328692	1.3728633
0	-0.2281728	-1.4787372	-1.4473076	0.056680035	0.04529351	-0.25528798	-0.5218704	0.20430015	-0.4101912	0.51923317	0.6067409	-0.5489188	0.4426197	-0.48771754	-0.49787852	0.8013181	0.14796849	0.5235658	-0.64692235	-1.7472948	-0.43546358	-0.3042524	0.4623171	-0.8405481	0.34721106	0.56056756	0.88493013	-0.93093437	0.58450776	-0.35091934	-0.14187735	0.6504362	-0.5652146	-0.5410816	-0.4521586	-0.13278912	0.19542547	1.52626	-0.24713807	-1.4139287	-0.33265537	-0.69034153	1.2452418	-0.5455869	0.8541268	-1.6725354	-0.2390643	1.081752	1.059547
0	0.35285342	-1.247934	-1.6964363	0.40068534	0.22173984	-0.08294613	-0.8651489	-0.006824778	-0.43268165	-0.042057626	1.0824883	-1.286437	0.73234266	-0.11575011	-0.38258854	1.0265305	-0.20289958	0.7229015	-1.3496894	-0.98262584	-0.7849706	-0.02989885	-0.023594255	-1.0604424	-0.0118640615	0.060157437	0.9496073	-0.51978064	1.0291401	0.16163611	-0.25652385	0.62846804	-0.19497529	-0.4721397	-0.23863626	-0.06747923	0.4830738	1.0811855	0.39393973	-1.3672698	-0.5783123	-1.0490086	1.0830793	-0.40624228	1.6173445	-1.587157	0.068186246	1.0328614	1.3197064
0	-0.64000547	-1.303217	0.22133306	-0.11128593	-0.29288533	0.10297023	-0.35109437	0.20468251	-0.6250478	0.41292602	-0.32915342	0.14359677	-0.62995976	-0.04702856	-0.687808	0.49179927	0.23550792	0.53169805	-0.13762476	-0.8187597	-0.35339865	-1.0460118	-0.08055629	-0.8815258	0.58567894	0.26796946	0.7611051	-0.34531122	0.104589865	-0.7600349	0.20159185	-0.7212744	-0.3301129	0.115447395	-2.1337395	0.10844809	0.536546	0.741955	-0.14095336	-0.883428	0.5115857	-0.6835293	0.8969672	0.50241214	-0.4429585	0.14153714	-0.319519	0.3102093	1.8602176
0	0.122197144	-0.8059122	-1.1932635	-0.13546963	0.030783674	0.13543881	-0.7857314	-0.2394773	-0.1693766	0.88909614	-0.028180933	-0.7083211	-0.75962937	-0.3687211	-0.78762937	0.6293649	-0.21691929	0.32155728	-0.93735284	-0.7153357	-0.33224052	-1.0124278	0.9022699	-0.90034276	0.43483707	0.07825684	0.11091341	-0.4719228	0.40657318	1.6645904	-0.62383676	0.49664605	-0.31564373	0.42380825	-0.23694314	0.1859327	0.47924945	0.7374734	-0.31161055	-1.1566815	0.79564965	-1.2956018	1.1268767	0.8002214	0.703147	-0.44715795	0.36328298	0.16309594	1.6787354
0	-0.051411506	-0.8152779	-1.1424154	0.23529418	0.37714034	-0.16726074	-0.6861025	-0.15440238	-0.58051366	0.6288194	0.4037633	-0.906535	-0.55182314	0.042750336	-0.6712335	1.3124238	-0.11272598	0.25000662	-0.8103028	-1.1167808	-1.0854794	-0.32004744	0.31660503	-0.97436774	-0.13463786	0.31169227	1.0789245	0.48920405	1.2295198	-0.22407906	-1.022396	0.9262756	-0.44379812	-0.63203824	-0.24662918	-0.01933633	0.12865977	1.285944	-0.30179927	-0.89976275	0.31493813	-1.0916721	1.3136559	-0.34363872	1.3814352	-1.1086913	0.6113901	1.258563	1.1006305
0	0.1354396	-1.5972015	-1.4951891	0.2666535	-0.10789264	-0.4952187	-0.5040635	-0.13627727	-0.76468617	0.43076876	0.8893186	-0.3738634	0.40538904	-0.24886024	-0.5166809	1.0231591	-0.15289436	0.5662236	-0.91966826	-1.4750773	-0.7617958	-0.099240206	0.24359602	-0.85625607	-0.106550284	-0.1907	0.6011035	-0.29339927	0.7909111	-0.6172797	-0.2590361	0.5630734	-0.09669384	-0.6237873	-0.07653388	-0.2755959	-0.120615914	1.3451542	0.24240358	-0.5565836	-0.47025672	-0.24597447	1.1489612	-0.5806216	0.81512064	-1.4989301	0.23806013	1.3720683	1.029583
0	-0.11193503	-0.8746247	-0.70038974	0.6088932	0.46184647	0.8373704	-0.22692809	0.03946099	-0.5266986	1.0289577	0.3803297	-0.6401659	0.07373683	0.41250038	0.0015839557	-0.49720284	0.010772378	0.714766	0.1665343	-0.27089572	-1.316807	-1.478746	-0.009670616	-0.62582	-0.4927379	0.71099776	0.35088167	0.5909991	0.8621644	0.050527547	0.25617972	0.027056072	-0.83275944	0.96080935	-0.69418246	-0.026304092	1.2767864	0.12788153	-1.0344001	-0.15607044	-0.68854517	-0.30917236	0.5735063	-0.05836354	1.3754276	-0.87940097	0.40312237	0.08626411	1.6501563
0	-0.60204965	-1.6466165	-0.6366126	0.22425252	-0.8179433	0.17257471	-0.59522486	-0.15212382	-0.57472503	0.7806262	0.6124428	0.17875	-0.60729504	-0.43391803	-0.37804097	0.57135147	0.98969245	-0.22574437	-0.8751571	-1.052612	-0.6643037	-0.07090913	-0.595308	-1.0539407	0.7146008	0.9880363	-0.027208973	0.49696285	1.1507193	-0.18928744	-0.2405955	0.42935255	-0.59062123	-0.07277047	-0.28871652	0.033447757	0.24238053	0.59468496	0.3278435	-0.84536445	0.46296203	-1.3225209	0.8218855	-0.94368505	0.38239744	-0.643655	-0.4321467	0.72132504	1.9716628
0	0.23171619	-1.0397536	-1.1424024	-0.13097872	-0.97234756	-0.28000468	-0.39957613	-0.11077583	-0.87329775	0.6814039	0.6280927	-0.3777839	-0.8108706	-0.15268661	-0.37082452	0.51750505	1.2330217	-0.31467813	-0.68228334	-0.70806277	-1.2430698	0.5157737	-1.2681874	-0.6529869	0.6848268	1.127107	-0.59406704	0.049688406	1.6640435	0.47842658	-0.24013948	0.156536	-0.99527407	0.40293872	0.24434134	-0.073907524	0.21702369	-0.2091031	0.93316525	-0.30860972	1.1537305	-0.60373425	0.959148	-0.86565423	1.2939681	-0.26700267	-0.16841246	1.1489466	1.104333
0	-0.18827659	-1.3759412	-1.0643982	-0.09583384	-0.36168924	0.19195056	-0.5211387	-0.044646822	-0.7657527	0.76131886	0.84218454	-0.21577764	-0.7601293	-0.05962703	-0.47170743	0.5657851	1.0619291	-0.75837505	-0.49891603	-0.99088585	-0.9129925	0.45880353	-1.2646177	-0.53070086	0.72968394	0.78649276	-0.605418	0.58151966	1.407442	0.47690013	-0.090812765	0.35917294	-0.49561802	0.32683292	0.33210826	0.21310456	0.436929	-0.12923701	0.65718937	-0.8674175	0.8296798	-0.7921149	1.238311	-0.97965556	0.74384576	0.011324803	-0.31495628	0.99630576	0.97029513
0	-0.20275357	-1.0887047	-0.5709602	0.073397174	-0.55063444	-0.005095986	-0.59588355	-0.23098798	-0.52875245	0.58136	0.87004465	-0.61276	-0.49750862	-0.022640713	-0.06743701	0.59699976	0.84196246	-0.23446798	-0.54099137	-0.8946824	-0.73922133	0.6165147	-0.7506773	-1.022442	-0.26943153	0.8425187	-0.2765996	0.77776074	1.285837	0.1992988	-0.44933924	0.27980462	-0.5170854	0.2729046	0.80458516	0.06039412	0.46827	0.37939262	0.30513895	-0.20526806	0.50829905	-0.78452915	0.71703565	-0.8919931	0.9278821	-0.41696212	0.27290872	0.8017384	1.2088284
0	-1.3755119	-1.5278519	-0.14539786	0.03542476	-0.4263787	-0.3560854	-0.37457773	0.13644934	-0.42739698	0.9206893	0.9675853	-0.074477285	-0.49388096	-0.28687117	-0.56782985	0.9700177	1.0627756	-0.18060447	-0.98666114	-1.2351551	-0.3714167	-0.19559006	-0.545819	-1.2076622	0.60162956	0.89859474	-0.55888534	1.1189945	1.0681299	0.106559195	-0.5109372	0.86431575	-0.48876894	0.055892013	0.12375982	0.13089359	0.4087914	0.42395613	0.45417118	-0.65359086	0.44858	-1.3608373	1.0861572	-1.3932784	0.045585077	-0.5561922	-0.41588527	1.4377347	1.9437659
0	-0.17941797	-1.2401899	-0.96172	0.7562289	-0.2536718	-0.71338046	-0.1805519	-0.13988529	-0.9909711	0.70098764	0.8143497	-1.2000693	-0.18893132	-0.07805228	-0.19268638	0.32573518	0.15791643	-0.22275749	-0.23767388	-1.3144197	-1.2099193	-0.5996721	0.2942038	-0.77612567	-0.09173987	-0.057035338	0.44473067	-0.47910482	1.109053	-0.004142146	-0.5521089	-0.35140795	-0.31096283	0.10483834	-0.26946312	-0.3441556	0.050960816	0.58986056	-0.30994898	-0.116947465	1.0918016	-0.64872503	1.3768426	-0.58686274	0.50314415	-0.7911585	-0.30096784	1.178479	1.3541976
0	-0.37308165	-0.85507655	-0.98024553	0.1712758	-0.61536723	-0.2802732	-0.40409008	0.41135567	-1.1028602	0.91778296	0.32196447	-0.0766618	0.020179372	-0.17769656	-0.49692836	-0.44701716	-0.22612639	0.13021033	-0.3324805	-0.8950747	-0.16573638	-0.6745434	1.3825074	-1.0330576	0.056722276	-0.94538474	0.44109493	-0.4607089	1.446502	-1.249023	0.6160525	0.2513587	-0.8802037	1.3906542	-1.4245913	0.110111326	0.48290426	1.1540942	-1.1581303	-1.4152853	-1.0381571	-0.52445936	0.78544396	-0.60481185	-0.5897363	-1.0867234	0.637812	0.7178476	1.894252
0	0.34693074	-0.5399328	0.44389415	-0.013187033	0.33345258	0.548741	-0.2656634	-0.1624589	-0.41180292	0.43909687	-0.2870251	-0.943028	-0.26639232	-0.4273352	-0.0807092	0.01914563	0.097019054	0.32522735	-0.13277183	-1.0209676	-0.79804945	-1.007244	0.7447821	-0.798175	0.3288995	0.77927357	0.8471063	0.104193196	1.1419482	0.19554947	0.38796118	-0.10904162	-0.5092253	0.10971582	0.2486235	-0.34176856	0.32372808	0.91866237	-0.33378536	-1.4160905	0.79352796	-0.26375982	1.5531814	-0.73627627	0.7804042	-0.777711	-0.14453577	0.57012796	1.5849712
0	0.18022607	-0.87081873	-0.17479454	-0.0622794	0.27349454	0.1864181	-0.44200122	-0.15554763	-0.6253229	0.17862098	0.10013564	-1.1883135	-0.7823573	-0.08580672	0.03967609	0.9958861	0.14032498	0.98542196	-0.9821268	-0.49177283	-0.58151877	-0.041445863	0.30061647	-0.9307535	0.5262382	0.5359107	0.6988719	-0.14533687	1.2728866	1.1997005	-0.46029586	-0.023450278	-0.09817466	-0.6642512	0.35318175	-0.0713656	0.87476104	0.7711501	-0.04194135	-1.457773	0.39408746	-0.3583697	1.1417073	-0.9003669	0.35070473	-1.4596747	-0.37456617	1.0442744	1.2458229
0	0.17915386	-0.7617635	-0.55474573	0.2737295	0.059708457	0.15789023	-0.5573219	-0.17824464	-0.1130211	0.122183815	0.060389254	-1.3127469	-0.15247558	-0.11624833	-0.30552304	0.78804964	0.34674305	0.73496646	-0.54672235	-0.854044	-0.91339153	-0.77781785	0.08152452	-1.2932456	0.36201617	0.48794553	0.3776556	0.12370979	1.1865891	0.5602324	-0.014077468	0.098732665	-0.3476824	-0.45766	0.26024997	-0.4310783	-0.26733696	0.4619179	-0.34076265	-1.0313376	0.46479273	-0.29396206	1.346609	-0.8099488	1.1071862	-1.2059503	-0.45045838	1.3191586	0.74984497
0	-0.23547399	-0.75745386	-0.85293794	-0.31685922	-0.20274244	-0.79794365	-0.51686096	0.0488937	-1.0718365	1.2786971	0.0710084	0.0074387826	-0.07720254	0.5824825	-1.0718049	0.35831273	-0.060507286	0.5381976	-0.7571803	-0.8757187	-0.44443104	-1.9285573	0.6164475	-0.5675399	-0.033981457	0.851454	0.4495174	0.14206338	1.2200058	-0.2489126	0.18517323	0.35579512	-0.22138475	0.34178698	-0.7459025	-0.45705548	0.49360904	0.20562117	-0.90389985	-0.4134852	0.008824171	-1.321904	0.7624616	0.089028664	0.5907139	-0.71297765	0.5787948	0.4504335	1.2556614
0	-0.24580352	-1.1071306	-0.41702107	0.27856785	-0.10946963	-0.38116804	-0.16573377	-0.22972207	-0.29889697	1.0009953	0.66458315	-0.60960263	0.11510853	-0.015487348	-0.23612548	-0.45464808	-0.0029573725	0.894718	0.022585165	-0.36303568	0.2342161	-0.050435565	-0.084252074	-0.3679487	-0.7217912	-0.14150295	1.0856255	0.10094833	1.7427989	-0.42464483	0.09462981	-0.22472544	-0.28303313	-0.30919132	0.21643512	-0.04240041	0.5772901	0.63132274	0.7546217	-0.82258266	-0.27644533	-0.56503665	1.0239551	-0.73873174	0.67778766	-0.98589015	0.4916145	0.7404987	1.6182058
0	-0.26281327	-1.3463469	0.048551153	0.16675225	0.17110611	0.35821447	-0.33731052	-0.0020687294	-1.1835228	1.0922292	0.4122911	-0.5982793	-0.65821594	-0.28085348	-0.08080351	-0.6364482	-0.45634478	0.665064	0.12048767	-0.0065893373	0.21522133	-0.14657874	-0.33592772	-0.88435376	-0.837281	-0.5591279	0.29165244	0.6720221	1.0967208	1.4075263	-0.3413452	0.63174284	-0.3461524	0.24635042	-0.15251818	0.54129803	0.41439074	0.6551294	0.70414186	-0.8833562	-0.44010434	-1.2910137	0.70399386	0.022530159	0.84504914	0.42986053	0.29826382	0.3489279	1.266047
0	-0.4425962	-1.6692874	-0.7038086	-0.17511208	-0.51196104	0.579716	-0.43228847	-0.30246148	-0.19563235	0.43704656	1.0181634	-0.047687408	-0.6955208	-0.29379356	-0.43383998	-0.29102147	-0.18166547	0.37029007	-0.41323525	-0.79693866	0.08095068	0.07078813	-0.2806955	-0.7315669	0.14840765	0.11884374	0.14601113	0.08593873	1.5210528	0.06919606	-0.76723015	-0.14105783	-0.9405577	0.39180195	-0.11279453	0.20505291	1.3059407	0.8083461	0.62991196	-0.48671138	0.4713031	-1.5201741	1.458481	-0.24179529	0.7828848	-0.563325	0.13693316	0.7308349	2.4956045
0	0.95295393	-1.1585273	-0.5272106	0.22579968	-0.1101259	0.27381906	-0.74973357	-0.6703507	-0.5336741	0.40003213	0.46556264	-1.189416	-0.009440589	0.5993403	-0.26534048	0.48361948	0.45657927	1.0666589	0.08307586	-0.5398148	-0.95300984	-0.0012853611	-0.7999955	-1.271841	-0.008332459	0.09948842	-0.04095257	-0.09835535	1.7244002	-0.8035972	-0.56532395	-0.38681623	-0.40766534	-0.8377981	-0.07640303	0.07215137	0.9724538	0.37278295	-0.73401624	-0.49901462	-0.3590935	-0.35392177	1.2815894	-0.19497712	1.2701101	-0.81704074	-0.47383222	1.0196828	2.1204803
0	-0.28257412	-1.7035133	-0.6895912	-0.34144896	-1.0181342	0.5535898	0.07678682	-0.75704014	-1.2251042	0.4207792	0.43077582	-0.79982704	-0.1537476	-0.22639465	-0.771874	0.55725497	0.63567567	0.72919387	-0.21464452	-0.64380896	-0.5353082	-0.3386288	-0.45448375	-0.7214466	0.15770964	0.65503764	0.080562815	0.49579507	1.7382638	0.19295284	-0.54721075	-0.5583482	-0.016471753	-0.059332643	0.1558476	0.41227973	-0.14197627	0.41207013	0.6905436	-0.17219317	0.356385	-1.1846937	0.27031088	-0.11489938	-0.18922378	0.020833984	-0.855363	0.8970288	2.1634743
0	0.15833475	-1.0267105	-0.19697803	-0.100295074	0.18353947	-0.20990914	-0.32450816	0.12648094	-0.3385918	0.065916955	0.16141371	-0.8634687	-1.2156503	0.3188497	-0.61014766	0.5973816	0.088112734	0.68155193	0.2574059	0.2029888	-0.5831889	-0.28812304	-0.12648901	-1.0192928	0.4085531	-0.079302885	-0.21974075	-0.34611514	0.755302	0.1319773	-0.72810423	-0.14419755	-0.4954957	-0.6165346	-0.3244055	0.25414148	0.40784305	0.053080212	-0.30329558	-1.1336678	-0.56329787	-1.2244108	1.4019928	-0.76366204	0.30758375	-0.36198077	0.10274015	0.42763564	0.7851509
0	-0.103566274	-1.0824107	-0.7019312	0.31956673	-0.51252013	-0.6009722	-0.41483572	0.10068148	-1.0539939	0.37624922	0.3164608	-0.7633395	-1.0293808	0.10025106	-0.17794633	0.7008323	0.5165351	0.18062866	0.22988446	-0.65933096	-0.5237655	-0.60679513	0.034939207	-0.9545769	-0.20011455	-0.047703847	0.47391585	-0.07769057	0.95004374	1.6992377	-0.85433674	0.2680821	-0.8323262	0.05947984	-0.16163345	-0.18497899	0.6976118	0.604264	-0.8603667	0.5618516	-0.3613023	-1.2200613	1.0125082	-0.8660936	1.1031591	-1.2526968	0.49067196	0.11529779	0.8915111
0	-0.22949709	-1.0840315	-1.3430431	-0.3814048	0.2917277	-0.82038593	-0.872063	0.46613157	-0.5051797	0.65601885	0.35598102	0.48539895	-0.90458363	0.15890066	-0.94481075	1.0805466	0.447219	0.4471199	-0.45127454	-1.072829	-0.19776595	-0.86632645	0.40767664	-0.85123146	0.6122965	-0.07299807	0.51020885	-0.23891167	0.58054674	0.13062885	-0.30990884	0.36624193	-0.39712572	-1.1155256	-0.9361075	-0.562437	0.75917757	1.1272001	-0.5018083	-0.9234392	0.1616507	-1.1711537	0.94229126	-0.25185162	1.1167129	-0.7459131	0.5062819	1.2797115	1.672477
0	-0.04321537	-1.0832962	-1.136765	0.5195375	0.4573266	0.15069996	-0.25141048	0.14715819	-0.7097309	0.9107876	0.25774395	-0.57625127	-0.99908864	-0.13064988	-0.47228658	0.7730926	0.27501097	0.34043044	-0.014802971	-0.7149732	-0.23966652	-1.2170247	0.2639521	-0.7798824	0.1723632	0.5136352	0.840916	-0.07239278	0.6741632	0.080646925	-0.25600907	0.16187418	-0.30189368	-0.45608672	-0.52570987	-0.6442625	0.54034877	0.7790749	-1.0135379	-0.843263	1.1320236	-0.9747081	1.6597733	-0.1160745	1.4918578	-0.42220572	0.66074324	1.2954159	1.04194
0	0.21699543	-1.063917	-0.80895793	0.59208304	0.24055324	-0.8561379	-0.27748734	-0.08801483	-0.14458026	0.42807555	0.20247632	-0.46607766	-1.0669498	0.09452073	-0.28850034	1.4580724	0.43476433	-0.21613659	-0.11291416	-0.49944976	-0.41047528	-0.5963917	0.83465964	-0.7216481	0.32117805	1.1703197	-0.32993135	-0.6765087	0.044625707	-0.10290355	-0.6678124	0.10292525	-0.00552909	-0.7358381	-0.25632474	0.070162304	0.4929064	0.5959341	0.31236708	-1.3350098	-0.07030894	-0.66963863	1.0588216	-0.7294198	1.0908818	-0.4214321	-0.16110137	0.96039605	0.8400796
0	-0.11294041	-0.5637654	0.13237849	-0.07613575	0.2794852	0.9781164	0.30021915	-0.035397206	-0.9612041	0.26733163	-0.42442414	0.17905127	-0.23897183	0.090316236	0.04140702	0.76541036	-0.37470663	-0.07687903	-0.21384667	-0.2750262	-1.5182309	-0.9075905	0.66666466	-0.65710384	-0.18645266	-0.084106945	-0.33976737	-0.081682116	-0.41252524	0.09074091	-0.298069	-0.16526625	-0.69789255	-0.023125434	-0.2355884	0.6971218	0.16850396	-0.33079624	0.14359032	-1.8608768	-0.7194795	-0.6113963	0.48990297	-0.34716874	0.15812293	-0.47975188	0.19295765	0.13342951	0.65728754
0	-0.5772328	-1.1317415	0.68882924	-1.303789	1.1307836	0.23127757	-0.03309562	0.20617302	-0.4003349	-0.64634246	-0.1834068	-0.14227985	-1.1326174	-0.44419795	-0.67880046	0.060940374	-0.3351799	0.95236814	-0.24397796	0.6384273	0.23661557	-0.42496866	-0.09305452	-0.5486103	0.33034983	0.3693084	0.31919593	-0.13234843	-0.08846009	-0.53749627	0.13935961	-0.41035682	0.043762587	0.036135994	-1.2962819	-0.027396938	0.40836748	-0.15350586	1.230036	-1.2986816	-0.123758756	-1.1349483	0.102823496	0.4924392	0.78150964	0.6987451	-0.98701376	0.360121	1.0571718
0	-1.4115216	-1.3872315	-0.34045663	0.43295178	0.54294837	-0.09511954	-0.44886735	0.47413045	-0.009930234	1.1211766	0.2666109	0.83587295	-0.57098	0.15663867	-0.8817825	0.972384	-0.014553903	0.20889616	-0.0045576887	-0.940161	-0.07610304	-0.28447124	0.52171373	-0.8179816	0.4567976	-0.18550111	1.1191795	-1.4647015	-0.27512446	-0.88688844	-0.3693377	-0.4635088	-0.23237714	0.18543975	-1.6213572	0.6013708	-0.048804592	0.86348027	0.78753173	-1.0124358	0.54272157	-0.030200941	0.9351482	0.19028936	-0.4495183	0.21008937	-0.41372913	-0.3950553	0.87501466
0	-0.4194888	-0.63252795	-0.016347129	0.34996957	-1.0728755	-0.24204275	-0.07017564	-0.23764913	-0.39022493	0.5858206	0.37098032	-1.4836321	0.13612619	-0.19826365	-0.73755246	0.27071702	-0.5171722	0.6827741	-1.0105634	-0.7935812	-0.048437357	0.3598836	0.3598803	-0.74495125	-0.25574407	0.5297367	1.0323919	0.776111	0.445668	-0.94540435	-0.55740315	-0.2606253	-0.17178255	0.7798934	0.10459372	-0.7386872	-0.3595711	0.8553906	-0.22677846	0.0060886783	0.2002704	-0.3999915	0.5379641	0.23708194	0.72145027	0.6297452	0.085003294	1.1925412	2.0774362
0	-0.6106011	-0.8568057	0.6924339	-0.14172481	0.5379115	-0.53287464	0.09343408	0.34099594	0.040255755	0.028565452	-0.12947674	-1.4313934	-0.12587996	-0.49283168	-0.46440613	0.04228581	0.44876507	0.08635227	-0.17809804	-0.22060132	0.32283473	-0.63026214	0.19572727	-0.4505613	0.09726159	0.030045696	-0.21621034	0.97599566	0.7056413	-0.6913427	-1.2325509	0.4087337	-0.6243657	0.39106575	0.19478232	-1.3530335	0.34235317	0.048744764	0.4978053	-0.8465071	-1.036173	-0.55932385	0.43357408	-1.1928068	0.31367168	-0.34046245	-0.8261506	-0.0692026	1.0046366
0	-0.07791659	-0.4837621	-0.16032434	-0.15169127	0.91820383	0.05924464	-0.71775436	0.08879357	-0.43688357	0.3710661	0.20785119	-1.6053164	0.9504182	-0.22527815	-0.7547815	0.62359446	0.53407097	0.39148054	-0.94229496	-1.0458522	-0.43482253	-0.67746437	-0.11413755	-0.6674708	-0.049275976	0.1514622	0.67593676	1.2025353	0.9210529	0.90992254	-0.5756336	0.99985963	-0.38054198	0.45301664	-0.63329923	-0.8464963	-0.16197066	0.14244664	-1.1280087	-1.768212	-0.3819513	-0.7533263	0.9608075	-0.29597938	0.7517642	-0.48638684	-0.018205885	0.9624806	1.3446194
0	-0.44666016	-1.1076231	-0.7085313	0.35017413	-0.03085676	0.6038852	-0.4002382	0.14670902	-1.280467	1.1410719	-0.6342347	-0.7374396	-0.40747094	0.02835286	-0.7455335	0.12801884	0.23393407	0.9565615	-0.4334702	-1.078547	-0.59422296	-0.2160045	0.0020863356	-0.5034368	0.6436036	0.19201832	0.6281225	-0.14976367	0.1670355	-0.18772183	0.3935262	0.18374793	-0.24869432	-0.26206687	-1.6283456	0.04698418	-0.3834212	0.1884498	-0.6617244	-1.0088307	-0.07965047	-0.27482596	0.848542	0.2392683	0.46919027	-0.00011525425	0.087362364	-0.038363174	2.2634902
0	0.057851877	-0.23219138	-1.1832952	-0.36132634	1.0443256	0.2643036	-0.38357377	-0.5871036	-0.63430005	-0.29463235	-0.24029227	-0.6416886	0.023743471	-0.28987035	-0.42516753	0.7929169	0.14780214	0.2575606	-0.43666926	-0.15549816	-0.9589376	-0.48219743	0.67360395	-0.7055667	-0.049766477	0.19477564	0.31490767	0.21917832	1.075718	0.7986062	0.025150567	0.16810492	0.11443058	-0.74161357	-0.76265574	-0.03469502	-0.1708115	-0.36738202	-0.69025725	-1.5453048	-0.21128948	-0.9387955	0.8902048	-0.9845515	0.57924205	-1.0072359	0.51448995	0.32922488	1.2596546
0	-0.20902781	-1.0530632	-0.04783062	0.11585838	0.28058594	-0.040702086	-0.3290577	-0.33862334	-0.70333713	0.02017687	0.34073153	-1.0580323	0.40863818	-0.15948111	-0.3353522	0.8659953	1.0528224	0.5686193	-0.91827893	-0.65239096	-0.83447653	-0.14530788	0.3287499	-0.60647225	0.10976082	0.18391599	-0.5438835	0.49073786	1.1143267	-0.23585212	-0.69935906	-0.30371356	0.04383519	-0.110782824	-0.44941005	-0.092988744	0.023336375	-0.044177376	-0.40990323	-1.5472153	-0.45052212	-0.58383536	0.3977976	-0.46199515	-0.16291429	0.10030245	-1.4924262	0.538836	0.51268053
0	0.0881276	-0.6440056	-0.42589426	-0.10843532	0.020093722	0.46884266	-0.123279974	-0.19489914	-0.78819966	-0.041168343	-0.03626572	-0.876689	0.81666833	-0.04146257	-0.33600327	0.07633153	0.5433774	0.02995263	-0.6978399	-0.81637174	-0.1717926	0.4798834	0.16318081	-0.39263132	-0.21906422	0.37429	0.29144838	0.91057175	0.81744504	0.461038	-1.0696423	0.14320828	-0.7615707	-0.38147002	-0.6030223	0.2680809	0.7059682	-0.05458813	-0.12447181	-1.0271903	0.025514914	-0.5992752	0.73322994	-0.45697054	0.6677453	-1.0004224	-0.2860288	0.04666262	1.1064954
0	-0.4738815	-0.6314384	-0.1789364	0.11525026	0.668732	-0.19914319	-0.36933196	-0.21661915	0.059446152	0.00558839	0.24359004	-1.2275044	1.0042591	-0.10149625	-0.51751983	0.44613528	0.35160676	0.46858034	-0.33102834	-0.35574502	0.09083356	-0.5382668	-0.004864725	-0.9798835	-0.7055803	0.13176692	0.74219453	0.83520234	1.0670413	0.37690806	-0.7059647	0.36092153	-0.37367302	-0.14999795	0.517817	-1.0481762	0.048808053	-0.3886835	0.11322553	-1.3581128	-0.41052237	-0.56057984	0.5260755	-0.23793806	0.95320743	-0.4304119	-0.7139669	0.5570119	0.08966395
0	-0.022004308	-0.4744572	-0.7252621	0.7563981	0.5573591	-0.20143317	-0.5091251	-0.41990322	-0.571941	-0.1868895	0.9538383	-1.1478516	0.9664738	0.3942357	-0.27268714	0.34591433	0.16017048	0.41987804	-0.40549344	0.06717104	-0.83802795	-0.94092524	0.12924317	-0.8661187	-0.33255622	0.21456794	0.13517568	0.61211646	1.2271568	0.6758282	-0.4535212	-0.0001563044	-0.08025773	-0.29344723	0.043269906	-0.70190287	0.5956426	-0.32209182	0.00021164029	-0.88503826	-0.04861849	-0.34628227	0.40317023	0.3711556	0.26583555	-0.8304068	-0.44507602	1.3491166	1.3788126
0	-0.3124747	-0.20990819	-0.18825002	0.83476436	0.646321	-0.14822789	-0.42377448	-0.5059485	0.08943002	0.3022567	0.3085016	-1.6495522	0.70894194	0.7876631	-1.0123209	0.33730578	-0.009098001	0.4854334	-0.18210584	-0.4432852	-0.13246663	-0.9411802	-0.108930364	-0.7922673	-0.57613045	-0.20282434	0.32773966	0.579143	0.84101146	0.7420353	-0.8835887	0.5496957	0.0375423	-0.22793359	0.66956526	-0.6822414	0.17068847	0.09328257	-0.38265908	-0.3795982	0.52769613	-0.5383895	0.7028802	-0.21552363	0.78273475	-0.8694908	-0.5605192	0.12824792	0.6894684
0	-0.059824314	-0.64014643	-0.46629524	0.3455955	-0.08200393	0.16620098	-0.6379712	-0.011810558	-0.26633638	1.0992014	0.4753419	-0.9151899	-0.7260632	-0.6496136	0.40828934	0.29535756	0.84487396	-0.028775796	-0.19217598	-0.3471492	-0.82033026	0.5566653	-0.2993081	-0.39273354	-0.58290434	0.18588957	-0.23634754	0.27327237	1.0542047	-0.31979063	0.07066086	0.027271755	-0.9843808	-0.9157084	-0.4206795	0.25685596	1.23064	0.2353412	-0.5896337	-1.1905584	-0.19435823	-0.99612886	1.5998212	-0.24016759	1.1250296	-1.1228557	1.3437319	-0.20781323	1.3312137
0	-0.29169485	-0.2478424	0.38644713	0.6027429	-0.5099219	0.3046167	-0.35752052	-0.1704155	-0.11078223	1.0153384	0.07614707	-0.06864691	-0.6841791	0.031320777	0.6858093	0.6821455	0.18788554	0.13938534	-0.37086344	-0.6911336	-1.3414806	0.92677087	-1.0709233	-0.42935333	-0.4343536	0.076868445	0.0909461	0.38727224	-0.48160732	-0.3648087	-0.2181513	-0.33186242	-0.85009915	-1.3359954	-1.297302	0.10026065	0.14481649	0.40296865	-0.13936166	-1.1383339	-0.0022781023	-0.89012504	2.410594	0.11102753	-0.28004462	-0.3628495	0.53239125	0.14135711	2.1765685
0	-0.0545402	-1.0216575	-0.24314855	0.5796898	-0.25650838	0.4346128	-0.52923846	-0.2464846	-0.9850458	0.0730439	0.6092479	-1.234909	0.42652842	-0.04565397	0.48404342	0.35409826	0.35973197	-0.3594552	-0.5500159	-0.5220534	-0.4692855	0.21602543	0.59645593	-0.560854	-0.21917059	0.29838297	0.20728293	0.43214434	1.6681895	1.2035799	0.052849043	-0.31974995	-0.50677216	-0.85139513	0.29545438	0.16967884	0.78449696	-0.13151182	0.54042226	-0.66954166	-0.44023913	-0.23542625	1.2812023	-1.2422533	1.0504158	-1.2443584	0.5083179	0.8257594	1.1139915
0	0.072225794	-1.3733852	-0.82118565	0.04277822	-0.54214287	-0.8050751	-0.6700145	-0.042046387	-1.1729519	-0.10455355	0.6847179	-0.14418103	-0.23589312	-0.34323657	-0.47943974	-0.06693401	-0.02198543	0.3066565	-0.82384014	-0.904485	-0.5836714	0.48466748	0.5756998	-0.9440043	0.94498485	0.44062078	1.0189654	-0.6816094	0.89999527	0.06461989	-0.24529824	0.3429613	-0.40302756	-0.34338275	0.5007682	0.0053922697	0.07217076	1.1833223	-0.06166813	-0.32281196	-0.4013114	0.60399115	0.8792074	-0.1869716	0.1492162	-1.219664	0.9204257	0.4175844	1.9640146
0	-0.024968399	-1.4761332	-0.6023127	-0.4199889	0.7832553	-0.62307906	-0.7785139	-0.38509053	-0.71676725	-0.99209803	0.24351943	-0.20322919	-0.29193166	-0.10564483	-0.68779325	0.14023118	0.30401424	0.187793	-0.11873465	-0.59752774	-1.1479232	0.37625316	1.1322637	-0.5147596	0.068257295	0.46895525	0.26597115	-0.37454277	1.5081198	0.8063064	-0.6987809	-0.16301014	-0.5612524	-0.9743953	-0.12803383	0.86277974	1.3436581	0.45939505	-0.12142981	-0.78906924	0.117436625	-0.105130576	1.0365082	0.52129006	0.6259886	-0.6155149	0.41945115	1.223665	1.5495281
0	-0.36522868	-1.567772	-0.9640418	0.40529472	0.32937	-0.48909935	-0.8579438	-0.16133912	-0.9657978	0.7675807	0.2949748	0.069326855	0.2253981	-0.083380945	-0.27190697	0.1091652	0.48380157	0.7038854	-0.4954888	-1.3977436	-0.26230636	0.06724615	0.35901248	-0.32253328	0.9519931	3.288245e-05	0.9925683	-0.73873353	0.7518858	-0.5295819	-0.5970271	0.54927874	-0.19908988	-1.1025699	-0.3337342	-0.039713986	-0.16257156	0.77604777	-0.52143824	-0.1251339	0.025361141	-0.7776529	0.66775286	0.1400516	0.47101668	-0.1548166	0.27203247	0.712527	1.8974735
0	-0.41284183	-0.27147582	0.5443448	-0.19210073	-0.76025575	-0.36349347	-0.3157113	0.06381276	-1.4973942	1.909169	0.11736085	-0.950433	-0.30973545	0.10105841	-0.7828378	0.6188154	-0.07669345	0.54531544	-1.0027838	0.3938879	-0.07600371	0.37217996	0.28926104	-0.895865	0.25042295	0.35903034	0.3788488	0.2937256	1.0022447	0.13190125	-0.44812894	0.077346325	0.0160845	0.3433656	-0.33898696	-0.16393825	-1.4481503	-0.18997128	0.26013422	-0.45892978	-0.7576475	-1.3449477	-0.10161194	0.38625053	0.0041412893	0.11320282	-0.09149479	0.38156712	1.23637
0	0.6713516	-1.0222807	-0.65447235	0.14100495	-0.41032058	0.74875677	-0.14820528	-0.35775027	0.33874592	0.49779013	0.59066397	0.20932627	-1.0932562	0.0069494112	-0.5103929	-0.20155956	0.17102608	-0.20072499	-0.8171105	-0.6588947	-0.41512755	-0.50611633	-0.7319687	-0.8393529	0.6320902	1.0147634	-0.16544414	0.28505045	1.0301722	1.0265715	0.45649737	-0.03530246	-0.28980768	-0.2424857	-0.02952157	0.22230078	0.5482957	0.5009082	0.71936536	-0.11657513	1.0308397	-1.4026917	0.8658705	-0.6382734	0.24413408	-1.3784416	-0.3348725	0.8323288	1.1837035
0	0.1093335	-0.8963025	0.22115046	-0.14504677	-0.40194038	1.0113268	-0.2506654	-0.5641134	0.67112374	0.32643163	0.6073922	-0.6636636	-0.69783103	-0.2665134	-0.4057825	0.43417144	-0.07999947	-0.057927858	-0.55387115	-0.0384007	0.59897536	-0.7928354	0.18977965	-1.1932417	0.52519184	1.4436496	-0.13915984	0.7587683	0.6606331	1.723386	-0.02023414	-0.17863782	0.2660663	0.3270723	0.0118256835	-0.029668836	-0.77313477	-0.12567617	0.8161557	0.41339147	0.30549887	-1.701305	-0.7977638	-0.31693754	0.09318075	-0.75529474	-0.47857994	0.9330461	2.1182132
0	0.48990116	-0.44259924	-0.101965636	0.91983426	0.072516106	0.43239355	-0.1513498	-0.6378654	-0.56246316	0.7252867	0.29246032	-1.0029974	-0.9342956	0.5769764	-0.23603305	0.059619807	-0.08830466	0.5856232	-0.16623832	1.2103658	-1.019422	-1.035367	0.63918686	-0.79809576	-0.5469823	0.05362269	0.121160075	0.5162188	0.6692403	0.046928994	-0.6156335	0.16975681	0.19851585	0.40201727	0.15214066	0.20976491	0.17237435	-0.14006545	-0.017667342	-0.69600016	-0.34408766	-0.5087735	-0.31461617	-0.25097796	0.800702	-0.53399605	-0.40834454	0.1267327	1.4359987
0	-0.103450306	-1.3674577	-0.67447305	0.43247485	-0.04872292	0.40032977	-0.10504219	-0.35064483	-0.08323186	0.6660336	0.42953607	-0.06628804	0.2499084	0.03207012	-0.84033513	0.5114104	-0.718441	-0.1125659	0.065968625	-0.6009403	-0.5591563	-1.085131	0.576429	-0.9292407	0.6281719	0.6618816	0.43078747	-0.1995051	0.8842359	-0.37104705	-0.41792914	0.370349	-0.94146	0.8403486	-0.30740285	-0.09958698	-0.018942732	0.4887444	-0.5675887	-0.5441364	0.82059294	-1.0139148	0.48629463	0.6762836	-0.19368604	-0.7763701	-0.6546132	0.17509276	2.4261239
0	-0.2552481	-1.6710371	-1.0986668	-0.1443103	0.20772977	-0.66100615	-0.6749794	0.17646705	-0.5163361	0.69166195	0.11947353	-0.5485702	0.053093184	0.04107309	-0.41838762	0.6552895	-0.2088048	-0.06959741	0.63747954	-0.99064034	-0.10863509	-0.8383324	0.6575093	-1.0427669	0.56049305	0.33432186	0.4759367	-0.31887037	0.9350741	0.54069906	-0.3457196	0.2670292	-1.1175711	-0.11723418	-1.1476643	0.1897818	0.74710274	1.0469139	-0.9983125	-0.5683179	0.5440188	-1.1520596	0.6314473	-0.057109255	1.3023918	-0.6333031	-0.078464955	1.5210636	1.962158
0	0.5905386	-1.2882386	-0.6148591	-0.3185387	-0.34873593	0.20882164	-0.43428963	-0.2080332	-1.1969646	0.39498842	0.5588977	-1.5716958	0.41804755	-0.09223369	-0.4125649	-0.059379518	0.31053448	0.54264396	-1.1085243	-0.7137738	-0.14059296	0.25739905	0.09184099	-0.7583035	0.07472131	-0.36135775	0.20976794	0.5442261	1.5933218	0.8500452	-0.42198303	-0.14918521	-0.52984035	0.4206369	0.6459095	0.14640258	0.26448116	0.5429652	0.28651157	-0.52446526	-0.08845159	-0.7737373	0.6540303	-0.77318597	0.7431998	-0.5408419	0.5455571	0.9753182	1.8651907
0	0.7375968	-1.483554	-0.43752015	0.8144846	-0.011880511	0.8315548	-0.32878387	-0.46771094	-0.36297354	-0.02223599	0.20180997	-1.8238795	0.3514891	0.15353674	-0.66459787	0.60214853	0.04721583	0.68493325	-0.24042964	-0.25870815	-0.5014937	-1.1610805	-0.5319855	-1.023786	-0.17320266	0.23843987	-0.4015086	-0.32093963	0.56940365	1.7611133	-0.4441939	-0.2779367	-0.171009	-0.11305894	0.15460908	-0.3664373	0.14525464	0.18346064	-0.7767342	-0.82789904	0.19290383	-0.7755592	0.5915809	0.07692411	1.181491	-0.95037574	-0.35124525	0.8093435	0.57408005
0	-0.6151132	-1.265143	0.17130302	0.5046729	-0.16504213	-0.3900227	-0.12562579	-0.3138308	-0.25752306	0.92541754	0.279988	-1.0841357	-0.039471865	0.54145545	-0.30118173	1.4293796	0.36071056	0.5553877	-0.32055154	-0.66668653	-0.70351255	-0.9308327	0.12813172	-0.9582429	-0.26336426	-0.003576839	-0.15310095	0.12942393	1.4591951	-0.11882692	-0.8105326	-0.5176669	-0.10433927	-0.06470942	-0.4012809	-0.19466537	-0.112424105	0.34644315	0.5301971	-1.1321025	-0.023186987	-0.4237887	0.9429221	-0.8378944	0.025677282	0.068467624	-0.23846273	0.8250265	0.9581345
0	-1.0382096	-0.74907273	-0.5597898	0.47179994	0.8122968	0.34686694	-0.4055146	-0.027175665	-0.20562565	0.02173383	-0.5347504	-0.6592207	-0.61880845	0.013193323	0.14716636	0.37791568	0.24609604	0.42445093	0.270961	0.28660208	0.29380795	-0.45525706	0.1756668	-0.46041614	0.027429994	-0.12994976	0.74899477	-1.1381489	0.46514803	-0.920889	0.28865126	-0.3167352	-0.56497324	-0.47089505	-0.03931527	-0.23295763	0.29912385	0.46220738	0.32194608	-0.659247	-0.8124909	0.06488328	1.3895952	-0.5598883	0.2771493	-0.5138422	-0.5662864	-0.49076194	1.4314277
0	0.008060701	-0.744838	-0.29760745	-0.07354523	1.2092882	-0.46097746	0.14583874	-0.048709232	0.052914824	-0.28118464	-0.20314696	-1.050511	-0.92061037	0.2096776	-0.733523	0.69259846	0.20634072	0.5829396	-0.28219774	0.33888713	-0.17673288	-0.6545926	-0.058038734	-0.7922198	-0.20250571	-0.49049896	-0.07617789	0.20570613	0.64155185	0.1957032	-1.0137442	-0.22995031	0.22509874	-0.1679488	-0.0069178846	0.047712237	-0.07101914	-0.09568823	0.46308908	-1.0616863	0.54544246	-1.0221606	0.44765967	-0.6442934	0.5789215	0.12639922	-0.40380317	-0.11387449	1.1880794
0	-0.64930385	-0.70407665	-0.16915898	0.54302984	0.9725534	-0.22497013	0.33912554	-0.35907963	-0.34673712	0.2644517	0.6754418	-0.34487516	0.1684278	0.80249864	-0.13233632	0.57555795	0.39922044	0.40993842	-0.2298806	0.36521688	-0.24173756	0.1308928	-0.5741579	-0.74080586	-0.096767	-0.8100693	-0.38511592	0.42716122	0.70554626	-0.21508448	-1.2401052	0.20385969	0.591853	-0.58650243	-0.3448386	0.55044174	0.34036705	0.10113168	0.29301727	-1.1561742	-0.5063302	-0.3237136	0.48511347	0.23319043	0.2531908	0.055889115	-0.16592327	-0.12967488	0.77803874
0	-0.03321314	-1.2228646	-0.35683003	-0.10125396	-0.05960624	-0.059243962	-0.39602318	-0.2117336	-0.7600958	0.5100492	0.81725615	-0.094607785	-0.29258168	0.25214213	-0.5394582	0.4950425	0.03469893	-0.13157126	-0.62085855	-0.87525314	0.34700942	-1.1411859	0.6965239	-0.83552235	-0.1546313	0.32531443	0.22210301	0.3491008	2.212655	-0.72732425	0.005216652	0.09272678	-0.4762077	0.22815217	-0.06130408	0.216231	-0.07723239	0.71592	-0.3782404	-0.82706106	-0.06907008	-1.1294345	0.6934934	-1.3365563	0.83435947	-1.3335103	-0.26526824	1.5628521	2.0632687
0	0.21749115	-0.37296984	-0.19358172	0.6420981	0.18395765	-0.90024763	0.31171104	0.09771392	-0.6793119	0.8444374	-0.16270317	-0.21298012	-0.6098132	0.62155354	-0.2023555	0.017360171	-0.11058466	0.65368813	-0.2554702	0.052394554	-0.35460407	-0.54269236	1.0108737	-1.0105646	-0.028733158	-0.24343683	0.41631186	-0.3292456	0.9620874	0.18285476	-0.25745192	-0.053122867	-0.19574356	0.26521918	-0.6255449	0.13240509	-0.24668524	0.30964836	-0.6850736	-0.917836	-0.3725375	-0.21090828	1.0917188	-0.63082045	0.40185156	-1.1369525	0.5030496	-0.19996421	1.0635161
0	-0.27822936	-0.27530044	-0.5257885	0.19242509	0.23186573	-0.26538602	-0.012856275	0.06317918	-0.46763426	0.9599151	0.26015761	0.018794198	0.15216717	0.2618486	-0.602319	0.179822	-0.33334932	0.375925	-0.5057248	-0.5456216	-0.28769633	-0.8467262	0.79528874	-0.8589548	-0.122118734	0.2888579	0.38897222	0.03900674	0.6008554	-0.65138286	-0.12869395	0.70488787	-0.2400036	1.1980135	-1.0869721	-0.4269217	0.14310296	0.36878943	-0.32400903	-1.3625897	-0.95803195	-0.70929575	0.54802036	-1.1743623	-0.19250688	-0.16286041	0.27036378	-0.07993174	1.6642783
0	-0.37797755	-0.3719032	0.35122415	-0.22839148	-0.51836354	0.05205699	-0.5968099	0.15613031	-0.08400751	0.5185189	0.87661326	-0.8392302	-0.4497216	0.08114522	-0.43951237	-0.020651342	0.039066497	0.6018083	0.15455176	-0.63853073	-0.4373422	-0.15892789	0.17005877	-1.3307492	0.6176182	0.19971536	0.9018187	0.74238807	1.1107271	0.1258677	0.25499693	-0.47944516	0.1300974	0.88007456	0.6785999	0.39143914	-0.57195574	0.8299562	0.3950772	-1.4476366	0.22182862	-0.5885129	0.05971791	-0.09235379	-0.37575915	-0.30913997	0.24729055	0.36317903	0.6283188
0	-0.752323	-0.5938537	0.41238442	-0.54091024	-0.3420685	-0.019204328	-1.0085896	0.28321946	0.021211816	0.5725514	0.37821537	-0.9934811	0.36748695	-0.11427217	-0.8879111	-0.49351084	-0.4390876	0.8967135	-0.6000494	-0.7530109	0.83865356	-0.30780298	0.77573365	-0.7163595	0.3540452	-0.04021504	1.80774	0.79261726	0.9487277	0.15400237	-0.08351562	0.4858229	-0.36322358	0.48035583	0.062517904	-0.41599885	-0.9265043	1.0907481	0.4927113	-1.1863034	-0.64457697	-0.7584934	0.13516629	-0.48786455	-0.24795663	-0.51444423	0.13240106	0.24424739	1.6486678
0	-0.030111099	-1.0417014	0.21544918	0.2466344	0.24362971	-0.3071923	-0.65047204	-0.1295941	-0.049893614	-0.3731357	-0.10473654	-1.4133337	-0.5070823	-0.100805506	-0.76920694	0.42418605	-0.21645232	0.42761594	-0.019973306	-0.17691126	0.12247628	-1.2941494	0.5972371	-0.79315	0.049689725	0.40389967	0.42988172	0.4691385	1.1759688	1.383758	-0.53624	0.74131495	-0.05780361	1.280042	-0.1852837	0.2095874	-0.17062543	1.0697526	-0.661641	-0.5279497	0.36386204	-1.0955563	0.17032936	-0.20127794	0.7798923	-0.815381	0.22637303	1.1489815	1.6745949
0	-0.10500807	-1.2286891	0.8055308	-0.09309952	-0.6571974	0.5610586	-0.83564806	0.026518364	-0.2827209	-0.24760954	-0.46517903	-1.3705405	-0.11988357	-0.2374576	-0.21721694	0.6239965	0.09595424	0.8757578	-0.6726914	-0.09846364	-1.0812385	-0.24038692	0.0013166022	-0.72491956	0.584653	0.4025056	1.1133088	0.22381842	1.0302397	0.8719835	-1.5390245	0.24677405	0.11860718	0.9592898	-0.18950689	0.24545656	-0.81434244	0.5711667	-0.56846595	-1.1191605	0.955893	-0.5514616	0.89237595	0.19473794	0.1293237	0.095104896	-0.7887874	1.1196622	0.8170389
0	-0.45018843	-0.9435325	-0.5571158	0.3362762	-0.536464	-0.556863	-0.4532078	-0.20517841	-0.19264628	0.7123562	0.6377458	-1.1233618	0.12711357	0.040328227	-0.79065436	-0.011761498	-0.3767835	0.7701416	-0.42434973	-1.203433	-0.53400683	-0.36292595	0.8776859	-0.6258117	-0.26675084	0.6114386	1.591765	-0.028123809	1.4655933	-0.039500736	-1.2576094	0.20709985	-0.061113693	0.5167481	0.46256816	-0.70342433	-0.19298701	1.2657909	-0.13724484	0.0065412694	-0.14254948	-0.5444126	0.53859514	-0.4736542	0.30136213	-0.68084204	-0.3368137	0.19761756	1.9112368
0	-0.35135508	-0.65068686	-0.8964309	-0.21015224	-0.09860921	-1.2243178	-0.5743764	-0.2025878	-0.44862127	0.6466063	0.89443517	-0.35487115	0.011253032	0.31277746	-0.65248555	0.9776383	0.121405564	0.3665778	-0.013739347	-0.78207415	-0.69235146	-1.1195508	0.21253005	-0.92148954	-0.057438325	0.48787352	0.70667493	0.20283996	1.7982488	0.042031877	-1.0585469	0.5027266	-0.62740624	0.49482575	-0.23049182	-0.24227299	0.6003624	1.0479933	-0.5295052	-1.0599613	-0.6417997	-1.134073	0.70196706	-1.2267656	0.60023665	-1.3552866	-0.2748326	1.0937108	1.1704146
0	0.05530857	-0.23634854	-0.65970695	0.048105896	-0.17378742	-0.48901445	-0.079641625	-0.22978728	-0.061769597	0.5427762	0.21080115	0.011659986	0.04199291	0.14122093	-0.38206476	0.91931486	0.07504238	0.23499908	-0.31384948	-0.8653799	-0.029985832	-0.55247146	0.17904799	-1.0133598	-0.3621698	0.8350065	0.37567255	0.8446826	0.7341582	0.42010412	-0.5426618	0.57095623	-0.44763967	-0.11429101	0.22891939	-0.37184024	1.3730054	0.66660756	0.3826662	-0.83094317	-0.29696545	-1.3853074	0.6730751	-1.1117806	0.71612763	-1.3564373	-0.64158434	1.2904148	2.039682
0	-0.033910323	-0.16795616	-0.47531638	-0.087231226	-0.010986555	0.15650114	0.21488029	-0.18730722	-1.1288836	0.37156388	0.13382323	-0.52530545	0.34580794	0.18497586	-0.46663043	0.7673243	-0.20888145	0.8414035	-1.2816507	-0.45925102	-0.6652442	0.08100696	0.4908514	-0.70702773	0.22849192	-0.2209869	1.2535341	-0.17893453	0.2629991	-0.082417406	-0.29255325	0.41007105	-0.27305874	-0.41086793	0.09970094	0.03393279	-0.4506884	0.6852262	-0.123674616	-0.8336307	-0.6715744	-0.47782215	0.3986912	0.08142365	0.37053025	-0.61286753	0.37540308	0.5406025	1.6083977
0	-0.21664646	-1.0105315	0.031246912	-0.021065803	0.51402503	0.1786524	0.8005221	-0.19196546	-0.45542368	-0.028358579	0.088154495	-0.25893277	0.011461161	-0.10350719	-0.31231004	0.30625138	0.5384278	0.7419939	-0.4971077	-0.38378793	-0.36841795	0.06558282	-0.08182316	-0.3345471	0.3442177	0.018274913	0.39740154	0.22999386	0.5067866	-0.8632059	-1.5776752	-0.20736036	0.274531	-0.4601454	-0.7046772	-0.44632798	-0.114749074	0.18979822	-0.008376948	-1.2971677	-0.5816302	0.14041273	0.705893	-0.34032807	0.59677106	-0.1400042	-0.27929583	0.05983008	1.3596015
0	0.4627605	-0.50188684	0.41221428	-0.05178961	0.25969303	-0.3888314	0.6614965	-0.540509	0.1193382	-0.023885492	-0.25329688	-0.6823548	0.37249047	-0.1268387	-0.6620599	0.81972617	-0.14256018	0.49300066	-0.5122868	-0.53737503	-0.6014096	0.2763676	-0.55932355	-0.6555046	0.4254184	-0.0077690426	0.38284513	0.80062366	-0.01631913	0.27305585	-1.840931	0.2119017	0.006021642	-0.35596618	-0.10267899	0.07906428	-0.029918386	0.0070665753	-0.20808797	-0.73377496	0.42094174	-0.12385274	0.629806	-0.054134924	0.8842853	-0.28593132	-0.241152	0.5643226	1.0710773
0	0.15038288	-0.9029394	0.3596802	0.21683931	-0.19508488	-0.20234784	-0.6356749	-0.1561017	-0.46355787	0.34328756	0.5793916	-0.124353684	0.25451663	-0.04519428	0.038769785	0.90091467	0.084202215	0.5244877	-0.21231492	0.023493536	0.12808748	-1.1968786	-0.23410767	-1.9807067	-0.18998194	0.27080494	-0.20330837	-0.020731667	0.97526693	-1.2139868	-0.016437385	0.96445	-0.26872405	-0.52912754	-0.3418985	0.08579611	1.1557217	0.52495694	0.16291267	-0.96370447	0.040998515	-0.7457634	0.048004374	-0.70200306	0.9270586	-1.0192776	-0.5131774	0.50058943	0.5072857
0	-0.5899806	-0.94347215	-1.0085937	0.48200813	0.26061884	-0.34505144	0.0743333	-0.113048136	-0.94417834	0.8066089	0.67545944	-1.1490806	-0.48834988	0.5192553	-0.48059115	0.5185887	-0.046648722	0.20356444	-0.46513274	0.27009064	0.17321122	-1.8774005	0.4288888	-1.1627448	0.04983783	0.6069678	0.12758805	-0.3591965	1.2931243	0.24771169	-0.8726507	0.26450697	-0.34358084	0.4510099	-0.074169874	-0.017875483	1.102987	0.46090823	-0.08361077	-1.259882	-0.6962472	-0.945878	0.5255217	-0.5912864	1.4076389	-1.2493558	-0.26590306	1.2333243	0.89246154
0	-0.9007633	-1.1043919	-0.7966559	-0.07066342	0.7918212	0.0035094088	-0.48016474	-0.33723587	-0.9183488	-0.1647978	0.45810983	-0.73391813	-0.019391863	0.3178536	-0.56178075	0.60151887	0.270047	0.5732991	-0.043685433	-0.56633824	-0.42453745	-0.6799662	-0.2364683	-0.7093197	0.3992434	0.37531066	0.15605308	-0.24956778	1.4911476	-0.02817459	-0.8269381	0.2929024	0.0062118033	-0.5056017	-0.39986455	0.76645744	0.92998403	0.48406717	-0.5358422	-1.0807151	-1.1398582	-0.9016806	0.439794	-0.958821	0.9571696	-1.23021	0.5106976	0.5662069	1.6385003
0	-0.3823326	-1.3684024	-0.8973386	0.13582385	0.17628403	-0.70195067	-0.65285105	-0.2999442	-1.4282955	0.249404	0.53232664	0.13748136	-0.43780228	-0.22055161	-0.6215173	0.4852753	0.2942556	0.6322869	-0.5811881	-0.8085441	-0.51237434	-0.50326955	0.77192634	-0.82063735	0.6974706	0.091848165	0.58896667	-0.09991803	0.8862235	0.052326795	0.046904214	0.17473716	-0.25423223	-0.67632055	-0.29292086	-0.10743957	0.5725991	1.086184	0.42182973	-1.0863054	-0.36099035	-0.6353007	0.73565376	-0.081783265	0.87432563	-0.48261178	0.42862636	0.55374783	1.7043269
0	-0.6061542	-0.8682451	-1.7489699	0.21069683	0.11066761	-0.33505246	-0.6100596	0.2342645	-1.5866934	-0.2515682	0.25242	-0.60233253	0.08492212	0.065277465	-0.46231776	0.42312306	0.7439935	0.70000535	0.033657115	-0.35784	-0.25403813	0.39048204	0.6197338	-0.5293378	-0.07254455	0.5343485	1.0052482	-0.78142333	1.4958194	1.0561368	-0.2070797	0.060543105	-0.021719698	-0.99170643	-0.41623104	-0.20937316	0.707617	0.6115544	-0.05170972	-1.4342028	-0.63769376	-0.538806	0.9023702	-0.61270344	1.4955995	-1.4733979	0.16488475	1.6355065	1.1856439
0	-0.047020327	-1.0451869	-0.64613825	0.7296583	0.3080086	-0.27650842	-0.10920628	0.02978552	-1.2961003	0.24901241	0.38764834	-0.18360205	0.2941663	0.5941638	-0.26264763	0.16818635	0.750019	0.6172782	-0.5706955	-0.21578585	-0.4008128	0.3213614	0.0143105285	-0.6367817	0.027600283	0.36433816	1.184569	-0.48341164	0.8360829	-0.37524396	-0.38974014	-0.53512126	-0.2993805	0.49152923	-1.4067352	0.10950759	0.45619762	0.85902363	-0.2864188	-0.719477	-0.69173974	-0.31469423	0.3193093	-1.0325315	0.96323735	-1.6620786	0.44042045	0.48196214	2.0712852
0	-0.42976126	-1.7171062	-0.047991525	-0.8393609	0.16532299	-0.47735173	-0.5491111	-0.1501436	-0.77300906	0.3621445	0.44106188	0.25775838	-0.80055225	-1.2530047	-0.7354561	-0.13546602	0.47776294	0.53920573	-0.64295167	-0.24156544	-1.0806279	0.922662	-0.22742331	-0.23820856	0.81489706	0.63866	0.95894885	0.02164409	0.13106322	-0.84855866	0.43897223	-0.23063527	-0.32517442	-0.42158228	-0.8702519	0.69556767	0.1892493	0.7666351	0.13783118	-0.7714003	-0.5415988	-1.0590951	0.97031945	0.09874285	-0.15439813	-0.47525188	0.260089	-0.019775193	2.3080096
0	0.18610086	-0.95590365	-0.124811426	-0.05897315	0.42157924	0.7252104	-0.18521412	-0.077936105	-1.4580804	-0.2015278	0.64157695	-0.7095236	0.47884014	0.37345934	-0.3009247	0.17305823	-0.16471705	-0.13383216	-0.5336787	-0.21300219	0.30543867	0.3065783	0.16040598	-0.12529977	-0.43232065	-0.6222742	0.26910624	-0.20334418	0.89424616	1.003979	-0.43457437	0.6233597	-0.32333815	0.71047777	-1.2847217	-0.67818666	-0.12328834	1.0685709	0.75844294	-0.6767499	0.17372115	-0.27825642	0.9748876	-0.81979996	0.05666658	-0.2767592	-0.37459713	0.8232602	1.0980326
0	0.1375015	-0.78118634	-0.8026741	-0.33631983	-0.16158785	0.11859787	0.10586549	-0.6229337	-0.47971058	0.2382628	-0.51139414	-1.5248111	0.34375367	-0.18403414	-0.18680428	0.61177266	-0.7136023	1.3096746	-0.5332005	0.8872106	-0.45606956	-0.7111404	1.0034992	-1.0568461	-0.63107187	0.080213554	0.11306056	0.08013643	-0.0089160865	0.890483	-0.7835944	0.584907	0.094655	0.97962594	-0.4847609	-0.3996321	0.34333155	-0.051140312	-0.84949654	-0.49102414	-0.0556062	-0.894117	-0.19734843	0.33416277	0.6744083	0.26095042	-0.8768626	1.2238516	1.9730253
0	0.1165191	-0.8932535	-0.08149112	-0.12821281	0.13551773	1.155964	-0.72122127	-0.252148	-0.56735444	0.49404457	0.6555328	-1.9931253	0.3569623	-0.007593522	-0.07424591	-0.2024984	-0.72343796	0.5532447	-0.47033897	-0.2989098	0.19042997	-0.78323674	0.015523005	-0.37860245	-0.35996333	-0.062332064	0.6627267	0.6567527	1.51157	1.6883225	-0.6069357	-0.10844082	-0.2172781	0.6275099	-0.45838413	-0.03742288	0.13564017	0.5452999	0.5842466	-0.046719953	-0.5237121	-0.64611	0.018091453	-0.20900223	0.73396504	-0.065261625	-0.029834257	0.7692743	1.840733
0	0.5534172	-1.0169141	-0.62912816	0.13765877	-0.019326126	0.039366733	-0.39900288	-0.012852969	-0.17300935	0.5171461	-0.008745055	-1.708743	-0.468782	0.06861196	0.3568603	0.5186231	0.5239498	0.24533845	-0.83054787	0.29271322	-0.5927564	0.14533482	-0.13527499	-0.33409235	0.03785352	-0.075625725	0.8905899	0.1901171	1.2475265	1.2640936	-0.7561058	0.11116061	-0.393973	0.52315146	-0.17050977	-0.04095932	-0.09275211	0.5161677	-0.95915556	-0.17374282	1.024745	-0.5916045	1.0769632	-0.11468545	1.2783521	-0.18586849	0.068624504	0.17203952	1.615188
0	0.25743288	-0.38338616	-0.11877839	0.0021036903	-0.24733144	0.26783723	-0.24481031	-0.14083174	0.29026997	0.24651451	0.11954751	-0.59179527	-0.87747055	-0.010989098	-0.7331883	0.8404487	-0.26323208	0.31688908	-0.42083254	-0.14806335	-0.93303746	-0.44674602	0.032676786	-1.042151	-0.12713236	0.037507743	-0.005674894	0.3407857	0.62630296	1.3061857	-0.17977957	0.5526685	-0.3859464	0.39695817	-0.10216582	-0.019884855	0.44524965	-0.11727135	0.299357	-1.0210502	0.1954442	-1.035873	1.50062	-0.049089346	1.1233412	-1.080245	-0.3020507	0.4104352	1.2688099
0	0.48225325	-1.1900114	0.16191995	0.64113015	-0.30950877	0.26450625	-0.6736259	-0.0048301104	-0.75602794	0.5963113	0.55795336	-1.0801201	0.56262904	-0.1749235	-0.6363101	-0.19764742	0.40052867	0.94673157	-0.59614116	-0.8680049	-0.5260944	-0.6813411	0.5857461	-0.53862745	0.3887726	-0.40506133	1.4643359	-0.3338964	0.7248864	-0.09769379	-0.107605055	-0.04166148	-0.16631316	0.20199849	-0.7477312	-0.8169992	-0.14284259	0.6988911	-0.5471502	-0.79968673	-0.6741261	-0.8365413	1.1168418	0.32443976	0.71754915	-1.138814	0.5730926	0.0735151	2.5096142
0	-0.26810256	-0.79678136	-0.79969823	0.46540582	-0.8365269	-0.04332827	-0.6108396	-0.2913267	-0.7228874	1.2600474	-0.36723024	-0.6164588	0.9739689	0.23767452	-0.35867926	-0.47872174	0.6479901	0.6302887	-0.7090832	-0.5460618	-1.0312836	-0.38848522	0.3777726	-0.38389233	-0.29011095	0.43092334	0.8151668	0.5696373	0.15833421	-0.19440705	-0.26995298	-0.14714068	-0.95654714	0.09517768	-1.2148484	-0.79881465	-0.4463866	-0.17914298	-0.6065938	-0.1451595	-0.22243962	-0.25577277	0.8781134	0.48612845	-0.25481084	-0.10777199	0.3987597	0.087709405	1.9766927
0	-0.40562764	-1.2532271	-0.13314898	-0.035507448	-0.45756704	0.57258344	-0.37375098	0.024748303	-0.33637023	0.65645653	0.8055924	-1.4230976	0.760092	-0.2361656	-0.62454695	-0.32569692	0.15791938	0.5089682	-0.65419596	-0.98624194	0.3358136	-0.037045676	0.028049149	-0.56595117	0.5676657	0.10003857	1.1465559	0.4848315	0.83137786	-0.028704748	-0.24489395	-0.3635496	-0.58275473	0.17687976	-0.9518836	-0.7414339	-0.7730438	0.5403053	0.07162928	-1.1999289	0.17483434	-0.7689349	1.4020932	-0.2513642	0.25637996	-0.6716852	0.105686046	0.58469445	2.6127868
0	-0.046135377	-0.7400037	-0.3081344	0.46798566	-0.025806427	0.2850381	-0.7741864	-0.19393034	-0.49123582	0.69815755	-0.0642305	-1.5136007	1.0115404	-0.008671717	-0.18632333	-0.114282526	0.4429162	0.81031454	-0.6058744	-0.2382565	-1.054863	-0.009813773	0.22391818	-1.0297263	-0.031111022	0.2688582	0.5607161	0.87743145	1.2981097	0.6408146	-0.8936837	-0.34691852	-0.7058583	0.20230673	-0.43680513	-0.57597035	-0.24440804	-0.3772497	-0.16319656	-0.8873945	0.065108806	-0.52381337	0.78428835	0.21600959	0.73400646	-0.41418877	-0.31944948	0.22655572	2.0728068
0	-0.29976597	-1.2246363	-0.9027874	0.5232389	-0.6614713	-0.006676876	-0.5664411	-0.23491874	-1.3962533	0.32134023	0.4270314	-0.78280985	-0.11547709	-0.17762935	-0.35438946	0.82433206	0.18087153	0.24458838	-1.2165521	-0.6441413	-1.0421622	-0.16837643	0.13912894	-0.99021256	-0.4981349	0.39408064	0.16668653	0.38636598	1.0111936	0.77258205	-0.73234284	0.70116514	-0.45402452	0.70889336	-0.13052131	-0.41727963	0.14996657	0.2586321	0.05771178	-0.9183172	0.62303233	-0.27297992	1.1038238	-0.15340772	0.021708114	-0.23383479	0.023696478	1.1133577	1.2623246
0	-0.69865704	-0.5482699	-0.41378802	0.050907	-0.12613331	-0.3481746	-0.24514775	0.13098714	-0.19159064	-0.2156903	0.8432663	-0.421739	-0.60831904	-0.5843777	-0.37300712	1.1831284	-0.20822182	-0.8668614	0.3218988	-0.859332	-0.26090723	-1.0937657	0.10777066	-0.46223098	-0.16399053	0.5931256	0.11272638	0.5006528	0.94414234	0.29046765	-0.22466978	0.3391545	-0.6286748	0.9273696	0.14928864	0.62394625	0.70999426	0.76057416	-0.10831552	-1.4001753	0.5929849	-1.2461272	0.65949607	-0.5545746	0.4045021	-1.2373828	1.5190885	0.9080967	1.6114969
0	-0.48616427	-0.8322413	0.31374702	-0.0030885828	-0.1023183	1.6099751	-0.2503706	0.22268902	0.697719	-0.5910097	0.59820634	0.22432476	0.20930307	-0.6302873	0.15880147	0.7484003	-0.4255636	-0.8189111	-0.10696716	-0.3493149	-0.70167774	-0.29798928	-0.6281472	0.30724385	0.12375843	0.072607026	0.12571731	-0.40731108	1.1380689	0.53702307	0.16113785	-0.59971815	-0.8035453	0.54963493	0.6251701	0.25508565	0.7816873	1.4130633	-0.3845905	-0.54908013	-0.5718211	-0.5726418	1.2971764	-0.7187647	0.6994384	-0.78073364	0.59971905	-0.23083422	2.088729
0	-0.24604064	-1.5914971	-0.8070093	0.24044997	-0.07106585	-0.065276384	-0.22807425	0.35427067	-0.38695648	-0.19026189	0.637395	-0.6428593	-0.52076846	-0.13735898	-0.5898057	0.9117087	0.19881348	0.27323914	-0.5492875	-0.66947764	-0.5399377	0.6598073	0.1941029	-0.7355335	0.25811717	-0.058998648	0.09601958	-0.9850643	0.95040697	-0.8646396	-0.79649776	0.39788353	-0.25507185	0.5639563	-0.40487784	0.21508822	0.45544302	1.1915287	0.22172207	-0.62503266	-0.34314418	-0.8265294	0.56552464	0.1209937	0.87382513	-1.1160625	0.2829119	0.85034674	1.8963828
0	-0.64744824	-0.89912665	-0.33038428	-0.05701522	-0.007935601	0.60233134	-0.4175388	0.2887363	-0.19730668	-0.24855494	0.8294859	-0.8046028	-0.16600065	0.11035564	-0.55578357	0.79735154	-0.3553257	-0.017262282	-0.5486977	-1.0433347	0.29821312	-1.3130568	0.5017588	-0.61259246	0.22324322	0.7075016	0.07251918	0.5633623	1.5671173	1.0620258	-0.8489727	0.63664293	-0.5304095	0.02783788	0.02656228	0.25219375	1.3236865	0.6470285	-0.2423139	-1.2311924	0.21777949	-1.1027144	0.6571608	-0.68469447	0.8783911	-1.7094007	0.42857385	1.3522649	1.5835079
0	-0.96316093	-1.6047018	-0.124045596	-0.16084202	0.55839115	0.12199577	-0.68981093	0.091727115	0.25395367	0.77814853	0.0033074713	0.14918652	-1.6195427	-0.008011551	-0.6128932	-0.03570262	0.21792804	0.10226454	-0.65115905	-0.53819865	-0.16031693	0.8986243	-0.26491517	-0.2958704	0.221862	0.12705584	0.4739063	-1.6347804	-0.2679891	-0.07165277	0.1290277	0.07578316	-0.6841817	-0.461473	-0.45083654	0.8052505	-0.019308824	0.33853608	0.3399132	-1.0318133	0.8081176	-1.1274585	1.8574619	0.77500886	0.33593762	-0.019421592	0.49190778	-0.39045435	1.8651761
0	0.02977269	-1.1223387	-0.9375048	0.9672202	0.5096903	0.17331626	-0.06971466	-0.30770242	-1.155618	1.2601279	0.17237106	-1.314413	-0.027336601	0.25547045	-0.6490159	0.06504061	-0.058093086	0.11931802	-0.042464066	0.23360829	-0.68117917	-0.6052467	0.002807199	-0.866186	-0.092139155	0.24291217	0.2636671	0.18053448	0.8056047	0.6722499	-0.61508	-0.11423401	-0.17188205	0.056158885	-0.11404317	-0.3754722	-0.07030521	0.35923088	-0.034578957	-0.66372937	0.920118	-0.9437326	0.3514143	0.24932958	1.2076591	-1.1741012	-0.8394103	1.126318	1.0784589
0	0.5144995	-1.790516	-0.80746245	0.10537642	-0.02914499	-0.61752003	-0.7328771	-0.0190391	-0.8540849	0.7311188	-0.2249286	-1.4934802	0.5816082	0.41422477	-0.3897129	-0.0037460632	0.12863258	0.5337866	-0.40923116	-0.5699367	-0.81339556	-0.081381835	-0.04181374	-0.9688041	-1.0466387	0.06695456	0.455462	-0.06444574	1.2195556	1.7436353	-0.8174324	0.013037077	-0.34201998	0.31762937	-0.2777877	-0.7007054	1.2304434	-0.14314365	-0.24633484	-0.09052008	0.8797358	-1.1979617	0.80637693	0.31030977	1.0297735	-0.043686047	-0.73354423	1.5565748	0.8426806
0	-0.12643541	-1.2574848	0.119701594	-0.082960464	-0.9628615	-0.15365167	-0.29857454	-0.06423565	-0.35140684	1.1327429	1.0021458	-1.4040979	0.19125265	0.3825524	-0.6780259	0.2567935	-0.10490742	0.6141035	-0.489078	-0.09751798	-0.33817473	-0.3845316	-1.033501	-1.1955569	0.12724556	0.28304785	-0.23494051	0.7724802	0.951066	0.3162925	-0.46880364	-0.53342634	-0.49099526	0.36332417	0.9546208	0.02515595	0.09292777	0.29118901	0.54929096	0.25692487	-1.0957732	-0.86943084	0.5278025	-0.5147416	0.83958894	-0.51036394	-0.9237461	0.42623568	1.0001999
0	-0.011271783	-2.2481165	0.77753973	0.5055242	-0.21018958	0.19408	-0.39977312	0.06783203	-0.43843058	1.1181995	0.39790645	-1.121171	0.5330103	0.3471933	-0.6136318	-0.110307716	0.22112232	0.3667246	-1.0684574	-0.5140788	-0.966967	-0.27055058	-0.694951	-0.80971855	-0.060765594	0.459546	0.15628067	0.13487971	0.21348172	-0.36572337	-0.12031368	-0.06943538	-0.0017527653	0.19063133	-0.6140984	-0.5456754	0.19294062	0.75192225	0.5658057	0.6391918	0.28476	-0.7710959	-0.22680719	-0.5093876	-0.01945356	-0.43013084	-0.7597268	0.7614818	1.6481299
0	-0.31682888	-1.6206468	-0.17966603	0.78323495	-0.44689515	-0.11320493	-0.14513975	-0.05070891	0.053764913	0.38029453	0.6235124	-1.0685865	-0.1518033	0.3139669	-0.37827432	0.23067185	0.45091784	0.48856094	-0.44843084	-0.30622184	-0.69176936	0.43958706	-0.5481744	-0.95869136	0.03972195	0.20808476	-0.29708222	0.26063588	0.77356493	-0.10930281	-0.46292046	-0.5841344	-0.4235136	-0.005733467	0.39525536	-0.3303025	0.36055213	0.7164947	0.6514661	-0.14269656	0.34760702	-0.91996497	0.9021571	-0.9340982	0.9800689	-1.0298163	-0.83205605	1.4581163	0.7364986
0	-0.4889589	-1.3194122	0.02791165	0.2592664	-0.7106754	-0.33193582	-0.3385956	0.03795917	-0.21335761	0.4788796	0.87311274	-0.7132174	0.8672612	0.34952798	-0.4517227	0.15123159	0.28055647	0.53770876	-0.50310034	-0.7170754	-0.5105961	0.515339	-0.42804354	-0.8228601	0.14552529	0.52570754	0.7776709	0.3693641	1.2125003	-0.6665811	-0.6694891	-0.20963748	-0.6907536	0.3598258	0.08529934	-0.54154676	-0.34087533	1.1081907	0.45413825	-0.31044555	-0.048453584	-0.59304845	0.81177646	-0.89290166	0.43019393	-0.76014704	-0.24997239	0.9883059	1.4550524
0	-0.13969542	-0.30315995	0.3151419	0.37548304	0.099704385	-0.3154971	-0.2971282	-0.6043826	-0.1688239	-0.6441477	-0.15454467	-0.65509164	0.37966344	0.1164373	-0.3393144	0.51871336	-0.44027242	0.4262919	-0.3821408	-0.10685787	-0.8536557	0.41474316	1.3393813	-0.35474724	-0.34216145	0.36678916	0.830049	0.11939965	0.20314646	-0.13333909	-0.5824758	0.80120623	-0.2602759	0.568703	-0.6770825	0.43966496	0.2029369	-0.055520773	-0.5856146	-1.522085	-0.89691436	-0.5674352	0.41577804	0.0070956447	0.22476836	-0.17011362	0.04998091	-0.5426271	0.98844904
0	0.057071984	-1.0051606	-0.43636027	-0.43071133	-0.45278662	-1.0198009	-0.3594989	0.104014836	-0.8044691	1.2495575	0.31031054	-1.3767604	1.1236349	0.6622757	-0.4093991	0.5418345	0.17510375	0.028553342	-0.23303962	-0.45733124	-0.7818596	-0.10421657	-0.11709111	-0.47588482	0.4771641	0.49858254	0.8160117	0.47633344	1.2561132	1.4489095	-0.623959	0.16353364	-0.34803098	0.46143097	-0.6444454	0.40242374	-0.47287413	0.20515397	-1.2343439	-0.56287193	0.24992596	-0.73674756	0.2699869	-0.30878192	0.7480274	-0.34417477	-0.3090157	1.0627288	1.4245954
0	0.28944427	-0.9824859	-0.8878892	-0.25150988	-0.57646173	0.27226442	-0.3114708	-0.17967474	-0.72913456	1.1840023	0.5523803	-1.6693704	1.211903	0.26414284	-0.40100142	0.23823935	0.32674494	-0.29133022	-0.785324	-0.15413256	-0.47205716	0.2741573	-0.21986666	-0.53584623	0.6996358	-0.5404951	0.86038977	0.19061634	1.1544286	1.3052973	-0.59720975	0.038302284	-0.4510117	0.14223658	0.20594554	0.010391026	0.32309628	0.38299003	-0.58563733	-0.31283978	-0.10991485	-0.30823374	0.04476791	-0.4871264	1.1846395	-0.65326965	0.3260434	0.9540888	1.7966716
0	-0.1819305	-1.6156656	0.32779622	-0.38109934	-0.3376701	-0.029521253	-0.32225183	0.46034577	-1.5634474	1.1898596	0.5153218	-1.5435351	1.1781311	0.16223957	-0.53349805	0.42315763	0.7803918	0.34514305	-0.4509514	-0.2559991	-0.10724718	0.9410767	-0.081366375	-0.5074729	0.729196	-0.053620156	0.8710239	0.70271075	0.8779283	0.719267	0.12246033	0.050862946	0.0849861	-0.38078788	-0.80696815	0.34119233	-0.4262502	0.51295453	-0.67780244	-0.4336015	-0.08793216	-0.25710586	-0.31926313	-0.15487549	0.37829843	-0.8455899	0.06738213	1.0828558	1.8974906
0	-0.6080125	-1.1948788	-1.5734817	0.21573615	-0.5229115	-0.22396621	-0.3782478	0.16067006	-0.94689715	0.49201894	-0.2305333	-0.6399029	0.0939594	0.2015178	-0.71195865	0.73905647	-0.15503307	-0.055125747	0.0016758346	-0.46581948	-0.22653106	0.06250929	0.40880477	-0.7461741	0.23506224	0.10071919	0.43584466	0.001257647	1.3108872	0.96282643	-0.3151748	-0.1138146	-0.46991017	0.45893365	-1.0257926	-0.33198458	0.59436226	0.18478395	-0.3198881	-0.8097974	0.7688018	-1.4399401	0.69025415	0.00034142422	1.0257437	-0.39031792	-0.39411157	1.2785354	0.94275266
0	-1.0749918	-1.6493697	0.59777087	0.007157412	-0.5100454	-0.034429	-0.8356366	-0.043876614	-0.47932914	0.4071869	0.6092347	-1.068908	-0.59246767	-0.44309145	-0.46948227	0.10262463	-0.038884163	0.97743696	-0.70935297	-1.3497263	-0.18569835	0.055494502	-0.36695677	-0.85655457	0.25183767	1.3060625	0.43464053	0.41236174	1.230734	0.9433749	-0.74707645	0.36850777	-0.30244818	0.6406398	-0.18411605	-0.3558345	-0.24549814	0.6020461	0.13454074	-0.45463362	-0.25960493	-1.3775005	0.5985709	-0.3985618	0.08450199	-0.4522558	-0.46788812	0.96845883	1.2459545
0	-1.0615631	-1.505365	0.8262399	0.05804853	-0.9128334	0.78780437	-0.6452916	-0.44186017	-0.17987892	0.34899503	0.74326706	-0.8291639	-0.692293	0.14674555	-0.47047126	0.23820756	0.2727625	1.0058818	-0.46612945	-0.6600095	-0.63418543	-0.090953775	-0.9073306	-0.87409574	0.4365738	0.943954	0.34590375	-0.110266075	1.2367194	0.81490344	-0.7271438	0.09142967	-0.018183205	0.6379496	0.9526967	-0.25079736	-0.2846355	0.40431878	0.48666862	-0.44802487	-0.5784841	-1.3864197	1.0223393	-0.05627594	0.2776147	0.05323837	-0.6007454	0.6375842	0.94133264
0	0.029182272	-0.63595235	-0.6387954	0.3266525	-0.5651278	-0.31161317	-0.14718221	-0.16898133	-0.58199924	0.6587847	0.3774515	-0.9344656	-0.061884064	0.21743102	-0.79200065	0.9308467	-0.09613508	0.23967081	-0.8631575	-0.872692	-0.4787666	-0.096452706	0.2842534	-0.8388814	0.25002974	0.10604139	1.1287208	0.12587255	0.9876549	0.67306817	-0.45260027	0.16019218	-0.67712665	0.50795746	0.04924392	0.16841656	0.08384187	0.96207374	-0.8512875	-0.46143222	0.4049967	-0.86196756	1.0342548	-0.42934275	0.65179104	-1.3300085	0.5721481	0.62705827	1.6858336
0	0.19477497	-1.1792091	-0.6738437	0.43788147	0.41530398	-0.033610523	-0.18158387	0.06656989	-1.410911	0.89036286	0.442407	-0.05196857	-0.46813184	-0.08454585	-0.19638444	0.5307791	-0.029590642	0.6179711	-0.94654137	-0.6012007	-0.8920375	0.24334796	-0.021652428	-1.1975925	0.3830701	-0.32912555	0.87566745	-0.27619556	0.45903343	-0.06726842	-0.25969046	0.54960674	-0.6235392	-0.028103888	0.0019654832	0.41884193	0.7209342	1.0311909	-0.2095199	-0.410452	0.39779693	-0.7961651	1.0293243	0.2853536	0.99571913	-0.81992614	0.62828845	0.9456748	0.90343547
0	-0.07740366	-0.52377504	-0.60432535	-0.9614918	0.800755	-0.18819904	-0.14696345	-0.14232272	-0.59447396	0.03431656	0.66761017	0.12501305	-0.37502414	0.13444583	-0.8035646	1.2848045	0.2505634	0.8081481	0.4540066	-0.54993874	-0.6049383	-1.2071279	0.6993032	-0.6208413	0.05633668	0.47760576	0.20419462	-0.40076095	1.2005893	0.5484391	-0.430625	0.77939475	-0.117082916	-0.44553652	-0.121676534	0.7577693	0.5183321	0.18771414	0.13081038	-1.4727712	0.21166798	-1.4772096	0.7139976	-0.7310815	1.414835	-1.762274	-0.321636	-0.021637246	0.7563073
0	0.070016146	-2.3239806	-0.42743117	0.6768916	-0.4003765	-0.7140193	-0.23476706	-0.13057394	-0.1739556	-0.30465135	-0.79439855	-1.014492	-1.0750422	-0.34456238	0.5177909	-0.09346914	0.39733782	0.7570392	-0.12428234	0.15463518	-0.44442564	-1.3875707	0.26312664	-0.11001203	-0.54853815	0.010882337	0.25880212	-0.4061615	0.909788	-0.10495318	-0.23154788	-0.28036928	0.098351166	1.3565065	-0.07808736	0.018740173	-0.17490563	0.5522261	-1.028853	0.18641943	-0.3816913	-1.2242067	-0.22222212	0.02045124	1.0236566	-0.028319787	-0.21818122	-0.63860804	1.1597514
0	-0.43214154	-1.9411926	-0.7100149	0.75043064	-0.037418406	-0.7140127	-0.31009263	0.5050987	-1.240663	1.3067473	-0.37838817	0.58235997	-1.046806	-0.14142615	-0.2410749	-0.2679444	-0.26728955	0.2748493	-0.63723826	-0.08327306	-0.9942022	-0.28800032	-0.7462037	-0.70594066	0.5740007	-0.7134139	-0.0978022	-1.2360519	0.8616693	0.49696478	0.2960231	-0.56093067	0.16609885	-0.48321983	-0.018196212	1.0741905	1.0199761	1.0628903	0.32241136	-0.76961726	0.44970766	-0.70963126	1.0592839	-0.75955635	0.40679336	0.047875922	0.27008513	-0.4675315	0.6443732
0	0.19283813	-1.3057805	0.04919175	0.613548	-0.53736323	-0.7471011	-0.02938322	-0.052489918	-0.9137688	1.0656873	0.25811288	-1.4043595	0.34560633	-0.49788606	-0.42136163	0.7108113	-0.31008813	0.45308483	-0.34733644	-0.86310565	-0.9338449	-0.48965418	0.7126085	-1.4111093	0.0798034	0.23218092	0.5801296	0.50027335	1.1449991	0.42863697	-0.5809995	-0.13020015	0.064693026	0.49554706	-0.3770926	0.049158398	-0.46658128	0.4647651	-0.6073336	-0.3252507	-0.080261454	-0.92481303	0.53196293	0.6979074	0.70116687	-0.29086792	-0.41738838	0.20675486	1.227702
0	-0.1395224	-1.0351692	-0.4837759	0.34346807	0.27704075	-0.20055814	-0.4174257	0.06053881	-1.5264553	0.73327655	0.02675662	-0.8839268	-0.05878965	-0.22108752	-0.49219686	-0.18704885	-0.04680452	0.53432393	-0.16106085	-0.1882532	-0.2049968	-1.4637172	0.86970127	-0.6898801	0.13316281	0.14367302	0.37142304	0.39680701	1.7857335	0.5556399	-0.5599684	0.57365525	-0.50326955	1.4941356	-1.0730313	-0.2539977	0.5800725	0.774586	-1.3093376	-0.28674063	-0.36678392	-1.1054865	0.59361154	-0.33129317	0.75035846	-0.533175	0.625308	1.2675858	2.2126956
0	-0.5264273	-0.7227495	-0.5553556	0.05991638	0.13149641	-0.042804785	-0.62072474	-0.22575393	-0.86058253	1.4716048	0.2902126	-0.7027443	0.34380203	-0.19668297	-0.5967279	0.64431924	0.2817913	0.19142252	-0.30343494	-0.44927588	-0.40272164	-0.11736462	0.07297586	-0.54679143	-0.40671948	0.27496368	0.9996034	0.28415284	0.83909017	0.12041979	-0.5779097	0.58564025	-0.30936313	-0.8467866	-0.96014994	0.10523448	0.44839087	0.5451289	0.0009777378	-0.84098136	-0.3500745	-1.3027323	0.5950796	0.14132278	0.9874038	-0.548836	0.04127768	0.7066952	1.675244
0	0.11508912	-0.7226854	-1.0230863	-0.032778945	-0.6221476	0.4331019	-0.38895637	0.026331445	-1.5052922	0.7701962	0.30695155	-0.2170261	0.20153733	0.10037437	-0.17827451	0.80032825	0.3301828	-0.42196378	-0.5445065	-0.9349466	0.4190671	-0.037664875	0.5301549	-0.6862786	-0.05188591	0.48412514	0.2999536	0.15742046	1.4359046	-0.20887215	-0.25171158	0.55709636	-0.5271833	-0.48101357	-0.7647616	-0.5388311	0.25509006	0.86313844	0.4286591	-0.7231541	-0.46062222	-0.8004525	0.93346614	-0.99517673	1.2189639	-1.1443477	0.37284884	2.0278046	1.5057387
0	0.21035704	-0.6467423	-0.0026525566	-0.04915906	0.4588039	-0.33189508	-0.7342414	-0.030319681	-1.5930321	1.1155975	0.52041835	-0.18293354	-0.6371126	-0.22916652	-0.7836656	0.5320734	-0.14742257	0.47343633	-0.29600957	-0.01624774	-0.504577	-0.11640506	0.0070153903	-0.31423345	-0.028682854	-0.118470475	1.7071404	0.46295795	0.57191664	-0.21660212	-0.11164707	0.26434144	-0.08911766	-0.326743	-0.5511537	-0.05655859	0.011074318	0.54501486	0.0016859754	-0.5559693	0.021703148	-1.6369247	0.8508908	0.4659149	0.66641897	-0.58296126	0.73210174	0.15410966	1.9841043
0	0.20240733	0.036814444	-0.2524918	0.25677642	0.7442681	0.31002474	0.5952592	-0.46322146	0.15579696	-0.60432863	0.3260015	-0.7898385	0.057337254	0.56244034	-0.39889055	0.26286852	0.49316224	0.5700658	-0.1321595	0.5157022	0.19112208	0.14623104	-0.47556043	-0.59576344	-0.20971814	-0.70137215	0.032877438	0.15877597	0.118187934	0.012519815	-0.9934349	-0.010177475	0.46818152	-0.13459788	0.18578383	0.3561467	-0.3507741	-0.25482878	0.06083937	-1.9517751	-0.39383036	0.049782973	1.39336	0.19664842	0.69131166	-0.1040374	0.23728295	-0.12389043	0.55028594
0	-0.0569932	-1.2938902	0.110669106	-0.6541919	0.26355934	-0.7729739	-0.32468683	-0.01892914	-0.15303238	0.3310873	-0.51819855	-0.14780676	-0.86168015	-0.32734892	-0.7422205	0.8351474	0.31417474	0.16372319	-0.7609196	-0.9493655	0.036696464	0.4690276	0.22553529	-0.645366	0.24301258	0.5630267	0.5948574	-0.099623114	1.034739	0.040531486	-1.1970894	0.046812974	-0.0035409117	-0.20349665	0.2964528	0.96642035	0.22663057	0.5311668	0.3616662	-1.0101349	-0.010720278	-1.1830573	1.2135892	0.07456201	0.6129437	-0.30342636	0.4079827	0.013717172	1.2972085
0	-0.8821779	-1.363837	-0.58720386	-0.22863688	0.21992405	-0.048910584	0.16920559	-0.06687307	-0.7347839	0.06913508	0.703125	0.37070882	-0.14223032	-0.51906055	-0.46041596	0.5687517	-0.3662869	0.31311888	-0.24107043	-1.0380182	-0.05817606	-0.6324756	0.76107913	-0.8168299	0.2556552	-0.037347384	0.46034735	-0.013073061	0.47666523	-0.6357108	-0.71005005	0.64653754	-0.48658514	0.295962	0.10286759	0.18195133	0.45438474	1.5259553	0.52652025	-0.570867	-0.05632655	-1.0888164	0.6635839	-0.47442883	0.92460686	-0.94345444	-0.48116305	0.32980835	2.1830475
0	-0.29832858	-1.5414404	-0.2541816	-0.5113662	0.12617782	-0.5440212	-0.67965627	-0.2576534	-0.9433951	0.31147584	0.3570509	0.58749425	-0.7587744	-0.7363435	-0.77134717	0.6786183	0.10138991	0.12592694	-0.16345565	-0.54120594	-0.8065534	0.5416869	0.10994544	-0.48972705	0.24633132	0.4617961	0.51421195	-0.7254617	1.0274348	-0.7775794	-0.25009158	0.6071753	-0.62796384	-0.16084905	-0.30083603	0.115661845	0.60938305	1.8242748	0.5305338	-0.5855615	-0.5536739	-1.3059976	0.8728754	-0.079949304	0.17566377	-0.9490408	0.097092666	0.27434212	1.8339295
0	-1.0474259	-1.9112505	-0.7263677	0.07212068	-0.582653	-0.029804595	-0.3880527	-0.038661055	-1.328648	1.0793631	0.72330743	0.7110452	-1.061821	-1.0003394	-0.79953665	0.41750064	0.07334761	0.73181146	-0.4874711	-0.7280394	-0.7446165	-0.19765857	0.36915517	-0.8249797	0.93506646	-0.094316244	0.1584866	-0.48881242	0.7519008	0.2022457	-0.24194512	0.2274738	-0.7952787	-0.3442076	-0.38813376	0.5439704	0.12871268	1.1171398	0.75787663	-0.43634886	1.1826681	-1.1655905	1.2859222	0.63518345	1.177414	-0.021550758	-0.3179485	0.09938506	1.7731751
0	-0.5605697	-1.6024214	-0.4403339	0.28001052	-0.31578037	0.36814585	-0.19614398	-0.11098266	-1.505934	1.2224721	0.65301836	0.6620964	-0.6740301	-0.84222114	-0.57990485	0.46811718	0.10878901	0.44766447	-0.724486	-0.97764003	-0.72056764	-0.10112232	0.15937267	-0.918823	0.53140306	0.13063781	1.306557	-0.07181117	0.4135569	-0.13009496	-0.28240976	0.27795953	-0.31181982	-0.04916208	-0.4014199	0.6066556	-0.18631394	0.7883108	0.13042372	-0.04241857	0.45742086	-0.95498097	1.2700903	0.5387799	0.5311787	0.21738249	0.24850756	-0.3944592	2.3689404
0	-0.69896257	-1.8355831	-1.0651013	-0.59741	0.4888449	-0.14685564	-0.4296729	-0.16429482	-0.2896468	0.69040906	0.4055712	1.0010757	-1.1742214	-0.6551389	-0.7015659	0.4192712	0.42923442	0.09518176	-0.27784723	-1.2414389	-0.62991476	0.124114215	0.07308396	-0.5196568	0.94846165	-0.071041144	0.2964326	-1.5629175	-0.030150669	-0.54414624	-0.10917302	0.2101909	-0.5716812	-0.57422596	-0.4293317	0.39688602	0.34277555	0.76558125	0.32899946	-0.8855852	0.88013124	-0.81467634	0.9308301	0.24983619	0.9440338	-0.15638943	-0.31893447	-0.37172815	1.8967292
0	-0.2169953	-0.67617583	-0.73854774	0.7872953	0.41308326	-0.1298943	-0.7609021	-0.05848078	-0.82509136	0.27538502	0.71758807	-0.49192336	-0.5564649	0.4241245	-0.57840616	0.8038845	0.25463906	0.51225406	-0.08375918	-1.2760559	-1.328522	-0.30923718	-0.09658299	-0.93433326	0.32588688	0.11247034	0.18619429	-0.842801	0.96120983	0.41213375	-0.14191271	-0.8432035	-0.40327284	-1.0833017	-1.0465467	-0.10693754	0.84223515	0.51828915	-0.41286507	-1.3760132	-0.20081532	-0.020259157	1.4727381	-0.4874076	1.0441445	-0.9080192	0.21259174	0.6674212	0.78651744
0	-0.005724236	-1.1565372	-0.9045728	-0.16145115	-0.1788807	0.12441626	-0.628518	-0.4672086	-0.78495073	0.39841294	0.29646018	-0.36160114	0.3334743	-0.5466508	-0.41826406	0.5983773	0.570086	-0.06455815	-1.0081741	-0.33118203	-0.86666924	1.1454026	0.14611083	-0.56511176	0.24461232	0.17384069	0.69629264	0.29812208	1.1013837	1.2285432	-0.50986725	0.64149404	0.095109984	-0.3930462	-0.0038879311	0.7976534	0.064923584	-0.051381912	-0.025382722	-0.9265488	0.61810935	-1.3036082	0.09675103	0.27648976	1.1400512	-0.52426744	0.12344199	0.6117642	2.1134257
0	0.07224228	-1.2501681	-0.34489593	-0.09010453	-0.43362784	0.05084739	-0.4375306	-0.6972681	-1.0618786	-0.1238103	0.11263929	-2.1059673	0.587699	0.21537167	-0.26528016	1.0126219	-0.3326137	0.6930762	-0.7234879	-0.16238302	-0.87895536	0.64006513	0.40299565	-0.8133391	0.00034034546	-0.30562964	0.77417094	0.054288782	1.189476	0.03247229	-1.2212732	0.5247511	-0.08929363	0.07376643	0.28385165	0.058271114	-0.22256309	-0.4986153	-0.918537	-0.292888	0.20163473	-0.69039476	0.2841857	-0.32479438	1.3618711	0.15232413	-0.43674132	0.7359067	1.9832361
0	0.074304916	-1.2673421	0.00997412	-0.6419958	0.007174618	1.1576886	-0.47687054	-0.16200317	-0.08149721	-0.11222281	-0.16894548	-1.081954	-0.47484314	0.3863179	0.0855894	-0.5419864	-0.14862996	0.058871694	-0.83040035	0.49402156	0.29816914	-0.7506271	0.59300554	-0.46546024	0.5196577	-0.34770498	0.51869506	-0.12225579	0.45292234	1.8805839	0.05169946	-0.31694326	-0.7351714	0.33946046	-0.32356578	0.52631426	-0.5728187	0.5608628	0.18517618	-0.028674953	-0.17517413	-0.34476045	0.7117954	0.04124271	0.20201239	-0.8974521	-0.0348645	0.07114392	2.2857864
0	0.43749908	-0.54131454	-0.3971607	0.54151976	0.20313838	0.250241	-0.4719684	-0.47685465	-0.6142651	0.17676206	0.08200036	-1.262799	-0.38578716	0.30790234	-0.2412805	0.13387674	0.106268756	0.5019697	-0.79763526	0.16325071	-0.89648026	-0.47161633	-0.21205024	-0.048949294	1.0410964	-0.25312912	0.45963046	0.38778743	1.2053012	1.1251596	-1.104807	0.53212285	-0.46972814	0.20882337	-0.07653827	0.64720505	0.13173035	0.5755527	-0.39792043	-0.6745516	0.4881717	-0.74336547	0.21282484	0.43504313	0.69702697	0.20074528	0.2576067	0.4318307	2.1008317
0	0.6500987	-0.5889808	-0.35076094	0.22064745	0.23133132	0.35223472	-0.3323166	-0.427259	-0.6096346	-0.19947289	0.07799353	-1.5195328	-0.53483826	-0.003481096	-0.18971865	0.4490987	-0.16689996	0.23032081	-0.809704	0.36780867	-0.66480446	-0.40241942	0.17113794	-0.13057168	0.68499535	-0.6537774	0.4739475	0.57927436	1.4601167	1.1896192	-1.1842165	0.22568783	-0.3400771	-0.2764893	-0.24971153	0.8387627	0.26553047	0.45752925	-0.58402485	-0.5034188	0.720396	-0.8975005	0.004044633	0.20571771	1.1735953	0.09029554	-0.11327468	0.8305138	2.270027
0	-0.87492305	-1.7724599	-0.62796104	0.7220781	-0.72719795	-0.30868924	0.040746655	-0.22747453	-0.5319365	0.3424726	0.47356293	-1.1368433	-0.5505715	-0.7858677	-0.7521449	0.060846567	0.3092803	0.84989154	-0.97110796	-0.6498534	-0.030857202	-0.14807807	-0.16299823	0.049300224	0.6691164	-0.018439237	0.89522153	0.26310307	0.5448295	0.96918035	-0.6548854	-0.008320445	-0.38380697	-0.38385355	-0.23902267	0.6803009	-0.23267497	0.24440515	-0.36226737	-0.44626847	1.0713028	-1.175548	0.8896714	0.20610537	0.85427	0.34787938	-0.15847188	-0.51398504	2.190622
0	-0.21858603	-1.6055067	-0.66713995	-0.1332179	0.5434933	0.7965577	-0.58728176	0.037638944	-1.4185101	0.031187274	0.11964097	-0.7270182	-1.0678174	0.00033118977	-0.36859432	0.37864426	0.041752543	0.50243634	-0.37132952	-0.3390754	0.5488564	-1.9654416	0.1404263	-1.2056242	0.4009629	-0.008265721	-0.042962197	0.051011663	2.0174136	-0.4470205	0.08375154	0.9258757	-0.72787184	-0.09637531	-0.7216763	-0.037111886	0.76923543	0.24747454	-0.30519584	-0.27911967	0.9176549	-1.5390382	0.32806832	-0.4099868	0.9486598	-1.1103079	-0.087956496	1.5618818	1.8510929
0	-0.2675372	-0.0047440296	-0.8719259	0.5314868	0.5914167	0.39012396	-0.543633	-0.4460543	0.20604327	0.5751207	-0.16158329	-0.89105207	-0.87539506	-0.029897425	-0.060953986	0.9140567	-0.4489979	-0.23380403	0.02123537	0.45365754	-0.5950326	-0.13086767	0.27705267	-0.8081259	-0.2890282	0.4055298	0.62564224	-0.21065296	0.65510255	1.7892501	-0.14791241	-0.012453768	-0.47675917	-0.3645033	0.07494702	-0.16497746	0.10326488	-0.8678207	-0.3358439	-0.06340274	0.08381359	-0.68591297	0.8869703	0.3789141	0.8755623	-0.5175731	0.60113466	1.2761877	1.5367876
0	0.23076427	-0.9418107	-0.09598142	0.44691905	0.61576766	-0.0031245626	0.31401393	-0.55951726	-0.16429253	0.20407818	0.6085229	-0.17913397	-0.65472955	-0.21521403	-0.62587327	0.72739744	0.24400519	0.57223	0.05121722	-0.1913137	-0.8878994	-0.90428835	-0.19818337	-1.2190367	0.061865367	0.5546643	-0.39084876	-0.10091642	0.54482293	0.18367094	-0.8302646	-0.28164843	-0.3346897	-0.39130434	0.01642277	-0.022430437	1.4695234	0.33237383	0.14760877	-1.0822695	0.0432732	-1.0567582	1.1352812	-0.52832127	1.1164366	-0.19606988	-0.8648031	0.7707575	0.971522
0	0.6866303	-0.69346505	-0.67353505	0.33024943	-0.16959926	-0.6042772	-0.16461793	-0.07789636	-1.6908461	0.99298346	0.6380627	-0.13209492	0.37067452	-0.21758915	-0.9467497	0.3006946	0.52193135	0.7222361	-0.7686477	-0.77700216	-0.57636404	0.63325024	-0.80557084	-0.8900886	-0.11784447	-0.57514155	1.2457286	0.16723599	0.3886603	-0.4915434	-0.49114445	0.069192074	-0.42048153	0.10987482	0.14973037	0.14380392	0.35187408	0.27915853	0.19569902	-0.6895979	0.05033572	-0.64116305	1.378492	0.21323653	1.0526862	-0.69025797	-0.023064947	0.35712948	1.721698
0	0.15806651	-0.79895824	-0.58121574	0.8848985	-0.11136031	-0.6161109	0.053122204	-0.453735	-0.59786433	0.371953	0.086859785	-0.72527146	-0.11047486	-0.053270407	-0.35830465	0.530703	0.47233453	0.9140288	-0.5819886	-0.017380275	-0.9821627	0.05908748	-1.0060089	-0.9867199	-0.554359	-0.3466769	-0.14734177	0.23172167	0.2628433	0.19414635	-1.3483251	-0.7962723	-0.08752705	-0.021183852	0.6297713	-0.36674374	0.539179	-0.3398322	-0.009845446	-0.7188854	0.37124225	-0.5213274	1.1688925	0.04743485	0.8827659	-0.10601846	-0.6868359	0.16917059	1.111519
0	0.06523585	-1.1524553	-0.9757458	-0.3457263	-0.53248453	-0.53258157	-0.26989764	-0.10227204	-0.9119411	1.3314741	0.9072889	-0.88759905	-0.09624719	0.362219	-0.8112989	0.30817288	0.2760275	0.25571436	-0.56022996	-0.7169674	-0.040736414	0.6504642	-1.2293155	-1.242573	-0.30648822	-0.5055427	1.2002677	0.31185037	1.450953	0.70891494	-0.8784909	-0.58717173	-0.15396167	0.46488258	0.4404743	0.27806336	0.4593067	0.27452087	0.68836236	-0.5523335	0.21553518	-1.3171844	0.712044	-0.6449051	1.1853548	-0.5979351	-0.15407372	0.9416117	1.5517036
0	-0.16446449	-0.9095651	-0.32583207	0.41543686	0.75611997	-0.1746124	0.018583316	-0.50674033	0.46639878	-0.289463	0.12590656	-0.6595274	-0.009176258	0.37920037	-0.15517572	1.4815704	0.57860065	0.64365405	-0.3959288	0.42482042	-1.0639831	-0.049020614	-0.90996474	-0.687447	-0.48025933	-0.15523355	-0.15140949	0.22474824	0.12435217	0.61448175	-0.8414662	-0.5275471	0.5453315	-0.8339691	0.1768126	0.48191467	0.15313223	-0.2459374	-0.11839968	-1.0172765	-0.09470677	-0.6999481	1.3190417	-0.01816887	0.637456	-0.02368557	0.10766783	0.13001071	1.4498317
0	0.3066859	-0.66161036	-0.0266086	0.28355846	-0.22996233	-0.0074891592	0.0053977026	-0.3738352	-0.90784335	0.028524484	0.6735337	-0.96686465	-0.5013543	-0.43825954	-0.5783891	0.6095079	0.121194966	0.51850504	-0.6886556	-0.47438896	-0.38984782	0.11457301	-1.1406559	-1.0538553	-0.1790395	-0.12674911	0.61285895	0.05958934	0.5939673	0.58381826	-0.72924656	0.1498814	-0.9260051	0.44625798	0.79860485	0.42664084	0.9111894	0.5066279	-0.21228282	-0.89698124	0.6287197	-1.2811493	1.1106404	0.13343742	0.96431553	-1.0239058	0.6110811	0.01342951	2.128905
0	-0.54898006	-0.69626546	-0.5077808	-0.36281464	-0.24324141	-0.58571357	-0.18696368	0.046830032	-1.263462	0.7741713	0.37938327	-0.79521906	-0.93707734	-0.2013504	-0.874143	0.66022974	-0.066119954	0.78928715	-0.8140824	-0.9484056	-1.2287021	0.34995264	-1.1010847	-0.6999372	-0.040991377	0.020888245	0.66041714	-0.38046867	0.49483806	-0.7120903	-0.3293393	0.061041214	-1.0285224	0.1804719	0.561125	0.38664275	0.8324295	0.53286725	0.15722898	-0.5013657	0.7963446	-0.86402977	1.2440944	0.17077953	0.6664878	-1.012567	0.30128124	0.41261777	1.9132354
0	-0.5599208	-0.20436382	-0.1810183	-0.1884431	0.59729296	0.17911625	0.45040473	-0.0032346188	-0.5381647	-0.1261187	0.037504867	-0.8780009	-0.057731673	0.1967022	0.090970695	-0.08799675	-0.24938291	0.5300785	0.13931489	0.034625847	-0.33612713	0.021743232	-0.029683081	-0.96507245	0.056105886	-0.07069479	0.3898905	-0.29165846	-0.5663747	-0.5637261	0.10360068	-0.2487908	-0.06473539	0.3819577	-0.581457	-0.06213596	0.11024274	-0.070166185	-0.46057853	-1.3222399	-0.97107625	-0.16512984	0.7933921	-0.11538691	0.03550701	0.9957278	-0.004172602	-0.074428745	0.9676793
0	-0.0042000115	-1.7487588	-0.5639183	0.79677033	0.19599086	-0.2278486	-0.07520582	-0.16901931	-0.6112397	-0.116241425	1.0655308	-0.21941803	-0.69856626	0.20743889	-0.51941305	1.2203901	-0.10347984	0.47886047	-0.08888075	0.18530023	-0.32240856	-0.3530575	-0.94936264	-0.87702966	0.3517414	-0.39271444	-1.1251624	0.011175442	0.5568726	0.5748895	-0.1389132	-1.0537167	0.056890145	-0.28478065	0.48697153	0.1644336	0.033448923	0.22649567	-0.25196138	-1.0101635	-0.22358187	-0.52910227	0.8068688	0.25575978	0.57989776	-0.5226381	-0.691325	0.8248337	0.9576793
0	-0.15763496	-0.3744778	0.32986838	0.29773325	0.16015343	0.70606047	-0.18149278	0.1684038	-0.90988773	-1.1048563	0.44454616	-0.34765545	-0.5276177	-0.33872268	-0.3706596	0.5220239	-0.15407617	0.31375626	-0.43637434	0.15423584	-0.75275356	0.5892071	-0.41368148	-1.2405072	0.5298899	0.10816835	-0.042767465	0.06818117	0.68614155	-0.1560224	0.17694518	-0.7946775	-0.015001323	0.22969362	0.40393487	0.39825436	-0.29477012	0.59475297	-0.5451334	-1.017484	-0.15672128	-0.2512779	0.75747794	0.36258253	0.4177691	-0.47357205	-0.15373935	0.28636375	0.527751
0	0.49124563	-1.3104644	-0.18833655	0.2552008	-0.08910682	0.57577777	-0.55087805	-0.24051937	-0.7568281	0.4891609	-0.76190543	-0.95046484	-0.8044358	0.3187319	0.3543562	0.14178313	0.015262487	-0.08330045	-0.65360475	-0.19075736	-1.31329	0.3022423	0.7651426	-0.7938642	-0.04771999	0.2425829	0.508413	-0.38489452	0.32387757	-0.04163928	0.0038838875	-0.28789213	-0.46676648	0.3072505	-0.08441671	0.5871743	-0.1454211	-0.003006285	-0.7328073	-0.7652799	0.3532422	-0.94643056	1.414742	-0.06958653	0.6924216	-0.3308211	0.80948013	-0.0507846	0.70823437
0	0.06845223	-0.8023527	-0.48912612	-0.26526937	0.525788	-0.2524283	-0.34612858	-0.06050466	-0.639245	0.52150106	-0.4452905	-0.48781705	0.070453845	0.3004196	0.039697994	0.19604875	-0.47475737	0.37443167	-0.6123303	-0.26875222	-0.1567928	-0.96086025	0.31092924	-0.25521168	0.09522235	0.36576328	1.0533565	-0.7261538	-0.55952704	-0.15047891	0.85437596	-0.04527022	-0.15033352	0.25590226	-1.1657581	0.91207093	0.37620282	0.44053754	-0.55239415	-1.689287	0.12654336	-0.6889235	0.40061867	-0.43513745	0.3773039	0.04413893	0.80848813	0.80447406	1.7191807
0	0.24788965	-0.65407056	-0.142859	0.8887233	0.42151922	0.33368823	-0.049623374	-0.3702686	-0.81762123	0.86713123	0.29877484	-0.37028867	0.039410688	0.5387608	0.2926119	0.20868713	-0.43928456	0.06794881	0.12643555	0.30803806	-0.93539304	0.02054397	0.5934182	-0.7349236	-0.80549914	0.39737847	0.36306083	0.060514368	0.78937066	-0.3006358	-0.3836662	-0.324757	-0.022256719	0.9965148	-0.657833	0.4081076	0.38433573	-0.06100665	-0.4762254	-1.3757293	-0.17006324	-0.41762692	0.5860685	-0.29676256	0.74556696	-0.63127005	0.5714951	-0.00071787136	1.0677929
0	0.27596575	-0.27383354	-0.42779392	0.40125543	0.26926097	-0.59504557	-0.05222351	-0.6770029	-0.45990157	0.05994531	0.109820716	-0.22032955	-1.0053042	0.21079084	0.15594475	-0.8206671	-0.5048352	0.4836584	-0.48353842	0.24451959	-0.8170641	0.08625452	0.94608194	-0.56027657	-0.81852245	0.5582531	0.5519133	-0.3768019	-0.3741687	-0.51127106	0.41045505	0.16716878	0.14185476	0.94678056	-0.29332885	0.11497899	0.33810988	0.35407338	0.17711438	-0.60247225	-0.009445585	-0.5006707	1.1202217	0.13064505	0.04570983	-0.025564589	0.3902796	0.839412	1.4432671
0	0.5075773	-0.53658867	-0.5503139	0.7710171	-0.30895838	0.6159658	-0.62149084	0.23411864	-0.0370634	0.04633721	0.37683746	-0.61463356	-0.44071746	0.42290163	0.022997286	-0.0039486666	0.1563676	0.44339797	-0.04196627	-0.60920113	-1.0025076	-0.50117385	0.19890088	-0.68263996	-0.7897678	-0.15928632	0.037763674	0.41020024	0.22119564	0.4315957	0.784063	-0.90778697	-0.24762425	-0.1405514	-0.7238721	-0.07570763	-0.1733682	0.60609126	-0.7144504	-1.1315343	0.60464257	-0.16678336	0.8934	0.12724435	0.9363309	-0.6311981	0.39924183	0.58673847	1.1646162
0	0.07326102	-0.6095792	0.06485423	0.6757212	0.39765054	-1.2142776	-0.037123125	-0.12317282	-1.347951	0.90068775	0.20835787	-0.24972272	-0.40118176	0.5981849	-1.1134334	0.18164277	0.17468755	1.1848495	-0.19434206	-0.8895715	-0.68666434	-0.04336735	-0.33341867	-0.6531974	-0.20626056	-0.24708556	1.0583907	-0.35904884	0.45486337	-0.99315596	-0.85001427	0.7597333	-0.18405373	0.8236338	-0.5229933	-0.042566616	0.97475964	1.3422908	0.40834543	-0.13908936	-0.4984745	-0.5617952	0.354944	-0.7997712	0.6505435	-1.1400486	0.20295234	0.02710953	1.7047113
0	-0.6575574	-0.40264574	0.43732297	-0.58660537	0.65889144	-1.0382031	-0.24407874	-0.39557567	0.49105585	-0.2254488	-0.32849547	-0.68599945	0.6436277	0.59363186	0.16984025	0.063601576	0.50816476	0.75851834	0.0667923	0.41362086	0.42841274	0.42700484	-0.005037538	-0.8690878	0.043820992	-0.23994602	0.14845906	0.4036079	-0.37673995	-0.4542497	-0.7548123	0.22041717	0.38332045	-0.753916	-0.21619155	0.25609285	0.49441475	-0.1674264	0.5933594	-1.2600864	-1.2168812	-0.25821623	0.6129845	-0.18726183	0.029837565	0.109331354	-0.46387544	0.41347033	0.4231331
0	-1.1511948	-0.6384049	0.42164195	0.6152478	0.293564	-0.31178826	0.5245546	0.12353626	-0.478048	-0.08271377	0.69046474	0.16773765	-0.25588733	-0.39037448	-0.18485813	0.85361046	-0.15969945	0.5203843	-0.10620426	0.7394771	-0.16988435	0.30406725	-0.5755203	-0.76667136	0.088343844	-0.6076386	-0.3131138	0.027331572	0.40621686	-0.4427731	-0.6332787	-0.53434265	-0.2108118	0.34062704	-0.19669993	-0.06760851	-0.58425725	0.26552752	0.1029884	-1.5872916	-0.6149298	0.34681436	0.73184794	-0.13691889	0.42790213	0.59360737	-0.51225907	0.14347565	1.0768204
0	-0.10574041	-1.0758901	-0.48426837	0.23543449	-0.055690806	0.4093182	-0.60030293	0.17758313	-1.0534933	1.2284601	0.37627813	-0.5742369	0.49484316	0.0046746125	-0.73085237	-0.21325864	0.23272423	0.3301129	-0.7159612	-1.257231	0.21233761	-0.2988591	0.1802727	-0.06675925	0.08117071	-0.24011408	1.1405014	0.24530385	1.056099	-0.28621832	-0.30559406	0.9661204	-0.46723026	-0.5842102	-0.8011978	-0.9507355	-0.5900123	0.49141967	-0.7075091	-0.6031613	0.09388396	-0.8065903	1.4816084	-0.4906567	0.587468	-0.3013386	0.17313276	1.0996498	1.9662867
0	-0.3211483	-1.7666391	0.18514176	0.7869525	0.48663092	0.75221556	-0.27732182	0.25755334	-0.60836613	0.2977583	0.27716425	-1.2033037	1.6016346	-0.028490564	-0.30945197	0.9550228	0.44036105	0.0031244098	-0.5205108	-0.61161375	0.21313834	-0.64752454	0.20647717	-0.70166296	0.17357317	-0.01941633	0.39258572	0.5517169	1.2861426	1.0710053	-0.07035369	0.38835686	-0.33430797	-0.13449349	-0.65687317	-0.46091104	-0.06263506	-0.19909348	-0.68253756	0.17856227	0.97682303	-0.8511183	1.0590183	-0.9852421	1.390973	-0.43589765	-0.83290064	1.6674143	1.2418963
0	0.6135152	-1.0258354	0.15306039	0.26646948	0.30378088	1.3834549	-0.62783694	-0.17256498	-0.9522558	0.7273073	-0.123343706	-1.1788664	0.10804802	-0.5915874	-0.4491338	1.0770832	0.4621885	0.2213146	-0.22510882	-0.86551225	-0.307742	-0.30287167	0.2247944	-0.83455294	0.26527336	0.69264525	0.45343238	0.7935077	1.4936422	1.7078347	-0.3017667	0.46092582	-0.50549024	-0.22351407	-0.24938494	-0.0060276594	0.17641278	-0.086920254	-0.60057884	-0.20588656	1.0575423	-1.0021114	0.73524874	0.29394168	1.0819618	0.17149524	-0.32064682	1.7418959	1.8410336
0	-0.63256717	-1.6758732	-0.771949	0.8601703	0.2819462	0.8130473	-0.2710401	-0.14164029	-1.4231656	0.4250574	-0.5908817	-1.5299191	-0.06758731	0.09686497	-0.7103602	-0.69254255	-0.19738224	0.54885674	-0.27560383	-0.31713206	0.57144964	-1.3067279	0.28440762	-0.20737307	0.36310586	-1.1838528	0.5763235	-0.45621148	0.48329604	1.2012045	0.2679052	0.73367876	-0.20510752	0.122580275	-0.432255	-1.030109	0.61047876	0.09369466	-0.015553762	-0.06220072	0.84882414	-0.08042682	1.0515376	-0.16590299	1.592132	-0.731096	-0.20393623	0.5759022	2.3163078
0	-0.080734804	-1.0961071	-0.9267792	0.5259033	0.06464388	0.6821469	-0.37770873	-0.42712918	-0.94970554	0.77460194	-0.23194343	-1.2009444	-0.16425769	-0.1472175	-0.30221832	-0.5054159	0.057921827	0.10215419	-0.35062915	-0.45877123	-0.15625519	-0.10205306	-0.35355085	-0.32709742	0.6922173	-0.34018418	1.1426288	-0.49212798	0.52218324	0.41398308	0.15245192	-0.10332785	-0.5278652	-0.22004074	0.2478016	-0.17902307	0.87571156	0.15790702	0.33480197	-0.9230596	0.83417743	-0.2280941	1.4029802	0.018966055	0.40240896	-1.3054355	-0.14107776	0.7964412	2.2259681
0	0.13001122	-0.6866954	-1.0010756	0.6012543	-0.48933783	0.29450104	-0.5745423	-0.16760239	-1.6061969	1.4258796	-0.32877833	-0.4974787	-0.28940982	-0.051263325	-0.5428382	-0.38285866	-0.044271156	0.15326391	-1.0084959	-0.8554127	-0.7591081	-0.43444884	-0.2459016	-0.78473026	0.29754823	-0.51564115	1.4847897	-0.36389703	0.6470512	0.11527892	-0.25485227	0.39532524	-0.17612536	-0.083831	0.1565784	-0.11246337	0.729477	0.47664994	0.24899122	-0.5236835	0.95002556	-0.4178923	1.3563228	0.18391503	0.51154107	-0.97054434	-0.29341343	0.5367407	2.736325
0	-0.16813654	-1.1218293	-0.9132192	0.7901427	0.10594112	0.031455524	-0.04734086	-0.18484753	-0.70220727	1.0000782	0.39403763	-0.585056	-0.368495	-0.46491057	-0.44408762	0.071374774	-0.074623145	0.105130605	-0.60804117	-1.2415645	-0.37227058	0.14485708	-0.5579406	-0.59255254	0.28489172	-0.4667999	1.1903751	-0.36570564	0.11023997	-0.07485072	0.004106241	0.2720209	-0.22191472	0.15889233	-0.19815499	0.14140855	0.25058168	0.67407566	0.13500124	-0.87999344	1.1046243	-0.96724606	1.4795072	0.08935506	0.5742828	-1.1763271	-0.12803267	0.67824614	1.8208972
0	-0.2137136	-0.9302017	-0.002255535	0.44944945	0.19755451	-0.71126693	0.18561223	-0.46876824	-0.5855558	0.027982613	0.85006636	-0.8312835	-0.31432098	-0.25682455	-0.598391	0.63220257	0.081577204	0.47242817	0.18063967	-0.20782721	-0.79821926	-0.5774732	0.037564863	-0.9842138	-0.05356518	-0.014879017	1.0536771	0.35306495	0.6243715	0.030745994	-0.967867	-0.59584975	-0.24206248	-0.23177154	-0.1849042	0.08586543	0.029422345	0.12967706	0.54708534	-1.5039622	-0.4846473	-0.4353904	1.5534717	-0.30936366	-0.7010966	-0.11353416	-0.9568964	-0.06731967	0.62413967
0	-0.564383	-0.3502934	-0.52246946	0.5019056	0.5333785	0.49767858	-0.43066138	0.03935616	-0.9446972	-0.67362595	0.40237117	-1.4584011	1.4281157	0.5106754	-0.23567957	0.364168	0.11362495	0.42021447	-0.527463	-0.25665715	-1.0485487	0.15730613	-0.19593446	-0.72654825	0.1159717	0.6991373	0.55555177	0.11128047	0.9917222	0.8141105	-0.14679985	0.37530184	-0.27368897	-0.41112572	0.20093772	-0.44377178	0.25584713	-0.07246535	-0.41765723	-1.147982	0.04572597	-0.39865124	-0.1249154	-0.4879304	1.399349	-1.2196885	-0.34951073	0.51691425	1.1808636
0	-0.25344685	-0.18159087	-0.3938128	0.3880127	0.3638425	0.46430773	-0.33472553	0.28777432	-0.8212806	-0.43047997	0.09188474	-1.5606574	1.1177217	0.6724393	-0.56569576	0.33650905	0.60912997	0.33598554	-0.35947728	-0.59615386	-0.7971193	-0.8219315	-0.11035189	-0.5366177	0.2894613	0.71325046	0.6111203	0.18012549	1.0047182	0.5616112	0.2076433	0.4586176	-0.4364094	0.044603493	-0.31263703	-0.715251	0.22272402	0.117650755	-0.30558792	-1.141784	0.28838575	-0.31441352	0.54087996	-0.6634132	0.95035595	-0.79753083	-0.7986854	0.53128606	1.0157892
0	-0.7468986	0.036602907	-0.710071	0.17583661	0.4271399	0.666604	-0.38322884	-0.20066674	-0.42949942	-0.22166401	0.48596227	-1.6049179	0.8039734	0.34655064	-0.45105436	0.3954871	0.3262561	0.38304278	-0.52159584	-0.48488134	-0.8707598	-0.40568247	0.16255596	-0.6387416	-0.14897618	0.28711	1.1690043	0.050961055	0.96528953	0.9509881	0.09927274	0.260831	-0.41045466	-0.4341296	-0.7091158	-0.2240393	0.16721728	0.0537902	-0.5344872	-1.3417873	0.28644642	-0.3497231	0.67781603	-0.65399563	0.95259506	-0.968416	-0.26417658	0.51823807	1.1057745
0	-0.8397558	-1.734516	-0.17835493	0.88823783	0.077884145	1.3620589	-0.8241909	0.16007423	-0.29240346	-0.24920443	0.16938293	-0.4889937	0.09700222	0.010071083	-0.35845634	-1.0149174	0.09167345	1.2079575	-0.059193216	0.16504422	-0.5673341	-1.344726	0.34869307	-0.38165325	0.37009552	0.29697344	0.43416086	-0.4007211	1.5807066	0.42384523	0.18415204	-0.5060068	-0.17327379	0.7037841	-0.9987766	0.09559564	-0.17852621	0.8782154	-0.086976826	-1.3709167	-0.10908896	-0.78134054	0.65324175	-0.105479985	-0.13534267	-0.48713762	-0.26024714	1.0207933	1.9418268
0	0.3547604	-1.2686707	-0.5770829	0.03229062	0.26005077	0.7460938	-0.31273493	-0.33137217	-0.83865	-0.41842753	0.45193726	-1.5253466	0.23322427	-0.33689532	-0.6252053	0.11528815	0.15804775	0.5511061	-0.13156535	-0.4124625	-1.2401817	-0.2667612	0.4298545	-0.45453787	0.37291107	0.3000824	-0.20174743	-0.046506472	0.920868	0.96575934	-0.35257253	-0.16575843	0.3478236	-0.33898413	0.068570815	0.108222365	0.10568884	1.0210775	0.429053	-1.6806186	-0.24449895	-0.29879773	0.6790646	-0.63785404	0.3347234	-1.2433563	0.019764524	0.82408214	1.7703557
0	0.13213724	-0.5524005	-0.74464196	-0.17259696	-0.20228812	-0.27464667	-0.17597835	-0.27147803	-0.5521552	0.118255906	-0.026404822	-0.22428745	-0.53579414	-0.07542686	-0.40359762	0.4201834	-0.04041935	0.61890197	-0.652572	-0.121038556	0.082233354	-0.24057877	0.95175195	-0.4458152	-0.3150508	0.4529517	0.78019935	-0.7772133	1.3394457	-0.8077815	0.41284508	0.5459366	-0.4494192	-0.3000816	-0.5239756	0.044301126	0.56688434	0.6321122	0.04147316	-1.3913128	-0.26142555	-0.98965824	0.53012735	-1.0473953	0.7053234	-1.1038126	0.73909765	0.800221	1.5209696
0	-0.04547642	-0.91321075	-0.29986164	0.011623745	-0.033686467	-0.065622695	-0.031198326	0.02298039	-1.2791673	0.6429855	0.5622081	-1.0311022	0.7867283	-0.2918893	-0.26661012	0.44331557	0.21843016	0.19171548	-0.67263097	-0.7349999	-0.37213525	0.014804673	-0.08831495	-1.0021192	-0.25914147	-0.024652056	0.45879668	0.67784643	1.2609894	0.19919728	-0.5186655	-0.0083353035	-0.81581527	0.5527897	-0.6837685	-0.46957058	0.307312	-0.03149474	-0.014849352	-1.6213999	-0.631629	-0.75917315	0.9641714	-0.9421397	0.8995452	-0.39299873	-0.16320297	0.851411	0.99137425
0	-0.3757579	-0.0663106	-0.5320619	0.043392085	0.03710257	-0.010552949	-0.12835518	-0.4935036	0.41962275	0.46534616	0.61966527	-0.45543408	0.22234009	-0.11716969	-0.22772399	0.78919333	0.16771802	-0.03055677	-0.6469932	-1.079803	-0.63266885	-0.45533854	0.6951641	-0.941615	-0.32698298	0.38009316	0.2319256	0.5507071	1.3946266	0.46523744	-0.24840754	0.19018453	-0.52920246	0.9660774	0.18760207	-0.30499652	-0.046809874	0.21047114	-0.15107492	-1.5483092	0.18783969	-1.3514216	0.9770509	-0.93629205	1.0944695	-0.6776944	0.5188323	1.2090645	1.1909554
0	-0.42032436	-0.42575285	-0.87171715	0.19062689	-0.13067359	-0.3270322	-0.20821708	-0.3362442	-0.5684375	-0.11056343	0.6939823	-0.26801085	0.20247929	-0.084000506	-0.28502306	0.7345489	-0.1262595	0.60675335	-0.4487392	-1.3442676	-0.5136605	-0.5489724	0.30328205	-1.0876356	0.02627588	0.70525736	0.23609796	0.21755552	1.1165441	-0.27793714	-0.2753239	-0.069001116	-0.2752756	-0.4626305	-0.14752048	-0.6899325	0.08357236	0.75993496	0.0072788536	-0.96916735	-0.65212023	-0.7677722	1.0866344	-1.2303555	0.28064403	-1.0625815	-0.29798165	0.71651626	1.6187924
0	-0.27334788	-0.71233094	-0.36176127	-0.20299663	-0.4351906	-0.2784343	-0.028944002	-0.088918455	-0.4402899	0.46421114	1.2050381	-0.5582544	0.676876	0.5473226	-0.10825411	-0.2820786	-0.78318745	0.13042234	-0.80289334	-1.004945	0.43793398	0.050573956	0.47079277	-1.0250145	-0.07446598	0.09884241	0.5457779	0.17669089	1.4763618	-0.88393414	-0.086261906	-0.1593009	-0.39664486	0.2168919	-0.27491176	-0.39361298	-0.16116013	0.8284378	0.020821089	-0.8861401	-0.94494367	-0.8220109	0.9434082	-1.2898885	-0.038786314	-1.1563452	0.1870703	0.8784204	1.8601984
0	0.29018486	-0.0967981	0.48604396	0.62342626	0.38938218	0.49988496	0.060579594	-0.7746469	-1.1782821	-0.25291723	0.22749624	-0.9660594	-1.0818205	0.15427311	-0.33638301	-0.62918943	-0.14068848	0.65515965	-0.3565901	0.06463604	-0.41784853	-1.1820086	0.29016617	-1.106615	-0.49381572	0.09319452	0.16196395	-0.13860713	-0.4447673	0.009310663	0.0074032433	-0.0019178939	-0.18803918	1.1494318	0.29790184	-0.39744166	-0.42099676	0.10058519	0.5185633	-0.98669857	0.29830673	-1.2852123	0.32288805	-0.071632124	-0.03111507	-0.62965035	-0.43411443	0.084380016	1.2116793
0	0.118830286	-1.065036	-0.66809	0.75994843	-0.036357585	-0.28631425	-0.6332553	0.064009875	-0.9936671	-0.1533165	0.8799397	-0.96714264	1.1530501	0.23039092	-0.4339771	0.49913174	-0.31899536	0.26292792	-0.27701098	-0.3485316	-0.3033851	-1.0076096	0.78103745	-0.6401785	-0.4221917	0.11197752	0.42540133	-0.073562115	1.5938716	-1.198656	-0.54375523	0.2642665	-0.17770028	0.21751921	-0.8307077	-0.80021906	0.21882035	0.8457504	-0.12463371	-0.90172744	-1.1390655	-0.1264614	0.058499694	-0.56171703	0.7758537	-0.13226004	0.04018571	1.5810751	1.3545359
0	0.7021624	-0.63629234	-0.32377353	-0.083059914	0.25446972	-0.17889711	-0.77575314	-0.39091218	-0.57642794	-0.50006634	0.40488034	-1.0650712	0.5055161	-0.07954615	-0.38441348	0.6278882	-0.20965376	0.21202756	-0.47149742	-0.907182	-0.0364144	-0.6329795	0.21832974	-1.1049683	-0.26507923	0.5196248	0.2094682	-0.061383426	2.2949326	-0.25576317	-0.45810646	1.0609285	-0.5441167	0.7647633	-0.16799271	0.082651466	0.73120683	0.4210888	-0.4342116	-0.6540201	-0.8247537	-1.3544769	0.3384782	-1.3523968	0.3700735	-1.7641081	-0.45694897	0.8212351	2.0886605
0	-0.48349604	-0.8768041	0.36657315	-1.1743231	-0.3959025	1.5750872	-0.2688014	0.24608193	0.47557178	-0.12613137	-0.36285046	-1.4617238	-0.47823828	-0.39681107	-0.18656395	0.36584324	0.099618755	0.033259444	-0.11917807	-0.9920302	-0.35779437	0.012752354	0.49314368	-1.2460805	0.8866288	0.62566656	0.121245384	0.1713178	0.57101315	-0.24633388	-0.3106603	0.60118043	-0.3552038	0.16152772	1.0104674	0.41926742	-0.2057059	0.18167022	0.4979325	-1.6786344	-0.36957064	-0.25646353	0.42436153	-0.8088537	0.5874699	-0.47570965	0.021784954	0.29019722	0.5500889
0	-0.38119915	-0.84526974	-0.88739496	0.11573293	0.31235033	-0.19414099	-0.8792029	0.16406935	-0.6368331	0.0076577943	0.4903329	0.08710854	0.09157469	0.06390653	-0.5488475	0.4307096	-0.3366942	0.79069215	-0.1732988	-0.8488651	-0.32113475	-1.2908229	0.6377393	-1.1216623	0.16679147	0.45263436	0.13875405	-0.280107	1.4417869	-0.7434279	0.3981883	0.68297964	-0.48093396	0.60566956	-0.78323525	-0.2153975	0.3785278	0.69586295	-0.8678728	-1.5094955	-0.93903166	-0.57960325	0.30907163	-0.7429807	0.39990604	-1.5486512	0.3148121	1.7998992	1.5370891
0	-0.3323295	-0.9896373	-1.222451	0.18867914	-0.2742505	-0.71339595	-0.535284	0.073053464	-1.0836508	1.3166162	1.1113669	-0.39065036	-0.24819115	0.2687154	-0.78705114	0.7276106	-0.068656415	0.25711963	-0.07709709	-0.7280586	-0.39173666	-1.0679989	0.34949127	-1.137491	-0.42774856	0.7260415	0.1871481	0.17536186	1.9605161	-0.1846425	-0.33156195	0.5879375	-0.77384925	0.8804277	-0.103265405	0.32258916	1.211598	0.7605414	-0.83058447	-0.48653585	-0.619781	-1.376836	0.686044	-0.90698093	0.8196108	-1.8983637	0.6317791	1.5256871	1.5793835
0	-0.34467015	-1.1476623	-1.0275756	0.13059708	-0.122916624	-0.10157106	-0.2872761	0.24561206	-0.14970227	0.8602374	0.342286	0.18933666	-0.22555496	-0.15051413	-0.8022114	0.3297527	-0.10265686	0.25758782	-0.14368236	-0.92129815	0.26765147	-1.1343201	0.683184	-1.3351041	0.1792016	0.07402138	0.19447342	-0.017423116	1.3849	-0.99925816	0.031089319	0.40918973	-0.44920304	0.39085352	-1.0789453	0.4026785	0.7727142	0.5994831	-0.60535175	-0.88587856	-0.51214266	-1.1717588	0.3187622	-1.1272624	1.6393293	-1.367377	0.50168097	1.7460535	1.8456663
0	-0.37042308	-0.8086283	-0.6540459	0.09491831	0.043801278	-0.6664384	-0.20344332	-0.1359242	-0.40805984	0.52826387	0.8214612	0.29271716	-0.052634157	-0.2565062	-1.0104448	0.18917334	-0.035337467	0.18099988	-0.4386484	-1.1571186	-0.21994583	-0.28314796	0.64824134	-0.8558748	0.40677646	-0.16640095	0.3483157	-0.065739155	0.74990153	-1.0907382	-0.109211706	-0.065436855	-0.49536234	-0.17359391	-0.4769481	-0.33826634	0.17465371	0.89558154	0.5261252	-0.56532633	-0.0941415	-0.78361803	0.93376535	-0.99531806	0.5924977	-0.85706955	-0.39647582	0.81718504	1.6149015
0	-0.23550615	-0.9044128	-0.85016656	0.046240117	-0.12983511	-0.5709427	-0.6767921	0.008896656	-0.8840491	1.1477774	0.90183175	-0.15985219	-0.09607818	0.27236784	-1.1153302	-0.2273682	0.54889387	0.5587969	-0.76184064	-1.6563474	0.35528785	-0.6530577	0.62665945	-0.47126806	0.30437276	0.003379825	0.91358143	-0.32587135	1.4710228	-1.0124737	-0.1150777	0.26002008	-0.57086533	0.09402466	-0.40960497	-0.38673308	-0.22410311	1.3908587	-0.38738316	-0.7122486	0.32088074	-1.0071735	0.40880197	-1.0805362	0.43683657	-1.6401415	0.45093644	1.3802783	1.6258003
0	0.6778192	-0.38790652	0.07492412	0.98175067	-0.45787728	0.4623116	-0.669533	-0.13087611	-0.45863867	0.87997884	0.0189012	-0.09202388	-0.021955192	0.8487479	-0.26589227	0.19926976	0.1397819	0.56563646	-0.5437078	-0.56754434	-0.4995818	-0.7180525	0.65015495	-0.6008702	-0.30973303	0.9576724	0.2607952	0.04436131	1.3573328	-0.8077659	-0.5654903	0.03150097	-0.32396767	-0.46067366	-1.335637	-0.526784	0.7725833	0.1607902	0.04199294	-0.29318678	0.08652131	-1.0015905	0.7318956	0.2629462	0.5664744	-0.46233395	-0.06578651	1.0021044	0.8508473
0	-0.34764105	-1.8322833	-0.029969776	-0.45177424	-0.32016563	0.4830776	-0.50905955	-0.37982035	-1.7776088	1.0005373	-0.013970666	-0.70997447	-0.5270818	-0.96378696	-0.7763258	-0.0034004988	0.15876845	0.6658642	-0.85397756	0.37641743	-0.27878487	0.29538164	0.7739477	-0.21282132	0.5393136	0.49460638	0.3052945	0.6704375	0.8577469	0.33115858	0.09524516	0.37365758	0.011402386	0.62915397	0.063840345	0.19940574	-0.5125139	0.17014596	0.44240668	-1.0800897	-0.056872133	-1.3292501	0.2789257	0.38703817	-0.1592619	0.11058603	0.11931578	0.5064102	1.846971
0	-0.37776792	-0.4414956	-0.4849286	0.17173553	0.21911193	-0.74837613	-0.50493723	-0.27402738	-1.0562347	0.39903468	0.26823235	-0.29461688	0.12992857	-0.017626893	-0.6367861	0.40918276	0.33996266	0.21095099	-0.36902368	-1.2932113	-0.97990084	-0.7767532	0.16679259	-0.7026589	0.2407184	0.012579363	0.44472075	0.1906592	0.79059225	-0.59551746	-0.55245036	0.0722939	-0.20859858	-0.121721596	-0.6674304	-0.003982723	0.51023406	0.70240766	-0.41850868	-0.98111767	-0.0557496	-0.64845175	0.87496567	-0.7243359	0.5773068	-1.4727182	0.20251267	0.2444316	1.2285978
0	-0.6684704	-0.5105986	-0.55323213	-0.027963439	0.71992874	-0.71553266	0.23516637	0.50201815	-0.057067312	0.69139206	0.7732311	-0.32743979	-0.17894416	-0.017919093	-0.6485804	1.0265331	0.12221957	0.08024317	0.1074502	-0.084926985	0.019110933	-1.7891424	0.12726566	-0.98841393	0.35433662	-0.27861622	-0.7063084	-0.17487371	0.31843707	0.78654283	-0.48406678	-0.0042365375	-0.45296225	-0.35454723	-0.9274063	-0.13924246	0.43004775	0.51820976	-0.27936864	-1.9153445	0.3653467	-0.5016794	1.2678261	-0.48937723	0.5039628	-0.5937942	-0.5880772	0.28359205	-0.04386527
0	-0.9132789	-0.8878019	-0.4742502	-0.2737735	0.30812994	-0.5807209	-0.7582445	0.12410874	-0.4844483	0.91050774	0.62625766	0.29183608	-1.0751741	-0.63559973	-0.540143	0.7182464	0.31848896	0.21544094	-0.2705476	-0.34437537	-0.4275858	-0.9575182	0.46130002	-0.714222	0.43403286	0.012052342	0.921867	-0.23194624	0.7243576	0.47547254	-0.273247	0.33523497	-0.18468386	-0.33821836	-0.21662144	0.094447896	0.10764915	1.65919	-0.6077798	-1.5060284	-0.11157316	-1.0965208	1.5230443	-0.18091957	0.888969	-1.381331	0.71972436	0.6447994	0.9374739
0	0.15341792	-0.57385397	-1.1344669	0.28553066	0.47160965	-0.36773586	-0.5222941	-0.38067925	-0.74868727	0.34222156	0.4931198	0.04279008	0.09081342	-0.34404492	-0.5198047	0.7315534	0.08638313	0.029189639	-0.4862747	-1.0511261	-0.63249284	-0.82564753	0.49610057	-0.99057966	0.28101113	0.32786027	0.32144558	0.014548107	1.2111433	-1.0205066	-1.0676093	0.2691717	-0.3103054	0.22255942	-0.50894964	0.0023733692	0.19779713	0.5205293	-0.67581964	-1.0760357	0.18536201	-0.9834549	0.5300288	-0.6636779	0.655769	-1.4111029	0.25059134	1.1486765	1.4966387
0	0.3845608	-0.5247589	-1.2477188	0.70745724	0.37208104	-0.36518127	-0.29250365	-0.44073913	-0.64839137	0.10997889	0.8277278	-0.6844352	-0.08864991	-0.063990735	-0.74819964	0.7075607	0.41698384	0.62224984	-0.3368806	-0.4348318	-0.5640845	-0.7477905	0.6154878	-1.058868	0.39183617	-0.026470926	0.24332789	-0.2147712	0.8475377	-0.26235342	-1.4692802	0.12874499	-0.09344858	0.17829795	-0.35619012	-0.2637031	0.3295124	0.38453147	-0.3729265	-0.69862986	0.34877396	-1.1610674	0.8069468	-0.094430745	0.8666962	-1.1837851	0.14600052	1.1109265	1.3872172
0	0.78865236	-1.0295004	-0.87929523	0.08133076	-0.4784615	0.34592938	-0.74802524	-0.27271765	-1.5096606	0.33849227	-0.1875248	-1.717854	0.23080993	0.25454974	-0.4523025	-0.635961	0.21613617	0.5623546	-0.5339884	-0.37007645	-0.579549	0.3703094	-0.49702865	-0.7588646	-0.1424124	0.0076113087	0.97845036	-0.0989707	0.8895808	0.45277438	0.036500942	-0.5366447	-0.51789844	-0.46923622	-0.4758271	0.740802	-0.015772974	0.45874536	-0.53234833	0.074797295	-0.09002268	-0.75187343	0.5036777	0.29079673	0.107301794	-0.6405457	-0.15250711	0.6615125	1.728494
0	-0.23339066	-0.22260287	-0.12243973	-0.013484636	-0.12149468	0.26230946	-0.37684208	-0.41669023	0.12903936	0.13626957	0.1885075	0.25185272	-0.45760798	-0.21172117	-0.71796024	0.50658333	-0.44746667	0.60129076	-0.70705914	-1.3373522	-0.75387806	-0.9559036	0.40216747	-0.81777686	0.26962095	0.21752262	0.6814202	0.30294117	1.0462514	-0.36649716	-0.33503875	0.009661094	-0.61346877	0.6117428	-0.023397062	0.022949016	0.46045828	1.2767868	-0.71911347	-0.9443977	-0.09790145	-1.3632262	0.7868319	0.2200367	0.3232041	-1.3332253	0.5391446	0.31627646	2.377276
0	0.16142744	-0.5820385	-0.98727226	0.20637217	0.18116242	-0.12485772	-0.7990378	-0.5620892	-0.6326232	0.24410284	0.09799472	-1.2701465	-0.4047501	0.3565763	-0.5918336	0.47753775	-0.51190543	0.32007414	-0.29842046	0.00049950386	-0.75198066	-0.5503095	0.14534937	-0.9819125	-0.1507171	0.70899016	-0.011132769	0.34711552	1.8088874	-0.33795047	-1.0435647	0.21119267	-0.116347685	0.19898036	0.15293749	0.21316372	1.2048087	0.30932808	-0.5260882	-0.5906574	-0.65624344	-1.6020995	-0.044506006	0.008645995	0.7395369	-1.1537938	0.09974737	1.3886185	1.783008
0	0.24597624	-1.3769212	-0.5943549	0.13751183	-0.19177295	0.15156882	-0.85431087	-0.4325176	-0.9153408	-0.7369976	0.040145893	-1.319898	-0.8162021	0.14355312	-0.36042216	0.22160113	0.22109272	0.5598503	-0.3596049	-0.23252968	-0.757809	-0.40304986	-0.27947867	-0.5185269	-0.10021365	-0.21603304	-0.13492459	0.30021107	1.4189731	0.4246352	-0.886205	-0.6540652	-0.86617815	-0.243251	-0.15445025	0.25729826	0.74264777	0.5917187	-0.533014	-0.0326237	-0.06617395	-1.2172581	0.34937868	-0.3679644	0.12448722	-1.0154134	-0.14199859	0.61714584	1.453
0	0.6669282	-0.6384091	-0.9236979	-0.058306824	0.32599425	0.39913625	-0.28840768	-0.6125182	-0.6328164	0.24325046	0.045946702	-0.8521088	0.2765262	-0.18572767	0.19852152	0.814515	0.28764796	0.44585815	-0.098599136	-0.09173988	-0.88064927	-0.08458429	-0.3672095	-0.6448865	-0.47254294	0.12204888	0.5748414	-0.051222052	0.84837246	0.35188416	-0.8878984	0.024838353	0.079221055	-0.4928822	0.75851804	-0.21362853	0.42940763	-0.41334695	0.27017692	-0.66308224	-0.090559594	-0.7044469	1.4214672	-0.38848895	0.968506	-0.14610413	-0.8852511	0.9519565	1.592722
0	0.37344918	-0.7061436	-0.6812589	0.58264756	0.77915156	0.6739965	-0.024828576	-0.66878015	0.00038338883	-0.3286109	0.33804482	-0.66032606	0.040089156	-0.11311808	-0.29593116	0.79928386	0.19380844	-0.034817666	0.06664647	-0.62916756	-0.7879633	-1.4453546	0.4937229	-0.3883821	-0.27922702	-0.13914691	-0.07132916	0.3420829	1.4540324	-0.27464136	-0.7499835	0.25646684	0.20662592	0.059737336	0.54362816	-0.0047380202	0.93217456	0.48546687	-0.4441379	-1.3546413	-0.035988316	-0.5568048	0.42675048	-0.8918286	0.79613054	-1.2764539	0.81713474	0.68497384	1.370825
0	0.27887797	-0.7996175	-0.054824453	0.6923503	0.4932217	0.6369406	-0.20244229	-0.3405474	-1.1229093	0.9239706	-0.18904942	-1.0746236	0.03846756	0.07347486	-0.2882606	-0.003226682	0.4960498	0.54165745	-0.37277642	-0.7687454	-0.48243085	-0.6401117	-0.20407984	-0.3413749	-0.36057866	0.1814746	0.6376251	0.48072568	0.5970787	-0.056856114	-0.17870498	0.11214797	-0.120149635	-1.0429913	0.12613492	-0.15355594	0.51003224	0.15721554	-0.4541555	-0.94678026	-0.42429265	-0.70362556	0.8850963	-0.3394103	0.61340135	-0.6302098	0.96447253	0.42427155	1.3620813
0	0.22305638	-0.6994281	-0.65894055	0.8134478	0.21856347	0.31583354	-0.13574152	-0.6508062	-1.130532	0.56607395	0.081978306	-1.1085268	0.10695829	-0.022511844	-0.46864903	0.170807	0.01662106	0.28688323	-0.5327582	-0.9878013	-0.6606955	-0.6773267	0.066903025	-0.65022475	0.0548185	0.026675869	0.5793325	0.36860126	0.63731605	0.10831423	-0.1552894	0.027866023	-0.023026658	-0.5750111	0.45485407	-0.044119585	0.34555933	0.38651463	-0.2786002	-0.88561285	-0.05434618	-0.8574495	0.8545364	-0.096498534	0.52722377	-0.86364436	0.6728546	0.9239274	1.8507763
0	0.5195757	-1.1862172	-0.46877566	0.41351524	0.2888332	0.7563175	-0.16562457	-0.36536542	-1.6407425	0.830164	-0.036047783	-1.2660244	0.64045614	0.1933228	0.0064395284	0.13667272	0.34977192	0.35653412	-0.6937539	-0.32989687	-0.5751155	-0.9647555	-0.20640227	-0.53207934	-0.2693987	-0.13371995	1.2274143	0.6132956	1.1997697	-0.22112143	-0.26285148	0.025665728	-0.25679496	-0.9505225	-0.066184804	0.16222377	0.41437486	0.5522932	-0.29882	-0.48721367	-0.6777833	-0.9757889	0.5257354	-0.79462963	0.7806855	-0.7459515	0.46876395	1.0295436	2.0774086
0	0.36551678	-0.4494235	-0.7171819	0.17859	-0.1576894	0.17620404	-0.6011761	-0.44364756	-0.30913994	-0.16507043	-0.62351227	-0.8816052	0.12257998	0.45764998	-0.09541862	0.4847336	0.26264632	0.03175679	-0.6008692	0.15707046	-1.2385184	-0.7527962	0.8015676	-0.5787423	-0.53255355	0.26803386	0.5651398	0.45754838	1.3998996	-0.03772756	-0.653839	-0.41162565	-0.6695512	-0.2015451	-1.099701	-0.12895003	0.46245566	-0.09618833	-0.84142846	-1.2183788	-0.18497592	-1.0789684	0.7800992	-0.0665945	0.80006677	-0.7082715	0.6606812	1.024766	0.9283125
0	-0.23961018	-1.6650954	-1.2218293	0.49855322	-0.022448996	-0.123776995	-0.16075179	-0.062356323	-0.5255227	0.031195998	0.59909683	-0.931169	-0.7011433	-0.4166399	-0.3526904	0.8608998	0.21713373	0.57144934	-0.82243407	-0.71485496	-1.1509326	0.2731318	0.50324905	-0.30874786	0.41670004	-0.557993	0.80631447	-1.3169048	0.6726591	0.8618415	-0.06571048	-0.16014943	-0.47554916	-1.0381882	-0.2529865	0.42344722	1.0145227	0.44453585	0.3649116	-0.6745283	1.1332475	-1.2679081	1.6760763	-0.15599197	1.2022742	-1.151306	0.6154787	0.5557192	1.3771174
0	-0.58144796	-1.3604722	-0.71248347	0.8289739	0.5827081	-0.43320194	-0.5213472	-0.18368304	-0.8114397	-0.04837436	0.45000133	-0.7567771	-0.16424437	0.00041485293	-0.35073754	0.97335297	0.40643105	0.5372459	-0.434237	-0.6536277	-1.534548	-0.06368129	0.6794104	-0.5185171	0.7421896	-0.5783828	0.42768276	-0.88634753	0.9930834	0.82476026	-0.31842983	-0.05990081	-0.20194219	-1.4354681	-0.70568895	0.40445483	1.5228949	0.62637645	-0.060373504	-1.0631244	0.20608605	-0.36693653	0.8637027	-0.104844116	1.0462666	-1.2297238	0.4673895	1.1698228	0.9499567
0	-0.24304663	-0.9411253	-0.9163233	0.49439648	0.45841166	0.12169965	-0.017135227	-0.23333056	-1.0397716	0.46137783	0.41066194	-0.00831716	-0.21492168	-0.28252926	-0.40011507	0.39699888	0.5588279	0.4279283	-0.26795593	-1.0196371	-0.010064977	-0.1643449	-0.19367138	-0.5005163	-0.10132412	-0.071863465	1.4621124	-0.52324265	0.8070381	0.09708253	0.22958155	0.44721195	0.03719684	0.14802784	-0.5051731	0.13924545	0.3078351	0.8885408	0.4239541	-1.0128597	0.7969739	-0.95823467	1.1690519	-0.43787825	1.0251068	-1.4732804	0.138336	0.9493585	1.6953505
0	0.04931924	-1.3116024	-0.9206693	0.8020653	0.80349016	0.38860247	-0.21106541	-0.21414602	-1.6993452	0.776166	0.107037716	-0.2038858	-0.00067742204	-0.24819802	-0.0045373803	0.5513587	0.7783083	0.5042289	-0.263178	-1.017513	-0.7806368	-0.4160618	0.13135786	-0.45868495	0.11698568	-0.17284037	0.6855033	0.22767319	1.0557228	0.6467538	-0.30835414	0.040542614	0.07509014	-0.4616232	-0.6531431	-0.19336632	0.6779612	0.78756183	-0.3387107	-0.25671488	1.1808473	-0.7345542	0.9669329	0.2739461	0.6827771	-0.26131016	-0.5043882	1.7923225	1.5313951
0	0.25418818	-1.0912321	-0.543479	-0.87972474	-0.040491465	1.2364614	0.15940084	-0.12537865	-0.020482464	-0.48581937	0.033351935	-1.2772151	0.09377839	-0.014845025	-0.7534615	0.5775378	0.24422906	0.753549	-0.08838841	-0.5168143	-0.20166099	-0.73381376	-0.8029254	-0.6483234	0.36269352	0.012872769	-0.21791215	0.8589867	0.928243	1.4052427	0.09205558	0.635774	0.36116487	-0.36240342	0.16402438	0.18995148	0.85828876	-0.79215264	0.28001082	-0.5443325	-0.5968794	-0.8830873	0.3740632	0.45633426	0.62179595	-0.5832015	0.07686145	0.94570917	0.8176989
0	0.5703102	-0.96177125	-0.51965666	-0.42710644	-0.19693905	0.50715333	-0.10602295	-0.101848684	0.1696262	0.65603364	-0.6969231	-1.1836869	-0.591024	-0.1896024	0.060790226	-0.14287561	-0.031295527	0.5034389	-0.20291723	0.40965837	-0.42437568	-0.09029655	-0.5464668	-0.3872166	0.068666145	0.9491305	0.36082897	-0.018889124	0.4125338	0.23551129	-0.1914987	0.10843289	-0.95477533	0.012996598	-0.9143468	0.38449395	0.21451904	-0.54207546	0.061609305	-0.34837404	-0.629398	-0.62387425	0.94837165	0.800762	1.016228	0.044108644	0.373201	-0.023389487	1.3157179
0	0.26893824	-0.95372117	-0.38407904	-0.20272003	0.05356185	0.29830775	-0.27600944	-0.4106436	-0.702191	0.50953895	0.06471089	-0.99458456	0.044097826	0.018238548	-0.3682512	0.14432746	-0.068254866	0.30154473	-0.17761421	-0.649395	-0.93045604	-0.620655	0.32981873	-0.91505605	-0.7150547	0.5268099	0.4972765	0.87068653	1.1991116	0.41557196	-0.4334738	-0.092614084	0.32023886	-0.026718028	0.09477166	0.35977727	0.34250543	-0.21750806	-1.0353438	-0.40116712	-0.3856713	-0.9573051	0.5648445	0.13562721	0.57334113	-0.86817706	0.6920049	0.56407875	0.977116
0	0.3570154	-1.2482609	-1.1638688	0.70250624	0.2706249	-0.40456924	0.016734501	-0.10520245	-0.45099375	0.53325176	0.3850508	0.48374125	-0.6766019	-0.32427812	0.05607589	0.7184708	0.9822046	-0.37839097	-0.49733892	-1.1741836	-1.0348086	-0.068845324	-0.13096884	-0.19613567	0.35511547	-0.07415425	0.23912069	-0.6598284	0.44055974	-0.63789815	0.1314716	-0.13534394	-0.42398766	-0.46990395	-0.18639766	0.26330847	0.32099238	0.35160452	-0.2077951	-0.28999636	0.30437434	-0.7098471	1.5794225	-0.7191292	0.9224444	-1.1465636	-0.020034578	0.6274779	1.3694671
0	0.081050254	-1.3802145	-1.2341859	0.16596292	-0.19881172	-0.3164457	-0.28294653	-0.14943138	-0.6231655	0.38982487	0.42359304	0.55544066	-0.68550146	-0.20127095	-0.3520447	0.66906357	0.89438784	0.23293927	-0.32872203	-1.9837427	-0.7526037	-0.1113062	-0.07967285	-0.40878418	0.36662385	0.18219188	0.22755954	-0.6428063	0.6679905	-0.13113736	0.26432407	0.014394733	-0.40789706	-0.24485289	0.23803034	0.35851032	-0.13286012	0.8201874	0.34341505	0.013049258	0.783663	-0.70825005	1.2313173	-0.6617854	1.1875844	-0.6475887	0.388526	0.55411553	0.9782386
0	-0.12076831	-1.860668	-1.0469301	0.7533724	0.39095846	0.2886947	-0.11204802	-0.19387339	-0.81671137	0.33548906	0.34747154	0.040162776	-1.0112275	-0.13326183	-0.254468	0.79597914	0.68347734	0.46450797	-0.6040417	-1.3414197	-0.71110475	-0.12430896	0.22216137	-0.6757727	0.65870947	-0.13388708	0.42503652	-0.4562744	0.85925335	-0.5381057	0.040928677	-0.22557957	-0.14131607	-0.075084694	-0.41033202	0.6206812	0.8112652	0.5518559	-0.30202916	-0.53908014	0.6064827	-0.44746187	0.96222883	-0.11950632	0.6425147	-0.54924345	0.063042104	0.86145127	2.1332653
0	0.6637163	-0.9914312	-1.8422285	-0.31141314	0.61716884	0.34750956	-0.616454	0.19118004	-1.1732624	-0.17831324	-0.26541236	-1.7778935	0.086561464	-0.067938276	0.1726451	0.10221583	0.7757277	0.34882027	0.321197	0.107767366	-1.6669545	-0.8998125	0.65502316	-0.53726447	-0.016899025	-0.55100805	0.71838444	-0.29903945	1.1779114	0.6863782	-0.37112358	-0.104819514	-0.22752285	-0.4975409	-0.77269787	-0.26910573	0.87542933	0.51266927	-0.37778813	-0.24130686	0.32261276	-0.8648181	1.143789	-0.8568939	0.968243	-0.960067	-0.2933218	1.6628613	1.6590762
0	0.107138686	-1.2630416	-0.76384383	0.091800936	0.30368984	-0.03228801	-0.59414804	-0.4378947	-1.3081826	0.78232735	0.11466395	0.7443978	-0.40327275	-0.70163804	-0.6416526	0.18585831	1.2415879	0.31113657	-0.63709444	-0.50378436	-0.4853058	-0.36063385	-1.0069886	-1.0753647	0.51672226	-0.13285764	0.66805947	-0.079279974	0.4398727	0.016269155	-0.04571105	-0.05218289	-0.3750754	0.052424826	-0.9515832	0.40164852	0.3100864	-0.10699236	0.07503599	-0.6023194	1.7294186	-1.2786489	0.90338266	0.5293532	0.27855653	0.012944153	-0.053718027	0.29696092	1.6028904
0	0.009773659	-1.3841345	-0.4723923	0.135512	0.8976826	-0.2420471	-0.60725003	-0.028837912	-0.9923768	-0.2532654	0.5070963	-1.3562915	0.00087113574	0.51744974	-0.9885806	0.399107	0.1353662	0.4702578	0.56004035	-0.032592896	-0.013051572	-0.9444523	0.24376403	-0.8097957	-0.055325616	-0.09793458	0.40594563	-0.082367726	1.6234024	1.1750972	-0.4915462	0.7865208	0.028454632	-0.25151202	-0.3582649	0.08113574	0.59322643	-0.21200676	-0.14304179	-1.377816	-0.72853947	-0.7983858	-0.1349372	-0.927893	0.89213693	-1.0228575	-0.18886122	0.6558232	0.09310243
0	-0.42551818	-1.5473187	0.31808954	-1.2676665	0.06392867	0.09157056	-0.35624135	0.024120474	0.16107242	-0.7277583	-0.16654469	-1.8605925	-0.45312315	-0.3185514	-0.5606925	0.28777495	0.6775625	0.8325396	-0.026491223	-0.7559412	0.0010859905	-0.8446487	0.33318186	-0.82032126	0.81544524	0.9817426	0.19264452	0.61682427	1.4809395	1.5178118	-0.76326466	1.0357561	-0.5171936	-0.74690515	0.5548914	-0.19201523	0.6418749	0.043751072	0.047200553	-1.2251923	-0.011898899	-0.35832924	0.4948442	-0.99784535	0.5246951	-0.14696881	-0.4932446	0.27469942	-0.026567386
0	-0.8401932	-1.6086329	0.26163417	-0.3589772	0.1735716	1.6048224	-0.26937506	0.4098572	0.21721998	-0.25501162	-0.67311	-1.2296681	0.06495351	-0.33834153	-0.1420922	-0.29600555	0.10645407	1.405827	-0.04367978	0.24584557	0.7949966	-1.1741464	0.7274848	-0.48406667	0.3510249	0.90508115	-0.3219768	0.27500296	1.2171487	0.1808	0.05667488	0.23719548	-0.042061593	-0.15654479	-0.7347213	-0.63808846	-0.12287334	0.14009461	-0.30502784	-0.70482874	-0.48275015	-0.18873423	-0.25939915	-0.59943134	0.856271	0.22181769	0.5378808	0.024856279	1.1906077
[truncated: 896 more rows]
[truncated: 719 more columns]
